# Supplementary material for: Radiomics machine learning based on asymmetrically prominent cortical and deep medullary veins combined with clinical features to predict prognosis in acute ischemic stroke: a retrospective study
Source: PeerJ. 2025 Jun 6;13:e19469. doi: 10.7717/peerj.19469 (PMC12147764; doi:10.7717/peerj.19469)
Supplement: Supplemental Information 2 [file peerj-13-19469-s002.zip]

Archive with 20 entries (19 files):
- features/
- features/APCV_DMV_rad_features_Pvalue.csv
- features/APCV_DMV_rad_features_correlation.csv
- features/APCV_DMV_rad_features_final.csv
- features/APCV_DMV_rad_features_mRMR.csv
- features/APCV_DMV_rad_features_z_score.csv
- features/APCV_rad_features_Pvalue.csv
- features/APCV_rad_features_correlation.csv
- features/APCV_rad_features_final.csv
- features/APCV_rad_features_mRMR.csv
- features/APCV_rad_features_z_score.csv
- features/DMV_rad_features_Pvalue.csv
- features/DMV_rad_features_correlation.csv
- features/DMV_rad_features_final.csv
- features/DMV_rad_features_mRMR.csv
- features/DMV_rad_features_z_score.csv
- features/rad_features_APCV.csv
- features/rad_features_APCV_DMV.csv
- features/rad_features_DMV.csv
- features/rad_features_Infarct_lesion.csv
