# Supplementary material for: Radiomics machine learning based on asymmetrically prominent cortical and deep medullary veins combined with clinical features to predict prognosis in acute ischemic stroke: a retrospective study
Source: PeerJ. 2025 Jun 6;13:e19469. doi: 10.7717/peerj.19469 (PMC12147764; doi:10.7717/peerj.19469)
Supplement: Supplemental Information 2 [file peerj-13-19469-s002.zip › features/APCV_DMV_rad_features_Pvalue.csv]

ID	log_sigma_2_0_mm_3D_firstorder_10Percentile_DMV	log_sigma_2_0_mm_3D_firstorder_90Percentile_DMV	log_sigma_2_0_mm_3D_firstorder_Entropy_DMV	log_sigma_2_0_mm_3D_firstorder_InterquartileRange_DMV	log_sigma_2_0_mm_3D_firstorder_Maximum_DMV	log_sigma_2_0_mm_3D_firstorder_MeanAbsoluteDeviation_DMV	log_sigma_2_0_mm_3D_firstorder_Median_DMV	log_sigma_2_0_mm_3D_firstorder_Minimum_DMV	log_sigma_2_0_mm_3D_firstorder_Range_DMV	log_sigma_2_0_mm_3D_firstorder_RobustMeanAbsoluteDeviation_DMV	log_sigma_2_0_mm_3D_firstorder_RootMeanSquared_DMV	log_sigma_2_0_mm_3D_firstorder_Uniformity_DMV	log_sigma_2_0_mm_3D_firstorder_Variance_DMV	log_sigma_2_0_mm_3D_glcm_Autocorrelation_DMV	log_sigma_2_0_mm_3D_glcm_ClusterProminence_DMV	log_sigma_2_0_mm_3D_glcm_ClusterTendency_DMV	log_sigma_2_0_mm_3D_glcm_Contrast_DMV	log_sigma_2_0_mm_3D_glcm_Correlation_DMV	log_sigma_2_0_mm_3D_glcm_DifferenceAverage_DMV	log_sigma_2_0_mm_3D_glcm_DifferenceEntropy_DMV	log_sigma_2_0_mm_3D_glcm_DifferenceVariance_DMV	log_sigma_2_0_mm_3D_glcm_Id_DMV	log_sigma_2_0_mm_3D_glcm_Idm_DMV	log_sigma_2_0_mm_3D_glcm_Idn_DMV	log_sigma_2_0_mm_3D_glcm_Imc2_DMV	log_sigma_2_0_mm_3D_glcm_InverseVariance_DMV	log_sigma_2_0_mm_3D_glcm_JointAverage_DMV	log_sigma_2_0_mm_3D_glcm_JointEnergy_DMV	log_sigma_2_0_mm_3D_glcm_JointEntropy_DMV	log_sigma_2_0_mm_3D_glcm_MaximumProbability_DMV	log_sigma_2_0_mm_3D_glcm_SumEntropy_DMV	log_sigma_2_0_mm_3D_glcm_SumSquares_DMV	log_sigma_2_0_mm_3D_gldm_DependenceEntropy_DMV	log_sigma_2_0_mm_3D_gldm_DependenceNonUniformity_DMV	log_sigma_2_0_mm_3D_gldm_GrayLevelVariance_DMV	log_sigma_2_0_mm_3D_gldm_HighGrayLevelEmphasis_DMV	log_sigma_2_0_mm_3D_gldm_LargeDependenceHighGrayLevelEmphasis_DMV	log_sigma_2_0_mm_3D_gldm_LargeDependenceLowGrayLevelEmphasis_DMV	log_sigma_2_0_mm_3D_gldm_LowGrayLevelEmphasis_DMV	log_sigma_2_0_mm_3D_gldm_SmallDependenceEmphasis_DMV	log_sigma_2_0_mm_3D_gldm_SmallDependenceHighGrayLevelEmphasis_DMV	log_sigma_2_0_mm_3D_gldm_SmallDependenceLowGrayLevelEmphasis_DMV	log_sigma_2_0_mm_3D_glrlm_GrayLevelNonUniformityNormalized_DMV	log_sigma_2_0_mm_3D_glrlm_GrayLevelVariance_DMV	log_sigma_2_0_mm_3D_glrlm_HighGrayLevelRunEmphasis_DMV	log_sigma_2_0_mm_3D_glrlm_LongRunEmphasis_DMV	log_sigma_2_0_mm_3D_glrlm_LongRunHighGrayLevelEmphasis_DMV	log_sigma_2_0_mm_3D_glrlm_LongRunLowGrayLevelEmphasis_DMV	log_sigma_2_0_mm_3D_glrlm_LowGrayLevelRunEmphasis_DMV
1.nii.gz	0.9347299753290204	-0.012081829942304518	-0.42343906246342705	-0.5741838917758141	-0.47122975214725543	-0.612895871347275	0.3660513543902726	0.41979577788635375	-0.5218854383025098	-0.61193635071366	0.46555000519113154	0.31091040251623875	-0.5980026749997926	-0.17741533134649431	-0.34064625325500586	-0.5042822020028294	-0.3525130743253631	-0.09731437559589078	-0.33696748533886306	-0.18400131712804368	-0.2576401368979849	0.2829202081309256	0.3119029792490466	0.001729805941546852	-0.33166507456160654	-0.004082193634455245	-0.013689616447068167	-0.14609412139573938	-0.11379182732043171	0.11565627915350514	-0.033404753072058355	-0.49307316065530127	-0.041960348564771294	-0.7887054237806911	-0.5543864865469145	-0.19825067464007748	0.2959147255964018	-0.1749854938249625	-0.5578507760106789	-1.1671425322745976	-0.5570219751311817	-0.8449425345558192	0.30560735216441526	-0.5525263666064973	-0.19866858535080928	0.44425281381836074	-0.028057795353947167	-0.40876174964423123	-0.5551050326489197
10.nii.gz	1.371723213506685	-0.03654972637783927	-1.1218026273293344	-0.8529341682759211	-0.6272951814322347	-0.9726742203492547	0.876086547467555	0.8415028694535601	-0.9367460891486141	-0.8850276173367502	0.7644171825184737	0.9986767261239967	-0.9182800949408967	-0.4491679246643153	-0.7382845545529927	-0.9456122942033439	-0.5962387182680984	-1.8385663377793184	-0.5321708414277423	-0.5335457866721272	-0.6403661439834252	0.44469397147910067	0.48102456855071873	-0.11964645728631243	-1.6982135221334076	-0.04785163639314506	-0.3469579976227791	0.34940651914423765	-0.7789634736464794	0.3578132611876259	-0.8604363017449532	-0.9248944596306036	-0.9918384002520175	-1.4524473068151484	-0.9366926308160689	-0.4816144347360137	-0.3694994631614377	-0.23149972792483475	-0.2505919207784192	-0.42688348110096425	-0.5361484049556876	-0.251539611633226	1.017773332950852	-0.9450500030501011	-0.4847148707544329	-0.21727282323282548	-0.5223205620257224	-0.2911010509684334	-0.2529240045033382
100.nii.gz	-0.6823696529549634	0.2115593105380061	0.7509501245166256	0.5674715951469171	-0.34280869200629555	0.6315062697062952	0.3191773424803819	-1.2279597595401197	0.3855584077079386	0.6174663282660289	-0.08448496372262858	-0.8017488060140925	0.4109254604203404	0.690272117576764	-0.06445164257399227	0.245737268994914	0.16145855139497575	0.6991708231096216	0.39016124721816775	0.6328921205322178	0.18580767784745492	-0.5329170804611317	-0.5024918262191063	-0.4172915960184425	0.43384780659524347	0.7641788474146427	0.877904269779278	-0.8861050424214993	0.9506190312839067	-0.9372373544602614	0.9895674257037883	0.23943131546038574	1.547813065740902	0.1733778381212638	0.4143344470951249	0.7836837932494739	1.7576035853333432	-0.473947554034245	-0.9782744899950098	-0.7734842625053222	-0.020241119165362656	-1.1120300012500028	-0.8284902617672628	0.4435152067616454	0.7748872588684231	0.10432836351925324	1.0663536235983544	-0.837889905774663	-0.9725260714109115
101.nii.gz	-1.8098496167842126	-0.16941734786214124	1.121042419669385	1.2780472413395083	-0.11157734868023976	1.0232208066543667	-1.4179549694529363	-1.542831534380459	0.6959823459691048	1.12221448432212	-1.5000795849865243	-1.112553305099448	0.7363035991761075	0.9448419225367153	0.08348281497033262	0.6547024849321659	0.35907635725101583	0.9057098437921203	0.5328813849116624	0.8975522191297776	0.4645482819166337	-0.5958527425493545	-0.6004002532383463	0.22523774369727226	0.8174209914640496	0.519249395561578	1.0896362433686808	-1.055716868226559	1.2721828847223098	-1.2564301403476894	1.3249057727242868	0.6320905366279896	1.4965530796686823	0.8852111712731613	0.7514797956291456	1.0240374801640963	1.1980118548466905	-0.5977435215048347	-1.0963474459957259	-0.5634918532902794	0.2818765014660371	-1.0332753350078094	-1.1117661167897581	0.7726003113282239	1.0321449516521615	0.10413591994261163	1.3198294011899465	-0.9322223554218213	-1.0954401451919966
102.nii.gz	-0.06053800572504632	-0.9017938882616029	-0.6975760472643715	-0.9852965683527439	-0.9764632724978316	-0.6574168822913099	-0.35324866406385635	-0.08160031724960176	-0.6065924396156396	-0.9137265338749206	-0.6293362304962468	0.9249614512237998	-0.49523668685809286	-0.5008459967334544	-0.29194088660231615	-0.4352224826606648	-0.5463617228398273	-1.773969133241599	-0.5299489622523503	-0.6393155007374062	-0.5736508671176093	0.47001331834926846	0.496632935138924	-0.18319721791771876	-0.9378275244349461	-0.17854944616923266	-0.46150364573451663	1.5010805776669516	-1.2807861009189763	1.4899239963831217	-1.498202658347782	-0.44534205033186713	-1.4952247516859305	-1.1423507311775625	-0.533788199519599	-0.4199647369694773	-0.7147419195115693	-0.41686281401905084	0.15494548917338022	0.5533896690034129	-0.2607476802908064	0.8090232418799926	0.8854706025172706	-0.5273592531006739	-0.4204448879763582	-0.6151755192382087	-0.5586459765296916	-0.13173630055211313	0.16634749749056213
103.nii.gz	-0.3947300306042222	0.7625971726080142	0.9964336326340801	0.5285621088306764	0.6229757034127471	0.813254477620857	0.8072425838959828	-1.1235949202766515	1.1024783732247536	0.6343104632611613	0.5914450236156882	-0.8921578130186388	0.7965749122521707	1.2756854959610657	0.5385233920521219	0.7501201147102096	0.4720441088817002	0.9188275260657516	0.6404604959234919	0.9270797723514028	0.5583511337602547	-0.7051493757492219	-0.7106104965081603	0.36961808514547834	0.5690173286813761	0.6160226788413794	1.3492041264343961	-0.8882417996525734	1.2208371463085252	-0.7977121248228656	1.236359269167688	0.7335890127918259	1.7565060885052406	0.9558241913225499	0.826731133055236	1.3005526977906932	2.5485408377840186	-0.6195148519675253	-1.1997846184089478	-0.6925089785655567	0.13570866702471798	-1.2280839061831212	-0.9376413696832784	0.8835348278486104	1.285935042744185	0.0953646187083329	1.6262508884349087	-0.9870470070224168	-1.198944242073578
104.nii.gz	0.587967579904568	-0.6210920077385231	-1.105308543449346	-0.5763756731475347	-0.2732366149122636	-0.8676985887460082	-0.4107713715267686	1.527732716345964	-1.1025262924456443	-0.7101218430535963	-0.2232973516301044	0.8012238363197547	-0.878231970529651	-1.054433664409367	-0.6985839570891687	-0.7785345857368953	-0.8370537525033286	0.30602378511778344	-0.9809379918319985	-0.881908258044896	-0.8082547964483175	1.0521850015688818	1.0393702425543772	0.34330190307157527	-0.26227611376526977	-1.0661352964795676	-1.3557412843533219	0.44015812938077964	-0.8909159552387773	0.38988499729936604	-0.7882256044041777	-0.7973345163027804	-0.4171581947537096	-0.015151412251761311	-0.8912194188875557	-1.06884385564586	-0.7183929206759907	3.0630862206037905	2.4432761818541815	-1.1358851297592563	-0.8751931034083298	0.6527593991672418	0.8529338526564382	-0.9096015043538366	-1.0654205484182213	1.8410432536608852	-0.9872168599707257	3.170217629419863	2.390306452598984
105.nii.gz	1.750993336971124	0.7548092991608264	-0.41569856587390974	-0.22758311578722373	0.1440931279897633	-0.44084723303990947	1.619706770120855	1.6665788145975948	-0.7361830437893788	-0.3318262102406683	1.8899976753290808	0.1839490642600179	-0.5346396413912877	-0.7599092421289836	-0.3443357676005112	-0.5228927234978176	-0.5034252879037396	0.19572345089836474	-0.611168112758575	-0.32659430391693695	-0.37850138792238	0.6663912115210571	0.6523557525757621	0.08913714365135024	-0.06782651761197177	-0.7094449159146918	-0.8633703812184288	0.060543563889310724	-0.2492325443191425	0.2688903479155807	-0.15753154204595918	-0.5225435172213146	0.1655379144870932	-0.48199142145251533	-0.5303098943714238	-0.7451315698847601	-0.4616478046903753	0.8653279906864626	0.6598497383339685	-1.18588355535287	-0.7581396740709087	-0.04185688488705045	0.18950037687877982	-0.534177420113319	-0.7396661460254467	1.007129843686894	-0.6378189617835534	0.900067195438939	0.6558673631662898
106.nii.gz	0.07060747962883426	-1.3543514663376062	-1.4453380797120943	-1.3444327083474417	-1.0746182632684467	-1.2576080383712267	-0.7312619297955408	0.4451300718452312	-1.00877119297556	-1.3399360402203715	-0.8483804682337921	1.834561891051946	-1.0181331938571032	-0.8889873657445617	-0.7528514607072991	-1.1074460030913027	-1.0467779330099813	-1.0431610530096769	-1.3947072857579978	-1.3719514706058356	-1.0373756446947342	1.6264907099587114	1.5617182438593185	1.530057536436973	-1.5901869536889484	-2.0785239470568095	-1.0121074892674908	1.930811752143618	-1.5275405598436298	2.0134847526128272	-1.505852667035407	-1.1192815434014092	-0.7270004217036303	-0.4031820591039278	-1.0303496817847677	-0.8834381941900347	-0.3607489522868813	1.4420464257956307	1.1433711813688734	-1.3341098186415947	-0.8683124090898233	0.2321441596492908	1.7324983166573165	-1.0126013923983639	-0.8877910178890226	2.337510220092138	-0.6127824870441125	1.675391180336233	1.2299170782548206
108.nii.gz	0.9295207920224662	0.6172261593238422	0.07596066833341686	-0.125421306949489	0.33093410643031035	-0.12694788966434767	1.0520306460643272	-0.15734006332428072	0.2979026012076526	-0.12215380247925624	1.1814318944436253	-0.21350097168476204	-0.26650507634844106	0.4468598885258008	-0.22021496803825563	-0.1427356135200497	-0.5303972433788837	1.0710104609829942	-0.6361225101994137	-0.2982034641899066	-0.3901384046576096	0.6817174047384577	0.6736491164111569	1.8007775862542252	0.7317061261836407	-0.674077171502743	0.658214280871051	-0.33317850100431806	0.24042541171092557	-0.237828501638278	0.5338909921499985	-0.17476592944923933	1.6314783725695159	1.7777185105616589	-0.24950927816005306	0.501649326267804	2.9416636340828894	-0.07186468605205584	-1.0444379610093568	-1.596060395410076	-0.46765415853822007	-1.3372954407145163	-0.2355211781545339	-0.2363832229173766	0.5071380707482458	1.5019561393091365	1.3258627232875784	-0.7047852899809496	-1.0467557650965031
11.nii.gz	0.9644911721945261	-0.09713473686940163	-0.6515218793548093	-0.7062048834957592	-0.29884207856320993	-0.7241192837992388	0.40760979322440805	1.08371939758356	-0.7389371633568115	-0.7039352581470906	0.5144062370154489	0.5414474832507611	-0.6740141438302609	-0.635208546967388	-0.3534083880383527	-0.591797181286844	-0.7217350242842469	0.4687938948674083	-0.8517332952447139	-0.6800772052151435	-0.6623053118617249	0.8919365321950125	0.8918290848977661	0.656260761144914	0.013780623804453943	-0.7950275433940317	-0.645959364490795	0.12336160923975845	-0.34400619289442336	0.48868323914966294	-0.11937515211631866	-0.6038255070229716	1.431009029934086	0.6332897875352039	-0.6657038099362255	-0.6209727583406598	1.3582570285027444	2.4913944562591364	0.097257384784678	-2.101204894657905	-0.8879176675561141	-1.2331008296245602	0.49566737656895843	-0.6543286718480782	-0.6141718346151075	3.065791100686105	-0.07860037231546312	1.0089172906096298	0.09519783011184466
111.nii.gz	0.234829743098975	0.08279917379776298	0.0049939659293426475	0.13589593361782662	-0.058767540451264914	-0.07060003720026357	-0.10221473330590232	1.0040942985987156	-0.6411480056026579	0.1305265714816945	0.0662734991552842	-0.2977454266809397	-0.3298294682177524	-0.6150659721460441	-0.4489722964202771	-0.13737330330807784	-0.49934426951903865	1.2093775279780157	-0.40197630049766564	-0.42001332866605307	-0.5557845574697597	0.29015706245611483	0.335607984269691	0.23688138041545412	0.854734223577171	0.1742444058047891	-0.6397488768714124	-0.3980923586979299	0.07248496230184598	-0.47342426115742536	0.3085912969636703	-0.17711564440201252	0.23602350787650553	-0.13207596710144273	-0.29582253134643677	-0.6291496232202998	-0.4232528348024325	0.5845448536850073	0.4420932452742285	-1.0168022956385734	-0.6719895457833246	-0.4741569390643668	-0.2743459771579438	-0.3095013634288907	-0.6218581590963429	0.8705806257304273	-0.5061673573501944	0.6216610549291997	0.4219002679809108
112.nii.gz	-0.435856432465579	1.4057438570095078	1.3609379243096267	1.250281400867173	0.5215362440684521	1.256964059767963	0.6211614684723298	-1.3515278817692093	1.0202147524225809	1.2306538105947027	0.7461795100142556	-1.2246668738668047	1.1106600509435203	1.156071405712288	0.19458004041332203	1.086568156454395	1.0926131268838215	0.7457059596979416	1.2842304991769429	1.3794246259214473	1.0967004820099866	-1.3014929857647846	-1.3294816790753479	-0.9114868710443704	0.9767339725710598	0.9328432890397301	1.2573609532397747	-1.0426713816960336	1.279278935870333	-1.1113835314907072	1.2133069445905273	1.0896437208180716	1.0062929176577353	-0.6022295111007333	1.1337171259067853	1.0655665186772805	0.49212513161810184	-0.7269859018314206	-1.052417700554309	0.806667737311977	1.0466324518171641	-0.580070784996025	-1.2264309971639895	1.1601770754294878	1.0644137309357473	-0.6343381983074521	0.9525143141897826	-0.9850172823557004	-1.0491899368185256
113.nii.gz	0.8404689014071309	0.6169618673775868	0.2592024381495868	0.005525967979276654	2.3433238871829514	0.30217221179449166	0.3216529784204197	1.3810397064032776	0.7932073464784503	0.09093109624240038	0.7995301485058258	-0.21788517292413784	0.37811232226253844	-0.7528383346774704	2.491316582700578	1.1374430759801248	-0.32918595188037514	2.0147521675336013	-0.30583300552755593	-0.09241366464759937	-0.2420788176439665	0.275430811664623	0.2880924802292029	1.4466720229105163	1.1561585563116652	-0.12206738503959229	-0.9533916848436373	-0.42913273779280686	0.31588686838779306	-0.3368282200902586	0.6619736153084228	1.0041333362350517	0.29098018814310667	-0.5298900492920943	0.3723304342015465	-0.8010303082437193	-0.6529773930564102	1.889685298509039	1.8503430727589474	-0.9832612925847958	-0.6641210056073362	0.01608325427743251	-0.22974822569377673	0.40197361632506845	-0.7835525046791137	0.36988355557274055	-0.8308577729173686	1.685761309523732	1.785000113377505
114.nii.gz	-0.2452153056090668	0.04462415927146714	0.11103569428982309	-0.028536987263350657	-0.45704924862006185	-0.009477710115472436	0.23824179041640783	0.5096343368555386	-0.5573187953804488	-0.03475333363434484	0.03435446392867473	-0.3473147376936614	-0.16114506692199035	-0.5685080119193199	-0.34377480077251443	-0.6325980811940388	-0.48494697300399503	-3.2524622306852287	-0.34404521869305793	-0.8587934431435138	-0.6549412124829683	0.17842485750211046	0.2427032413299144	-0.6974810440468184	-2.2227713140976664	0.4072065211002376	-0.5446267750298305	0.9391357702584339	-1.067917637348136	0.7461111782248935	-1.2672508034302847	-0.6220305306085512	-1.1935960932189134	-1.24938152264477	-0.2131970180081886	-0.6702552426157253	-1.0227233465027994	-0.31095160872669997	1.4111376145815382	1.3083470472871788	-0.2959125737099299	2.2581242268549486	-0.30834172914944924	-0.23463551151503792	-0.6695210973036524	-0.986297706974639	-0.8830506010242788	0.6345691653145861	1.3832664781989765
115.nii.gz	0.09481677041025528	-0.4403127732384372	-0.3015623161228155	-0.41907188329064027	-0.47731681581860563	-0.46809724742340836	-0.07714511716731984	0.5926235982400851	-0.6842609762602575	-0.4372742285098806	-0.22910911561220246	0.11708618758674848	-0.5644090507591554	-0.7585601934773039	-0.5687360236372789	-0.4528628496880892	-0.19194998180456838	-0.6103831513915879	-0.17818534389323412	0.061532718880657755	-0.021304132560709527	0.16556751482587417	0.1719830537464735	-0.8711796681379543	-0.007470179720753831	-0.08647431729927174	-0.8331636968745125	-0.1791463228656955	-0.08643584366042066	-0.07271723204404718	-0.064826443406245	-0.43324591832671816	-0.3017628085755503	0.17398039592414297	-0.5453566363247412	-0.7245438002758249	-0.7045851871148768	0.11902397465232226	0.7983954492536329	0.022898405246113702	-0.509126888297313	0.7180524946567903	0.12733031004690137	-0.5499305762676734	-0.7237686449680876	-0.1880486996535896	-0.7870427263748939	0.4890098614765574	0.8009356281932327
121.nii.gz	-1.3629851869114349	-1.1996137857507434	-0.2491508126195535	-0.3067189911048056	-0.8799866403492173	-0.30628771262899784	-1.8945804158583464	-0.07649723511827562	-0.5623030674833472	-0.267267414252304	-1.7665441811306741	0.10371284526720344	-0.42951703269070746	-0.7970325621265452	-0.6084538956182384	-0.6404900724819396	-0.5503823537567912	-0.09064724372124915	-0.3318488659038371	-1.179629917981425	-0.8901203020295537	0.10246578047139475	0.19400608978286069	-0.6608623577181203	-0.8090649002388208	0.7747993848437374	-0.8898016126475521	0.8870061230942875	-0.850111345062522	0.5807473024308125	-0.9580767106137156	-0.6416358682465219	-0.8443945916609802	-0.33543934041050627	-0.49727614075220744	-0.6906337987523995	-0.89701807365198	-0.3157225586868239	0.6036998364066157	1.2314044858775153	-0.2423286338692903	1.8221401264965444	0.1041141462802455	-0.4988439615732491	-0.6875054429512052	-0.6878391332813583	-0.8467242495021472	0.18456593932013682	0.6006886055677161
122.nii.gz	0.06905508186252701	-1.0939454366116004	-0.9493193183575033	-0.98633684038054	-0.8157081675402302	-0.9356514587581638	-1.5445624052799904	0.5639192030498675	-0.8221710504551002	-0.9772444940911197	-1.2651584192881213	0.9199049484654723	-0.768183869670684	-0.8833731203190087	-0.36906848263411346	-0.662528252505992	-0.7845867194160108	0.1761684352554693	-1.0256539749984344	-0.8953718673500258	-0.7121779624823201	1.1545234972051124	1.125927393217707	0.5595917031025631	-0.2182062652366369	-1.2796983360182856	-1.073170817561899	0.4974702091287466	-0.7478558798378254	0.6119614536798885	-0.5868626295118298	-0.6740804797894807	-0.862471274108047	1.297796673470075	-0.7665713649976154	-0.8977830879151986	-0.8938045329028916	0.34329425684382037	1.4186638338157858	-0.10281013960735529	-0.6594204076070772	1.313413810783406	0.9522871994328042	-0.7747988487209208	-0.8963440428869617	-0.2749930237246779	-1.0092013104104993	0.9730503367765944	1.4161282136470335
124.nii.gz	-1.1402315436344974	-1.254793931517949	-0.49140669089854283	-0.3696046763768348	-1.3374687403965808	-0.42029368934780825	-1.1026846983829734	-0.030048187803002776	-0.9061960296522534	-0.3821310180921159	-1.3336310309535788	0.36604588579053726	-0.5350681149332513	-0.5952326481347635	-0.6154259791096397	-0.7269271963615253	-0.5675674060332577	-0.5987085809870818	-0.7026956086522611	-0.407531711181499	-0.40172059027893875	0.8035997990328264	0.7668516201698705	-0.347984759241653	-0.26467334293543293	-1.0549394262850131	-0.5683227715143949	0.7013514113804217	-0.7834749590010774	1.0679568417455727	-0.7885873333051499	-0.7223138035847987	-1.0516531529884303	1.5267824298994823	-0.5449405317367441	-0.593167018104108	-0.7523655814713323	-0.48902699996252375	0.5702803550135853	1.091853050013138	-0.3043077192797898	2.05921472907194	0.3691948667949931	-0.5563910871169613	-0.6020092455164707	-0.9713548330380122	-0.7802992389664671	0.03456565152142424	0.5952019899775013
125.nii.gz	0.6527194512827023	-0.6444074370912899	-0.9055539395251604	-1.117108635377376	-0.15479816680982067	-0.960793144811245	-0.4219267592256644	0.5971816506761187	-0.46413234067743897	-1.0735603140285797	-0.26933295843033633	1.0647452816472518	-0.822028038169303	-0.7127421667633103	-0.5644265256588432	-0.6701893125174669	-0.6545897769466407	0.09613278580458001	-0.6911700297722599	-0.5914310946962025	-0.6343604875367664	0.6855052502150516	0.6953793877806022	0.2939984553427056	-0.17319681704908976	-0.5183080520275102	-0.745395373551272	0.4095106726010327	-0.59446352447812	0.7169173342071767	-0.5140249331902556	-0.6795389518040781	-1.158863284581694	1.844879490611765	-0.8192661363293747	-0.737062217411138	-0.816426704281587	-0.2876288805023208	0.4750692103785588	0.8437235274446926	-0.4197820134999627	1.2542352872579954	1.096317110524049	-0.8410002562221587	-0.741032712788882	-0.7385309283426885	-0.8857586843281735	0.08278203616821536	0.47400625708986754
126.nii.gz	0.18398314569307792	-1.1455727745627975	-0.8597286550947305	-0.9748293532187915	-0.7132134397654945	-0.8767963835144521	-1.2145736277336254	0.07369841565794455	-0.5095811235396727	-0.9642255443496269	-1.0649104858892193	0.8648972439849558	-0.7070311671655488	-0.5560054221210704	-0.36469992563061154	-0.703279801156591	-0.5635009841169056	-0.5526606503059792	-0.559842224629799	-0.579685724247088	-0.5669822406237758	0.5081936136249512	0.5328021210269207	-0.10583523628153794	-0.8172107120156428	-0.2309437090646003	-0.514041893666052	0.36584742424099276	-0.601889835873007	0.3308464838280173	-0.5789141341711666	-0.6935237283402094	-1.1755819340928426	1.4612901819506288	-0.7280182526898569	-0.5192868595549662	-0.7628866405969064	-0.4051970216297654	-0.09680897463974229	0.5893607097025692	-0.26790415636075593	0.10927039776605187	0.8995450533840013	-0.7350048608575116	-0.5169186094568438	-0.5308591781409432	-0.6466252308433849	-0.25809635656666347	-0.1075471356482053
13.nii.gz	0.783978033859888	-0.7776338676614484	-1.1995954411199306	-1.108244250884427	-0.9727335684675655	-1.0516060386240667	0.18103738832342262	0.7816755973197419	-1.0349371785787587	-1.0865511616020762	-0.02384747369123643	1.3109459501534229	-0.8316532848569582	-0.7123446552049858	-0.3761230425854047	-0.7347701083987802	-0.7585974736571837	-0.18902445780066088	-0.992667232357043	-0.8064402154627845	-0.6569202775308276	1.1173381200752956	1.0905575659017508	0.4680385567124502	-0.4904937827794542	-1.2320613965045901	-0.7582313831170089	0.8301836144479476	-0.834639803222107	1.2242431078767055	-0.7153148760805609	-0.7384636011462523	-0.6013327420905986	-1.0378764832960838	-0.83923353632032	-0.7210950094097279	-0.21570931303073512	0.6777242662939629	0.4196416207319394	-1.3563599390102383	-0.8084598234751318	-0.041599447816395	1.2627218584456852	-0.8337940338193981	-0.7228814676573925	1.0063815420729956	-0.5910332376049585	0.611990123551546	0.4506973484740986
130.nii.gz	0.7910991313401768	-1.002349090166445	-1.4489793851621955	-1.1799862920442425	-0.9195478195833513	-1.235666861386427	-0.5378622921740085	1.098579463995228	-1.1578300386024893	-1.2065726219204627	-0.44055127843343833	1.5945166047714434	-0.9401976649796687	-0.7470626553543342	-0.38454286084373285	-0.7907795433293453	-0.8155274980843442	-0.26258872276303996	-1.08885616282165	-0.943270347032584	-0.7529208514173968	1.245333481539263	1.2057981039911563	0.7517461844802512	-0.5003206059162043	-1.4532290457012917	-0.8116462905691295	1.008041580627998	-1.0006399042794007	1.3023893917231086	-0.9253641428261331	-0.7946813569443634	-1.4386361396831089	0.9290739543896496	-0.9379238174121779	-0.7880878474384327	-0.8211259162258335	-0.09258210771661493	0.43468699449504267	0.4160139087871912	-0.5480072453417538	0.8203050495477319	1.6438095739815919	-0.9482397430886537	-0.789231739360564	-0.39484510175650467	-0.9024255663193841	0.18258492405743537	0.42726173567079667
135.nii.gz	0.4739654795162424	-0.22934735155689187	-0.48117179265778676	-0.1312195248033522	-0.923156762385746	-0.4192564077890547	0.2553579446963276	0.9666728478115565	-1.0943945685927292	-0.18377341559113522	0.17507659121161884	0.10918242817066678	-0.5679320848616298	-0.6482442556840776	-0.36883668886667514	-0.5834419049678519	-0.6012979242445385	-0.14362694698904235	-0.5659451874470794	-0.84984823207958	-0.7043561910978372	0.47103911336170795	0.5181706074584868	-0.8680159260540088	0.17694301179109415	-0.01116244582019465	-0.6687384566381717	0.42379967610890157	-0.7909094192420738	0.3097880295792513	-0.806871890788974	-0.5862877277378238	-1.118921725167415	-1.2648365071997758	-0.5765872188822857	-0.6673859547092647	-0.8752757928216807	-0.27048561285901757	0.4645576947433318	0.5017120336986151	-0.43377487204856824	1.301633923249105	0.14317261155299416	-0.587920910884713	-0.6657537048870155	-0.7034408091431276	-0.8328677253236247	0.09090517490885854	0.4589364793390968
137.nii.gz	-0.12351429070077918	-0.9673695233295572	-0.4055026563430445	-0.6052710223212833	-0.6598319943780244	-0.6053958798978465	-1.0707183077489069	-0.2804653602141252	-0.2974484278744429	-0.6167937871152905	-0.9913379895398823	0.2566887755303887	-0.5782714886522199	-0.19505846255112685	-0.31518837053139287	-0.38531434154907296	-0.48989015317574974	0.4534160988733387	-0.41436748072052093	-0.33887880340311255	-0.468421976382218	0.3106467945080026	0.3504971114135538	0.6335974803973972	0.470496959232069	0.08040196488145324	-0.04896967589741553	-0.21803665137493236	-0.13029147784197725	-0.11283522815579997	0.031893214094977335	-0.39477878274568834	-0.5767603374175151	0.02743840545581182	-0.5492538452001599	-0.043578625181973474	-0.0632056690890369	-0.48965225546220337	-0.7198309041710401	-0.5224492001863047	-0.30631379583621254	-0.6788078203586879	0.26164982600147224	-0.5448928962714726	-0.04608854471870582	-0.0039568723911340056	0.03155651268940868	-0.6364974169384763	-0.716298054637703
138.nii.gz	-1.2421052693763879	-0.34701232272614235	0.614832286404365	0.5560065045905469	-0.2554987991111243	0.4436841512474623	-1.5888586589792453	-0.014711290142135482	-0.16203307819690124	0.5394382258332842	-1.3715416980021704	-0.7817883254634546	0.137821730269767	-0.5198014397408907	-0.09831981324609088	0.4760054412533909	0.3137129051389062	0.7404465539260568	0.604501977759271	0.6745629689690003	0.22840500070717534	-0.7523171768550981	-0.7414227130071313	-2.096232663417616	0.8530742008553798	0.816678599675252	-0.5709149291142332	-0.8666895647123067	0.7722525850988081	-0.9308471391324119	0.7757751352021145	0.46386893719633143	0.5075981735869242	-0.16702064751715667	0.15908655699485327	-0.5075789273206281	-0.6510725205914233	-0.050074970029950795	0.7323473791691113	0.3701040564471005	-0.30053202898828135	0.987148391968686	-0.7693359537155295	0.14506310618323862	-0.5066022314203413	-0.44026779119382564	-0.616719992793462	0.3701816870921845	0.7339493217595229
139.nii.gz	-2.3958030489488835	-0.024936211356155646	1.3264946083295173	2.0306904286784446	-0.13617104995071425	1.5778292612998766	-2.04147269727038	-0.8183500248412345	0.3181267619659232	2.0498348816269565	-1.927190107170606	-1.3317312405760295	1.109713108391452	0.20104013463505582	0.039608361727887884	0.7940897078863017	0.7287075680063256	0.8038066962957837	0.8188936370185994	0.7528068083588092	0.5939192922359148	-0.7999466471050396	-0.8249709179316113	-0.6130458622757847	1.0002578979930714	0.4980773868959126	0.3412196628979653	-0.9703150855888462	1.0128661407333226	-1.2432922742557517	1.062835607937029	0.7906312787989033	0.7832518918613995	0.460430291611626	1.099525787626146	0.3316001802374563	-0.3217679849200627	-0.6516060805106089	-0.668397146876071	1.3920349367151026	0.7004913151373946	-0.03967531986842677	-1.321585781894185	1.068116314431798	0.3298902468301087	-0.7975634196354843	0.1423575569552148	-0.7299248979050716	-0.6735697994260526
14.nii.gz	0.8556091937116154	-0.1385412458238258	-0.5261240075575595	-0.41714253742927665	0.2803517927565484	-0.5757709584682043	0.18043582256810173	1.2859044225412846	-0.45587944882148285	-0.46109818503355793	0.3476733062822756	0.256050082397596	-0.6065436832529701	-0.920226824459405	-0.3566588342894493	-0.5887421534400126	-0.4729259218445998	-0.17431622580030995	-0.3875718927926321	-0.27026416934402897	-0.45664435098200884	0.2742007405736888	0.3191036273495523	-0.5586948836680165	-0.6248702306342773	0.1539157413101037	-1.1516003040252443	-0.27252790740303595	-0.1216211325815487	-0.2875778426627758	-0.03169337825301939	-0.5806729043337189	0.9269950383045857	-0.38304909656925296	-0.6043931536965833	-0.9746209316011127	-0.2651760744027146	3.639020626063709	2.537447720805248	-1.6910742302357404	-0.9093567480621593	0.20096364378700235	0.25541689269473417	-0.5946163159017444	-0.9740757639179467	2.138123292317277	-0.8423510804682441	3.4663521956825893	2.59297728673912
141.nii.gz	0.9339898565265047	2.6170287130398533	0.9357537890795362	0.8999952697025948	1.55409912804627	1.158986107112775	0.9576397173378021	0.6510747603973576	0.7053217962069976	0.9220700332788901	1.9516321489118256	-0.711105509685845	1.0465625528866278	0.4134210655593647	0.18281055257340262	1.0469651326284253	1.809907456937412	0.017739619287960244	1.6007281728214686	1.3674142656622692	1.8448503190350756	-1.417097891773186	-1.4485948258125998	-1.8065213465139023	1.0540272328972586	0.8898904970990867	0.5239875319838823	-0.8226837104323956	0.8589768824275829	-0.8172074015585379	0.724262450894476	1.1118227280836823	0.2975486785916427	-1.03893092950117	1.044068020880756	-0.2577276048921048	-0.39418417815012136	-0.4049964078469228	0.25597525153550116	0.8925251495172367	-0.036807159350610325	0.9149049449461178	-0.6894463654737051	0.9826764297615864	-0.26848314725202	-0.5369204957939954	-0.3220236811452638	-0.05004633472583781	0.27205037125217046
143.nii.gz	-0.8796809397008648	-1.1211230478296945	-0.15806204253131714	-0.34186261297277276	-0.92241329746447	-0.2706041018746204	-1.6739111565138878	-0.261094683931797	-0.4811852059129708	-0.3316961663904085	-1.5881691096191666	0.10802625951787456	-0.34938323625490464	-0.24734703724707438	-0.3115189762095977	-0.4822919331126653	-0.3009930570319704	-0.22673833891382286	-0.14981208849290825	-0.15001580755075883	-0.36206386658518724	0.017360036015466956	0.054287821313400944	-0.4556187415974407	0.20481492222429784	0.32996195579719784	-0.1099299627025202	0.36157799721167744	-0.5551883648757701	0.43501651482173614	-0.6599966489551058	-0.4686166015115365	-0.935343631415016	-1.14044576182336	-0.3655041188578393	-0.1517596655474165	-0.5392143687555188	-0.6019393051449251	-0.4994613236978076	0.6590076147931921	0.0051805038123560595	0.010722495242513229	0.1085139728958877	-0.36354042947309184	-0.1538524382399365	-0.7067595204776372	-0.3064677137448723	-0.6066600860396524	-0.4962351132778285
146.nii.gz	0.4493151600880825	-1.0667106990291797	-1.2289630516743464	-0.9876045138044488	-1.1071094831370694	-1.0172617026519701	-0.6399877502052161	0.7674447071055726	-1.1169154666127885	-0.9801804518895674	-0.6421948290668025	1.254961357644978	-0.8381365887594526	-0.8157036105008723	-0.3860096481557621	-0.777054422101059	-0.9223282594302403	0.1185277865235769	-1.265705414870711	-1.3696784957399482	-0.9187413575917147	1.464730680602594	1.416306746100097	1.2666646372167312	-0.15466849935473614	-1.7320978547891246	-0.9382673931120832	1.5646603627110738	-1.4864580363004847	1.3992998783072603	-1.487069085772333	-0.7907765812870132	-1.7026266628209938	-1.0117049479172255	-0.8651858814806541	-0.8218431521961898	-0.8898160331663336	-0.1112105911728257	0.8723937924927054	0.12035014354517289	-0.6164672492649907	1.4398226261234501	1.2909192306794919	-0.8716461909398825	-0.8243235391769838	-0.3761306967623648	-0.9323906790297021	0.4795244105235004	0.8939953754278148
147.nii.gz	0.6054146410831147	-0.7485267607461561	-0.8391648508312471	-0.7119250965223063	-0.48999451528791016	-0.821096159973299	-0.41922913625675046	1.0695358158856993	-0.8585772362103852	-0.782830511620623	-0.3437742994175683	0.7639147267548715	-0.7375893494483751	-0.8361862844881378	-0.36792024935223855	-0.648104442710232	-0.7384517561334936	0.15828211234769615	-1.019228539631226	-0.7639758556976032	-0.5953816238914642	1.200940833492163	1.1454022284815304	1.1479799942055071	0.17136113688060714	-1.5449771637713798	-1.0024834099983977	0.5818559098577976	-0.8629616567533842	0.6454115947469413	-0.787028733430842	-0.657030026091751	-1.0683959983174143	-0.11621871742793465	-0.7372913412608576	-0.7721684210410231	-0.9164371322035897	-0.02067240624827647	0.5610715060242581	0.3932328836776206	-0.4741962207906401	0.6524501056779459	0.7852497118118171	-0.7417513330294108	-0.7662471702010658	-0.4208034308447345	-0.9030702214374021	0.29742988024118894	0.5324055604183431
148.nii.gz	-0.8692962988858952	-1.0693633813891503	-0.23938145943163577	-0.4988308682621124	-1.0710650928772352	-0.38858239063516486	-0.9866102150333341	-0.39804961533819055	-0.5020170791666667	-0.4098933042398691	-1.184501424615351	0.1686092952211976	-0.457487811349631	-0.15718282409713955	-0.37549805868116815	-0.32961017742957005	-0.3442360128690067	-0.035213621274325875	-0.20443467498685786	-0.14389742076664955	-0.3514499943503534	0.08625705311909222	0.11993044646541627	-0.17536192776828585	0.3584644456371797	0.2648806938982125	-0.013273243186257874	0.057567779224400026	-0.38474898114205563	0.10949094839134882	-0.3859007917072189	-0.3365182117298714	-0.7994527860747771	-0.8970003974029593	-0.42520995366912473	-0.06315768449723252	-0.45818738220009114	-0.7335638472448056	-0.5355859768783512	0.9151194767812945	0.12687218734107203	0.32352110098810277	0.1598009403635412	-0.4210617946425812	-0.06858946321789616	-0.8292095231650035	-0.24036660015881808	-0.6409935711100855	-0.5294791544078199
15.nii.gz	1.1239661825861402	-0.7882335266854604	-1.5003251300802782	-1.114639186671254	-0.9914385831875112	-1.2558043503672276	-0.3924444094535128	0.9258187139056132	-1.119271586793096	-1.139426581206423	-0.15436024802721032	1.4433209584328712	-0.9697014755109677	-0.7253789305355927	-0.3916269956906842	-0.8245869560002284	-0.9456722231132737	0.062398628989580984	-1.3284389558878273	-1.2430757869551736	-0.8955604949609407	1.5599878015228512	1.5003143364209461	1.463051780664821	-0.5397564086183733	-1.91469015597546	-0.7721490033037481	0.9342971269324435	-1.127448079141671	1.146628766714933	-0.9800386968527185	-0.8364446315923116	0.72229797771323	0.07286838566028342	-0.9518465593723864	-0.7500868143737204	1.2712030556573468	2.7974674446604744	0.26417762781214044	-2.0276495252483673	-0.9081396359400438	-1.0894548891626823	1.5158594487897479	-0.9609429584798672	-0.7576975379108376	3.262278002867636	-0.2451910436732735	1.2433082191864737	0.2830683094776603
150.nii.gz	0.056732851495707094	-0.7700072348185345	-0.4578745256094585	-0.8200633894734914	-0.8996837245516646	-0.6221267175623418	-0.6252404817719267	-0.38782140977132856	-0.4028744825768771	-0.7738209325022383	-0.6912267720871251	0.4441541114249272	-0.5030948581555555	0.06627865196415626	-0.29334570436838664	-0.4691727696033241	-0.5661820630841736	-0.02911771051398858	-0.6620788810095931	-0.550122081556518	-0.4554637087059977	0.6794945222869547	0.692408202894038	0.7403311380962367	-0.31689339202584316	-0.5046383562890593	0.269229543416445	0.22982324337171778	-0.5072032935017781	0.4104965656649342	-0.3502429259154277	-0.47821787524178166	-0.9065882275552237	-0.5126351666513318	-0.4803442526178753	0.033620036421776536	-0.14929438500128972	-0.4902167156461226	-0.5963461023774236	-0.3434596206427803	-0.21119835824626537	-0.6223950624826304	0.46202304652356085	-0.4766622090677842	0.035728759203060914	-0.3382142796029274	-0.0051191659010570555	-0.5946231609837568	-0.5979754142517072
155.nii.gz	-0.9107663263801136	0.04066578202966753	0.7399872812618992	0.31511083932218176	1.049888198721991	0.4636884162995004	-0.8306497729534986	0.12954685507093508	0.6313394542801276	0.32673895687646026	-0.7199472107917525	-0.7107649521045606	0.36589550197382914	-0.4016012742814628	0.11056579701082883	0.5220379061573103	0.48194541955216713	0.700857025790601	0.6275298570228709	0.865916077240457	0.6360625821189877	-0.6773404605897645	-0.6735096514473996	-0.3205167497237282	0.9529480771690719	0.6413659349171017	-0.3933905335102912	-0.7425103254470129	0.7235443067135093	-0.6108948393879793	0.8457073930249406	0.5200005776795807	0.3795965722961989	-0.014008843247840852	0.385351717232688	-0.3845630016730999	-0.6655395805656038	-0.28597996928144276	0.4068416974341358	0.6482754745256984	-0.12899105000378	0.6952748300094334	-0.7086302239296839	0.3874098131838358	-0.3824687075708233	-0.6845474563964012	-0.548248969572527	0.059177862751527414	0.40287885464257367
156.nii.gz	0.06363802258564114	-0.8303589502100435	-0.5732120734361021	-0.6852970603413868	-0.6050634127918303	-0.6788393326621941	-0.7888621136866203	0.2628525455540441	-0.5322837643296132	-0.6663657295746213	-0.8500020267302568	0.4379268267999854	-0.6418591013207811	-0.4369586405647095	-0.35025413838957503	-0.5783744905880157	0.034949135561219855	-1.3023230898664926	0.25881263921751796	0.057547583974400844	-0.2426064981015035	-0.3826876177012284	-0.37487133014593904	-1.3402537584871144	-0.8437011905660464	0.4612344934311801	-0.349655083539773	0.040497322002568024	-0.36494031249279785	0.07588358183426948	-0.5956916283357943	-0.5296095390525462	-0.9519857260466623	-0.9966769033158394	-0.6269378805829543	-0.46578591883759946	-0.4938112328795359	-0.35663437504678147	-0.1622696622718527	-0.0053571041405966165	-0.46518849626608794	0.32819875998736847	0.4510268137702515	-0.6263928120515112	-0.47194718441410155	-0.17570695050917237	-0.49331016758397955	-0.24429444070382852	-0.14832539452274812
158.nii.gz	0.0003079285877099876	-0.45977570101893134	-0.2824830457473145	-0.075417113000237	-0.4538369411940974	-0.32246030644453055	-0.3362419386837711	-0.1532787603428847	-0.22436299358558426	-0.19828781870711315	-0.3694113616041721	0.008105746084178404	-0.45310956859443063	0.1269605643525083	-0.3195575872477292	-0.42830645356250907	-0.22119464562957997	-0.12586938089012584	-0.04631812166329095	0.11418210348706165	-0.20389645447592242	-0.09707222090792426	-0.057800678869260505	-0.10800883498449042	-0.2279176704429894	0.45211839759610706	0.338672267506784	-0.3231743174362528	0.014311936978183658	-0.34315714070719056	0.039083221529980075	-0.41239266839163974	-0.3879643997527275	0.7492641351343373	-0.47294680174049863	0.09872397328401798	0.025553460937890345	-0.5720971842267294	-0.8244783304725364	-0.005483020110992905	-0.09879199496799679	-0.6490237940134945	0.018163509552319462	-0.4737174580339712	0.09141017722078655	-0.2272152546225256	0.13367962580397327	-0.7581542612539328	-0.823209419924733
16.nii.gz	0.4152445055277953	0.4563195614061116	0.4014282564498122	0.24265329454552462	0.7864652432320575	0.19360072639518505	0.5232631684507429	-0.6451335388129956	0.9292829253068502	0.21509283503169596	0.550423591814741	-0.49303964741396394	0.054987224077895046	0.5783402967951743	-0.01826748912517331	0.24525668396271777	-0.16580549654855317	1.2204945959882572	-0.06280411229201853	0.24049263231294069	-0.0773426671651627	-0.010707126584503773	0.005619450525932788	1.0490863849004128	0.6721662604802938	0.18492711534563358	0.7464874613082376	-0.6928052931420227	0.7291154669232788	-0.8591416854433804	0.9208026158552433	0.20668976279949142	2.2176574459140337	1.6889043841134572	0.03899464655043299	0.5682237668940029	3.812775530362461	0.15262093720049733	-1.0210229142689164	-1.5835035427947213	-0.5571090848085468	-1.5132092217363133	-0.49347621489401255	0.05940526534952564	0.5541006647200479	2.3536181313057085	1.7568652884012674	-0.5745409242798364	-1.0146004286095565
160.nii.gz	-0.03198943643401771	-1.2331937159604796	-1.2265499309192258	-1.2603869180832898	-1.469297623468992	-1.1958030808439553	-0.8197276980197974	0.6474909248712324	-1.40251814174045	-1.2248788433291689	-0.8955300286442485	1.2271680770314786	-1.0093602036420435	-0.9257755655776336	-0.7483306655526307	-1.0326097437406496	-0.5841245465224696	-2.802570342327074	-0.5657557743517159	-0.6507724145323579	-0.6471388541622703	0.5248971008538028	0.5412825793320449	-1.8678777387224152	-2.23876395339822	-0.3040306613016735	-1.0796551158834669	0.7713392760078445	-1.0264959039544048	0.7705677550960769	-1.1907878588423932	-1.0030488947088934	-1.5326133150476442	-1.3008265692757335	-0.9752529873429564	-0.8911443710215691	-0.8611294603761133	0.07089692951601113	1.2510897542492854	-0.00925066865034442	-0.6768984709818372	1.8016303178912842	1.244704124363147	-0.9821434947139825	-0.8950929625615771	-0.6038344577146183	-1.0186885486158925	0.6311104764678029	1.2822382521272517
161.nii.gz	-0.06288024408999209	-1.028307315059751	-0.6908421842376198	-0.490850722059538	-0.08714743474186093	-0.666678443841711	-1.07034529273713	0.7200068053094858	-0.41709047806421995	-0.5290142442232014	-0.9814864928545333	0.5327027565357793	-0.670493066288401	-0.880997569522768	-0.3558208934773955	-0.6551307177657338	-0.41562981513743896	-0.6488124187062266	-0.5210843680771249	-0.3001195867720779	-0.25911455542754885	0.5734323176455777	0.5645665587360301	0.4534105523365993	-0.7545716248851008	-0.5905854934845448	-1.069537975722671	0.2586683825005014	-0.543822848420405	0.2885501029864268	-0.5240451224303686	-0.6371080067838059	-0.8393218745536745	-0.25100146270083323	-0.6775171542261511	-0.8510483175291337	-0.9152519833665266	0.2201891183232638	1.1401093678774572	0.06537707623805965	-0.5738739011727964	0.984619782842992	0.5423108218762377	-0.6755304875454053	-0.8463888693866055	-0.3949817461643982	-0.9804367957058304	0.7225721552111719	1.1235974730241427
162.nii.gz	-0.0667016762661026	0.5966758851499843	0.6682650002139435	0.32953437589745155	1.2217732517063602	0.4915789485492455	0.3240139137549921	0.5591363381805129	0.5098091285997947	0.4343287659888008	0.4011400026932709	-0.7129858412196003	0.39832840616732273	-0.4419929166014305	0.4542856446380035	0.7211312651985494	0.4220137934959722	0.9315726700382133	0.7015228518669578	0.6614304744758824	0.28984716453837656	-0.8861519054963467	-0.8392372275290203	-0.6964871411577975	0.8279831151572232	1.2611500822241817	-0.437718817940834	-0.9143525709512351	1.0389630484344876	-1.0428196383323451	1.097364483694125	0.7019462783066094	0.11963605203851826	1.875137318494372	0.35569381423687524	-0.5176979079678901	-0.6604538818759764	-0.2662411118231305	0.7113459513405608	0.2572460279252371	-0.4021971056960887	1.403607198761175	-0.6974305088044689	0.34616764080438717	-0.5223526584171311	-0.7259602177679733	-0.6648546679528587	0.21610193145646028	0.732171873489574
163.nii.gz	1.294631584684262	-0.9183239953163961	-1.8105820901505323	-1.4192025463090714	-0.359831985544648	-1.3943355234599997	-0.08926027529523675	1.2594666896747087	-0.8670750267273377	-1.4424633019794828	0.05202799298533903	2.64643382228783	-0.9762150187582278	-1.0040239466244987	-0.3857938406593702	-0.8943863395248591	-0.7949548645832203	-1.3940695090376194	-1.0523851016658272	-0.847852989774236	-0.7047248081002282	1.1983467428002275	1.1614531847114435	0.6441845381835626	-2.4134336204441844	-1.3873610023005447	-1.292974067788781	2.078837839452325	-1.3288828372760393	2.4483237986811757	-1.4173299890888615	-0.8883826660556271	-1.215859473257805	0.06338288717114426	-0.9935605723692156	-1.0209445546340903	-0.7774226594966467	1.5053117907333298	1.8981228718047731	-1.0804543315797126	-0.8509609979604049	0.8856227180048464	2.5410141761140843	-0.9877166167158867	-1.0194271091646587	0.9326158711014088	-1.0287459023766024	2.0099632253181943	1.9291256347088095
17.nii.gz	-1.0068270015700729	0.4261116283050521	1.3164490920541443	1.270852366696624	0.9297406969398369	1.2654372457067335	0.021002329756963166	-1.3679086797364186	1.4605697192133011	1.205908124516519	-0.10893412934075794	-1.1453030961054627	1.2688824603396291	0.8604286104920527	1.0722674005087311	1.150720598597538	1.9064459023197335	-0.2953473735624858	1.7329100350600823	1.9220252960671882	2.11395310612008	-1.51543058824255	-1.5851713396986191	-1.123549134648196	0.02351469382521143	0.6359957209133023	0.9802303738615685	-1.110646715525233	1.7561768340073076	-1.1371745601522887	1.432318848839954	1.2478300781242955	1.6151347118251296	0.26324073919147645	1.2848280538336017	1.0085736577606566	1.3853284493229152	-0.5952533038587756	-0.9273575878730153	-0.29888440778010444	0.34333038753794876	-0.9958644361217042	-1.1730658036997843	1.338443867100097	1.0099209937050035	0.1868544952143728	1.32458181425448	-0.7846320764294534	-0.9164277504466292
176.nii.gz	-0.1231125835096652	-0.44871908669208116	-0.09007146432661454	-0.3918199731367635	-0.189697391750943	-0.1475584344689196	-1.0902408518745497	0.43209855805499514	-0.341392279555987	-0.38538264768871017	-0.7123201912251231	0.04286954218381618	-0.1678178281850223	-0.2405087728106705	-0.24936391847537356	-0.22825766533333822	-0.37932390097428076	0.24083563637652095	-0.3336971557896221	-0.43745817339441556	-0.3656391834167444	0.25817470903866463	0.29417365608750456	-0.01945346834134179	0.6583035292792361	0.08083718049872347	-0.12243320484370177	0.2922932587112539	-0.4831822512716669	0.30956020114803406	-0.4510327076192738	-0.24114955995230536	-0.5087247907583742	-1.4952497317811975	-0.1880832069741582	-0.41535330392970743	-0.48139601838574336	-0.3976308034325064	-0.11625112831817877	0.6488289053271318	-0.20966145694424862	0.5925809958878561	0.05217857309519477	-0.21095737566840606	-0.421680839591121	-0.477201636484569	-0.5129717263967243	-0.27637053080334856	-0.1057436045901051
18.nii.gz	0.94818089325417	-0.41768351527400455	-1.0664560536630916	-1.051541695657516	-0.42312523025621024	-0.9620635353482188	-0.13804219382553537	1.3864800263070214	-0.97241916869103	-1.015126150317538	0.14571738018932687	1.173354119047115	-0.7836987754324114	-0.9878145616032248	-0.3576622074093221	-0.6879737181718176	-0.902549805480077	0.4696246116222868	-1.2425492163268592	-1.120234088146857	-0.8386805902222014	1.442948856817808	1.3924625903232395	1.2047136782563206	-0.09899079492055039	-1.728922871886085	-1.2853116324208667	1.0638992515411372	-0.9214422667618439	1.490098692287998	-0.7349938129236737	-0.707149682808285	-0.13739705566683202	0.09860169792795079	-0.7918923670062658	-1.0010255527219794	-0.5507970646539957	3.1469346360323467	2.124455148067853	-1.836263300179718	-0.9078481346297764	-0.4952522584367595	1.0930611975720306	-0.7821146804461713	-0.9939185013020864	2.2021324844700247	-0.8802278878920688	3.101501225449222	2.1070202320859925
19.nii.gz	-1.0586820099724459	-0.6944169844238128	0.19584246034813887	-0.04672088429550918	-0.20860224633415744	-0.0062330453191302825	-0.6713560266525638	-0.1694261603784976	-0.042808107486651786	-0.11828494518578242	-0.8109470766348171	-0.23187484755545806	-0.11454464911181937	-0.45639696848674016	-0.390622921831237	-0.26828804727067196	-0.10973405173665447	0.022265330235264235	0.08705126728731331	0.0912704321554582	-0.14630356206879533	-0.2301026556206778	-0.1955146111351708	-0.7844530641358267	0.4625173403015873	0.5647726099573059	-0.39583012490533254	0.021567211055329882	-0.1104151847009882	0.19082013827071545	-0.21008611564163027	-0.2562539536902423	-0.17717953093933073	-0.8467751528561367	-0.11109168894620688	-0.42620384027100655	-0.45510094305656223	-0.283215249471613	0.27567175198880484	-0.08989092758694482	-0.4005261745196964	0.36679067430487894	-0.2356408327513192	-0.12368875216562239	-0.43375135633390377	-0.16413017567897217	-0.44612130694691166	0.07842314385754753	0.2954866751863099
20.nii.gz	0.09495950327544561	-0.7919113812592348	-0.6905935589719775	-0.7499025708279882	-0.9354247780907978	-0.6845623103771767	-0.3852957697482516	0.21653707371795364	-0.7281725362692821	-0.7386451257748841	-0.5946556325253806	0.6970109565894207	-0.6350351972019876	-0.40277795837497754	-0.34962922553950543	-0.5449988308621653	-0.6078458537226286	0.28706518101766154	-0.7861753383334183	-0.4612966867787937	-0.4564954566661484	0.8996666243258591	0.861485563920859	0.5426376949636802	0.2149183691517091	-1.1191551677975466	-0.3080742143852122	0.31622596930689384	-0.522522063817797	0.5159510729103527	-0.4310325154210191	-0.5514313231331819	-0.37527008953002805	-1.021090369052411	-0.6463148680425758	-0.43695046992038805	-0.2314465105105187	-0.1578068492336042	-0.14217569804570354	-0.391430566584296	-0.50000486655312	-0.016593336280783112	0.6602244692320542	-0.632679693775707	-0.43922838345151655	-0.009685347094669335	-0.43186982376568145	-0.18629297079766635	-0.12204986835478047
201.nii.gz	-2.329845629395049	0.08168708081275705	1.1625097681745202	0.7764652895838199	-0.2666259031880321	1.2164425994386407	-0.2839774584847735	-1.614172576786649	0.6288005734447629	0.9620474845900446	-0.7898174811152686	-1.0017997457322494	1.2320116499926708	0.983389151491401	0.694333402129755	1.0479254428731954	0.9273383982562133	0.5915870509922867	1.1240843752287344	1.0278281755041538	0.9147377646320236	-1.1348506768349402	-1.1743826433968791	-1.136552715757962	1.096389461546895	0.7013675129009744	1.106007077235448	-0.843178183905737	0.8043463784441439	-0.8976853509270015	0.7253752257835974	1.040557075598719	0.3853951523509723	-0.22201331908305796	1.2616925618976453	1.268451455519037	0.2904212066819078	-0.6678261130376152	-0.9087787015881704	0.5464005453262909	1.1034781414812769	-0.8257290952497154	-1.019534666443891	1.2777224086380035	1.2719952415814615	-0.7373236156808235	1.090904268924944	-0.8838254366179361	-0.9207881433499066
203.nii.gz	-2.1401625981467993	1.3101570068277733	1.855889735380938	2.3813073053677556	0.7372471308934909	2.2277578239489024	0.6002810487684132	-1.3119652382529208	1.1434696591236952	2.3574163476577557	0.10188049841677432	-1.557910004122207	2.19855862590342	1.2381078470059537	1.0774510425959143	1.8537923196152037	1.67669655514384	0.881992463877203	1.7528693348987803	1.393310895466737	1.5722923713922814	-1.7277238164296342	-1.7319392386295858	-1.594931772595848	1.3195290043309646	1.4458646653096574	1.2757099302171635	-1.1680880246243088	1.4551576606233088	-1.446477623658658	1.4315196764400653	1.843718901870825	0.6466010132634422	0.00681491641693638	2.178842264683375	0.9274051579265216	-0.10163634673881476	-0.7442323168220984	-0.729494661199376	2.0241426940721405	1.4563656098001854	-0.06684924540575322	-1.5566360613264034	2.133122421908134	0.9137503345791032	-1.0286757942785065	0.6149524327523634	-0.814415210916069	-0.7334753501423469
204.nii.gz	0.5464092207471057	2.130503001349205	1.3981053644534662	1.1296287354259524	1.0551937756418501	1.3034207635919512	2.6950351834311896	-1.4485721780676235	1.4224157892258409	1.1518066763210564	2.4445471352066552	-1.177464751984546	1.2969032539879315	2.429509757727986	0.8518197509046648	1.28655162653391	1.3888376972735577	0.6607167664659844	1.483620815212397	1.457471247235092	1.4622800916366872	-1.4844172431056395	-1.4835254799900692	-0.3773536493554021	0.982303354794227	1.2883727926554225	2.23927032698653	-1.0906042323613536	1.3997996525048135	-1.2070885631643844	1.3117343467739981	1.2979699747707305	0.9421951713491108	1.2779597731325263	1.3151609927175303	2.339627418741055	0.9389333491376672	-0.8193281820337288	-1.333311062463526	1.2192339972777952	2.520103041738872	-0.9894487025672782	-1.1837717879745573	1.3150763968941386	2.345499876637649	-0.7580523842858066	2.1347911448716665	-1.1872679027576394	-1.336922674044962
205.nii.gz	0.7626694851831948	0.7701662104609782	0.29213655704428404	0.18879146474610645	0.2018882640356068	0.08547311954595653	1.0283293985818396	-0.6647368588018302	0.4655718047557158	0.1477230291897589	1.179727229613131	-0.4702991553728787	-0.11640800094271284	0.5159019639525597	-0.1912131043223195	0.03387197517687503	0.37973074132407403	0.14971454178488897	0.6308917604164194	0.8378260700801372	0.371629529336016	-0.7524371851298041	-0.7434113593338504	-0.8444627067787437	0.14804407976413975	0.7872226108492411	0.7211662674368249	-0.9133451839590095	0.8924112579140022	-1.005578088882479	0.8285478068038475	0.06222628966148251	0.38755366279965037	1.5235717121061723	-0.11865351180071762	0.4982996362473252	0.3647835108225474	-0.6219076681804458	-1.0117973051763003	-0.18541293614339782	0.14714273043794185	-0.8963129523299317	-0.44326022021198364	-0.12798603410130235	0.49767467669401283	-0.26883864584708494	0.5418595259829262	-0.9010399668714043	-1.0146783948845435
206.nii.gz	0.6851436795899558	0.48193628273820316	0.15602753517268236	-0.04662472617220045	0.559597086578838	-0.02742448109961142	0.6529610685413302	0.22707071808245813	0.25764746738598343	0.0009783267199303975	0.8420654202830204	-0.3360428936888663	-0.18299001183359975	-0.20482671837178298	-0.27430317369722973	-0.22817619693791347	0.09964039468516764	-0.08632571553996798	0.23398431434141892	0.36995606727319696	0.1578478524073723	-0.3164362896253005	-0.2995939486669386	-0.11089969450362597	0.201745164998202	0.4431818243639234	-0.06889958514926568	-0.5186247270923997	0.32017302083403065	-0.5293706697574626	0.27413353112501326	-0.20191937924538406	0.2408504394997439	-0.03655238009951242	-0.19638822892222613	-0.10703244590410838	-0.2893092336744741	-0.44513878205455887	-0.6073071475979445	0.21841187416149485	-0.023527920643989533	-0.44086146361257955	-0.33164648225166055	-0.19886909640334782	-0.10043995431431198	-0.3078541393111734	-0.15419790138243347	-0.5882254123538755	-0.6153150842908832
208.nii.gz	-0.14030739195752018	1.881621123414506	1.5255457438364026	1.3338931970023977	0.9768882506801884	1.4976305462799433	1.1458563266879296	-2.7636442760796562	2.0267914404307845	1.3527152063086574	1.4035559604900605	-1.245968982119374	1.5584780965408709	3.7230774897620655	1.6928531928326933	1.6336763799347882	1.703659385272451	0.6342587175738508	1.8198310615116955	1.8025600715403072	1.6227162921855598	-1.739174333037566	-1.7930007445155682	-0.14333603977245082	0.9056672572263516	1.0652778733596375	3.071185882145482	-1.1690473000515758	1.549518627504422	-1.2827305093534138	1.3782170814427133	1.6432786377830153	0.843918751846878	0.3640261883808697	1.5302337910733	3.668925582339337	1.6091697496347224	-0.8697483901929327	-1.4683451939693184	1.4330844408854784	3.901291454000939	-1.0810160478842348	-1.2606056988361434	1.5594296438737445	3.6689040687333554	-0.849104801812552	3.363118214351486	-1.2895889620602872	-1.4695788026972063
209.nii.gz	0.9217475209384541	0.08132513260917365	-0.319406253119303	-0.41250018840673974	-0.09836840657501353	-0.48937982455372026	0.5963575182106505	-0.48726774906361675	0.22346003388284394	-0.4211956976102945	0.5844411722307487	0.09184031197532945	-0.5703197659282845	0.5363823090278981	-0.5938363480734747	-0.5588136791364897	-0.1468962182975493	-1.0577393114063223	0.10919769575661034	0.047525251024805516	-0.24696639505666204	-0.3127789259427153	-0.25248323287073776	0.3016375171536167	-0.26090676616020364	0.8772111513761518	0.7387599133168105	-0.2990545334831957	-0.15962080958661995	-0.4551714432237679	-0.23523222844636588	-0.5252885252871377	-0.5734382449284074	-0.26281043586091296	-0.5192463855099131	0.5618152560343282	0.021845023006769007	-0.8035377958123162	-1.0774324047547992	0.19870872334173995	0.4229231439006378	-0.9542378590878468	0.10695445428348985	-0.5203069857379777	0.5689678171487046	-0.4632021123269713	0.4930786314610332	-0.9374389414368967	-1.0886814822416389
21.nii.gz	-1.1884184466664276	-0.6553069720674679	0.25464484495014256	-0.212298166939974	-0.43752086430452525	0.10607505623457104	-0.5341774141692468	0.06279639061027824	-0.3213789234460259	-0.09207081468720131	-0.8896992680904964	-0.2708058332123664	-0.002366236944371793	-0.43853094045523605	-0.07957819756513346	0.20816817970630555	-0.1564792838362341	0.8676634472756738	-4.187627064567552e-05	0.09320844899670264	-0.12232665056968929	-0.1349314583570158	-0.0892827445900204	-0.7728722564016682	0.9001324669197481	0.5252944493676255	-0.4197066905946252	-0.389452579682305	0.14612156633800377	-0.22420675738884663	0.21540200610705457	0.17885291649392893	-0.1994755429823192	-0.7807729917329284	0.016844811913889684	-0.43761513977048994	-0.6508295742018346	-0.24071100696842102	0.7992892906497371	0.5487622985292527	-0.25720250347862605	1.478456558982065	-0.28701999979196213	0.023341895933639417	-0.43874510354241586	-0.6165988876783381	-0.578063327543162	0.31498257690302184	0.8204638254885893
210.nii.gz	0.014641235914039374	0.9158394946085489	1.2114846704710136	0.9073348130327362	0.8804855022062592	1.1129340820379534	0.7760931437526172	-2.713528912646705	2.23133978885193	0.855426730995973	0.6288203619354696	-1.0114525396511762	1.4062462138387524	2.9610687156000965	1.3583539328333154	1.0377540467648354	1.0438406148842239	0.481457940267617	0.9959716630694216	1.18986585058889	1.3451858681331095	-0.9370917457363446	-0.9534273170568426	0.6402631397690826	0.8985734872644912	0.6526869677546798	2.574776684732785	-0.9065764343747466	1.0914094388802884	-0.9844517931289622	1.1008667238707213	1.0553640619338098	0.6234818978785698	0.9263424121846467	1.4039211379472474	2.9957237643997248	1.1654716028643166	-1.009168188702798	-1.4019884119395332	1.087255635620889	2.9829340551143386	-1.0149597798755046	-1.0081604080532585	1.4451007125299733	3.007570735762291	-0.8568940515010535	2.656179460115762	-1.2087814295158996	-1.4072830024346046
211.nii.gz	0.7505688849135161	1.1434062582200308	0.804051391823265	0.9420758024614299	0.5448477022904477	0.7862436248148641	0.9767446428254448	-1.524843290608911	1.2884766819138893	0.9379582025782716	1.0592856524734384	-0.8579483577550888	0.592677647963177	1.6427405155068477	0.11986803848633631	0.3911428296650678	0.743858827536767	-0.8101417626887066	0.7008652892945976	0.9517621621348367	1.0938238928264352	-0.6735476663932208	-0.676211994428191	0.32626436359775973	0.22573374371893062	0.5505146771964496	1.6516502825375892	-0.5375728545844284	0.45689370260664947	-0.4138274292939804	0.370969030573092	0.43407862728429375	0.2053310997866434	0.3610061716625102	0.5936965633688546	1.506742729199796	0.4652267394937591	-0.9246320527228998	-1.2379199166631538	0.6245334052845906	1.2973315853113756	-1.124565038013998	-0.846859104707368	0.5849843292008288	1.5098303804548976	-0.5631035867341858	1.4177856790622918	-1.0700750169006226	-1.2460711877035975
212.nii.gz	0.45484396007294897	-0.11104745208191318	-0.30913675312553124	-0.26772709818783313	-0.33298743164662087	-0.3966320325695526	0.29773621737797523	0.2440511133816485	-0.3760535084302115	-0.36341501816599825	0.23395972034100837	0.15246706872946936	-0.5047436775461484	-0.18790736355313928	-0.6276325857377111	-0.6955346555051639	-0.45850697803524526	-0.8195079793479119	-0.3641499596966605	-0.3360534938105069	-0.4806938953848226	0.2713966565903623	0.3011350179929256	0.16514231059386594	-0.8220528990694219	0.05569936272950667	-0.029452698713095225	0.1845328425380314	-0.3753460467129842	0.204843577031005	-0.40322777854849695	-0.6823624164186151	-0.2535301167721044	0.658152659170735	-0.5442354835582571	-0.14908801743250732	-0.1720970660539878	-0.47667364142541124	-0.5909386160417861	-0.24629665834091835	-0.30054149928602764	-0.545921269269571	0.1474360269352483	-0.5401465399232063	-0.1508590205821056	-0.014635599419310525	-0.09709289571048842	-0.5177334363842	-0.5943965286986366
213.nii.gz	-0.8076449731820933	1.301371911604946	1.5150608037633202	1.7070788538126302	0.3154363503566531	1.7301550547593225	1.326482302163057	-2.6763911587244302	1.8186888750054857	1.7581230100889487	0.8400809110930391	-1.3683558334581722	1.8057390581052377	2.932332693281784	1.3633383103090728	1.4910423332590022	1.3600384922631201	0.625889961027173	1.4693673858718272	1.4263714110932895	1.2917773041004013	-1.4773627259438284	-1.491255538975508	-0.3691125700566357	0.7587081414608883	1.1878307369888241	2.5434715818933724	-1.1376772677756883	1.5261772134977407	-1.3350661849361527	1.3755452181222112	1.5018684932279458	0.8561495758779047	0.04764256180440622	1.8566446966749799	3.118641587707033	1.2556120453543949	-1.029767280389734	-1.457381649766801	1.5154001428945891	3.2522436664164833	-1.0912552849561852	-1.3506257791066794	1.8289554338222556	3.103605271196602	-0.9838376249656295	2.7052264570763827	-1.2491591442841585	-1.4656212980593697
214.nii.gz	0.8596996072731229	1.5234754182888213	0.8034982907644649	0.27517499980704413	1.1625103994404695	0.5178802167919091	1.9839812455721786	-0.447132234533019	0.9937900178204983	0.4136137101251082	2.0430948847929162	-0.7809450945908835	0.37568407166669343	0.8662899507730829	0.05932081705448401	0.5286938001003196	0.6747172479840041	0.5587208622010754	0.9738241320286272	1.0045995691918717	0.5450377979828802	-1.1110269907778885	-1.0961935350153749	-0.4723396656977771	0.5982191269920012	1.1475868496105681	1.026221279112865	-1.0144904449001835	1.1468545660344045	-1.1547674655151	1.0808028177221372	0.5418872029566797	0.537727652212528	0.7162347477739632	0.41068784558988247	0.7678680272580868	0.2950258955609914	-0.7075345031243743	-1.0480019219292556	0.6109081837313798	0.6582179149621401	-0.698990819070124	-0.7734336615177845	0.3988866093786668	0.7625295081276638	-0.5594105991432639	0.6900222567224674	-0.9658012277669168	-1.0492437835295314
215.nii.gz	1.2232118639174632	0.4538098669020344	-0.1991490552459064	-0.14428353511211503	-0.25817328165600884	-0.32764113654623783	1.5056831294175985	-0.2597076158602109	-0.04154079982930311	-0.19629645314554423	1.4273610116005633	-0.09651263797753415	-0.44533607116574186	0.5046412965061985	-0.31769439135009625	-0.4889480660535979	-0.07283400271484303	-0.8070616530774328	-0.012493525133264594	0.1949102501985624	0.11112494563795366	-0.05501163008987651	-0.02495697154834234	-0.12707799072968023	-0.32717466454932514	0.3030564216062194	0.7385481879809769	-0.14117176979082613	-0.29152121978969986	-0.22286478378577254	-0.3217946863663566	-0.45609248091822124	-0.5231118667183432	-0.905560095383339	-0.4097946452560068	0.5447280280106744	0.010798565536941121	-0.671925092730846	-1.0281126652820647	0.2886745740954925	0.407470716933892	-0.6706264161508959	-0.06998898239509832	-0.4097743080690328	0.5552163026020025	-0.46533341464782674	0.47026902031979695	-0.933965879217806	-1.0317039127538772
216.nii.gz	-2.724853399928076	0.47869173993614483	1.7466517403484918	1.8438718381846557	0.4299900809617633	2.04363054518818	-0.40570302950736387	-1.218963558650241	1.0261678783009174	2.0094450389549814	-0.7296069988225521	-1.4870177952714652	2.22681369934859	0.5909874275175124	3.5202528944576263	3.1629339671954253	0.9778670079730771	1.9594315316957047	1.0599360826415078	1.223506458681238	1.0247438947042506	-1.052602082532009	-1.0717652541109848	-0.6816163720605662	1.6227249441528875	0.7646124985336331	0.623123742506241	-1.108845819458955	1.5535832803902314	-1.1794501289737584	1.6808268810155775	2.9883457332172187	1.0927326943481903	0.21793093557640528	2.2681525085027268	0.8126756698280521	-0.028338064649554257	-0.7208087094078552	-0.5539285058098421	1.4542577589795354	1.1857066649680927	0.10485447313580608	-1.4591437414873352	2.193594461574801	0.8078763548806781	-0.957065728638413	0.5406735564760426	-0.6556559259644454	-0.561688473717777
217.nii.gz	-0.615101302618665	0.9067196459946129	1.381434523470995	0.8056495776664655	2.230805658754749	1.210656933150779	0.6347650186669775	-2.2676898274514907	2.6105300703667598	0.6812163974076643	0.5129344338912178	-0.996885039583057	1.6288829174151966	2.2285590935809396	1.8050029012987505	1.5798412406197277	1.043243879231875	0.8227350294450158	1.0644789319441696	1.3495296197507307	1.2406213966546562	-0.9828537444103467	-1.0271220662334029	1.2105506582785672	1.0702665831094331	0.4807138092226668	2.0830467460104054	-0.6912635526381531	0.9571188929534731	-0.4211916798875596	1.015690093027047	1.5397278484084806	0.5895565103524777	-0.05219213104611916	1.6120827829063311	2.450707115493092	1.036566626831523	-0.8197565717895571	-1.3176909988410568	0.9007111793574512	2.3076896175240114	-0.9607955282929629	-1.028488933080956	1.658111678662943	2.458292859043429	-0.7576627758639445	2.2376956198795366	-1.17888204667429	-1.3185535194183988
218.nii.gz	0.14834121276811396	-0.11829695259470409	0.06495623588708437	-0.12140948083849439	-0.48770871310034025	-0.14233093894170692	0.07428905452130469	0.15742820816253253	-0.40187528941681966	-0.2098989164515948	-0.0022303819432718283	-0.10225528841992419	-0.20371033093325613	-0.2834007332443397	-0.0399609885851761	0.3591006177840187	0.30631076032073495	-0.12608964886207613	0.8712933411639053	-0.3115947300464358	-0.3641343436836465	-1.2606201605394074	-1.1671647311799385	-2.8026296023665735	0.6910827373931048	1.9939167651940513	-0.22282493507762577	-0.27370840298320553	-0.10960981275804176	-0.22693467870653028	-0.363458400187014	0.35563818860011376	-0.6730954339339348	-1.4717635864857466	-0.20988406858799907	-0.28518873205682976	-0.6349996261551316	-0.3895694514937662	-0.02232795294849524	0.7996864177729933	-0.03498088357481554	0.040701402802752	-0.09798763289195453	-0.2247519087455043	-0.284317291625629	-0.639213530699509	-0.42953577399560655	-0.23305453941545637	-0.04085873502846727
219.nii.gz	1.087196055836971	0.5319116096887608	-0.25958860039910886	-0.3976335722150038	-0.06319966528983229	-0.37590546617117826	0.7097929161216102	1.0212643776920827	-0.5515574477866934	-0.34850999123085585	0.9641558600328287	0.05070811969412166	-0.4488927271634438	-0.519116200299671	-0.35206807261269674	-0.5781674706907397	-0.4925731082006115	-0.17609079500104613	-0.5068019833169739	-0.34957266287701455	-0.45127296863288346	0.48033443588021896	0.49463443252575967	0.3755605863689449	-0.24295342831116556	-0.29613396121806806	-0.47164941975499225	0.03371803515827362	-0.3944241374394763	0.18436682316230185	-0.3380008187370696	-0.5725437270495684	-0.2850666138172344	-0.38906789925648205	-0.4613886475340779	-0.5374372165770674	-0.5880933245212306	-0.11864226706666044	0.05889887727415723	-0.34361236074816015	-0.4632049096866544	-0.11042835954192412	0.05509662887624107	-0.4642558198145576	-0.5308568749873662	0.08461703153554287	-0.553496298148377	0.049715179928323264	0.05198044873296626
22.nii.gz	-1.2762395116602334	1.0410745793159875	1.5438207531151906	1.6496217742518147	0.8125610824380985	1.602871112702054	0.19468573702837308	-0.834090455212564	0.9549135617173156	1.6159134147120433	0.11853073161420809	-1.3555720550939647	1.476591209239364	0.9179265333210107	0.713256945526146	1.4096820258528533	1.2541274926763544	0.8600847241041374	1.6323973046886686	1.5087148673690607	0.929742768003147	-1.7468128023358687	-1.762270542308466	-1.0237543451550613	0.8028329068151523	1.4650794066577355	1.0272775953145863	-1.271711626362963	1.8223651131830683	-1.5781620795892213	1.6665423872734888	1.4003145114500077	1.6708988370876794	-0.9036742678997755	1.4991030691019942	0.881253823014716	1.2875285244385795	-0.42779716350121033	-0.8149511389842947	-0.5600617204824241	0.2096766625043554	-1.0146307594913722	-1.3501846083651248	1.4698413636622856	0.8742184811804585	-0.31183894187340827	0.9443738865089206	-0.747791305658812	-0.8194815920961418
220.nii.gz	-0.2218968478851777	2.48935435098225	1.5947005282431885	1.3624022439260854	1.2949458951001374	1.5758865840414915	2.3086564586423974	-0.35440451331154743	1.0353081806398887	1.4666451430580383	2.338103333747322	-1.3353785546220414	1.5420245890801063	0.8097763238752471	0.3406637428907914	0.8728632833528936	0.9684795959260661	0.5911834952372436	1.0880056058010894	1.321381027316289	1.0929107998264265	-1.062668764891038	-1.0938319862720844	-0.1997531823210216	0.7533429307982845	0.6768615514311365	0.9577270756759126	-0.9781164036692456	1.2928936430326428	-0.899489738724782	1.177730859397218	0.8827535723141947	1.0497331564438686	0.7901663159506791	1.5728142555433384	0.9133028269202826	-0.028894345437311963	-0.6759950684372501	-0.8905226866134953	1.166515552385316	1.200168119937971	-0.35253000308609916	-1.3467543817764906	1.5696265319759604	0.9293450906662205	-0.7987080354290873	0.6744817935161247	-0.8811555228698034	-0.8966903773188548
221.nii.gz	0.5961334931297418	-0.39218374173535364	-0.5581289115111037	-0.6014703662863926	-0.2513538408082634	-0.649499229955376	-0.2591725496310665	0.13395804592145322	-0.23347863663452834	-0.6324245364121087	-0.09981155028153546	0.409670813424707	-0.6247065027760262	-0.36414405723176085	-0.35074735589677736	-0.5733329380991261	-0.6699285695832895	0.4293879097620702	-0.7798532756294015	-0.6111569696007426	-0.6082675203206562	0.8128290062631391	0.8116586255904112	0.995928316281047	0.22121349842887797	-0.7300002667429729	-0.2523096091142358	0.16189825921896414	-0.40510180087587566	0.39290650943648686	-0.19772623487445237	-0.5825916828099545	-0.281029717507767	0.15664163265346018	-0.6318806717386334	-0.3255516689974147	-0.31701862935401276	-0.27229759674165294	-0.46284838949016427	-0.2933692641596239	-0.31409333711714044	-0.551717878828639	0.4230072926756613	-0.6331582983447859	-0.3181764635707443	-0.07721633646864687	-0.33707902687898383	-0.41934562639612405	-0.47551127758009853
222.nii.gz	-0.31799262808581574	0.2169556300449301	0.7013612307105564	0.3811775739445587	0.32109814375455364	0.5167448847923458	0.6161550189700739	-1.8552889066579268	1.1387423195046429	0.4008240273940947	0.26205953465294063	-0.6643817963081394	0.39050397779250307	1.4769922207355022	-0.07943950508505962	0.27226309427079376	0.5323385723427816	0.18035706955121483	0.8422091956162159	0.8996988921664691	0.39716935095882017	-0.9786318437883834	-0.9784073892162874	0.10310623540078345	0.5309860632404589	0.9283754183407034	1.5661050964910708	-0.8279214667041764	0.802344581355402	-0.8025051615938927	0.7339538347002884	0.29417100494986265	-0.12699455902912699	0.5399691819697543	0.3854252245237963	1.5518328000941604	0.36909289489858216	-0.8150704465281123	-1.2297682633645315	1.2713067291619278	1.7169903041512933	-0.898085931805155	-0.6779294893278632	0.3987294067761563	1.547604885644128	-0.8410442830842824	1.3135786330594585	-1.1248604813175722	-1.232174494681745
223.nii.gz	-0.11853762239989017	1.2519775384738627	1.1504804381175686	0.9875519266347615	0.713552997932629	1.0544989340292974	1.4578847601546114	-2.64389155075246	1.792459265981217	0.9569431014837168	1.0866116104585706	-1.0585769367491273	1.040316503032161	2.5930332762170316	0.26314385824516423	0.7043026017877833	1.2374531570041636	0.29219371653533177	1.2966829840267293	1.55170818053448	1.447183964098599	-1.2557088631875193	-1.275047370302208	-0.12118729332635285	0.49574629766285877	0.9193174869075504	2.377101783842439	-1.1338094674718509	1.4222271545196228	-1.2777372524186477	1.2707126723343432	0.7495607207558181	0.6742001832670366	2.8146422720698085	1.0511561890030172	2.6503139697969	1.168249081573019	-0.823692081557714	-1.3030518597111316	0.8792014966949193	2.441076261202128	-1.0222714782228357	-1.0645804260460303	1.0785771995376912	2.655042090652759	-0.7421469687217046	2.4634831631658636	-1.1680888055797614	-1.3037179439480786
224.nii.gz	-2.1538269709541296	3.370988217399253	2.763629998075673	3.5146237695773346	3.7570798609872464	3.6569879762808113	2.458121342453218	-2.158083155337458	3.5676254856702063	3.525949062707903	2.0833383838638313	-1.8704055721906927	5.009346933765733	3.3555268722202567	8.722378198531894	5.954923053264533	5.911886562414997	0.7591315141427142	4.10806671225446	3.4125442712886422	5.983974169792787	-2.8621700853672736	-3.065957690345878	-0.9168616963570758	1.4376526054096346	0.26927691729650827	2.6946027367011367	-1.3834732419903613	2.3196268471563526	-1.6615773075216704	2.0601589176994075	5.965552107191741	1.199608396951116	1.1933414353289349	4.952789743717921	3.2496816625403007	0.29106871347435154	-0.8728163890892655	-1.3212122056275253	2.6928636000392396	4.966699739417873	-0.7476154292793337	-1.8854021757959973	4.936377203615391	3.261413293313889	-1.2096595031466226	2.544147583595488	-1.2129476011619198	-1.326152497442221
225.nii.gz	0.31527759129668204	0.5025936026384032	0.3950491826176786	0.23213837188957218	1.1936220760520109	0.23233951742327474	0.2558677601085946	0.607952867593126	0.46116038683283944	0.2185752337919374	0.4424071633412038	-0.5151032406786766	0.05407090180809057	-0.44905869436895973	-0.1245110799312209	0.30586267833602276	0.3775862695714442	0.3395705950947637	0.6616844299620097	0.6309124324337291	0.2605923990433486	-0.8239915552628064	-0.8001130849122426	-0.6282729371379362	0.5388070707851972	1.0129384828232	-0.42066806850774036	-0.781130453393824	0.6700789576966466	-0.9581846676884997	0.6810170732194011	0.31829661570097595	-0.27017491322222964	0.5241269653802347	0.05910738020582572	-0.5114932155406721	-0.7584596976223765	-0.427301261117323	0.3622861222499805	0.7640548724994891	-0.1860826285105983	1.1627320666037126	-0.4854963426713018	0.04306902709634752	-0.5126075941890559	-0.8245286094153684	-0.6864079220773541	-0.028589887294843245	0.3616673697783722
226.nii.gz	-0.41955969744676697	1.2666594939356204	1.4263048830659264	1.1604034126539617	1.7089396037834732	1.3145805380294495	1.2215847026649531	-2.0656803476210497	2.1637630152761256	1.212232032481053	0.9892239462935006	-1.1902253481576703	1.3012226770534183	2.466495426250614	0.7755919395086225	1.3110599597419772	1.5227826260619	0.6459834589979818	1.565562244381379	1.7215147852813715	1.6328717022967039	-1.4821218853979634	-1.5139437913179867	0.4345329062583998	1.0038606440117872	0.9987750637323496	2.262976845982942	-1.0972437946785778	1.471989625662236	-1.2107653579979911	1.431355365349312	1.3314829413899127	0.8630041511627731	1.3839519197194707	1.3219981690438503	2.63610458537514	1.101264186402928	-0.8360010313195678	-1.3922322816249133	0.9980059082273786	2.530689378233071	-1.089864939978376	-1.208197628640318	1.3607635574403611	2.6444329196658396	-0.7130124451089159	2.4705252575086867	-1.2266769896304992	-1.3950226076993721
228.nii.gz	0.3959440271390142	1.9336183086651446	1.44325244028233	1.212999271712258	2.08313008329066	1.4233920486443155	1.0867236605082335	-0.5410369316852107	1.7629964116263146	1.2497412511164112	1.3496372619395054	-1.2102298255866015	1.5767394493838542	1.1094048692956906	0.5773919683946535	0.8474920922977222	1.2412700872194617	-1.0771075743222815	1.2558382932268197	1.0255888992298967	1.4285508857055218	-1.2069178246487937	-1.238894958060566	-0.0632907372813034	0.5461090614989005	0.7731541641503176	1.201037377088561	-0.5430507355508454	0.6126065259708159	-0.5344113671881735	0.3306513928768288	0.9021479879572776	0.3083761961881893	-0.8696410180777503	1.5712556056504856	0.963323779444189	-0.19748297308154789	-0.9344624538920513	-1.021512144243891	1.7617972567908824	1.723328732028349	-0.21704023916458187	-1.208930409250057	1.592684183906126	0.9705326678112223	-1.1078914192522509	0.578687508526996	-0.9831392060024996	-1.0269244143433631
23.nii.gz	0.5976984648744241	3.1055872252416585	1.7260953298242279	1.796613510806329	1.851972151677426	1.8197308424427743	2.549316600900702	-1.8756040674087278	2.163724425489789	1.8378781235240085	2.823582807930534	-1.4252433222378638	1.8189911024064767	2.585862791434947	0.4635409503743524	1.2878100240436405	1.0902535563136397	0.8904812856281241	1.0721716621079378	1.406579871603301	1.3422252971368398	-1.0019755527336787	-1.0204168058328607	0.755976685506591	0.8408649274361116	0.689446536363857	2.346802046877343	-1.2187929119177845	1.7773752081392913	-1.4553857942119617	1.759133003615555	1.2747193304054758	2.4581329696901433	1.2517688340542743	1.8207134299111332	2.514738099028421	3.8306296056828586	-0.705797536942676	-1.3722765717130558	-0.5535732080948005	1.0013257652055427	-1.2348142965020141	-1.4350812626845284	1.8799444909479504	2.510806538935526	0.1285335130764358	3.144471613511415	-1.1596801560437289	-1.3700542549424928
230.nii.gz	1.7398561859127255	3.809735022198571	1.8728868463061124	2.2283155746991565	2.57127174482077	2.2813822663152203	4.282845487278306	0.17891384067425578	1.6696970801262836	2.404555555294004	4.1014363567989	-1.577336187224692	2.5029222686444026	1.97809044723602	1.4128967198507512	1.5813166089103652	3.776441019716086	-1.8121775687832538	3.1158550519651422	1.9778569539129005	3.1476598971675203	-2.623991975850692	-2.726419788705584	-2.436806132605254	1.3236077661228325	1.1752388508804648	1.8663531585627071	-0.9377350899360729	1.061017743277654	-1.2516941657230045	0.5327583714363673	1.8345711885143487	0.35518036593986674	-0.8625139280470909	2.4695119870656494	1.5113929737747673	-0.16675411954397826	-0.9802685563239798	-1.1199767062098087	1.8926701226738267	2.4140892328847596	-0.4820893278486623	-1.561454851412174	2.4438679824690173	1.52288298978756	-1.0862694032437468	1.0712428966125942	-1.036094556575946	-1.129714423274614
232.nii.gz	-0.4305455606435544	-1.2473920691936145	-0.5672188731062277	-0.5892858647880592	-0.9751524260034581	-0.6384762196998052	-1.5439785238121915	0.46503588906071014	-0.878521862451284	-0.6719640321339954	-1.5023038846191727	0.48072151124889523	-0.608431932410533	-0.6509029520283688	-0.3621962531905247	-0.6589046185310254	-0.1742983552112907	-2.486274629127504	-0.023402720673108533	-0.4385540985287449	-0.2730530353950029	-0.07910189855887781	-0.06385793528150031	-1.4341547248946398	-0.9302735617120372	0.23955575254702485	-0.6768908504760368	0.32265635688370536	-0.7327944008604269	0.16803039785029814	-0.9288748314379343	-0.6208535882137786	-0.6703813309316418	-0.7285652442894569	-0.6185790274775044	-0.5863325452488813	-0.6225356079764237	-0.20951874972442724	0.14916717937964993	-0.1513807057979792	-0.5190404418045215	0.3585903107681281	0.4926788093759422	-0.6207489511224059	-0.5891103337403691	0.011575410551686965	-0.6022672608870699	0.06866131124868059	0.16312729172941579
233.nii.gz	-2.4140367040722936	-1.2910424113245007	0.7196807879096022	0.6793988474166286	-0.5473257655735143	0.6501062616182165	-2.3243993443561948	-0.9541431196807649	0.11333237250363307	0.668511120576851	-2.6770631498071276	-0.7548837567510503	0.3806067149645308	-0.034304044152565036	-0.09298311943639408	0.25637442732201604	-0.031218504990486822	0.8849488267996973	0.2781826613805671	0.03568916837817774	-0.15954888008029694	-0.520786223031104	-0.44790976059416227	-0.25301098135196787	0.9448417870851141	1.1188316362487447	0.09947104845297101	-0.7181922858312149	0.5409005358335313	-0.7680663833691092	0.6473678729039315	0.23347287208862258	0.28193213063778266	-0.037197844723221365	0.3934224428187302	0.13590813446490466	-0.31500451384196704	-0.5985773914634517	-0.507212065461596	0.9136484237471405	0.316793191013337	0.06744634169782156	-0.7700776889074197	0.4027405496200038	0.1353271579251434	-0.6996100509387809	-0.017180556254630396	-0.6126903493250425	-0.5024102963723556
234.nii.gz	-0.7959254664948558	0.6764297113892875	1.134174118071406	1.1315274007228115	1.9313699586752184	1.0429672165843737	-0.13136588670775629	-0.20629374886854207	1.383290538109283	1.0597525547653663	0.0679947717503545	-1.0629760457138067	0.8953511985463706	0.3316363545968011	0.42173425023697936	0.8006882798278101	0.596458015339703	0.8272124298041091	0.7661896952934522	1.0500611823394792	0.7207178733493416	-0.844213954109452	-0.8297627096123142	0.5587336657015038	0.8311560179786759	0.8788061025461071	0.48520251377338186	-1.015422039585722	1.2704907431656374	-1.0694860133343473	1.3392776139729656	0.7858947379315407	1.1060287116917904	2.2405317758963155	0.8820787943836612	0.27327583504200936	-0.04867788082508677	-0.5574734786808173	-0.7211080115115667	0.5419837898934429	0.37176859397095013	-0.4717815268383057	-1.0687776227198422	0.9036948418950459	0.2786787155584011	-0.5242574989771012	0.17455325916848152	-0.716515380096884	-0.7265245074008472
236.nii.gz	-0.6746768845676031	-1.2476587426283448	-0.4882894811478069	-0.6117508331026931	-1.110456563353825	-0.560116708770033	-1.7773799844026106	0.2446127033393998	-0.8582153692337176	-0.5158141561415351	-1.7509295474338435	0.2571214660579897	-0.5832630822349091	-0.642604523232256	-0.3592471120604203	-0.6143409897585611	-0.5846166273088484	0.0040891105358752235	-0.6385072205932336	-0.5162186339625993	-0.5372271863279401	0.6374189549289092	0.6433795363207759	0.11536151629904014	0.09509970839048501	-0.5068385063754106	-0.6559954524882516	0.35048111297715556	-0.5391358164071749	0.597024713704702	-0.4535785315155423	-0.6133705389334189	-0.5158162314833034	-0.5499737691495186	-0.5912686607205442	-0.6252074725862641	-0.6006840780162642	-0.1483827681050727	0.32172837856612346	-0.059606320369538265	-0.5337800230443224	0.6690416092845808	0.25962006284570155	-0.5917115706685603	-0.6292533232115376	-0.23785266184518405	-0.689732012175037	0.10575132058724337	0.3443686735773468
237.nii.gz	-1.7933542008837455	-0.9831038254051925	0.5944680207708227	0.4816630798899994	0.2422341846021907	0.49988228434314014	-1.180244247467029	-0.2825579691788769	0.3015917381597573	0.4963623650989663	-1.5749755504883172	-0.5286597123248582	0.282338001485914	-0.11426953724067099	0.2304853152491789	1.063766823141073	0.8687956824158289	0.6868494570813898	1.0283784268501748	1.1415366510171467	0.847276467467216	-1.024329844262281	-1.0637512996003824	-1.5053372524775417	1.0525537511018608	0.5976663350912131	-0.05266017941401444	-0.66477181843054	0.7436910142242188	-0.41802477208045724	0.7352080268247361	1.0503552141532202	0.03884828012837316	-0.19492543413109056	0.3148984771610887	-0.12410657204025177	-0.4649002158585051	-0.47826906842171407	-0.2714845191213264	0.8078282886227122	-0.0035214182290064402	0.45805062707754934	-0.5575033243359848	0.30443566914666426	-0.12717885763157027	-0.619147688515841	-0.25483788913376154	-0.41821481195329296	-0.2708018247099894
24.nii.gz	-0.19444616044076174	-0.3368756478917827	0.04668944981868304	-0.22005322543546496	-0.8238532796713384	-0.14278134593405845	-0.1977283981030772	-0.4928110867132363	-0.30021009738525606	-0.19055002770568316	-0.3601823085192674	-0.20085013409661467	-0.23378537248163084	-0.039911437713941796	-0.1562302596339405	0.04322182813266186	-0.18316561343495122	0.4241887729175241	-0.18818897239365237	0.09501653828283643	-0.0015684843776729515	0.2171666750503222	0.19047906425570216	-0.28777003736428597	0.6572501140949772	-0.3966037577707166	0.09925186556437625	-0.1163995605500321	-0.13122530415144687	0.17389612242466457	-0.0636448121105687	0.024817410222130208	-0.1624093190081095	-0.7480592200896852	-0.19033870462985292	0.1339923566973609	-0.005424949230089926	-0.5465985700457897	-0.6565699575159544	0.46793401106701527	0.05400875618837889	-0.36278465487604367	-0.22025578661384757	-0.18527972519383115	0.12411768046432695	-0.25108064794405766	0.17154431491615232	-0.6480381918022617	-0.6489641053803348
25.nii.gz	0.8520223991720692	0.4462505606687195	-0.15118560389434288	-0.19282524232667472	-0.17844247469563132	-0.2833484930794856	0.9593829927321552	0.8022665626287362	-0.5186632706264301	-0.19081892605285247	0.9825672429982286	-0.15965996162382512	-0.4176704113668774	-0.46517534045853126	-0.32333002093585317	-0.35375090733643977	-0.42747343678761385	0.4657356067032364	-0.321598649756131	-0.26749531838567614	-0.43612521096406054	0.1964246710378604	0.2441753258051825	-0.07626175986585429	0.2068003114024631	0.2485979175240362	-0.4109779752666196	-0.44685263913548273	0.07480566332818954	-0.5983386269644031	0.21909210847458555	-0.3606181162689178	0.045646998419994346	0.12645935536601696	-0.41065527381965683	-0.5206590613374922	-0.31103662614856303	0.017565964859813026	0.016828303346627785	-0.9219902430972888	-0.6181730499239373	-0.33404829822075494	-0.1196156797198021	-0.4288644678000818	-0.5211614759409825	0.33236526943843747	-0.4650846327039482	0.08210914340241474	0.01592342831563324
26.nii.gz	-2.7003429075574723	1.3498476370342543	2.062733333628266	2.7950982194741854	1.2397326807387261	2.4830285331549558	-1.2234838832383412	-1.6260479007460145	1.6333190724937787	2.694120515969938	-0.9851952858644617	-1.6764150642017492	2.5092084098393457	1.4989904229492486	1.19820456062946	2.47168695486275	2.94846896474037	0.6626094946191333	2.7565091734088294	2.5437242769972346	2.621787188137453	-2.363435417132415	-2.504005341264117	-1.574487781197249	0.7548816645765595	0.7915749717811105	1.4841970612758928	-1.4444783680932716	2.541922519585226	-1.7971297016060692	2.17785530927667	2.5165357854769317	1.8039128807494829	1.8582222723059183	2.507451782466679	1.287296893010005	0.8924887250695852	-0.7134441717767586	-1.0352746722144124	0.740870095591485	1.0273767916337877	-0.6648744334058482	-1.6714742822550603	2.4460177419644284	1.2683101865907942	-0.7255088972311299	1.157053942321541	-0.9791290855533192	-1.0358402079367226
27.nii.gz	1.0060325605123845	-0.7944922847728657	-1.2689653349478933	-1.1534264042732898	-0.9898941664130629	-1.1557594084050082	-0.40460231547394915	0.10585936197553265	-0.7090476380937218	-1.1803143102689373	-0.273755739493801	1.4183626996880994	-0.8608891699286719	-0.38880830679455564	-0.3515506122812219	-0.7085574255289018	-0.8593463884764305	0.38002029694689154	-1.212548562847903	-1.0025617274993741	-0.760542228802557	1.434609457454106	1.3728545140565969	1.6406046018229001	-0.1412851921820038	-1.8156720635505532	-0.2756587327168747	0.9680894535681807	-0.8704213527516619	1.3743103974611004	-0.721557655908231	-0.7225677141544823	1.0243043110324603	-0.42063868563943463	-0.8560963723832029	-0.3696355784463874	3.001532063333593	1.7987236364619426	-0.4026342448032685	-2.130902554742027	-0.8585698807362575	-1.380835105212014	1.3307562766823722	-0.8346994150425876	-0.3702523455671921	4.0745539279526355	0.6830437812064026	0.515708719351581	-0.38400969507161287
28.nii.gz	0.6419644952346097	-0.3421792367199196	-0.8222486025401606	-0.7920743459126951	-0.6260020339785257	-0.7927970560757507	-0.3704873125339321	1.00367346636994	-1.0328454650897432	-0.7687968860912491	-0.1491628313857119	0.6866109616267243	-0.7916874557569507	-0.6983316911773001	-0.6548992875275441	-0.6967402461360748	-0.9170849459456423	1.0566440960420638	-1.1119112475117832	-1.1144020136595343	-0.9222508792877678	1.2182438469717647	1.1963483454598434	1.321102026589962	0.3961414948007655	-1.305102034613185	-0.723920111693383	0.38735900549422725	-0.6707276790896156	0.6507377533587984	-0.39157690696001185	-0.7309645271264769	0.20948106387914567	0.15866576532545254	-0.7956727629078468	-0.7093924103276982	0.02442715550543704	1.3885809064586607	0.2929676888714299	-1.5368372051363843	-0.8294891089798735	-0.9878405801575535	0.6763903506429586	-0.8025314310165466	-0.7048464219716957	1.9988270499252208	-0.4259738349380437	0.8513760941551968	0.2728507379382954
29.nii.gz	0.010108098611211558	-0.05230524519207142	0.22508750647548814	0.09965964589143618	0.17410260827655283	0.04493134586350437	0.3321604337825492	-0.27949176122195174	0.2874636272065205	0.06371714383104322	0.12517559839263645	-0.30206419083983815	-0.10818046035690253	0.3983593016819816	-0.2254685932346248	-0.13952838125899986	-0.2564881892968125	0.6094796230686778	-0.08920574765552818	0.08606542763329379	-0.24526934102192174	-0.046251287663412126	-0.007550246265176148	0.6634837238679689	0.18029338606851616	0.4312010434553091	0.5841292558088842	-0.5038003018461616	0.40984249988707466	-0.47020228487599275	0.5207491494139158	-0.15392656924037618	1.3457344713235029	0.8454496974955484	-0.10787939269960435	0.3997196222501114	2.033746997634967	-0.1601462841376063	-0.9213826570877172	-1.3897033189171994	-0.4900356593476417	-1.3929302897814502	-0.34342188485226516	-0.07069765946989182	0.3914451653303563	0.9257398961863195	0.9041647524718017	-0.6547489793727778	-0.9174378951042355
3.nii.gz	0.8623672411126799	-0.21588970121014542	-0.617091477304678	-0.4613822918742124	-0.38948178531230726	-0.6599023196350072	0.1192233601035494	0.5912225323165707	-0.553243643068358	-0.5434266572381545	0.2954641853629931	0.3688833844326007	-0.6655097425763413	-0.6994953634454858	-0.32346098132313444	-0.44599306957083945	-0.752818175095104	0.8302493384775398	-0.9157367482682147	-0.7898406224487443	-0.7022986867556975	0.980411477988878	0.9728727687109398	0.8260203428667168	0.4875542737236194	-0.9395045520341625	-0.7668356658396573	0.03363174168772932	-0.3480301149850427	0.054950301163133625	-0.05962104383501192	-0.4721354819706168	0.12893809952563684	-0.4674713736777112	-0.6566035232187749	-0.6560966867981991	-0.23639130126088356	0.7658812987871858	0.3108517439092345	-1.3018805904883206	-0.715449846236148	-0.7846643883693161	0.39653630410276264	-0.6589940565241721	-0.6497517570419259	0.845361016980633	-0.547420106352113	0.5233252849720429	0.29733860573595144
30.nii.gz	0.9250816598704769	0.13312537426929208	-0.43343068910525423	-0.5561178814797191	0.2772348418995878	-0.5209203307787005	0.1420188640184456	1.204032469924775	-0.5285576094660134	-0.546973373768104	0.365488563579034	0.3488528717469781	-0.5590734553674511	-0.9421549567722808	-0.5635861055292316	-0.5667985105884953	-0.4856496659863883	-0.1145122209918298	-0.4312081096492598	-0.29207328171491437	-0.4595435450986975	0.3648762460861835	0.38998682118781186	-0.33593466615988554	-0.3240754726452413	-0.07947208853333661	-1.1448905765052961	0.06378112592142822	-0.24656452177517593	0.5014321483531097	-0.16498865747639319	-0.5676665812594424	0.29242516419511894	-0.40839406546373336	-0.5504001702713437	-0.9407812247656525	-0.5262043380726292	2.610896071872248	1.9474799210426312	-1.3552591813218975	-0.8636839202980306	0.08954805491886751	0.3080048062104807	-0.5428255176289748	-0.9343992175404681	1.4550866626370267	-0.8503288819120384	2.3640249560066695	1.9300097624034092
31.nii.gz	0.33976862427029414	-0.14406283275576032	-0.12915350377587329	-0.45911368411727144	1.4520656643729066	-0.32185094950064946	0.24524317665174178	0.09709341307071671	0.9141459773736478	-0.43225711407794065	0.15549601884843453	0.06042763164636122	-0.31986315195593057	-0.28047981061689603	-0.23388135574831068	-0.261346906353709	-0.1471733064304648	0.2905543465783418	-0.17874861105666456	0.2577572889310265	0.07848227453732842	0.20827188399775415	0.19503737812441482	1.3494785214039733	0.1794346894312754	-0.2930827040439092	-0.1622402451213607	-0.3739900744542465	0.30127434165912215	-0.18903358234541368	0.34469702130191415	-0.2526341398095889	-0.0185491838880774	1.8112834086544847	-0.35451042272713873	-0.2640568084781203	-0.3094334653384349	-0.3405740204621989	-0.35236332112813673	-0.0649502902890865	-0.2305300275396296	-0.4162430856684978	0.07947025647535787	-0.3564180595295144	-0.2623774805170043	-0.35533324602155864	-0.33065200481395846	-0.4058715093511357	-0.362703141170221
32.nii.gz	0.43898144021800956	0.04672320909231953	-0.262797328777083	-0.07569446997779705	-0.22598874342881864	-0.28245165164883773	0.6087781771714804	1.0981882707237227	-0.6978620614499654	-0.06130696057815864	0.5086185498247362	-0.09468882147321353	-0.4769329944824775	-0.58909486290477	-0.34153922149348126	-0.43860431519607174	-0.24388705684561307	-0.09530846070235716	-0.05062684702277491	0.0954754478398085	-0.25518686002990965	-0.1128212704335979	-0.06556785732030425	-1.4042716017363632	-0.5273933468719372	0.5351225568263765	-0.5849204613226708	-0.5212716020633177	0.24426111327598699	-0.46262437419138547	0.25259065302561545	-0.4237282454182287	0.6856974658866386	0.7310447751504628	-0.48267938346518535	-0.6020726096731611	-0.004101760618696524	0.5559082253312762	0.21703456726667258	-1.2348151976055963	-0.7308078584347789	-0.5166508695855944	-0.08912521151384167	-0.4838355896844988	-0.603730406040484	0.7704796901396688	-0.47221162253025073	0.3907724841836468	0.22199782299495013
33.nii.gz	-1.6232577924619693	-0.07831759769631975	0.8753460577525086	1.3914845237912228	-0.380570340304936	1.0131671918711893	-1.6704184268946491	-0.0333718640208634	-0.23563270032412362	1.4039040318572815	-1.439727048818988	-1.0848328417931974	0.5275513676465345	-0.3736961940903808	-0.2340268471537346	-0.17751378408388482	-0.17256384460600865	-1.3542148915527752	-0.15253345471893756	0.10833724404676483	-0.024001686218245652	0.15796933930335105	0.14031784915847761	-0.3764023783389218	-0.9644277741095371	-0.2664816595371727	-0.2982168851209105	0.2295054115598779	-0.1917886542665199	0.3136344866197099	-0.1674000349582702	-0.17753085209765335	0.8046586726848469	-0.43417832476123214	0.5325920066156942	-0.5075288795492299	-0.5497198403241802	-0.04639487468086415	0.9421073483322964	0.9987370385636022	-0.25664655360666866	2.1867958987363445	-1.0790148215790514	0.525435274795286	-0.5109372070123288	-0.38876653655704485	-0.5968517529622623	0.5209295025143699	0.9658432978064335
34.nii.gz	0.5108242156173531	-0.3637390931124741	-0.6174513264284336	-0.5229600562418982	-0.5067741603324	-0.6604149505102712	-0.18236858657459568	0.5970368145049211	-0.7072549971825836	-0.558933560860873	-0.07204719158552593	0.3710842551731158	-0.7257588344105959	-0.6872288541582109	-0.6614605113661921	-0.6585503975994191	-0.46958243963279667	-0.4347560877235525	-0.3563363318907615	-0.2997585051266695	-0.49690516387971795	0.23972063064337756	0.28205456015030833	-0.5380093991387191	-0.6985030379543179	0.1972131380362553	-0.7056542862733227	-0.186184167298704	-0.2226743653925235	-0.2189122420214624	-0.20024892449515097	-0.6497512815860511	-0.5406945175319472	2.3686177193187876	-0.728562884629086	-0.6856097860080116	-0.6325342572525433	-0.09097781160950474	0.3685340490901397	-0.07208164022365171	-0.5666397501552082	0.5571460257011734	0.40391073370059966	-0.7401019812572467	-0.6902639514951698	-0.3135754931949553	-0.7585845636927919	0.12811802357259156	0.3761370408924505
36.nii.gz	-1.8647369752990197	0.07869995847257538	1.2484040180849207	1.4085417268576257	0.028324786875519776	1.2408101086912444	-0.8057887272038089	-0.8028490164813051	0.4194382357571465	1.386131477811715	-1.0831228626136702	-1.2080749576505105	0.9364317118799412	0.5359955889743605	0.2293602544354501	0.9240003763241026	0.6294280908663992	0.9123545874726922	0.8375327831508641	1.0772181861571777	0.6633802876085125	-0.9004974570339322	-0.9121197904397761	-0.6779760777483179	0.9903193656924723	0.731101654262899	0.6854824129316237	-1.0461536573882686	1.2381415594800764	-1.1310690381717217	1.2810257914607905	0.9021143577237224	1.2026832850525009	-0.07837669058164522	0.9525048622833074	0.5452296240958396	0.39559272106017684	-0.5456586731976699	-0.8058217945507176	-0.029771873772161547	0.20454874700920245	-0.622234671523111	-1.2110859267525158	0.9471608493184158	0.5423775616715777	-0.367515176051032	0.555188836426236	-0.7591754384270367	-0.8081952547171344
37.nii.gz	-0.45255308843624537	-0.6066715174423223	-0.1310371520392328	-0.36019523742170156	-0.44184823262690953	-0.16611054205358655	-0.25555573282751815	-0.28652321478320664	-0.14991991410193475	-0.28162604278939735	-0.6041601883416213	0.11279250628299638	-0.2284138648129872	-0.10536723853008069	-0.21596087719434306	-0.21070020186714894	-0.30733936286390373	0.5742533276818915	-0.26950542040632475	-0.09822734942164528	-0.20638641851478268	0.22495054275749551	0.2390874332910069	0.37631211516960494	0.5364114170484281	-0.06600498852442775	0.04642254996676467	-0.10064090976823359	-0.24704509510064712	0.11687446837670037	-0.2243363204141678	-0.21910098855123897	-0.4020209640849739	-0.0028419177835430484	-0.2214944314387918	0.059170290700610376	-0.3213154841235104	-0.5608581475427149	-0.6486746003883975	0.5403081654655425	0.17297890381107534	-0.3314518357165435	0.12010460319844113	-0.2167978787887338	0.06312264306974764	-0.4299520982161786	-0.01796131803879664	-0.6437443322176034	-0.6516004525890841
38.nii.gz	-2.4405139512761265	2.288718342708375	2.2570778576156663	2.117266660445633	1.7069839088242644	2.6260300578003712	1.1485243502044087	-1.890167315845377	2.0748768972466425	2.28292612945052	0.8292915713044724	-1.614626249649913	3.333288109372013	2.0963600442147237	2.6592994347804195	3.204970585756071	2.7220615741111316	1.0232110654643574	2.38170734650446	2.463705110298286	2.7819347718472995	-1.966039688746224	-2.0820189804670406	-1.0849309299918346	1.0099385176485287	0.6128696395265969	1.9195912855506128	-1.382217640384612	2.5266417102073846	-1.542757603120193	2.2994815605439647	3.173107063076326	2.4487273657647464	0.8546190164717368	3.336043376814663	1.8847267604745346	1.7611920522070834	-0.5857820234438429	-0.9866164153128253	0.31286139383023326	1.2367868211405686	-0.8734126625066913	-1.6397087814457245	3.367495211734378	1.8819945544639807	-0.3952836057888704	1.9784235174423985	-0.8950232729324272	-0.9941485575387078
39.nii.gz	0.8311423413439566	0.37808638307306675	-0.012150240958777862	-0.13695953733590452	0.18181843986902632	-0.20672144746962293	0.862420554823556	-0.291474969171574	0.265991079714955	-0.17860275059932526	0.8873747263810157	-0.14891869423371787	-0.30976915452816206	0.31939840262068503	-0.32520156616190227	-0.47212764867982815	-0.44818837042490156	0.14620242441179904	-0.3202608375420396	-0.30339806246677553	-0.46070557040828797	0.17196770128719055	0.22876737671366282	0.8585758542797408	-0.09936111386611102	0.3486253062935448	0.5472304975697765	-0.28964428050415575	-0.014582832655120549	-0.2776921056572778	0.11159477601476397	-0.4712922664102502	0.4405541314180824	0.5126235861888927	-0.3187984966069937	0.41679113299857456	0.9129694208869295	-0.46351419131485927	-0.9911018840197571	-0.9736527121300932	-0.2367056040426128	-1.0701398952153083	-0.16038929379598738	-0.2994312002089617	0.4203518929172644	0.8142602633495677	0.9076278189764484	-0.7460336636439749	-0.9901235993311505
4.nii.gz	0.45230951628487354	0.00430010530404898	-0.24082155395529017	-0.4731967409255934	-0.477993681803553	-0.4131725530178457	0.5831602532845576	0.6611011812996108	-0.7256845660606956	-0.3829586183620187	0.3974199266794394	-0.0418628450202307	-0.5170833603452267	-0.5568497517097785	-0.5280137581831478	-0.36430645279669616	-0.4399604602627564	0.513072017596958	-0.28394154210135586	-0.27394955207396154	-0.4960143462083346	0.13288569298224973	0.1863273780017018	-0.7244747682911014	0.16943219850381144	0.39980018864821937	-0.5319147425501097	-0.42663050938736574	0.04949945927797983	-0.5439943660971157	0.19944920999441262	-0.378103767863981	0.09624528992756758	-0.7582634468304823	-0.47976650245870905	-0.5592464525576789	-0.21044003026656485	0.17423853932576075	0.24478309601357412	-0.6636269685454512	-0.6154653764423601	-0.42787946071214794	-0.0016053332484856709	-0.505237318985956	-0.5692216722678011	0.08268225405551387	-0.5306816588989106	0.15430156916666002	0.250591192356123
40.nii.gz	1.0233763940929983	-1.1823750525068004	-1.9159156219098132	-1.3050754368298816	-1.1166274507242575	-1.4277474446367906	-0.3480240821415669	1.6350196662238876	-1.5561877602656635	-1.3538286481061976	-0.32582464642838144	2.3221144985439506	-1.032050190155984	-1.0378157354039674	-0.3982745900868669	-0.9568105443788728	-0.9658452602391447	-0.9368841386790927	-1.3643786237007332	-1.8685756250675085	-1.0663661695947797	1.6064096307719014	1.5440772351154033	0.9686057216203867	-3.356206134320927	-1.9801730217812705	-1.3625806203712556	3.321698503275348	-2.1072958852522707	2.7056064465372662	-2.315307170224729	-0.959822250208857	-2.1831751169259066	-1.5222167693876616	-1.0381832176198216	-1.0779446148762497	-1.0766613881894007	0.7579134473855607	2.3935582766256394	-0.19403772429862234	-0.7867687713784673	1.6740083051714765	2.3505048730828584	-1.0460117351686204	-1.0762616905508622	-0.1606114530050722	-1.2000705143856303	1.840934115564071	2.3666953840186427
41.nii.gz	0.9129694538774407	-1.1171581604239882	-2.0547683091856737	-1.740652666142142	-1.4643883531077058	-1.6717930575462125	-0.5094209676856665	0.35861173660004503	-1.2263496216921081	-1.6620427223193515	-0.4984274813945329	2.7563870043188725	-1.2271641484065978	-0.31451864127511836	-0.7730718961464998	-1.2226891962024675	-1.2456588790802712	-0.6180846647478992	-1.850707990165658	-2.3637217336563894	-1.3797374181831836	2.296587654588037	2.1571469933344414	2.8656098901808646	-1.414165940142356	-3.386829898199473	-0.1615797986634107	3.2163161679354335	-2.339648434587236	2.843011374496489	-2.50034041714585	-1.2450739181131403	-2.265101272836985	-0.6207761464137231	-1.1961150659769875	-0.3795884515762358	-0.5873024017909388	-0.5638613651910908	-0.48166975293120007	0.22819105436819484	-0.2802328676504364	-0.29618201175690156	2.8048753702817253	-1.2087479975108115	-0.3797306574454402	-0.3883592159230605	-0.45605885338256247	-0.4917390352680477	-0.49429762280290945
42.nii.gz	-0.41999182121373446	-0.6267490661307257	-0.03719913531455361	0.11729563949833793	0.47318766715749444	-0.0920348841172121	-0.7038544282338993	0.5104928488761695	0.05892350195292401	0.08557117141678924	-0.6888153577793192	-0.24857608712461052	-0.2835482217133215	-0.8786343166260687	-0.35113911834079864	-0.6827356279960783	-0.3207285251313735	-2.428097645138612	-0.22760856503843474	-1.0581834488509567	-0.600974330279842	0.13904869250603677	0.16438067957947178	0.2725196384445854	-0.05367853527921236	0.11514683189620885	-1.0711958824295515	0.9417444205183021	-1.1317437644934245	0.4900948527214928	-1.4729314465344716	-0.654763656012412	-0.7867803231050641	-1.0837607558449391	-0.2543698540226063	-0.786835527291234	-0.9876894796939456	0.052064748040435205	1.6416158033529311	0.8151989310600709	-0.3793032469398485	1.9480913199349383	-0.22355642532052472	-0.2533585943866648	-0.7813776760492632	-0.45064847943753467	-0.9245209903063475	1.0690982567395126	1.6221448677416148
43.nii.gz	1.1076135057885148	0.3354502205292629	-0.628129254323195	-0.26170915803164585	-0.347520581669686	-0.46662075287572735	0.14789278605873393	1.2555870550471613	-0.856977447442018	-0.3235575580485503	0.6715818985736024	0.4130520653836614	-0.5799719969327745	-0.8612350537970271	-0.3498074500832323	-0.4467476022582247	-0.8256853340814956	1.1293535699450765	-1.0729066534024747	-0.9432964013783649	-0.7693047184420436	1.2018247432840878	1.1741098307667834	0.6866205488800331	0.6581258012822838	-1.3142097135912298	-1.0555760014146491	0.26403892053582795	-0.4792738720562829	0.6348828306884755	-0.18889543124512234	-0.47878699195517405	0.22614800710055075	0.8861925386814619	-0.6079129939124261	-0.9200703484133865	-0.43259942186592976	2.114978915303971	1.707467442211733	-1.6942452932826535	-0.8953952706039539	-0.22252112643399918	0.39158976519676564	-0.6100770997794749	-0.9183939171585533	2.36155116679358	-0.7130669634025366	2.6291504624778423	1.72516080174937
44.nii.gz	1.477676606931026	-0.8079599302667559	-2.195164418474165	-1.5864785434399493	-0.9826657970162518	-1.5453067193668308	-0.021585286791100777	1.7400792852346254	-1.519812104154098	-1.5281527999096851	0.15820481104405104	3.0012774326159235	-1.0583120169704634	-1.0083083065065923	-0.3988659762190509	-0.9473410616434547	-1.0172162399364257	-1.2203533770411565	-1.497618372421679	-1.8138134047057544	-1.078344589332492	1.8065796538548	1.7213514537169285	1.4537640248966264	-2.132071490122786	-2.3576770236448477	-1.3029036145057193	2.878064177612819	-2.041024722401193	2.435720447862297	-2.185000085260977	-0.9553039590139312	-2.546372519973034	-0.6833160315084602	-1.0882890443568463	-1.0151180884182527	-1.049015512630543	0.3420980160564137	1.5373968472115453	-0.07477035471660573	-0.7168991032580595	1.191099980650885	3.014406425660236	-1.0949569048864312	-1.0126925392846933	-0.17015667775343535	-1.1327669726473402	1.167637569689718	1.5129234340510074
45.nii.gz	0.6805780137344588	-0.8689212481544526	-0.7651793167557921	-1.2078557734781297	-0.5488804870027729	-0.8684338281949663	-0.45620210504182745	-0.4584672366906671	-0.13506497386810742	-1.106695942798011	-0.44294787265551633	1.0957658095859564	-0.620712245603217	-0.021875258260475264	-0.35833276864808883	-0.7804112543822833	-0.7830894561438719	-1.8854127202283044	-0.9595153300009143	-0.9574939476115164	-0.7742021993454975	1.0301280900502352	1.0225232432868576	1.7810821393573426	-2.5142200485269632	-0.9864829860549671	0.189753332793377	1.9448916559286844	-1.4214892621474402	1.9864184533907705	-1.5133104542723006	-0.7824842404876748	-1.2420808822744052	-0.9505755860778521	-0.6218218840544582	0.0798234659269437	-0.1805940366197247	-0.6013054651450571	-0.7944703328820008	0.03733336855928962	-0.06262344472654746	-0.41968681369815475	1.0514729718826625	-0.6115448103238127	0.0788269512810018	-0.19107241961906318	0.10680619883684841	-0.7333507919594418	-0.7898778607977939
47.nii.gz	0.39483858921594783	0.487716247444069	0.2797880589510007	0.23201238332327992	-0.14831631591006983	0.15352964234695488	0.8254038479864046	0.6084914753542353	-0.401988780472342	0.20320742932132016	0.6719555067227059	-0.4749982782245532	-0.08258266396622477	-0.5894980657839468	-0.1499795383891126	0.03162367159930583	0.22235648823217863	-0.28492448116594166	0.5276127800366813	0.42828120588252494	0.15101864532135406	-0.7187974268620969	-0.6787349948104426	-1.9477392989080997	-0.07110637785729443	1.023167882962941	-0.6302480544454452	-0.5491700078953644	0.2692507527386933	-0.7005765582954622	0.08104733312703791	0.04729114771127777	0.09870162496529764	-1.0018305137561059	-0.11242969530488862	-0.5571406073651729	-0.5704025062695272	-0.025171514834003348	0.7048074687755628	-0.2760115763638421	-0.49342292697841494	0.27897902380046113	-0.4732910476370121	-0.12051909491931467	-0.5579217803723204	-0.07926696240539209	-0.5957072894095836	0.4844374287124728	0.7103218522348776
48.nii.gz	-0.38704879355254135	1.434889199146357	1.5506039362968378	1.553444584786635	1.545487015263277	1.5805325612294798	0.7340942859666185	-0.6599864025866032	1.4626371287705384	1.4246502959879004	0.8637748549861037	-1.283995738106151	1.7574768714400515	0.8029837165449241	1.7093321697747879	1.9294282899155875	2.099858745421624	0.47711545433081	1.8245707561272448	2.0332646866294155	2.3975470490632786	-1.557912234328099	-1.6256713008574686	-1.2340608813977472	1.2206295585026663	0.6564314300861722	0.8964030511166697	-1.1293402919501625	1.7361177758811241	-1.1125905112483208	1.7024496242683	1.978651230565442	1.5175093264552788	-0.36172914510254284	1.7287436818479538	0.7752606362644805	0.5452246861804237	-0.6048605898510853	-0.8459318086900791	-0.0262979486250424	0.44702181835926785	-0.7824753280288655	-1.3007252366961426	1.755126402521224	0.7885781433360416	-0.43834989058436574	0.7194109681579969	-0.7776566068449049	-0.8484320103074067
49.nii.gz	-3.136007614652741	-0.17064899187994587	1.5717161352157198	2.090328048960985	0.061386854732957116	1.7821278257009565	-1.820573821136809	-1.3164019269376444	0.8297465662353656	1.9759000599429886	-1.7547460106242307	-1.443969156969505	1.7235232518375248	0.12028873642856121	1.5934018899498814	1.9291244603537523	1.1795861746310496	1.2323740521701205	1.5173033687753144	1.3571380236618817	0.8988433802777238	-1.6576551109114495	-1.6598197118129516	-1.4575183393535112	1.1120886956264027	1.5236052091377914	0.19242796952657765	-1.2223475324351323	1.7375155501005317	-1.5068151837480728	1.6738368347054675	1.8830477163804498	1.1575569451154706	0.4985135425924978	1.6965599715591695	0.3865915453526919	-0.06434252261520314	-0.6025590770098616	-0.41933195143598345	0.5656898629859496	0.4551058658111843	-0.010038680143740788	-1.4150779706410064	1.6381748234387163	0.3851777238717599	-0.7824105088976719	0.20160406303686534	-0.5442921293422578	-0.4181664859365869
50.nii.gz	-0.630935686559404	0.5573609079363423	0.6672614740804808	0.4016995778240329	-0.2789600859232832	0.7732827958966161	1.5106587835124212	-1.263509609717723	0.4456259206098031	0.4556370671419262	0.6835157504178353	-0.572020224665775	0.7535526616823713	0.9210875883577849	-0.04625742940735998	-0.13208630103392732	0.12095786586563975	-3.016211557923554	0.6980894681569377	-0.34029493669980254	-0.31297273456922436	-1.1694157473294435	-1.0163581894471565	-1.0889935899290317	-0.45294238205203435	2.3920698975860777	1.11231850889995	0.3183173554615375	-0.4119357660251921	0.15508713092237789	-0.7698760242562185	-0.11171382206914783	0.2313067021423116	-1.429600145146085	0.737523449090553	1.010745134113703	0.7503655727468332	-0.6785896401883239	-0.8149520678101033	0.5469123586618614	0.8043278554192667	-0.6263111717570845	-0.6151683348160192	0.7663260961551058	0.9933523183552629	-0.32878227126418985	1.1189108273123638	-0.7797647413657478	-0.8030998984346437
51.nii.gz	0.613906477633834	-0.13056019516514292	-0.6949241688065807	-0.5687741655467018	-0.5400949141783694	-0.6231350325746596	-0.005071027535048858	-0.6520168034450068	0.016769784191656742	-0.5765019091921014	0.07361228320647846	0.4452979235348729	-0.6630564482946542	0.37433764996595165	-0.6333615456244377	-0.55260930026785	-0.754321893288132	0.8103725792045208	-0.7719381909271281	-0.8435385492044842	-0.7889108826339819	0.7334283427685782	0.7613039159675853	1.4896699444173938	0.5062514994297658	-0.3982943202151627	0.574197052894522	0.06951335858286392	-0.541928530533563	0.027649824910579192	-0.3361783565898666	-0.5825453359478303	-0.1805651059453025	-0.47238712846598996	-0.720802644178233	0.34676505175990824	0.7236221895573411	-0.45533657451863396	-1.0068701148333505	-1.0787746470099506	-0.3380417411193491	-1.275073053801884	0.47401998064481066	-0.7265493079009873	0.35981295373893896	1.7940870759158518	1.1035985159859845	-0.6012557233790565	-1.0184782307067581
53.nii.gz	-0.4770328874117675	0.691819196613042	0.9759007106502393	1.182803701382265	0.37948940908020734	0.9533833935470266	0.19319547522322794	-0.3812772052740979	0.49025937774358724	1.0204595478709748	0.2979791002908229	-0.9795634397367162	0.8095417010993153	0.4403374669435147	0.32172596912457363	0.8108673829166525	0.7264501889253093	0.6400886454913354	0.8624966749343419	1.0480404086896413	0.8222923940872577	-0.9174396322078471	-0.9081017815461186	-0.918009876844519	0.8576114255187579	0.9099913462929929	0.5887699370256205	-0.9230511239185437	1.1085517655790313	-0.8859715062751127	1.119692079117104	0.8153903116665377	1.173203516104679	-1.000952410685981	0.8029147531156153	0.5172922968763027	0.7730692416150058	-0.4885682411790899	-0.7941739780696101	-0.33162585066166156	0.037667137230506034	-0.7883091593672926	-1.0109608871055866	0.8495461835042597	0.5211028864142049	-0.27994726507936585	0.5300965317586086	-0.7262664032274028	-0.7867588013909795
56.nii.gz	0.6833746404378248	0.38535406495947894	-0.19014442792382988	-0.16702005375262016	-0.4408799666185599	-0.22903844153973685	0.8907640649006776	0.5842222354457087	-0.5838229262829211	-0.07946329625844017	0.7964669893988604	-0.1870462702282508	-0.4020702714523603	-0.5423063420776429	-0.3402204378688325	-0.5009209035883267	-0.45052138816332993	-0.15662134837052158	-0.5027748383851272	-0.30244946334006473	-0.33901890302304516	0.5073089480076444	0.5152726718617323	-0.20050965065097276	-0.37067852404468915	-0.3837225631027187	-0.5097923633683775	-0.2140433092639359	-0.1858348622165683	-0.27916167964639915	-0.09424602008305391	-0.49799081026264136	0.5178549516001248	-1.1212183246557326	-0.42505189924608044	-0.5566708782489539	0.0681651337784567	0.4596611661859906	0.2865916018844037	-1.2413628971293702	-0.7477813499173396	-0.3372822668859241	-0.17270676216985198	-0.4213395065399977	-0.5634192100187229	1.356878647525915	-0.2858986853324191	0.5981562358691285	0.33267011403727437
57.nii.gz	0.8878076270763976	-0.33056396759519696	-0.7917317226884076	-0.6604438843837848	-0.5953475800985344	-0.7586388499437032	0.42429180217675627	0.6838391883761614	-0.7359360470398149	-0.7257503316505222	0.36672541391194735	0.6766444129840625	-0.6901636297371361	-0.6487727636640446	-0.3315643656754257	-0.5126753580237325	-0.709450441524216	0.5470874073226564	-0.892038350297323	-0.8085642493416003	-0.6521628610123551	0.9858407676699378	0.9633149940793141	0.7865614276382955	0.3720494103962346	-1.069320906433544	-0.6781300923734366	0.4446578713676256	-0.668430147811253	0.5295546889866586	-0.5372688307071047	-0.5299796355292079	-0.6470432046680548	-0.18369995792078422	-0.7116307250645374	-0.6452594342905197	-0.5921448056697723	0.025790090404595626	0.3598622509621569	-0.34662203698088806	-0.5591580622873332	0.1277533424771829	0.6645162662787715	-0.705840331660305	-0.6434213748080336	-0.042156834803524855	-0.6907011980015024	0.22894531266155102	0.3671404365364884
58.nii.gz	-1.1696118940038025	-0.5885933371877732	0.13510624855771758	0.40291694786391996	-1.0187268749720324	0.1485624555445982	-0.6726904773281964	0.12950168044338387	-0.7813764345402324	0.285370451300168	-0.9391960383192213	-0.3745399316233227	-0.1235966378595646	-0.35544366465324234	-0.5594365550923149	-0.5993765227837597	-0.4100349592043087	-0.8299868426667186	-0.549419041164136	-1.2564073528895505	-0.5984975873209724	0.6640537517511877	0.6222934268465542	0.04706655773973053	-3.2914577448625977	-0.9811570681024573	-0.2639039352054735	2.825264479787298	-1.6246626137467952	1.8800267787785623	-1.9328381539921409	-0.5895705152076643	-0.7295117867866039	-1.5007132659852436	-0.13754439211341263	-0.46552092966286285	-0.813478463279898	-0.4922935634027551	0.27422057627919105	1.244176436619592	-0.07443742996004042	1.7833607726015783	-0.3447878019531177	-0.1509404581700055	-0.46273898085802373	-0.7611544774741382	-0.6351093435846288	-0.06080112993708982	0.2736747069360269
6.nii.gz	0.9066522185361119	-1.0046225181094797	-1.683664677180869	-1.361327966145977	-1.0716362857539854	-1.471369396623163	-0.29399784111129545	0.9803197714993087	-1.3268033175599032	-1.4433478141611715	-0.3055877139960471	2.0463286410059083	-1.1582920754775083	-0.7086837780870803	-0.7559957130106801	-1.0658817189966012	-1.002751090497296	-0.6920444945043238	-1.3130821536130224	-1.284933467673081	-0.9900756197583188	1.5162557387359796	1.4603004386483123	1.2982210457433754	-0.7182937985251607	-1.8946581555267594	-0.7153767875689716	1.529666421645599	-1.4370913168871913	1.828559780270659	-1.40337887696405	-1.0767821083002358	-1.307926264314303	-1.5491519903595263	-1.1329537004252095	-0.7683406949463202	-0.49299110017810305	0.29812542043890394	0.29801022413744876	-0.70078684874312	-0.7266051855534505	0.04883150806547843	2.037503873605057	-1.1367937962228243	-0.7722251462590182	0.22604504885572255	-0.764933548960377	0.2516592496475199	0.3052195782508118
60.nii.gz	0.42367366344655666	-0.291790332309004	-0.2908006528508866	-0.4556282666115927	-0.12416498592599921	-0.4719207903600358	-0.25230494399190456	0.9085135091892202	-0.5357042128963903	-0.5076896271562007	-0.10264010119382358	0.1382362261504719	-0.4846878381288164	-0.6576075706500906	-0.2979894265498472	-0.33606844104403616	-0.519077563356971	0.7168310992528183	-0.6109013568533759	-0.43402529221695996	-0.4258160709916175	0.6476065713023909	0.641887626843495	0.6346638012836788	0.6547529569613623	-0.6223674697047353	-0.7059706742451931	-0.08165917979913137	-0.12409922855284548	0.14207640215057085	0.10082620016465589	-0.3518277854587056	-0.08816242452949379	0.007873130159468913	-0.48170328582464944	-0.7094212121728924	-0.6818098625957069	0.2209845100863456	0.5914417456801301	-0.45194435096786	-0.6007843338257545	0.3534629848731559	0.1436090776807182	-0.48181365947984556	-0.7043054043921112	-0.013649779458271435	-0.7637827696693523	0.4526013940728132	0.5823192642637126
61.nii.gz	0.6950631494358711	0.4211065330421213	-0.16113565848870925	0.1788162832695708	0.11012572335163301	-0.11689696426511036	0.37767084667442447	1.3827690924007336	-0.6170656078494556	0.09575030863381805	0.6647892853304846	-0.16638089407897122	-0.3492883824436039	-0.9377207989032675	-0.35227177301485835	-0.5673960923051583	-0.28345602094593336	-2.892546937408864	0.13442584735043447	-1.1680619535847874	-0.804334799534603	-0.5200006545195719	-0.3829760333162001	-1.989231036254597	0.675235136104629	1.6649409043370842	-1.1980188781009218	0.8822386942668078	-1.0002586071290875	0.5371145573693547	-1.3122453090364319	-0.5455320603750773	-0.5657242926805963	-0.30995526286874187	-0.36905728034498514	-0.9165970484129878	-1.0229079052474446	0.6413044530427608	2.3368036140282977	0.12517107045781045	-0.6203845945826145	2.1811808625941187	-0.13882143279816986	-0.3858189584937511	-0.9108658306948502	-0.3397264539376699	-1.0486983752288561	1.7263084034268585	2.285186649662898
62.nii.gz	1.1120787818762927	-0.34051805518729167	-0.7567154838015114	-0.725098797189134	-0.17574340675329161	-0.7615959379959518	0.17868752614271166	0.8118392731364626	-0.5216512643928686	-0.789729551790002	0.40570099696612444	0.738556429805054	-0.6556805981643643	-0.625222391286064	-0.3645903063204509	-0.8475178483076906	-0.6474835566510321	-4.174441517636118	-0.5950330806872403	-1.5322982129952247	-0.9574253252573838	0.476656477592246	0.5344240860152052	0.5197233214770733	-3.134115809958971	0.07450989177079687	-0.6120803859775669	2.3426819996231933	-1.773849544988727	1.6240366928053471	-2.125762163055636	-0.8331785796800752	-1.37375880535469	-0.9058003927761533	-0.6748315570536768	-0.6428903024231152	-0.8165541080007465	-0.3315604432155062	0.15709262483415679	0.2884386819341911	-0.42903278708661285	0.4060321080966645	0.7600305202352385	-0.6840566453576344	-0.6433591563835	-0.401410713152216	-0.7476980051648109	-0.035079757286422104	0.15378366358096443
63.nii.gz	-0.3617274668552452	1.6575668040800804	1.3576435105504299	1.296615988729118	1.7731325987853073	1.2889943577346612	1.2467569783970058	-0.13511816603088944	1.2428720289478863	1.3367663945618666	1.2931408641431048	-1.2570186036785767	1.111712164444651	0.555696612313334	0.22082594411974604	0.9013325638750468	1.4573109639551518	0.4105545999749832	1.4209072713883166	1.20983800476333	1.5508578513774254	-1.4456839075978367	-1.4333591805980619	-0.2819108294602179	0.8949774487305857	1.365036085065259	0.7089382163836054	-1.034389556645429	1.2301337952840232	-1.1290668783508624	1.1759609542034162	0.9489249408259491	0.5845781514163588	0.28332996223643303	1.1125416010533113	0.6041382939984251	-0.2637321911733449	-0.7440119474501313	-0.8600430143896337	1.971736635707358	1.2159799898099592	-0.12043436589497472	-1.2437282852451448	1.0908007337204169	0.5991115661471262	-0.9802752879052864	0.32748392530683373	-0.8931445435589234	-0.8627506785554752
64.nii.gz	0.4529430220587581	-1.1068218882240723	-1.4538176076153468	-1.221769496153878	-0.9913254186008416	-1.2801586710133783	-0.6832435408715084	0.4739727503408488	-0.9684678584436044	-1.2688485926255173	-0.6461306633126668	1.5441865966145079	-1.0613334603890545	-0.8414489044875745	-0.7511806691919722	-1.0486025164530313	-0.9385786904653697	-0.905841064269521	-1.1599888416057724	-1.1333698406165331	-0.9327223258104821	1.2882889787457006	1.2588044140081238	0.8476063810585582	-1.1823381720559343	-1.4399050092499208	-0.9298690496690748	1.0702534058181243	-1.2085217801205181	1.17752362708374	-1.1425186419505688	-1.0543627681142305	-1.52727741244202	1.781979669420273	-1.0758063019453494	-0.847295981581259	-0.86502451832609	-0.13272195726776065	0.6793862973522447	0.6726085524585228	-0.5184885851178985	1.3054664642493494	1.5744840084989244	-1.0851713564354326	-0.8493583172234631	-0.7884088067645914	-1.0052329153787711	0.2090394412527829	0.6759491205191958
65.nii.gz	0.05295419899139402	-0.8328373549160489	-0.6989632994346755	-0.9209419860747041	-0.7993100059710818	-0.8012556546068456	-0.8496399690524773	0.1549048391403489	-0.6449566224569365	-0.9088080874966485	-0.7995804440851739	0.6298606773645087	-0.7124325034397447	-0.4068449648145877	-0.635192699217455	-0.6850221054114533	-0.5363260979392972	-0.5321415702419487	-0.4548659142351375	-0.4716013803904677	-0.5906978056409349	0.36129189153123314	0.39614024585052604	-0.30033010224053336	-0.23389077444685968	0.017497727079761497	-0.30848522479667534	0.18749828436422875	-0.5906432647734687	0.01656135869395744	-0.5254413911449477	-0.6808276741609618	-0.9838587796875341	0.205625344008448	-0.721370077499232	-0.4531380541336623	-0.6229965434351463	-0.5323133745001495	-0.12855265881157207	0.6796648959554789	-0.24656819102494149	0.6656887628533805	0.6458007793477251	-0.7206472677519795	-0.4575594962325047	-0.6804677978388468	-0.5934591020155255	-0.3298711114206922	-0.119765155642607
66.nii.gz	-0.08523361163885791	-0.7980763980944251	-0.47313007950787733	-0.54690281141364	-0.7274471840092095	-0.558875411967124	-0.5134804265955581	-0.19558432078822946	-0.3846315718532828	-0.552936126908883	-0.6687056551099623	0.3283431987323876	-0.5588196764119766	0.012657617992034414	-0.3436064646753699	-0.5270644386390098	-0.4068170384825956	-0.1615364156969649	-0.3669547440234342	-0.08606647540546186	-0.32189929089179303	0.3136668207968101	0.3290055225422743	0.056577001429607206	-0.4414146990564757	-0.12856915312419492	0.2147857607889664	-0.2033266401115611	-0.07178757277269633	0.04177996042993474	-0.007025979506314572	-0.5184864130215513	-0.5137370855069311	2.1085180298021844	-0.5523024051411554	0.025646917971325216	-0.1607888021766766	-0.5817472602952523	-0.7639473154537401	0.48663989480471187	0.05448900273274605	-0.3741518991898238	0.3380108325246876	-0.5538335511911855	0.0214773091666426	-0.49364847714194215	-0.05411620911811417	-0.74954167511383	-0.7632747764090002
67.nii.gz	0.16427764389095154	-0.5802829909718958	-0.4840420484724701	-0.5911149538792219	-0.6256615713585655	-0.5893194419638159	-0.6998989485261548	0.6218332348968592	-0.7250877089497322	-0.5356664316028733	-0.5642737468450697	0.25428506133805334	-0.6072444706199644	-0.7656505988888309	-0.3298443980010571	-0.42266181426754207	-0.4530619146082509	0.3526635130728871	-0.29778837200263525	-0.397360022597934	-0.5238128255078062	0.1257741592973497	0.19017801654081953	-0.8132517764022037	0.22786023550608986	0.4574188574754429	-0.8817359914037061	-0.34170743199117914	-0.05586783036502084	-0.3849724646632638	0.07659261054119089	-0.42615114222601375	-0.707364567169024	0.8165779349225554	-0.6034288705940232	-0.7905349140901053	-0.8914317284313875	0.026053110138370382	1.051482047659551	0.33728132938686667	-0.552094132159342	1.1052510295294773	0.30351330707999397	-0.6189548654299808	-0.7913580360994509	-0.5367730664003242	-0.9291530255636501	0.5855884291928879	1.0410592540810115
68.nii.gz	-0.24456195802509717	0.11701950412595559	0.6487064731587096	0.11552852364948557	1.0422129379045975	0.3406151799618987	-0.0735743122633619	-0.8453858340484086	1.1127908462169522	0.12751875797730158	0.06314216984876507	-0.5657648831428326	0.3065322385981779	0.785108964033869	0.16686975347187927	0.3167638123267664	0.6794398240223483	0.21654169427360062	1.1002453509165089	0.9913505101712395	0.40682115363166577	-1.3084653909426711	-1.2889342657893526	-0.28561403573444727	0.25941825554895437	1.395070544143323	0.9652817781813892	-0.9198038731751005	0.9922563786850276	-1.024771442246555	0.7887283407266493	0.3471650050668249	0.14113424886808693	1.2557723193343358	0.316033555768789	0.8240727479631508	0.06150692221427945	-0.7423993957429255	-1.079398204494978	0.8625721352706851	0.8896336256675289	-0.6806026662050617	-0.5651066952098043	0.3179785224211992	0.8266439013231358	-0.7432100129271497	0.6389899108651584	-1.0083355943084962	-1.082278657291645
69.nii.gz	-1.085988956304046	1.5934471306807183	1.5999282057046145	2.3232518504754807	1.2214422890459644	1.910864437111909	0.9712846628422959	0.15492927727339545	0.7323986584252445	2.2773167291382626	0.8664097627764753	-1.4777206016679603	1.5844285779887686	0.08804052748497573	0.39714069217961695	1.4932604342284457	0.6892326481043094	1.2389988497578013	0.9919119683736994	1.068931037758852	0.6498265371306677	-1.1536772513655995	-1.1170075510390163	-0.9595785398752745	1.2233587357548192	1.3556925273864626	0.16392143416137406	-1.1832598594861226	1.48485030144952	-1.3353051098664304	1.5719071092805788	1.4310789981569767	1.069458753385174	-0.4822446418777338	1.5868036048963914	-0.0021577408294693066	-0.29483617592996275	-0.3541266387130369	0.16241668251503047	0.9503342268113787	0.24096535542615685	0.6287188937509958	-1.4708027414075373	1.5429962773675392	-0.006611493265914475	-0.8374421756577765	-0.19485885131745334	-0.15700089892780297	0.14972566307347177
71.nii.gz	0.4497592719465919	-0.20800726275673423	-0.5017965677123616	-0.463064761136699	-0.5923250026745349	-0.4718771680691362	-0.748761299958337	0.6316957983573228	-0.7079102054452294	-0.38888387981356454	-0.3016773578292683	0.251560258098288	-0.5498170743708287	-0.7725298755841016	-0.3410807504505839	-0.5037820871840489	-0.5633507418738536	0.17718066327415302	-0.7324727719375262	-0.6458130978938815	-0.42137094074481707	0.8250737273874438	0.8053055556635673	0.40822651684306277	0.1870619072648785	-0.9101926624745142	-0.8866013452044236	0.3107465597082592	-0.57114357692588	0.3831305619298173	-0.39624740295262956	-0.5098486544865474	-0.8262186195553795	0.1104378451250346	-0.5660537997449618	-0.7449823373953228	-0.9525184885879219	-0.10851224407326811	0.6074476379142256	0.7390316478354766	-0.38321193981477003	0.9740168471001905	0.27878986534421124	-0.57769572404083	-0.7382907100121934	-0.5760376489361068	-0.906152562105574	0.30128279705324523	0.5758259238720788
72.nii.gz	0.2896195010513456	-0.5360728519180167	-0.5552239281005673	-0.42291037568696055	-0.5309939606263695	-0.5874788854914527	-0.5086482881596001	0.5798687981268367	-0.6413885302009865	-0.48053208894330457	-0.45754752069817545	0.3169600840234819	-0.6288767626372361	-0.7753321135962585	-0.35284431860408555	-0.5462715755053517	-0.5920322898615082	0.25342023355580606	-0.5507998644333474	-0.5374137594174364	-0.5924854830321581	0.4562297787354056	0.5002192492712438	-0.15399770503231536	0.12169742048796313	-0.02109812862823933	-0.8854557686843417	0.06218868275142565	-0.40027165548723154	0.1714964376645575	-0.2708784399123174	-0.5513102916635433	-1.047344351689797	1.1890729781330711	-0.63732966375463	-0.7804086371991653	-0.9436208509284217	-0.15160146998272805	0.8759088633995904	0.3093017399545402	-0.5461247059046087	1.215080288867742	0.34471112336958043	-0.6447173737777648	-0.7787100020292674	-0.6406470388421411	-0.9382301530089765	0.4058252041031014	0.8707297580262013
73.nii.gz	0.9195348939389464	-0.6952402720979434	-1.0520015016861066	-0.9231109367032524	-0.7150420449298555	-0.9888165039866742	-0.4055767151301315	-0.018673894275614656	-0.4646950042407111	-0.9268029248655854	-0.19587113065670037	0.932546878726844	-0.8174286503373352	-0.3563324411006104	-0.376456977661988	-0.7478098051851064	-0.7844101092223994	-0.161898774582312	-1.0030008412323537	-0.8350786454825078	-0.7136437220119136	1.1139718277836927	1.0902946441516734	1.0653979591744887	-0.4989874995403815	-1.1985599167563108	-0.22828969362525067	0.5389712272193184	-0.8367322591411797	0.7383054389908025	-0.722194760589059	-0.7525784600557021	-0.8382073440596146	0.2473523101413876	-0.8059278651847356	-0.3606693591646339	-0.2625353753848924	-0.3079175849438642	-0.46077550360159925	-0.426151467229409	-0.44740526691355204	-0.5354881847652632	0.9824786402486871	-0.8143517488495274	-0.36249212978067896	0.019364965429533493	-0.33488952225309476	-0.40816829656581904	-0.4637904395196151
77.nii.gz	-0.012087975423110891	-0.860815629903015	-0.6057400814717304	-0.7429592946853724	4.503341728313574	-0.6483858771877585	-0.6490345890794175	0.6651733315557322	2.653391736688559	-0.7353352860865778	-0.6310469742241587	0.5979109804278504	-0.41802517271257517	-0.8136620592980531	-0.33756682010321987	-0.5157276538979205	-0.27772571006202	-0.4420313727954401	-0.1879986238155729	0.06437432798800684	-0.20669730585191434	0.10577800097351167	0.1294805936313205	2.3866991999161296	-0.45544467011080064	0.12829581316710534	-0.95407718380142	-0.02622443043060267	-0.191266563970774	0.33995767448479386	-0.22680103709531332	-0.49749629869421935	-0.8827734737611551	-0.3044415586529462	-0.4282472291269498	-0.7885559686206703	-0.874058188540744	0.1366725882356994	1.2876659570804245	0.22295770865789624	-0.5367756631707591	1.7228646538295778	0.6023805470158387	-0.413950229040351	-0.7869511916345051	-0.5335698510439907	-0.9282159546486742	0.741153682767344	1.2883640141882828
8.nii.gz	1.01500434714871	-0.9601617239175468	-1.761442531314267	-1.3209586239421067	-0.9430478834409122	-1.3655320335967296	-0.2901529532066279	1.2585192044046987	-1.2532264653950034	-1.3377273752377312	-0.14523036527642494	2.1264474166513914	-0.99320893530254	-1.0091122455036619	-0.3878738717507841	-0.8450676559437145	-1.000618756457576	0.16546744880563138	-1.450934735282646	-1.4334706173274325	-0.968821225953428	1.7347654369629772	1.6583396773115275	1.2820130925214466	-0.5659834392592757	-2.217345479592067	-1.312067080724186	1.7643996730015454	-1.328007267291294	2.1210036571296365	-1.2015662556759676	-0.8597915593210007	0.18362648404734278	-0.5757278765378105	-1.003174200972615	-1.0461299185023893	-0.032089999361668106	5.452830448522963	2.0467544502230783	-2.0443003929435437	-0.9539186502312976	-0.5675888066065958	2.0525209397474797	-1.0052536348444183	-1.0458150914529165	3.1660272546225334	-0.853949030518556	3.614023352386292	2.0679576974169436
80.nii.gz	-0.8162451993693223	-0.47580319455277675	0.3763558218520301	0.5772508564614381	-0.0035822516987883426	0.23379347715163867	-0.5588663947215868	-0.28625569472367735	0.14048096106897043	0.37860887208612487	-0.7757446116885583	-0.5658482032698202	-0.03361324367474024	0.0765653131375021	-0.2652020829088658	-0.11765327642525931	-0.13614058926793252	0.5602051338563192	0.018879021286631444	0.1689968477059269	-0.10426820941979097	-0.13383709318621392	-0.10608407777074383	0.2585673205133727	0.5034652447262361	0.38395560537215623	0.2619281238277952	-0.562902557077747	0.32188988862141976	-0.5817138659413467	0.3825844834907267	-0.1194441201335599	0.22492973922180706	-0.23845752469308568	-0.009992730790679617	0.04520988751907459	-0.16501035263124655	-0.5567410126445484	-0.6586635308884374	0.5369240977916573	0.12638404454581648	-0.29842313294711237	-0.5613298362753972	-0.01196045481943543	0.04315483435196745	-0.5792310715512953	-0.06827086559463197	-0.6843921936927905	-0.6597444338681567
82.nii.gz	0.6365776524143795	-0.7427372308149468	-1.0725155599156069	-1.0227284650319828	-0.6524764460916678	-0.9734664469025809	-0.3121220273470771	0.9232213246456475	-0.8932712800368757	-0.9683202237195644	-0.2677820469157817	1.1218740703726764	-0.8063392122628786	-0.701440299968921	-0.37906485509571	-0.7664000878935724	-0.6320048515553524	-0.7832460745273894	-0.7234215578769848	-0.6111935077791617	-0.6005423518885742	0.742787521820157	0.7469539039437713	0.3349302823499031	-1.3737181178752615	-0.6230588006521754	-0.7371454117541076	0.6340389397283517	-0.7933107500550912	0.9157486367757632	-0.7676661138880416	-0.75723407718038	-0.7617573158835567	-0.3755405389305475	-0.8208876397097455	-0.75212357452175	-0.5792083416017435	0.1721836961184147	0.5251437919471988	-0.5629641968636553	-0.6727548195010572	0.5692588203573197	1.139476712058148	-0.8218855379949207	-0.7541797465930593	0.0747389605950324	-0.7837582426363475	0.389622123783398	0.5441636127863297
83.nii.gz	0.32947569904036295	-0.15627831876495324	-0.04568953045869508	-0.3995426566410392	0.8834160576269268	-0.28877902885466583	0.10330983565235596	-1.0139289483860865	1.0916328662882262	-0.3673521667766016	0.037208350975562285	-0.030758775346585648	-0.3158942904908081	0.706561687816872	-0.25309570557225963	-0.3030502529137967	-0.19408925653113285	0.20561366049085034	-0.13293051513125664	0.2143608030860797	-0.05700819275400544	0.07036774973958078	0.09014669032993554	1.5296821203761457	-0.16007207461628328	0.11912631358083065	0.923031011239329	-0.4550591662467189	0.3862220138339572	-0.2024321030969148	0.45320447279768994	-0.2948626908180847	1.6633953992744444	2.1582620906603935	-0.30855673332217876	0.783830395936225	4.163572071140677	-0.1588882179090943	-1.1445266539499916	-1.6408009116042876	-0.4744203852195417	-1.3460796354012339	-0.08037722489094369	-0.26913252413601413	0.7791244118941919	1.3071071184808765	1.6859766626097021	-0.8421274297020216	-1.1405157665548789
84.nii.gz	0.2957405931251221	-0.20126234557945516	-0.21369340527975936	-0.4789079888667456	-0.3826048556370341	-0.3880485147523607	-0.2755491728209782	0.06342364550915079	-0.2852871467135557	-0.38205013818447614	-0.1500741372467316	0.05760822645325522	-0.44295845333953604	-0.30048604407442675	-0.3048994063589543	-0.3839140580749571	-0.3459803226202755	0.15778092971086172	-0.19142984764502766	-0.04155445778188169	-0.33161940745168067	0.0429672740217498	0.09108237545961388	-0.3722455586245532	-0.052481272935264514	0.39778294097805095	-0.18000257008275372	-0.38676858632688305	0.11615749233529833	-0.283411244142995	0.18243532897526737	-0.38172506260709943	-0.21078751374896015	2.1677991726566943	-0.43905792083420575	-0.32719630741010947	-0.290488753450285	-0.2640653715613441	-0.24798927922295882	-0.4207535865998502	-0.44936664514700825	-0.29655491077280655	0.0818376551888599	-0.4492349874775912	-0.33162085365374816	0.038489449565682836	-0.2827155669080652	-0.2362913316680707	-0.25123622175318316
85.nii.gz	0.4959274770775271	-0.4946611301914623	-0.4770508124483302	-0.6352622391636519	-0.14242446460214472	-0.604116619166777	-0.18215707968460815	0.24543783562924226	-0.2169013083894571	-0.6455466947818953	-0.15305097775929621	0.4110600138122159	-0.5606196481514926	-0.33741650680309204	-0.32354448058254515	-0.49375868744736373	-0.6029046799983627	0.4907834770462935	-0.6292770102803504	-0.45930443727553527	-0.548952763266507	0.5952860708126505	0.6170753813652985	1.086919899934584	0.06526806340486313	-0.3370341704471755	-0.22192371368293012	-0.10105139078373065	-0.10458888085741173	0.20013179083141552	0.096848550033651	-0.503854373484583	1.1355107027445561	0.9169207876923199	-0.5727245623354624	-0.3235130475413174	1.4703837607907844	0.7901138046129959	-0.3732717248572055	-1.826233960536372	-0.7775669223978061	-1.2136193582019859	0.3764542784980486	-0.5566154319248742	-0.3236295222153867	1.773256863270323	0.15726680762021145	0.05479926336084152	-0.3648906638048453
86.nii.gz	1.517892746744327	0.27258830486664015	-0.7329511101433341	-0.8221744437838859	-0.29111457128820756	-0.7457466563276862	1.0638478525017458	0.8078975615517431	-0.596165770512973	-0.7958996869410695	1.2168817169836947	0.6577246484276257	-0.6658195207188309	-0.5064280693418902	-0.34341587840105636	-0.5741579808765873	-0.7122882374685762	0.42971197138391515	-0.9396076445911932	-0.6561592760765051	-0.5864325091871536	1.0672233979885744	1.036556658905454	0.9254906285528932	-0.041682083711789844	-1.2184737826977634	-0.45205770641638293	0.34630673971837705	-0.47546835396067794	0.3556713961924141	-0.30479799557084103	-0.586814128210612	0.7844774735676808	-0.16902849105089013	-0.6679349333410157	-0.5011359869716817	0.7392401970049912	0.8634198975337369	-0.20228567351085835	-1.5311868465210283	-0.730768211348652	-0.9832598432522387	0.6302386988918527	-0.6658408639580896	-0.49794384696979105	1.5087332090609846	-0.18117332479906526	0.1932660274633472	-0.20428211226290252
87.nii.gz	0.526620296605821	-0.23831021866942526	-0.2979248389830632	-0.2995356766625142	-0.16349907317711174	-0.4228393725018149	-0.06321156453269043	0.7945060924990485	-0.504884164023184	-0.33453269978222916	0.09792522164575379	0.07087168493255844	-0.5112578828757642	-0.677031093249955	-0.327141630880481	-0.4417849951208867	-0.5216832030124465	0.46853685090422087	-0.5452096562450953	-0.2806901315147038	-0.4378557424709412	0.5241946469352698	0.5365550801037012	0.46074709112692397	0.1461644740889873	-0.351181813383247	-0.7261992938936704	-0.27490892533165695	0.018599785831481298	-0.3087169132575924	0.19444416841473028	-0.4493662086033139	0.8746974070206291	0.6349510261353194	-0.502959809789487	-0.6839871733165253	-0.06323963792524116	1.1443614938244786	0.6395009099351991	-1.335333173653213	-0.7244365870432464	-0.6557657372627309	0.07312891065363977	-0.49444412709928487	-0.6780719578569052	0.8206164560031103	-0.5932228570400724	0.8562074849142073	0.6248177531119223
88.nii.gz	-0.2982366030950127	-0.5630711056546394	0.018213868121183013	-0.43600254667612903	0.37606187969329063	-0.14641281238983098	-0.9625057656697561	0.33614523202537205	0.0815451285077043	-0.438023179588791	-0.6690339599431255	0.07014769882984545	-0.07038260858302199	-0.3869795327377313	0.019153238206331982	0.23175153496125764	-0.36858007138166815	1.1387932787498398	-0.33951099054512446	-0.10511389893507272	-0.2751749402060158	0.29622277686261783	0.31024421246118417	0.9306154931019627	0.8081245498291483	-0.1290708642821417	-0.3529417012719301	-0.3139455220189376	0.2261365548609239	-0.12351409417376699	0.40626284889688147	0.18322519583502128	0.6089199653700527	-0.82967290493167	-0.05668789739334507	-0.40879155889546204	0.15619666212210423	0.3008033652326718	-0.09370790672734353	-1.1696164164393494	-0.625590127243422	-0.5260519439079059	0.04280916198661891	-0.0431334903966437	-0.4039831494251379	0.6341684527009297	-0.2601442458169281	0.03849947476664514	-0.08634324094636059
89.nii.gz	-0.46027621920220735	-0.4800027919098994	0.05697071289072609	-0.059374177963090274	-0.6697855554198879	-0.07678769267302576	-0.30674246549177714	0.0921087586466958	-0.48997966911770585	-0.017749360928271035	-0.5077374714947005	-0.34440891725471434	-0.26747876299326334	-0.41505458082112257	-0.3030541494285049	-0.30271536843643365	-0.4193070729025663	0.5417122112907418	-0.3829202036977673	-0.2535999549098029	-0.38236011719661595	0.33347629025103837	0.3461812946709169	-0.5322984507499285	0.5163022896260717	-0.1668637379192213	-0.34458260013873154	-0.361183170629959	-0.07114624964095062	-0.42413004751397954	0.024790679336400837	-0.31296587227791434	-0.09244345809555599	-0.6976432580096835	-0.22804736499739112	-0.38360356830903064	-0.5280740516869216	-0.32379698279901686	-0.026976416511710136	0.594091357240206	-0.2517767418383513	0.3108791287640812	-0.30900226162433864	-0.2506619466764457	-0.38794591733539713	-0.5739682481744512	-0.50579988047425	-0.21449751291511115	-0.03223792109779881
9.nii.gz	0.6747048250351122	0.25230967646716	0.03536979469671369	-0.2361542120953831	0.5233963174667082	-0.17355289655601935	0.42867803357782713	0.7172921744114298	-0.06734889240950906	-0.24363179964915388	0.5493208691326998	-0.05560913729031666	-0.2735967027160623	-0.5323093917529794	-0.31413263611958686	-0.23031068365986435	-0.3102051191282891	0.6032373504293882	-0.18551092740017308	-0.0008702938087471405	-0.28597568104791254	0.07988847022600512	0.11053388590783438	0.3676664250583631	0.15197083717566232	0.23853572033587042	-0.5039290408281852	-0.35860134887806583	0.29974822350459274	-0.3108428606073702	0.4178111117746922	-0.2423548284202743	1.4299354122029493	0.020763011068615687	-0.261890446444882	-0.5051863369160581	0.6752152013950172	1.4963992435022253	0.15672400958541063	-1.5023296211651316	-0.7648054511607976	-1.0873488172673007	-0.11635630238412739	-0.22727452852363905	-0.5013928450829613	1.2759844153134277	-0.2428926362743325	0.429848082352797	0.16233430831967
91.nii.gz	0.9718326280784739	0.06447153821156586	-0.43276389170283597	-0.5916998959873011	0.23332807447825363	-0.4915095416588049	0.006337699859845015	1.1880471482374153	-0.5493357306075665	-0.5419726280927541	0.3177349787502895	0.4370238961426408	-0.5429941736629768	-0.9274610962639904	-0.5783846447152576	-0.5269392076049814	-0.40566718018955555	-0.1426923366896429	-0.42866521707963356	-0.08589669599673087	-0.26315272580614535	0.4479523509439671	0.4350127713264505	-0.2907679629105144	-0.18990218236082637	-0.5049168701208511	-1.1206260561786827	0.2597551728722324	-0.29496315995791206	0.8220907531740377	-0.32133320316142194	-0.5229989586828182	0.171514176039411	-0.07844863232179503	-0.5316463701455216	-0.9496174765301088	-0.6472196694376638	1.996012922080204	2.106237035473483	-0.8769923200370472	-0.8130351241564228	1.3395349853454226	0.3475749707921223	-0.522876508946472	-0.9448396672331963	1.0186372521592784	-0.913547925843395	2.170662116705071	2.132301839630979
93.nii.gz	-0.5919806066931963	-0.41885505645950344	0.1487458770236534	0.581935147968766	-0.8640116397866251	0.3085966573880787	0.2637839989987675	0.02608088628975385	-0.5857844620180371	0.5423412802386716	-0.6036770712955983	-0.42078091588719896	-0.057747195685840406	-0.3601747222626617	-0.21802081179998833	0.040368466664192006	-0.136369947039369	0.9296081325878657	0.19394111801918199	-0.7057207139997833	-0.5967740090794873	-0.460606930143908	-0.3824752365262108	-2.060291104673761	-0.2734861696017042	1.1192757716873873	-0.30536567554781735	0.9002200341017192	-0.8317906800696495	0.37443234889344823	-1.0241681589114915	0.026016062017891705	-1.5978557077440871	-1.4993923591843703	-0.07607145082849281	-0.39900095684067544	-0.924009563785285	-0.5123634791051765	0.3270888293309505	1.2565420180601599	-0.07236640279024813	1.042682775461373	-0.40296839754528324	-0.0854118236962474	-0.39834558894930866	-0.8537221279017402	-0.5996926290458318	-0.06354153762036499	0.30810366467607603
94.nii.gz	1.2544918734946247	-1.3942265092297008	-2.4304974757555504	-1.644863961208545	-1.3499216922991784	-1.7470717417778105	-0.5689720693134672	1.484291701237728	-1.635622014577705	-1.6733556376374024	-0.45507939959530236	3.3980630221489054	-1.1340070366313382	-1.0593624820846086	-0.40017032459139695	-0.9949516089232434	-1.0853067052396914	-0.8944741921861985	-1.6559504612159932	-1.9829560586565167	-1.1301758922519247	2.036001798873064	1.9274885766988736	1.3912342148470982	-3.4413513135397142	-2.7657378124334326	-1.4131301466721067	3.496452004278431	-2.248920983719757	2.95162151723944	-2.4095346309753953	-1.0047018427399612	-2.759011548443134	-0.9184513654466643	-1.1223973392159685	-1.0808865686198135	-1.0700135260570798	0.6167579212929913	2.1888344854351494	-0.31150521099840783	-0.8217216066535495	2.0153106864026036	3.44307934784462	-1.131968347484185	-1.081193625600005	0.24544966246047834	-1.1640023844396978	1.8935633897465123	2.1856746735576555
95.nii.gz	0.14128146388661236	-0.2210261264812716	-0.527798322499801	-0.9200240146859406	-0.465940084714327	-0.5941372189090224	-0.5437198710468037	1.0756406699790568	-0.9652884465833298	-0.7668911293056849	-0.34061038203360094	0.5804995572881874	-0.5492886022303486	-0.7763979605225988	-0.5894172153310445	-0.6030124826355472	-0.7030170185844006	0.27093348645074705	-0.8035877846497266	-0.6916946434441277	-0.6699381800232713	0.856913015872984	0.8425398171345392	0.583853218746243	0.2004443914548708	-0.8958329483631625	-0.8566122848393314	0.5313901916102602	-0.5829613301272683	0.9483063028979748	-0.47455220677848314	-0.6232378034647396	-0.004043974753083011	-1.3689997716905749	-0.5815317847993181	-0.7317580571005367	-0.386874391563983	0.7507587069415935	0.5577873949745341	-0.7819799853991465	-0.6397885559720674	-0.2501513582721126	0.5148266216317271	-0.5671306822323979	-0.7280346034035685	0.49431790828364147	-0.6951378027547263	0.5734314254491918	0.5547250470744378
97.nii.gz	-1.495146577660874	-1.0993270398169952	0.05041360142346774	0.46211461830290423	-1.0914868658967718	0.10924108153519999	-1.3365618903326981	-0.9091206607063731	-0.21046072034933916	0.38767302767345835	-1.4985007026887553	-0.2722297274310609	-0.18714499817915797	0.3882805682244002	-0.43491924106408425	-0.18697678519714755	-0.3695811556066964	0.8222174608054261	-0.22799250752179664	-0.18036342009701614	-0.3722160269716742	0.10605109503151869	0.14145370538991378	0.438404681554736	0.5457489050957043	0.26354372747270494	0.5769687828404615	-0.2800330677022991	-0.11758687889422896	-0.21702275321808237	-0.06537232667229792	-0.2089510896836583	-0.43275631376672674	-0.915995764750733	-0.1711836643171112	0.3904491080796323	-0.12742676489494087	-0.7849911406776372	-0.8597181094605592	1.082319043468175	0.5577184906034411	-0.5161902037531318	-0.2514939909588487	-0.18683523384346584	0.3881773884742692	-0.9099800804876599	0.1551959357452265	-0.8504378798236846	-0.8672213055374367
98.nii.gz	0.4993785946147401	-0.04126172387808583	-0.04716414197904046	-0.4272680916672164	-0.5624861060459531	-0.12423198046635088	0.7863992897372581	-0.6794605230833619	-0.03379784217111468	-0.3559250374492273	0.43485166187192476	0.11544900426623997	-0.0625220482928735	0.3002133830007661	-0.2083767267180942	-0.45781344941454294	-0.2842295969473649	-1.0825973544846488	-0.208518071334521	-0.027515493957921227	-0.20581738952034165	0.1345275270226922	0.15768496316225455	0.24350597534885676	-1.2910750872879249	0.09456806173778208	0.5264472023113039	0.07866401864278813	-0.36227735707675607	0.08400922243942921	-0.41816310754637215	-0.4447106646621123	0.004364343099945347	-1.4349611896200125	-0.02605596741553981	0.307268449968618	0.8622013934457133	-0.24805972810971758	-0.5047450759678375	-0.7838376879772556	-0.29337891052897075	-0.9008583396978488	0.05131764874790554	0.002734786837925151	0.29978818059880036	0.4656595676161413	0.6366796939066179	-0.36703146597960123	-0.5063610762853606
99.nii.gz	-0.7405250597713345	-0.896491537444795	-0.3553024510893331	-0.18951315831026105	-1.1089076273930139	-0.30660428703455467	-1.0276533593053285	0.5204457070768631	-0.994842814065748	-0.11152626537900051	-1.194406398235523	-0.06366624438051485	-0.48284071078792795	-0.9257281730394668	-0.36359779149809146	-0.5876579833424647	-0.4501861284976153	-0.54926179114244	-0.427513393175939	-1.22103311005804	-0.6635122595049201	0.37817375987576296	0.3967270673371256	-1.2080484918235677	-2.3159074770118657	-0.16359122566369944	-1.1846990823166335	1.8907827373234471	-1.281278123395359	1.077615214665747	-1.6028935822020038	-0.5778158182334023	-0.6838724532488466	-1.7099123626850354	-0.5005677644476794	-0.865851717005028	-0.9894805625508023	0.22108103731208062	2.1235230854420863	1.5189412867727499	-0.4536085922697468	4.093930971202702	-0.02560092700927718	-0.5146349365532719	-0.8666168287260445	-0.6709985731951548	-1.0250774876675568	1.259539215768292	2.125316348766739
[truncated: 1,569 more columns]
