# Supplementary material for: Radiomics machine learning based on asymmetrically prominent cortical and deep medullary veins combined with clinical features to predict prognosis in acute ischemic stroke: a retrospective study
Source: PeerJ. 2025 Jun 6;13:e19469. doi: 10.7717/peerj.19469 (PMC12147764; doi:10.7717/peerj.19469)
Supplement: Supplemental Information 2 [file peerj-13-19469-s002.zip › features/APCV_DMV_rad_features_correlation.csv]

ID	log_sigma_2_0_mm_3D_firstorder_10Percentile_DMV	log_sigma_2_0_mm_3D_firstorder_90Percentile_DMV	log_sigma_2_0_mm_3D_firstorder_Maximum_DMV	log_sigma_2_0_mm_3D_firstorder_Range_DMV	log_sigma_2_0_mm_3D_firstorder_RootMeanSquared_DMV	log_sigma_2_0_mm_3D_glcm_Correlation_DMV	log_sigma_2_0_mm_3D_glcm_Idn_DMV	log_sigma_2_0_mm_3D_glcm_Imc2_DMV	log_sigma_2_0_mm_3D_glcm_InverseVariance_DMV	log_sigma_2_0_mm_3D_glcm_MaximumProbability_DMV	log_sigma_2_0_mm_3D_glcm_SumSquares_DMV	log_sigma_2_0_mm_3D_gldm_LargeDependenceHighGrayLevelEmphasis_DMV	log_sigma_2_0_mm_3D_gldm_SmallDependenceLowGrayLevelEmphasis_DMV	log_sigma_2_0_mm_3D_glszm_LargeAreaLowGrayLevelEmphasis_DMV	log_sigma_2_0_mm_3D_glszm_SmallAreaEmphasis_DMV	log_sigma_2_0_mm_3D_glszm_SmallAreaHighGrayLevelEmphasis_DMV	log_sigma_2_0_mm_3D_glszm_SmallAreaLowGrayLevelEmphasis_DMV	log_sigma_2_0_mm_3D_ngtdm_Busyness_DMV	log_sigma_2_0_mm_3D_ngtdm_Contrast_DMV	log_sigma_2_0_mm_3D_ngtdm_Strength_DMV	log_sigma_3_0_mm_3D_glcm_ClusterProminence_DMV	log_sigma_3_0_mm_3D_glcm_ClusterShade_DMV	log_sigma_3_0_mm_3D_glcm_Correlation_DMV	log_sigma_3_0_mm_3D_glcm_Imc2_DMV	log_sigma_3_0_mm_3D_glcm_InverseVariance_DMV	log_sigma_3_0_mm_3D_glszm_LowGrayLevelZoneEmphasis_DMV	log_sigma_3_0_mm_3D_glszm_SmallAreaLowGrayLevelEmphasis_DMV	log_sigma_3_0_mm_3D_ngtdm_Busyness_DMV	log_sigma_4_0_mm_3D_firstorder_Maximum_DMV	log_sigma_4_0_mm_3D_glcm_Correlation_DMV	log_sigma_4_0_mm_3D_glcm_Idmn_DMV	log_sigma_4_0_mm_3D_glcm_Idn_DMV	log_sigma_4_0_mm_3D_glcm_InverseVariance_DMV	log_sigma_4_0_mm_3D_glcm_MaximumProbability_DMV	log_sigma_4_0_mm_3D_glrlm_LongRunHighGrayLevelEmphasis_DMV	log_sigma_4_0_mm_3D_glszm_LargeAreaHighGrayLevelEmphasis_DMV	log_sigma_4_0_mm_3D_glszm_LargeAreaLowGrayLevelEmphasis_DMV	log_sigma_4_0_mm_3D_glszm_LowGrayLevelZoneEmphasis_DMV	log_sigma_4_0_mm_3D_glszm_SmallAreaLowGrayLevelEmphasis_DMV	log_sigma_4_0_mm_3D_ngtdm_Busyness_DMV	log_sigma_4_0_mm_3D_ngtdm_Strength_DMV	log_sigma_5_0_mm_3D_firstorder_10Percentile_DMV	log_sigma_5_0_mm_3D_firstorder_Minimum_DMV	log_sigma_5_0_mm_3D_glcm_Correlation_DMV	log_sigma_5_0_mm_3D_glcm_Imc2_DMV	log_sigma_5_0_mm_3D_glcm_InverseVariance_DMV	log_sigma_5_0_mm_3D_gldm_LargeDependenceHighGrayLevelEmphasis_DMV	log_sigma_5_0_mm_3D_gldm_LargeDependenceLowGrayLevelEmphasis_DMV	log_sigma_5_0_mm_3D_glszm_GrayLevelNonUniformityNormalized_DMV
1.nii.gz	0.9347299753290204	-0.012081829942304518	-0.47122975214725543	-0.5218854383025098	0.46555000519113154	-0.09731437559589078	0.001729805941546852	-0.33166507456160654	-0.004082193634455245	0.11565627915350514	-0.49307316065530127	0.2959147255964018	-0.8449425345558192	-0.2348016868080476	-1.4559048250989362	-0.5365690204345593	-0.609553423512979	-0.3544180563951686	-0.4775020651791218	-0.3977947216706637	-0.37267852607143714	0.3492936383191712	0.12672605906651002	0.4187268995069909	0.5167210717545065	0.23036010075730956	0.25332917889008394	-0.276898367850086	0.2892694841902046	0.38939068310619285	-0.47582389504704226	-1.6577363800295424	1.2277392073549784	-1.2148493899827135	0.25454441353991875	-0.13353108059318833	-0.31417460970390143	-0.4839610414520076	-0.7335799703980939	-0.5302854854416645	-0.10020997578979639	0.004596418974501263	-0.19049002254177488	0.5845503199064814	0.6280728943515173	1.3389350344904343	0.25239380652603843	-0.3748380525173264	-0.649652688433793
10.nii.gz	1.371723213506685	-0.03654972637783927	-0.6272951814322347	-0.9367460891486141	0.7644171825184737	-1.8385663377793184	-0.11964645728631243	-1.6982135221334076	-0.04785163639314506	0.3578132611876259	-0.9248944596306036	-0.3694994631614377	-0.251539611633226	-0.3301466766442503	-0.40875187145463	-0.5733357803117598	-0.03262934105393701	-0.3293367666359771	-0.28331413203603295	-0.3976229946701406	-0.5527766332143889	-0.05679857625111223	-1.0225403843232368	-0.6586394640916624	-0.5930810811235718	0.3323633191632672	1.3189753886476847	-0.3660774598584541	-0.5903191507915048	-1.6969220361090032	-2.0427675916319257	-1.1665826714052692	-0.3615024178663599	0.39637261413948294	-0.6648941623088059	-0.3965354637008708	-0.3210988281365007	0.3629482508303561	1.084818690933986	-0.1564890935999851	-0.5722509748612636	0.819416868990454	1.2091814733976167	-1.3445365727607492	-0.9789131978298465	0.07297518638334398	-0.5484617034751041	-0.1111290384588297	0.761827571573769
100.nii.gz	-0.6823696529549634	0.2115593105380061	-0.34280869200629555	0.3855584077079386	-0.08448496372262858	0.6991708231096216	-0.4172915960184425	0.43384780659524347	0.7641788474146427	-0.9372373544602614	0.23943131546038574	1.7576035853333432	-1.1120300012500028	-0.3637434754427442	-0.7137106387757427	0.2139663159216844	-1.1860999539986352	-0.3911914073016552	0.7613393310229486	-0.3258839338683237	0.21661003750897476	-0.9466710946749626	0.661941610272603	0.588486630420792	1.2614921692078318	-0.9396331780968163	-1.0062239374650388	-0.6834458776944022	-0.16676619123628622	0.8832040191760395	0.11016857880575293	-1.0094990322194743	1.1886854864360654	-1.4967450712965875	0.8234886255269885	0.7960708098939808	-0.2929822312448503	-0.06796919905471424	-0.1522127033355891	-0.5224987502279695	-0.15718504371490277	-1.6832320479708365	-1.4697973581401802	0.9681074974192622	0.8129544706824308	1.180918345819029	2.138098200305894	-0.48967370506577224	-1.4407877777166156
101.nii.gz	-1.8098496167842126	-0.16941734786214124	-0.11157734868023976	0.6959823459691048	-1.5000795849865243	0.9057098437921203	0.22523774369727226	0.8174209914640496	0.519249395561578	-1.2564301403476894	0.6320905366279896	1.1980118548466905	-1.0332753350078094	-0.37605982119653136	-0.6236479688677375	0.5287761356431515	-1.0010393518163099	-0.6186469688576072	0.18521064897582362	0.023237543974114584	0.4143960906854495	0.9701856135593536	1.0795886423153767	0.845923682194996	1.2778364297377753	-0.7086669492996325	-0.8038342282842069	-0.4814150790859088	0.42144769976149643	0.9590010272025236	0.6416994127618545	-0.4627184445688171	1.4183192189768983	-1.5276674157821872	0.54273785561035	0.31978387760430016	-0.26549829635874306	-0.5985644675453514	-0.8201813957118008	-0.4822182584382538	0.09393763033400003	-1.25375733601057	-1.5781920521459802	0.8818913016100622	0.7440615084372818	1.1561836841958955	0.87682698316492	-0.6281147936136419	-1.3480238047472441
102.nii.gz	-0.06053800572504632	-0.9017938882616029	-0.9764632724978316	-0.6065924396156396	-0.6293362304962468	-1.773969133241599	-0.18319721791771876	-0.9378275244349461	-0.17854944616923266	1.4899239963831217	-0.44534205033186713	-0.7147419195115693	0.8090232418799926	-0.4008741046426443	0.34135907838381274	-0.39210745802750385	0.5363282481661868	-0.7272444303645152	-0.18848641946500586	0.0033044444763478302	-0.3891426516511563	-0.15869119545101237	-1.6879701982275301	-0.9565067218608716	-0.4150314005133124	0.5018068220121997	0.5620429909650778	-0.5942931023948671	-1.427754184818934	-0.2368918748667328	-0.0710244145734299	0.3319348349785895	-0.6414938156563086	1.4913850246319884	-0.3319872537178048	-0.6539595356260601	-0.40020560250595666	-0.5106088100354473	-0.07928979050083827	-0.71846974884767	0.13535861066902624	-0.05304878626226418	0.15973911282036482	0.19190603634803982	0.32168285085354076	-0.1865984691843897	-0.5791091692457749	-0.6997462823756878	0.3028670547238767
103.nii.gz	-0.3947300306042222	0.7625971726080142	0.6229757034127471	1.1024783732247536	0.5914450236156882	0.9188275260657516	0.36961808514547834	0.5690173286813761	0.6160226788413794	-0.7977121248228656	0.7335890127918259	2.5485408377840186	-1.2280839061831212	-0.4198894793385305	-0.07634871199837963	0.571400030671259	-0.9672787986891868	-0.576070461776602	-0.1412327161482018	-0.09385788906263923	1.5290525043935355	-2.337645037636613	1.5498063121023773	1.0213525706249247	0.9916670647867811	-0.8595684475836054	-0.8521661103939253	-0.6436717269383736	1.878469514788386	2.137858245050893	1.3723057736103748	0.6511901606137109	1.0897403800902699	-1.718503650490052	1.9646352812068064	1.7487391619240118	-0.3630151974990161	-0.7804054943465295	-1.0893484608569364	-0.8307722974906498	0.9167907523130618	-2.0722546667161934	-1.6384606064160085	1.578171685120141	1.1008847704625113	1.6288586981813862	2.5948584655979547	-0.4316332030706257	-1.9612659401221346
104.nii.gz	0.587967579904568	-0.6210920077385231	-0.2732366149122636	-1.1025262924456443	-0.2232973516301044	0.30602378511778344	0.34330190307157527	-0.26227611376526977	-1.0661352964795676	0.38988499729936604	-0.7973345163027804	-0.7183929206759907	0.6527593991672418	2.6973291758561126	-0.6391402644767437	-0.8715879929932162	2.089160545913006	2.5551117815163495	-0.5759485532865162	-0.9273152574166043	-0.5383152434314874	0.28993030368306694	-0.010795226840694531	-0.17448538551440623	-0.9903000439274144	3.0990835011250075	1.1527797611411257	4.012695462934685	-0.4585686980710528	-0.10150563517485556	-1.2180761654791759	-0.2672571133684829	-0.7996068058713718	0.5538796008392675	-0.7323676534544047	-0.2893327480062034	1.7143812332278872	0.894755594156409	0.6356087219589233	2.349219434527699	-1.0075623988446218	0.6281623481102259	1.1458383560124	0.1954349578800208	0.11179224184718321	-1.1672651619807735	-0.5760185021024523	1.7324518792199228	0.9720325408556334
105.nii.gz	1.750993336971124	0.7548092991608264	0.1440931279897633	-0.7361830437893788	1.8899976753290808	0.19572345089836474	0.08913714365135024	-0.06782651761197177	-0.7094449159146918	0.2688903479155807	-0.5225435172213146	-0.4616478046903753	-0.04185688488705045	0.5887881861405019	-1.2647156840483187	-0.8112030513454928	0.9312763120300828	0.7902895730650221	-0.01768622036977867	-0.7714505124603502	-0.455512679182999	0.41096053157527	0.06427546230698393	0.13104692847661256	-1.0220586015310895	-0.29503152179334463	-0.18991603021371753	-0.3066344969389396	0.7960721591004047	-0.07933170666618863	0.07415414132275512	0.09186197990736913	-0.22301149167066875	0.02670212082681123	0.3404892257746816	0.3990636988372062	-0.2084947378566435	0.07819982762540895	0.5828530598917584	-0.33827857946488615	-0.43528318601998356	1.5184128727509527	0.7739894074506135	0.33799016448391067	0.3922011544208292	-0.1829872796745213	0.5576037675547652	-0.4763494550884227	-0.6760561386620599
106.nii.gz	0.07060747962883426	-1.3543514663376062	-1.0746182632684467	-1.00877119297556	-0.8483804682337921	-1.0431610530096769	1.530057536436973	-1.5901869536889484	-2.0785239470568095	2.0134847526128272	-1.1192815434014092	-0.3607489522868813	0.2321441596492908	2.2212406187349654	-1.0825500697289168	-0.9053430656452626	2.0703155847612638	0.7193295540628689	-1.0870521214824347	-0.8727142769192414	-0.5655662245118842	-0.01280657147627638	-0.10454763707174577	-0.15860460020470493	-1.3451220735706577	0.555021391176926	0.6179433941103122	0.6518651497891574	-1.203979259969773	-0.3062453265118819	-1.3619711028501034	-0.3196131121307052	-0.8268200638650101	-0.10945454384455601	-0.7603237857555554	-0.38441472353995865	1.828253851828547	0.9272020016734367	0.715078829682144	2.1483720469723373	-0.9696641985043205	-0.1188937223970855	0.5556802372909267	-0.17583966304894777	-0.2683981812183381	-0.7033497093521038	-0.6447716281536422	2.86453792355272	1.135803748022031
108.nii.gz	0.9295207920224662	0.6172261593238422	0.33093410643031035	0.2979026012076526	1.1814318944436253	1.0710104609829942	1.8007775862542252	0.7317061261836407	-0.674077171502743	-0.237828501638278	-0.17476592944923933	2.9416636340828894	-1.3372954407145163	0.10220557287113992	-1.3202154702155755	-0.036695991876721346	-1.1707300681399417	0.10571268632147908	-1.12870594994524	-0.5910994516504724	-0.28901866945068616	0.5592777456901256	0.7713307303054889	0.5835874419798471	-0.12547580801473804	-0.626244086915711	-1.0843643096508353	0.8587515110957791	1.2126299669954665	0.8039701814426529	1.1390176964572556	1.3949487318352707	-0.43180179134614854	-0.6478599066500458	0.5467159951483748	2.6842119767055967	0.3870695379656783	-0.6793755395317759	-1.0564831726331376	0.2878256117180476	-0.701316939733634	0.9442104262987653	0.11382770487853261	0.586837669918654	0.5554522471175496	-0.32774245880075975	2.2939180315453895	-0.29364204670123556	-0.23323280785785447
11.nii.gz	0.9644911721945261	-0.09713473686940163	-0.29884207856320993	-0.7389371633568115	0.5144062370154489	0.4687938948674083	0.656260761144914	0.013780623804453943	-0.7950275433940317	0.48868323914966294	-0.6038255070229716	1.3582570285027444	-1.2331008296245602	2.6378880464273666	-2.5802017915402438	-0.9166036576857652	-0.9533238063570258	2.946207196695735	-0.5843112459941788	-1.0490247310619265	-0.41291974685376037	0.5252762199315871	0.6438090525358505	0.4410025047227093	-1.0476469742845753	-0.06026290106778628	-0.44871697390446097	1.3133685008553178	0.8345068883448155	0.7489380873864558	0.9844655978909547	1.8608106198535688	-1.2866771970556514	-0.017933607956860696	0.5643068698447125	5.437219353645362	3.6101044015775994	-0.19527281103928615	-0.8758843931187403	0.7783636697087666	-0.8442741650529938	1.3206250095648806	1.0384447774873424	0.6766490919599242	0.5495830552158338	-0.9378928038669554	1.7867964027181686	2.640004383389277	0.4713895882179826
111.nii.gz	0.234829743098975	0.08279917379776298	-0.058767540451264914	-0.6411480056026579	0.0662734991552842	1.2093775279780157	0.23688138041545412	0.854734223577171	0.1742444058047891	-0.47342426115742536	-0.17711564440201252	-0.4232528348024325	-0.4741569390643668	0.3140661178854256	-1.4042680620740715	-0.6781053664048212	-0.3034561802362321	0.08662669959498352	-0.2911566118363015	-0.42669313247980284	-0.13924603975682426	0.20608707897971498	1.0313339501716887	0.7604458928546542	0.6586642071316999	0.15513539762148962	-0.3710626064760602	-0.22754394636988248	-0.25207285161010945	1.3218929434276872	0.1988450745892203	-0.043995254425556726	0.10478119395346665	-0.5830098169814953	-0.16875261535557776	-0.1762521442950064	-0.17221455878918063	-0.25716655552007794	-0.7036578296422525	-0.2860926765800349	-0.30218527356058666	-0.4337837911941913	0.15924221690031973	1.0566658715338646	0.6796172524558275	-0.2639795665146506	-0.20054385627909102	0.6048918333657748	-0.6487668937019372
112.nii.gz	-0.435856432465579	1.4057438570095078	0.5215362440684521	1.0202147524225809	0.7461795100142556	0.7457059596979416	-0.9114868710443704	0.9767339725710598	0.9328432890397301	-1.1113835314907072	1.0896437208180716	0.49212513161810184	-0.580070784996025	-0.4709444258040343	0.7703960539065627	1.1021041714043749	-0.7558115306069638	-0.9110064249068853	1.2672983010084518	1.059823472579934	0.22629745592693465	0.02230296074940224	0.38182925569113024	0.6412716644944871	1.4928168993516473	-0.6086186203989362	-0.5011470782561271	-0.7173857912120845	0.6098430256109206	0.17166571866659186	-0.4682273788384231	-2.558648770211186	2.243735034751019	-1.423924171797497	0.7453900356842956	-0.3523393779319212	-0.4016967945179067	-0.7835293601160033	-0.8194329019086861	-0.8104278381416029	0.8887230603308488	-1.36507783144202	-1.3704056107272145	0.2304087637766509	0.5428181872183608	2.1572706819586016	0.6211650450860449	-0.7833186222098886	-1.4078116554933375
113.nii.gz	0.8404689014071309	0.6169618673775868	2.3433238871829514	0.7932073464784503	0.7995301485058258	2.0147521675336013	1.4466720229105163	1.1561585563116652	-0.12206738503959229	-0.3368282200902586	1.0041333362350517	-0.6529773930564102	0.01608325427743251	0.8358257941852698	-1.1194918009460326	-0.526565825168137	0.03215314651229189	-0.535683055238974	-0.6718931556614649	2.2125990381882916	-0.16191584880447865	0.5698813607048362	1.018202668312501	0.7281381452922041	0.046388760864102686	-0.130770086069685	-0.3518969484093732	-0.4010855492044496	1.2010737610152826	1.4241133938092092	0.7016290445898626	0.83352535080875	-0.5253802858429018	-0.7284072241387872	-0.31819677107343053	-0.25674895570622014	0.3331492282268861	0.0012799316258069533	-0.3310682771775319	-0.4369697238396494	0.04059648153651659	0.7803273900679958	0.5360743989881965	1.1392767640536483	0.8112088005980163	-0.47072623845992545	0.18051256061560741	0.07218906963344635	-0.7185041589652956
114.nii.gz	-0.2452153056090668	0.04462415927146714	-0.45704924862006185	-0.5573187953804488	0.03435446392867473	-3.2524622306852287	-0.6974810440468184	-2.2227713140976664	0.4072065211002376	0.7461111782248935	-0.6220305306085512	-1.0227233465027994	2.2581242268549486	-0.4042363576137652	0.46518032026822753	-0.5496636177846892	0.9568248945642575	-0.659222795942651	1.2116901789297139	0.2851787399194994	-0.2901929736024263	0.056249305186920374	0.8611340934906118	-0.9912843954700439	-1.8331141935400528	-0.42807331203928073	-0.276629134033431	-1.0115631989339353	0.14406055016437444	-2.5992895699267082	0.49881063651781005	0.2566671905328892	0.10478230521884956	0.9118656114569493	-0.08509487436546394	-0.6167577699353664	-0.40837803018741486	-0.27639221069652603	-0.4020923737033499	-1.0165962462368627	2.863578730301887	0.26198326333604743	-0.08415919666395666	0.6552030225061767	-0.7908824827998261	-1.161818901231297	-0.37947988777370406	-0.6166436554389484	-0.08287171965371085
115.nii.gz	0.09481677041025528	-0.4403127732384372	-0.47731681581860563	-0.6842609762602575	-0.22910911561220246	-0.6103831513915879	-0.8711796681379543	-0.007470179720753831	-0.08647431729927174	-0.07271723204404718	-0.43324591832671816	-0.7045851871148768	0.7180524946567903	-0.21732163420715142	0.19415234959171518	-0.5019484613458521	0.4262893423198704	0.6111996897493063	-0.05125203140709137	-0.763496780205569	-0.5043352155555821	-0.005925406675747656	-0.6696617890772746	-0.2557748106976039	-0.6398384900932719	-0.1886317537391948	-0.309055859851059	-0.18638250440349127	-0.2583370433878086	-0.6960052574719505	0.3411906948480748	0.593188769769044	-0.6089196100216567	0.6304570773729972	-0.6218856957099055	-0.4036436743834107	-0.06333485577784187	0.34892923773140055	0.49245428596065116	0.007879754778724447	-0.5817946306188123	0.24937772401928504	0.47825171385468507	-0.34738882384391606	-0.4684567485025637	-0.9250872151771794	-0.5537888954035678	0.27653712925107454	0.9448731438492493
121.nii.gz	-1.3629851869114349	-1.1996137857507434	-0.8799866403492173	-0.5623030674833472	-1.7665441811306741	-0.09064724372124915	-0.6608623577181203	-0.8090649002388208	0.7747993848437374	0.5807473024308125	-0.6416358682465219	-0.89701807365198	1.8221401264965444	-0.5443189092406973	1.0124545759082593	-0.39051759811824416	0.9609504694500348	-0.009746248216588089	0.13079596698639398	-0.5010090843033225	-0.35816217108097737	0.7676139113737556	-2.896927915495896	-0.025712234474531425	0.8168585556758238	-0.028860356444181452	0.33842560079680784	-0.22592513375699208	-0.9327102333255662	-0.04033799860806936	-0.15050177158817296	-0.25533795492496275	-0.002312386216046034	1.0759530795537369	-0.8810772763580065	-0.6257660701930878	-0.6268163209154377	0.44179781891998343	1.358241942382081	0.29460853303629914	-0.3657679521027505	-0.4901774921677171	-0.07535656252631452	-3.4608706032144965	-0.5533559068585343	0.8456581577815526	-0.8067259741465199	0.15142716361179312	0.6480677492452447
122.nii.gz	0.06905508186252701	-1.0939454366116004	-0.8157081675402302	-0.8221710504551002	-1.2651584192881213	0.1761684352554693	0.5595917031025631	-0.2182062652366369	-1.2796983360182856	0.6119614536798885	-0.6740804797894807	-0.8938045329028916	1.313413810783406	-0.08642932639059275	-0.0655010506605307	-0.7264946845588823	1.3742524179104927	2.2010845836793336	-0.6123320808413111	-0.9945938378811305	-0.4739593167145489	0.42157364099234723	-0.4858556714087094	-0.49815851287579566	-1.0226387590796382	1.2280639979624228	1.3668454128947298	2.7219463317887413	-0.4655651320171843	-0.6805237892007072	-0.8663760878772333	-0.12818400538428312	-0.7854117961765827	0.7003337535747066	-1.1786323112400883	-0.8001026680623143	-0.027399181212304505	1.3467710035371006	1.7259494678404328	3.1434356232231244	-0.9595509565023812	0.4593978607043914	0.6211988454506315	-0.8022263553977177	-0.6092775480846397	-0.5299369908456651	-0.8392011029350435	-0.357869356171064	0.9964441118956355
124.nii.gz	-1.1402315436344974	-1.254793931517949	-1.3374687403965808	-0.9061960296522534	-1.3336310309535788	-0.5987085809870818	-0.347984759241653	-0.26467334293543293	-1.0549394262850131	1.0679568417455727	-0.7223138035847987	-0.7523655814713323	2.05921472907194	-0.564579580574843	0.9806920132573674	-0.4759411038364348	1.3126988831004673	1.1209416088931896	0.6539228707480401	-0.9336959024529206	-0.5187573350257186	-0.12430866771847765	-0.027329580141958503	-0.009321342697647016	-0.8109091889756573	-0.043592138920068725	0.27742708109481135	0.3008273725268681	-1.6363458957924522	-0.7319873734853783	-1.411453182295069	-0.48525844542332863	-0.6898162304133574	0.6737216405161724	-0.8568258673904073	-0.5395114164541626	-0.4888934887245639	0.751958219109068	1.7029547529466933	1.5380683958811265	-0.9770063801358421	-0.6227538345412517	-0.019359953281924445	-1.2806053831348239	-0.9258271000927604	-0.44183590423030356	-0.7974216711022409	-0.022251021941642392	0.7267283192697962
125.nii.gz	0.6527194512827023	-0.6444074370912899	-0.15479816680982067	-0.46413234067743897	-0.26933295843033633	0.09613278580458001	0.2939984553427056	-0.17319681704908976	-0.5183080520275102	0.7169173342071767	-0.6795389518040781	-0.816426704281587	1.2542352872579954	-0.503275990809144	0.9943922832469925	-0.5161725106330326	0.6812763490746999	1.3553786326015977	-0.8888479741353615	-0.8863173528405078	-0.3176304857097647	1.0452424666091302	0.41967242411287425	-0.0537173557990318	-1.094640226173756	-0.4750807496229672	-0.18618690906335408	-0.0768526297415304	1.0825989282963293	0.6197526064097276	1.4474293132639724	1.945187598532566	-1.1579714087443433	0.8676504027120214	-0.6565668178215622	-0.5261137455020989	-0.6295315990236869	-0.3722215372703469	0.02648821306940472	-0.16346620589352157	-0.14863166774295616	0.7120010464028794	0.7084363489567053	0.7486678394025804	0.25876519333412434	-1.4435683027826496	-0.6551403228741041	-0.6802464594548859	1.1689329159412873
126.nii.gz	0.18398314569307792	-1.1455727745627975	-0.7132134397654945	-0.5095811235396727	-1.0649104858892193	-0.5526606503059792	-0.10583523628153794	-0.8172107120156428	-0.2309437090646003	0.3308464838280173	-0.6935237283402094	-0.7628866405969064	0.10927039776605187	-0.38595006707637536	0.4672894448845444	-0.3446462561569566	-0.2660171361401794	0.8848444291920107	-0.7636517843208375	-0.8650256770806467	-0.4819439229381668	0.3388442634435693	-0.9833592288556882	-0.8776514508402579	-0.7657114122391455	1.20122037794151	1.1599300885428716	1.913091745328108	-0.7906331508119928	-0.76609243229688	-0.10315901958097995	1.0442889031254898	-1.3690408285762319	1.830171874815034	-1.1919986571096808	-0.8113409032385543	-0.06717529874633041	1.3141390418389076	1.5211663448622925	2.0482952071216936	-0.895495073768364	0.3471735200621228	0.7281790038156916	-0.48976882469186184	-0.5117601491987086	-1.519085719276756	-1.0197852713125468	0.4713610727477609	0.9874202185965136
13.nii.gz	0.783978033859888	-0.7776338676614484	-0.9727335684675655	-1.0349371785787587	-0.02384747369123643	-0.18902445780066088	0.4680385567124502	-0.4904937827794542	-1.2320613965045901	1.2242431078767055	-0.7384636011462523	-0.21570931303073512	-0.041599447816395	0.3106555120140433	-1.4494383620485092	-0.9128676425636953	1.37439763867605	0.1228101163735652	-0.7358588821019526	-0.7356702074536005	-0.46271265150537394	0.16468953581970272	-0.1709960855471248	-0.11424361202857569	-0.8746893060348845	0.3428024662589566	0.279210967560974	-0.3295248092921985	-1.001878981032542	0.26354146001274414	0.18254343269232073	0.9401509295342643	-1.0562319420793382	0.3568018884015167	-0.2978934261178762	0.20953614081776434	-0.025749979161406727	0.30270256264528905	0.10416699953333922	-0.41745517274645144	-0.41180490936080616	0.3043477142988187	0.5309645991979497	0.47530601332783917	0.3911255971393239	-1.1329094197409106	-0.09668460275938452	0.12976037163015836	0.5892610644277233
130.nii.gz	0.7910991313401768	-1.002349090166445	-0.9195478195833513	-1.1578300386024893	-0.44055127843343833	-0.26258872276303996	0.7517461844802512	-0.5003206059162043	-1.4532290457012917	1.3023893917231086	-0.7946813569443634	-0.8211259162258335	0.8203050495477319	-0.28141082072702084	0.804970394416797	-0.6098829499498776	0.7997273463822931	1.4314436111387892	-1.1275386031728563	-0.9729614877259707	-0.4986145194925381	0.35034523596753664	-0.9490957622430491	-0.8249287870840792	-1.328176796349348	2.78397402947857	4.268350251643827	3.8727541525628713	-0.45275497733300973	0.12860835036397245	-0.09451576175801032	1.8189593568257463	-2.019640802287369	1.9382776606483052	-1.2851194997107265	-0.8080692930995163	0.2270140313450872	2.9086731264165557	3.5280450694084564	2.70758081611749	-0.9602631315830744	0.7077638151922608	1.1954365669265876	0.1313917534788463	-0.031081554731819748	-1.2108634611843476	-1.0505358585119373	1.4590483938421435	0.7406392022567106
135.nii.gz	0.4739654795162424	-0.22934735155689187	-0.923156762385746	-1.0943945685927292	0.17507659121161884	-0.14362694698904235	-0.8680159260540088	0.17694301179109415	-0.01116244582019465	0.3097880295792513	-0.5862877277378238	-0.8752757928216807	1.301633923249105	-0.32531885431127056	0.2038425644740489	-0.5755218121173467	1.2075145070352156	-0.22644281216388387	1.0705056113534184	-0.4940914787063649	-0.46761899252783296	0.22014619853304854	-0.9944340976782439	0.04399479285832863	0.007943853777203832	0.8094679383244805	0.86913127506935	-0.10057194480368323	-1.318421811934419	-0.2248253757395097	-1.6897277109152342	-0.2655520326934877	-1.1037918550441503	0.4286024319835487	-1.0523117604309027	-0.734924837243437	-0.19087800582869044	1.20081832476368	1.9333255518868449	0.0351141287143376	-0.6427329735057705	0.5892092914396063	0.9160151550032144	-0.9456271205813033	-0.7376580992961104	-1.1644903133685016	-0.9439156313902568	0.2440294474782205	1.367726079927102
137.nii.gz	-0.12351429070077918	-0.9673695233295572	-0.6598319943780244	-0.2974484278744429	-0.9913379895398823	0.4534160988733387	0.6335974803973972	0.470496959232069	0.08040196488145324	-0.11283522815579997	-0.39477878274568834	-0.0632056690890369	-0.6788078203586879	-0.3115362909193116	-0.4609067375406233	-0.26583101123527	-0.5275334501520692	-0.45525493236663356	-1.0060090478473727	-0.23904939027670216	-0.30182322936242795	0.3772770623764365	0.5127851206038233	0.5254770480258365	-0.446491675499325	-0.6853436651806271	-0.6362764462264967	-0.5758873392888385	-0.5145251523726633	0.5071966917384267	0.4763323653340881	0.4123932598987917	-0.12816014509012832	0.5045560105490131	0.07155717353026328	-0.22228733437033402	-0.3156154020945275	-0.6929519724065905	-0.7776348528034869	-0.277968596806563	-0.3013641386668633	-0.4338505025530434	-0.08285868452786639	0.40171633389310796	0.26958124698093583	0.29624600980978155	-0.567796987486314	-0.07332245224880309	-0.30617705298398895
138.nii.gz	-1.2421052693763879	-0.34701232272614235	-0.2554987991111243	-0.16203307819690124	-1.3715416980021704	0.7404465539260568	-2.096232663417616	0.8530742008553798	0.816678599675252	-0.9308471391324119	0.46386893719633143	-0.6510725205914233	0.987148391968686	-0.30985982514774474	0.30275476895794373	-0.31969550479371023	0.6232879431294507	0.11917956098740941	1.502105128537095	-0.5259144618182632	-0.3766302483970385	0.37041495245761763	0.13597429795771823	0.3402077643584803	0.12707442299855884	0.15142796403928369	0.5909702544830737	0.5051625135680201	-0.9692037607751643	-1.1903014545530128	-1.102750647350004	-1.7142563029455926	0.6215459352818067	-0.41837013290067376	-0.9767099305068532	-0.7153262559812468	-0.0992954989208224	1.115083201559096	1.5396407302281783	0.17599493371719133	-0.400076854698372	-1.2178724719361067	-0.5876773653009688	-1.3820219284965511	-0.6217008557698153	1.1197415079657655	-0.8217926812066191	-0.09897920864224893	-0.11347512833597276
139.nii.gz	-2.3958030489488835	-0.024936211356155646	-0.13617104995071425	0.3181267619659232	-1.927190107170606	0.8038066962957837	-0.6130458622757847	1.0002578979930714	0.4980773868959126	-1.2432922742557517	0.7906312787989033	-0.3217679849200627	-0.03967531986842677	-0.4571743583035367	1.2262146403635341	0.6087067063079581	-0.4303088525665021	-0.6214155555050308	1.3082110492128196	0.24873894779390737	0.3512649225314136	0.6600601641096315	0.41820845615582003	0.8284761107683822	1.2862834909750507	-0.7455482628670521	-0.4442804729111921	-0.5411195670074459	-0.6395550934849108	0.30390882522049883	-0.2604644474010227	-1.4722416102441627	1.341324476791966	-1.328872082969469	0.6285200052396349	-0.5103173833507919	-0.42864919669313956	-0.9536166793025315	-0.5750390757936721	-0.6436351879723661	0.21038214006613462	-0.9174970311311718	-1.382321644443095	0.2205841074575222	0.5755104396432268	0.7670189422779661	0.10716477755332494	-0.7885381299665785	-0.7054907574184762
14.nii.gz	0.8556091937116154	-0.1385412458238258	0.2803517927565484	-0.45587944882148285	0.3476733062822756	-0.17431622580030995	-0.5586948836680165	-0.6248702306342773	0.1539157413101037	-0.2875778426627758	-0.5806729043337189	-0.2651760744027146	0.20096364378700235	2.8043304449676616	-1.560269436299579	-0.9928002471866704	2.076795032503237	2.2288372708167903	-0.18142038603501073	-0.8598096266934676	-0.4392305933208992	0.5223915284622225	-0.05335697398796517	-0.028681849111388023	-0.4366468021029856	0.552674507619779	-0.2544713684869139	0.581289347160069	0.20517743299706515	0.19732265226840154	0.02697204293497542	0.568419983767875	-0.8032541159840333	-0.048056169487369134	-0.41700843037314683	0.7842747021813851	0.9919737919319933	0.9026231118090501	0.17951121908684617	0.8868564254475818	-0.7987320140341942	0.6322072963735168	0.8596849723955526	0.31998984841777195	0.36328557434463166	-0.8218852115758294	0.31401608754094346	2.217023608367705	0.4648915279047181
141.nii.gz	0.9339898565265047	2.6170287130398533	1.55409912804627	0.7053217962069976	1.9516321489118256	0.017739619287960244	-1.8065213465139023	1.0540272328972586	0.8898904970990867	-0.8172074015585379	1.1118227280836823	-0.39418417815012136	0.9149049449461178	-0.3957200420515465	1.1337330581775096	-0.03608529316089901	0.5328878151541495	-0.7689383166444773	1.2153763702734321	1.6438399407392297	-0.4071886185056139	0.35714005174026703	-0.5306717264926768	0.11066952682284481	0.9918317390221288	0.9330598634994903	2.4644529804016346	-0.11045386154172435	-0.45647655557035066	-0.010152034152775855	-0.2441946332836222	0.8194891406320244	-1.2538117678768352	0.5124741398611653	-0.8123333223455874	-0.6200929070012896	-0.14774511155352768	0.6971992963217921	0.7770901042720989	-0.24837409711056824	-0.36599936847635195	0.6613925533265517	0.6447783996948326	-0.660495272028947	-0.7775089169095817	-1.2026098848098439	-0.11517634095739836	-0.35205959137184695	0.36662958077769303
143.nii.gz	-0.8796809397008648	-1.1211230478296945	-0.92241329746447	-0.4811852059129708	-1.5881691096191666	-0.22673833891382286	-0.4556187415974407	0.20481492222429784	0.32996195579719784	0.43501651482173614	-0.4686166015115365	-0.5392143687555188	0.010722495242513229	-0.44375015112823885	0.3857382872482909	-0.07785352222527689	-0.2887572779745607	-0.7248947388562057	0.07512809219779652	0.24724625513210904	-0.45548605274635184	0.35917946460139055	-1.549926738626255	-1.5388441424972523	0.28141364579758976	1.3016666627674367	2.375044673590889	0.30631238212832207	-1.5468904288958611	-4.002270759701112	-2.9453442578047797	-2.6626511759537044	0.20646439546516956	0.5783696007231158	-1.1584753823473186	-0.8450291345812759	-0.2390054603041969	1.3733235777492867	1.0107063420153164	0.6890208876822843	-0.6173829137234745	-0.397946432000903	0.16469834093503094	-3.281721259360436	-2.0165899019389655	0.25426674462707305	-0.8986361053470169	-0.36148009577979584	1.3869721701293694
146.nii.gz	0.4493151600880825	-1.0667106990291797	-1.1071094831370694	-1.1169154666127885	-0.6421948290668025	0.1185277865235769	1.2666646372167312	-0.15466849935473614	-1.7320978547891246	1.3992998783072603	-0.7907765812870132	-0.8898160331663336	1.4398226261234501	-0.3047302161406986	0.02656416311349593	-0.7244892229357301	1.5017688385551937	-0.1446776241991664	-0.855811568041005	-0.5494939836181661	-0.47870966227337397	0.2707725264986218	-0.16857343722429285	-0.22448992560818598	-0.9193559378913992	0.10437652258610378	0.43535081048337504	-0.12331686689878457	-1.5504800826811855	-2.0793503246313914	-1.8769934630416534	-1.7830676066885554	0.08022117390278556	0.250359640254707	-0.9413873199910096	-0.8110904237692977	-0.36099707864514835	0.5998405252343711	1.4939067139679212	0.0202440796094497	-0.6512545994544692	-0.06165501467226976	0.5420906867014526	-1.000817656387127	-1.18151664850776	-0.9310046032982419	-0.9353038673827526	-0.1975742356689831	1.7239040611262069
147.nii.gz	0.6054146410831147	-0.7485267607461561	-0.48999451528791016	-0.8585772362103852	-0.3437742994175683	0.15828211234769615	1.1479799942055071	0.17136113688060714	-1.5449771637713798	0.6454115947469413	-0.657030026091751	-0.9164371322035897	0.6524501056779459	-0.25004139386587065	0.5170965178016828	-0.5184842895554927	0.4295378620737812	0.10353071007597053	-0.9926328538765625	-0.5761640533280736	-0.4813101408444812	0.3986539652393492	-1.6911277015764294	-0.9092365515406369	-0.3636121377166889	0.039104586512265595	0.510182633709819	0.2257485368479982	-0.17114572490118954	-1.173861189761415	-0.7340106644883083	0.038759678725743665	-0.8536210820452891	1.2745528621365037	-1.139791050364562	-0.8089478895027433	-0.1804430253793048	0.6289073906908301	0.9251199649417611	0.43579623750553426	-0.7237125031359971	1.3492281773451813	1.7123815092208612	-1.1148004918993428	-0.8905222066005067	-1.2451331044536664	-1.09564851635535	1.7206264355737324	1.9005800068061924
148.nii.gz	-0.8692962988858952	-1.0693633813891503	-1.0710650928772352	-0.5020170791666667	-1.184501424615351	-0.035213621274325875	-0.17536192776828585	0.3584644456371797	0.2648806938982125	0.10949094839134882	-0.3365182117298714	-0.45818738220009114	0.32352110098810277	-0.6328420753333435	0.8918005352311409	0.013711121171087946	0.02859150853559744	-0.783094359780344	-0.23099481391580556	0.1722413380152822	-0.4782862019124238	0.018558317472819923	0.14166061103816732	0.0007738889796842373	-0.5678568501691597	1.3639351582807728	1.5183343724556568	0.1972776173873386	-1.0937611693576585	-0.9013530035468863	-1.0439407239807288	-0.9339377737314962	0.035076934734737844	0.6554756006403654	-0.8625523936309776	-0.5761161286584338	-0.5719828954415962	0.5931266321751262	0.7154542177648975	0.17361563195108745	-0.57060698046308	-0.6154270997148847	-0.48928631989222343	-0.9308895373439228	-0.8268308008704013	-0.1468842370507898	-0.6638466657773378	-0.5860111138969484	0.9530805775776001
15.nii.gz	1.1239661825861402	-0.7882335266854604	-0.9914385831875112	-1.119271586793096	-0.15436024802721032	0.062398628989580984	1.463051780664821	-0.5397564086183733	-1.91469015597546	1.146628766714933	-0.8364446315923116	1.2712030556573468	-1.0894548891626823	3.4551844378023038	-1.7969073068534458	-0.8983109664925876	-0.2995194761171986	2.9541850396616622	-1.157358020364234	-1.0670002414012807	-0.4840429866231941	0.41196939040003383	0.6381410443446933	0.32475916160827945	-2.0381112706770117	2.298606481772724	0.8953679089045566	3.9796595907180174	-0.5212357670288497	0.6527699065641811	-0.52957182393697	1.2504590193123826	-1.7698649998665945	0.5396231606617815	-0.74753730327374	2.2582783433246427	7.558427702415437	2.1988727498147584	1.5615583934864072	4.181266286843728	-1.050677668133358	1.1308323782698306	1.4932249146806063	0.5420233522273458	0.42274831995918694	-1.3801597721786707	0.11897994544486146	4.714056350911628	0.9432415867892857
150.nii.gz	0.056732851495707094	-0.7700072348185345	-0.8996837245516646	-0.4028744825768771	-0.6912267720871251	-0.02911771051398858	0.7403311380962367	-0.31689339202584316	-0.5046383562890593	0.4104965656649342	-0.47821787524178166	-0.14929438500128972	-0.6223950624826304	-0.39094378569353244	-0.3005685821259506	-0.18802394984502888	-0.6907417511859736	-0.6791679735906967	-0.638831779427271	0.14749949101670604	-0.4465889522836015	0.3902987949331131	0.5939420229198447	0.3544359930419998	-0.9486209359172167	1.4012329165563302	0.8849417678834812	0.6232059131603023	-0.6496489843183464	-0.0586579186383384	-0.9943965753914912	-0.3310486400618375	-0.6818955602360689	0.3661542475241766	-1.1153455655758973	-0.7889997255919983	-0.05864086533651569	1.248927117539937	1.3860605689255274	0.763325132464511	-0.7351778763079927	0.5078084639419056	0.6817941455065809	-1.1054272176580875	-0.7320156612579058	-0.26441215144702135	-0.7547948029848942	-0.4045439578522561	0.9458802509805575
155.nii.gz	-0.9107663263801136	0.04066578202966753	1.049888198721991	0.6313394542801276	-0.7199472107917525	0.700857025790601	-0.3205167497237282	0.9529480771690719	0.6413659349171017	-0.6108948393879793	0.5200005776795807	-0.6655395805656038	0.6952748300094334	-0.36457656993546433	0.5843357160837072	-0.1548034729627705	0.2017330079554708	-0.5075800878255892	0.13878593126963487	0.5764475899159814	-0.331352286766386	0.18222991607671737	0.20067175615980856	0.3620636358631473	0.48267792773944995	-0.5976029949873908	-0.6382559482552038	-0.5339069756594049	-1.5163790705053979	-0.8463429430266646	-0.5868706981549422	-0.8516508887056242	0.1523401252456048	-0.23442659739351127	-0.44176556720187354	-0.4824868546948665	-0.31949303864650086	-0.5752233666356306	-0.7466235079824333	-0.20234974946569576	-0.5122576452593793	-0.4630177227961765	-0.16520547423909904	-1.1686959587629648	-0.581640301655775	-0.1483768102404991	-0.7857439824100553	0.00854580447696434	0.7469717480698713
156.nii.gz	0.06363802258564114	-0.8303589502100435	-0.6050634127918303	-0.5322837643296132	-0.8500020267302568	-1.3023230898664926	-1.3402537584871144	-0.8437011905660464	0.4612344934311801	0.07588358183426948	-0.5296095390525462	-0.4938112328795359	0.32819875998736847	-0.3609945923123539	0.1090046220672266	-0.5555300234890869	0.563637254828189	-0.5268723060299658	-0.6701986750134226	-0.19316546424867176	-0.37848495025439427	0.42235550132953587	0.13627998666095856	0.42106547764992264	0.06343613292578691	-0.27868411282342537	-0.09729246993177088	-0.6478594354840786	-0.4417990847949177	0.4531583604424956	0.1712887591249378	-0.2854744152716957	0.35111212515805157	-0.444454046563595	0.12026063241363891	-0.3292864467477545	-0.375340622517823	-0.6489974374380542	-0.38032993895257466	-0.7688606887379439	0.6751402837523929	-0.6501430011524729	-0.8417205167402121	0.44836157106855273	0.49131007636654284	-0.3326565333807832	0.22823577783776544	-0.742066861684543	-0.20310061814714112
158.nii.gz	0.0003079285877099876	-0.45977570101893134	-0.4538369411940974	-0.22436299358558426	-0.3694113616041721	-0.12586938089012584	-0.10800883498449042	-0.2279176704429894	0.45211839759610706	-0.34315714070719056	-0.41239266839163974	0.025553460937890345	-0.6490237940134945	-0.3880872427994841	0.20892493763599987	-0.06231859456101166	-0.6772670366009582	-0.060281221010517395	-0.6145656742529501	-0.5798736158476394	-0.4417856712277763	0.16138235088041142	-0.12907984203067427	0.05174577143854396	-0.1637323822988068	0.5749202297232554	0.6180569574323072	0.9006094659823178	-1.1452649502590955	-0.006390414694963019	-1.6617272432484782	-0.9686003363682492	-0.4903638107656859	-0.3110484670952715	-0.8459153198073582	-0.41174628542310643	0.07246516633870931	0.7669419266938309	0.09598215723188251	1.7603792898448183	-0.9422826391503267	-0.30670793955090286	0.13810755603788943	-0.09628694517208904	0.17788130521525747	-0.5054603206434023	-0.5234826747154225	-0.22392145693996277	0.49289290590395984
16.nii.gz	0.4152445055277953	0.4563195614061116	0.7864652432320575	0.9292829253068502	0.550423591814741	1.2204945959882572	1.0490863849004128	0.6721662604802938	0.18492711534563358	-0.8591416854433804	0.20668976279949142	3.812775530362461	-1.5132092217363133	0.8325628305744206	-1.4959022682906817	-0.2856178918337881	-1.292419263043558	0.38401076342925833	-0.8069024062706366	-0.6919459703807439	-0.028835854148152932	0.2376021415362721	0.9538646129511589	0.6689364286700352	0.14874526032474747	-0.9459413354225713	-1.1094807673158236	0.02253518036574082	0.6774274448966817	1.209899460584355	1.306163149572532	1.113041883096853	0.015198000814936684	-0.9332152414050212	2.935520842924649	5.018567522805321	0.11547663431727673	-0.9382727618729886	-0.9593649126205076	-0.27546084780614105	-0.45782462207514185	0.29459896315798456	-0.9143460352854453	0.9294829475394815	0.7768508300727635	0.05715990296366796	4.388954404579164	-0.3661958329595004	-1.0314450508139348
160.nii.gz	-0.03198943643401771	-1.2331937159604796	-1.469297623468992	-1.40251814174045	-0.8955300286442485	-2.802570342327074	-1.8678777387224152	-2.23876395339822	-0.3040306613016735	0.7705677550960769	-1.0030488947088934	-0.8611294603761133	1.8016303178912842	-0.37605639888279657	-0.46908003787567093	-0.8181726045076585	1.4306013230495704	0.3884403705874584	0.39558778481790746	-0.7745051936009008	-0.5476282708545438	0.026131798486262268	0.0054875523821307105	0.007647893854263681	-1.0137554700485012	0.4707631920783155	0.7886945680713564	-0.3931212984527221	-1.5585149079266303	-2.0099267519164052	-2.971240557277799	-2.5036463700086755	0.4534864310487002	0.03596364592639765	-0.9740335670072477	-0.5869915035943744	-0.20572168503981367	1.2672877940203475	1.7112817133042333	-0.09627430118328852	-0.545472526631956	-0.1760292715848578	0.421020948158403	-2.076438004236736	-1.2044388298226238	0.1507097717690844	-0.8097957237200766	1.170998439748544	0.9911483595971151
161.nii.gz	-0.06288024408999209	-1.028307315059751	-0.08714743474186093	-0.41709047806421995	-0.9814864928545333	-0.6488124187062266	0.4534105523365993	-0.7545716248851008	-0.5905854934845448	0.2885501029864268	-0.6371080067838059	-0.9152519833665266	0.984619782842992	-0.1656593762801782	0.293823651181431	-0.5892072959837933	0.9176967605401122	0.13873247629401125	-0.8755286550418317	-0.3829023832666961	-0.42354160800981944	0.5204156351839815	-0.742367466927724	-0.11805314162027052	0.22193632951496778	0.40296104279191386	0.44489656789007237	0.2858021128078356	-1.2055964140666293	-0.6911734439879996	-1.054580851654725	-1.371918278515717	0.28944036576441967	0.01149623650960233	-0.6913101012126126	-0.6422735373339092	-0.3046644592661239	-0.2574516808089962	-0.24011439314704888	0.12200430242631626	-0.6424227871489875	-0.49238620852395143	0.08997624805858549	-0.6137403539229996	-0.22896076642158925	-0.007270145810488525	-0.769103988812295	-0.13368282539894857	0.06749490236509045
162.nii.gz	-0.0667016762661026	0.5966758851499843	1.2217732517063602	0.5098091285997947	0.4011400026932709	0.9315726700382133	-0.6964871411577975	0.8279831151572232	1.2611500822241817	-1.0428196383323451	0.7019462783066094	-0.6604538818759764	1.403607198761175	-0.4331708711872805	0.054260834191376194	-0.5392076944409036	1.1682653251584467	0.22347341944681093	0.11920150607617205	-0.26385054442313144	0.08220208224799516	0.983206212573935	0.7262538606158863	0.6139442737532834	0.7459715885197535	-0.0688713839878767	-0.14380475907351004	0.025200186817350246	-0.15065631559632905	0.38017230864511015	0.2689381370356625	0.017744064093583718	0.1027093888675668	-0.17423430517437258	-0.37865263953731054	-0.18523824973120842	-0.2626092113479605	-0.4170910351842725	-0.8234962636436954	0.12231249327567259	-0.6483041235618737	0.1641499941649523	-0.19792749668013426	-0.24026891382407028	-0.027605097869882023	-0.017568607344368607	-0.12476925092872639	-0.7305717980726824	0.9221030464926713
163.nii.gz	1.294631584684262	-0.9183239953163961	-0.359831985544648	-0.8670750267273377	0.05202799298533903	-1.3940695090376194	0.6441845381835626	-2.4134336204441844	-1.3873610023005447	2.4483237986811757	-0.8883826660556271	-0.7774226594966467	0.8856227180048464	1.975452281333716	-0.7818652890069789	-0.91722401824012	2.3968673904951494	2.291339532557654	-1.2024675826594962	-0.982397253355716	-0.4866241851583607	0.4384373246121036	-0.9973562831954883	-1.2127748087657564	-1.3138185095776638	1.2498115340211535	0.6694608549696278	1.6624489899044268	0.27178198377552876	-0.6720729726514216	-0.6045425555925154	0.245121901426338	-0.9593994066100924	1.0811870601082512	-0.9310565896656081	-0.14213113968207264	0.8839646053851211	0.29417450066980916	-0.3011738920503861	1.1248360554965302	-0.9090963195589761	1.5835087443873876	1.7891795417361838	-0.6065582410815458	-0.44909697377876967	-0.7472135928978517	-0.9189530841912383	2.2194663141720437	1.7429813268831544
17.nii.gz	-1.0068270015700729	0.4261116283050521	0.9297406969398369	1.4605697192133011	-0.10893412934075794	-0.2953473735624858	-1.123549134648196	0.02351469382521143	0.6359957209133023	-1.1371745601522887	1.2478300781242955	1.3853284493229152	-0.9958644361217042	-0.5345876480100624	-0.06330012633815238	0.5858322058636761	-1.0592280279732351	-0.786925070494185	0.5395228649976461	0.24402835741145926	0.11450198397149423	-0.20164005480139371	-0.3513242358458453	0.09455571586363333	1.2339561553853273	-0.12044151975336471	-0.371532425363595	-0.3811162996451471	0.6479907581036259	0.587102544336974	0.4208125524301902	-0.4055642311756454	0.966311120367335	-1.0501394563483615	0.6819708622245156	0.41792111432302237	-0.15651496313141502	-0.7519658275369783	-1.1625177333370462	-0.4998907180441614	-0.18869625941217003	-0.22351356228715916	-0.4151506854213779	0.8936322920561371	0.7850427625279097	0.44498792534231885	0.8146285577173727	0.1825461485062501	-1.009283655267686
176.nii.gz	-0.1231125835096652	-0.44871908669208116	-0.189697391750943	-0.341392279555987	-0.7123201912251231	0.24083563637652095	-0.01945346834134179	0.6583035292792361	0.08083718049872347	0.30956020114803406	-0.24114955995230536	-0.48139601838574336	0.5925809958878561	-0.3768415647067562	1.153831765153012	-0.15408373775727502	0.5953481022958449	-0.6376620718161083	0.6926125825019499	0.22326301508255994	-0.4430389546682811	0.1936582601414084	-0.9941483609262141	-0.10039221430551679	0.6849348535296981	1.1409640593958774	1.127787919996207	-0.2731028341296184	-1.331821596716699	0.4908866783342739	-0.5951104865481067	-0.623585003110507	-0.09619109955106077	-0.046731917205902807	-0.7960113406882631	-0.7069985347059181	-0.3337587298763747	0.0386562182678932	-0.2815681445627244	-0.4183326974339675	-0.2552842980638889	-0.4399793662524165	-0.1659854488767658	0.4111337485658633	0.5419851190332202	-0.4751059023518386	-0.7294675339090982	-0.06676539848662422	0.7798627426396226
18.nii.gz	0.94818089325417	-0.41768351527400455	-0.42312523025621024	-0.97241916869103	0.14571738018932687	0.4696246116222868	1.2047136782563206	-0.09899079492055039	-1.728922871886085	1.490098692287998	-0.707149682808285	-0.5507970646539957	-0.4952522584367595	3.70045052485439	-2.697055889448105	-1.0129822314975667	-0.24523057615092073	2.0703973950151098	-0.8190497791023731	-0.9493582234976908	-0.44477405498174394	0.5392834434460061	0.32057357552988835	0.1546536305108003	-1.16119856774733	1.3636842786174828	0.29681894473575315	2.299316219910254	0.2220655803799761	0.16769309549255962	-0.9452862142475789	-0.2704346618252529	-0.706000350998021	0.5161570904221304	-0.8893011203807919	-0.16269759058881453	1.2994806166178359	1.5034868493231845	0.5470528941159698	2.8026947724949185	-0.9725721599603651	0.9831538970247454	1.2224882462358413	0.21080883361844108	0.24746678421641824	-0.4640207562758682	-0.6256439690163271	2.534782700346359	0.3139020328098563
19.nii.gz	-1.0586820099724459	-0.6944169844238128	-0.20860224633415744	-0.042808107486651786	-0.8109470766348171	0.022265330235264235	-0.7844530641358267	0.4625173403015873	0.5647726099573059	0.19082013827071545	-0.2562539536902423	-0.45510094305656223	0.36679067430487894	-0.39898452915072824	-0.22262914605756745	-0.43397690525797067	0.24140221833053158	-0.4640785520028874	0.6345818979013192	-0.20627676615559243	-0.15578162170495535	-0.03434949669898726	0.09994940481949888	0.21176507532074854	1.3021629210842993	-0.5289951429787711	-0.8752808449718223	-0.6749314193432279	-0.8032579052613005	-0.715144025429746	0.04277451923728536	-1.1063372874412443	1.4874144257207618	-0.3792396790618646	0.0007112193000942762	-0.21133338381057415	-0.4858044210341735	-0.42464094721829776	-0.3151493268139481	-0.7664869936751749	0.40560972736840106	-1.3645884180120884	-0.7923475427664428	-0.20964603092195658	-0.15573690726108677	0.9893240247050472	-0.5068275498212274	-0.13825277700571637	-0.5245785727397623
20.nii.gz	0.09495950327544561	-0.7919113812592348	-0.9354247780907978	-0.7281725362692821	-0.5946556325253806	0.28706518101766154	0.5426376949636802	0.2149183691517091	-1.1191551677975466	0.5159510729103527	-0.5514313231331819	-0.2314465105105187	-0.016593336280783112	-0.2161412246721114	0.2158263136200391	-0.460085016599117	0.408503711757114	-0.3587797403392944	-0.5169527030142765	-0.444714383864601	-0.4418257416219354	0.39001797980352587	0.09480696887336607	0.36269840822585453	-0.5092630452131129	0.08234804220821754	0.0017358561004694778	-0.31376736812117484	-0.9428419839690177	0.07049527833539304	-0.9721498200422618	-0.2515673032309429	-0.7399938966630665	0.6089510963196519	-1.053888794238967	-0.562937421171166	0.418475987181772	1.9154809481267523	1.7061883198469712	0.7556878324076829	-0.6464405077219183	0.3537376588999979	0.9858339699802628	0.1295760984826615	-0.24109444591599438	-1.116665503091406	-0.8154220800590644	1.1487248843075786	1.020235446451552
201.nii.gz	-2.329845629395049	0.08168708081275705	-0.2666259031880321	0.6288005734447629	-0.7898174811152686	0.5915870509922867	-1.136552715757962	1.096389461546895	0.7013675129009744	-0.8976853509270015	1.040557075598719	0.2904212066819078	-0.8257290952497154	-0.46407175236159165	0.049158224302662645	1.030585363531508	-1.1472821513122606	-0.941471453782637	1.5463740596892273	1.1977834868899195	1.5221646182541504	-1.8303339516422077	1.0805646486451377	0.9749959975329335	0.9805140549676752	-0.7559308856646443	-0.5981119276092611	-0.9303562587299615	0.2873294475548901	1.2371350901615408	0.6443952515063632	-0.1803540433297842	0.9424729053385017	-0.9977377851371104	1.423857593090226	-0.0357508463360477	-0.40589166788345965	-0.39304909229290347	-0.36576705397699877	-0.9727243751394952	2.2598136659747903	-2.0820135358382834	-1.4759688344649193	1.1720538488414811	0.8849193666568357	1.2243964755706769	0.40638966293862583	-0.682439657522805	-1.5552489587565772
203.nii.gz	-2.1401625981467993	1.3101570068277733	0.7372471308934909	1.1434696591236952	0.10188049841677432	0.881992463877203	-1.594931772595848	1.3195290043309646	1.4458646653096574	-1.446477623658658	1.843718901870825	-0.10163634673881476	-0.06684924540575322	-0.4795050715003613	1.5843453521763553	1.158325885754843	-0.6472545772059405	-0.8833726444979388	3.259158123524775	0.9659106033899255	4.635091241144434	-2.556523305030336	1.3162990345087908	1.0795597267824713	0.6835038163930527	-0.8181381093728225	-0.6061679189670697	-0.9263897698780502	3.0243397027842565	1.22008769675524	0.9354655563729406	-0.10758518921993086	1.2220678713148998	-1.1543808665813555	1.9421071938925487	-0.2541103614640039	-0.4418807203733152	-1.0115378261452472	-0.7451916217502441	-1.0119493375924329	4.196127400191675	-0.9598793482073866	-0.9479340885167974	1.090067956424066	0.8887922320639197	1.8166403297257512	0.48497712307127216	-0.8180581790125642	-1.7265127302650585
204.nii.gz	0.5464092207471057	2.130503001349205	1.0551937756418501	1.4224157892258409	2.4445471352066552	0.6607167664659844	-0.3773536493554021	0.982303354794227	1.2883727926554225	-1.2070885631643844	1.2979699747707305	0.9389333491376672	-0.9894487025672782	-0.4847907186146634	1.310087047400712	2.713846325637715	-1.2063328724076912	-0.8660730555716833	0.4300950499676048	0.7967250938506284	1.3275400485032531	-3.0558393241465525	0.5211401441634039	0.6844602687465506	1.5234765950351896	-1.0986856725412633	-1.0939751387005288	-0.8308681496460284	2.1271844988783744	0.44106440434634264	0.4768446005921733	-0.9022761091493054	1.6882955105540831	-1.2454285263098774	2.706612288339399	0.5147087656693909	-0.43270965051705046	-1.140992236460135	-1.0596872438254903	-0.8562865589691315	0.9492388816492314	0.9271445160535202	-0.39755465555120234	0.5809877969090876	0.6561257007871097	1.7643501599744562	0.935470261305898	-0.8611387184404374	-0.9071789419780791
205.nii.gz	0.7626694851831948	0.7701662104609782	0.2018882640356068	0.4655718047557158	1.179727229613131	0.14971454178488897	-0.8444627067787437	0.14804407976413975	0.7872226108492411	-1.005578088882479	0.06222628966148251	0.3647835108225474	-0.8963129523299317	-0.37325358321606605	-0.12197159440107368	0.27234830318839964	-0.9069433956407229	-0.1326320203618301	-0.31886534627445146	-0.5037270146250011	-0.4195895140277801	0.3206671334767148	-0.2593635875862384	-0.06963520307575247	0.33222325040185313	0.06442943788415613	0.13985486100206726	0.5974701422555765	0.7100611151198061	0.005336300763158791	0.16245956352889562	0.13104999068150153	-0.17722577258970357	-0.4634208309528618	-0.3170884818651505	0.0734505461447457	-0.1633729115193186	-0.2813647233288651	-0.2786635654907079	0.42148266230041276	-0.790703582304823	1.459192635775805	0.3707422119166002	0.1779845701688364	0.28848763711268305	-0.2207059060128679	0.35080860201863456	-0.6386757610327203	-0.0022614345354723423
206.nii.gz	0.6851436795899558	0.48193628273820316	0.559597086578838	0.25764746738598343	0.8420654202830204	-0.08632571553996798	-0.11089969450362597	0.201745164998202	0.4431818243639234	-0.5293706697574626	-0.20191937924538406	-0.2893092336744741	-0.44086146361257955	-0.3689595114132655	0.48279335257215106	0.09916758407628587	-0.5140567717633586	-0.4668575464481678	-0.5592417057450076	-0.09961211725706559	-0.2877139525925192	0.3021940605901921	-0.08764142633167044	0.37637529256544494	0.876797849828998	0.040843773193482744	-0.012685135003579618	-0.09363892747799182	0.9055580999813853	0.8100324182671389	0.12634568300286772	0.24239164616908537	-0.3465161666883024	0.06437911906108755	-0.38602255346103204	-0.17406126882491646	0.04071026963107933	0.09666016951363743	0.26712730564442605	-0.19829682370589033	-0.41681886894194753	0.6570269454857358	0.8001070188610946	1.018333709007294	0.7035145274900275	-0.4401163573452536	-0.2537834706140528	0.7793267858903504	-0.6920496215533591
208.nii.gz	-0.14030739195752018	1.881621123414506	0.9768882506801884	2.0267914404307845	1.4035559604900605	0.6342587175738508	-0.14333603977245082	0.9056672572263516	1.0652778733596375	-1.2827305093534138	1.6432786377830153	1.6091697496347224	-1.0810160478842348	-0.49801909832585456	1.37757596728983	3.9815089392803817	-1.2842641561214083	-1.0602241126106113	0.35039009531380116	2.3475736097469264	1.3877157509525253	0.4284189851983949	0.7320078712391305	0.7336980218878751	1.1012636203925543	-1.059365978978268	-0.881180107939955	-0.9544782945036403	1.8330772873287118	0.7438082839296832	1.3573987624001806	0.8434588794676946	1.0698543077886993	-0.7693955618829496	1.0112067201265216	0.28047719072000304	-0.3980753911659364	-0.9225933457866174	-0.739936685277283	-0.8845229611599053	1.7082563131137658	-0.3217231318768503	-0.4114562640756445	0.5863732571803338	0.6395132245379092	0.8449357698870315	0.049921813107958624	-0.6572157829378128	-0.6455095851846038
209.nii.gz	0.9217475209384541	0.08132513260917365	-0.09836840657501353	0.22346003388284394	0.5844411722307487	-1.0577393114063223	0.3016375171536167	-0.26090676616020364	0.8772111513761518	-0.4551714432237679	-0.5252885252871377	0.021845023006769007	-0.9542378590878468	-0.6241830461896978	0.22158481615439282	0.5423315248935657	-1.0058749268328595	-0.7647126896049132	-0.8800824027148894	0.1989115764600904	-0.4939761061133833	0.28705130697354764	-1.0044637557760348	-0.6177217886086654	0.10642180973457831	-0.0648091378379954	0.206716414734643	-0.1323371169186891	0.6230187896550184	-0.7219736439618174	0.11158841982912761	0.18399557060580238	-0.30916546670825673	1.3715194172058118	-0.6548867751803088	-0.4549798545537818	-0.3559710936918612	0.012438841097977436	-0.08743440977232689	-0.0628338258906368	-0.5176096853272741	0.9501866215011227	0.7938149314311452	-0.10549235654899912	-0.011976700375876524	-0.42797665992182604	-0.44004727553430695	-0.5921734940499302	-0.3705156713838684
21.nii.gz	-1.1884184466664276	-0.6553069720674679	-0.43752086430452525	-0.3213789234460259	-0.8896992680904964	0.8676634472756738	-0.7728722564016682	0.9001324669197481	0.5252944493676255	-0.22420675738884663	0.17885291649392893	-0.6508295742018346	1.478456558982065	-0.3631412012665453	0.536005011356268	-0.32421133048795475	1.276979279125897	-0.4755914281604201	1.0116761878073024	-0.1835969229952003	0.4757127136883429	-1.2945570658001035	0.7777996815920374	0.8215756224832155	0.1245117328890354	-0.8098424082450336	-0.8432335401269716	-0.8745382613592682	-0.6557710346157625	0.6757696942049016	0.4684302689411906	-0.13598571641970122	0.5987956642944529	-0.7504412947284091	0.49538481759959807	-0.29057907037702263	-0.4021815055873479	-0.8263347295700979	-0.747550149072634	-0.8311965910052272	0.8314393343028977	-0.653360309791727	-0.8285661993231219	0.6747856926238621	0.6537288834770054	0.29082282280567234	-0.05506230904482232	-0.7420512824086309	-0.49865640105551867
210.nii.gz	0.014641235914039374	0.9158394946085489	0.8804855022062592	2.23133978885193	0.6288203619354696	0.481457940267617	0.6402631397690826	0.8985734872644912	0.6526869677546798	-0.9844517931289622	1.0553640619338098	1.1654716028643166	-1.0149597798755046	-0.7127679223055751	1.1275944644822764	3.055170150160594	-1.1309758280326927	-1.1165869648974693	-0.19613743891015023	1.849395366157536	0.3485976543971299	-1.3811727671838259	-0.4198209478859498	0.19240720819390683	1.087313642214065	-1.3169023246177876	-1.116167514241166	-0.8695828766304846	0.6911402800263793	-0.8178981540957744	0.8872711204685502	0.3274264961210095	0.5650339726225458	-1.074357332813437	2.2750391011228506	0.36709489813445395	-0.8515981347353558	-1.1377069194408398	-0.87269906942144	-1.0092394668377187	1.5348423340409951	0.17735706369083984	-1.2168207492756369	0.07165747971581807	0.35595333473737256	0.9606070191347871	0.5828745203089402	-1.1846202471417002	-0.9669352703502101
211.nii.gz	0.7505688849135161	1.1434062582200308	0.5448477022904477	1.2884766819138893	1.0592856524734384	-0.8101417626887066	0.32626436359775973	0.22573374371893062	0.5505146771964496	-0.4138274292939804	0.43407862728429375	0.4652267394937591	-1.124565038013998	-0.6788477916804211	0.7637813864973051	1.4285065387820346	-1.2796194971409685	-1.0010149956811905	-0.3643608048064986	1.0628514405307743	-0.048112825176699486	0.32985644605318937	0.02370828379537379	0.5331400708525255	0.4584793863529039	-0.8420843048449665	-0.5866916934828488	-0.6080890712870224	0.8435477480470526	0.6624695759133923	0.9509806004960991	0.8319150714632398	-0.06939801121745323	0.01291731240146234	0.19360910725018762	-0.27668644189858876	-0.7495820957824922	-0.5760979635486905	-0.2893468207077564	-0.7398712358316557	0.21160736939995234	0.560770632198761	-0.3987288035498783	0.42985177646794853	0.5568064333363933	0.5083098548476013	0.08193607421133575	-1.125890835313026	-0.9468121391564158
212.nii.gz	0.45484396007294897	-0.11104745208191318	-0.33298743164662087	-0.3760535084302115	0.23395972034100837	-0.8195079793479119	0.16514231059386594	-0.8220528990694219	0.05569936272950667	0.204843577031005	-0.6823624164186151	-0.1720970660539878	-0.545921269269571	-0.4182020330349522	-0.21326442969178536	-0.3169618496177506	-0.44543288867737857	0.13605805965453585	-0.49861505367134995	-0.660328768624804	-0.49810120741311237	-0.02205880470148788	-0.20135498032233326	-0.10263771167880827	-0.5633644690823649	-0.2484104801122031	-0.13564662873564548	-0.024215924618479705	-0.10579759024657895	0.236597684354141	0.5332250866130406	1.0572780217720879	-1.0146491332785672	0.24555602315702588	-0.25701679914037895	-0.16810224039614774	-0.13906508938369444	-0.1451732284540971	0.16954753688863028	0.10543714399064306	-0.698970192167121	0.8698802322442828	0.743024128216743	-0.0398148298878229	-0.11629120532891825	-0.8572092561166618	-0.25415338294433465	-0.3137919322934305	0.31225201251035767
213.nii.gz	-0.8076449731820933	1.301371911604946	0.3154363503566531	1.8186888750054857	0.8400809110930391	0.625889961027173	-0.3691125700566357	0.7587081414608883	1.1878307369888241	-1.3350661849361527	1.5018684932279458	1.2556120453543949	-1.0912552849561852	-0.7217221708587617	1.713574223555469	3.182364089770682	-1.238090876916213	-1.0872320746336517	1.5772626514571437	1.5480032454593848	1.7688278874560885	-3.7643176390822783	0.4544072374761978	0.6605187542606394	1.551093602575161	-1.1931833964260832	-0.9170514922716879	-0.8927462589420643	0.1461763346049998	-0.11106472710603402	0.9055089292690803	0.2379076106832285	0.755471598527032	-0.44348416034928356	2.0700064779433673	0.33036412744967264	-0.845303436618837	-1.100301981764375	-0.8947051992440085	-1.017769948964818	1.9075714004162525	0.2669737622970988	-1.0000516886321944	-0.6067428044910554	-0.3266466307085718	0.2952137854595195	0.30198015826392627	-1.00982258313965	-0.21600160865129492
214.nii.gz	0.8596996072731229	1.5234754182888213	1.1625103994404695	0.9937900178204983	2.0430948847929162	0.5587208622010754	-0.4723396656977771	0.5982191269920012	1.1475868496105681	-1.1547674655151	0.5418872029566797	0.2950258955609914	-0.698990819070124	-0.4453391073349642	0.8676208867620104	0.7869246236450782	-0.8063437244584076	-0.6378852840630861	-0.07456169176512846	0.13756390937159785	-0.25022775935536884	-0.06082546952126347	-0.6461478161555444	-0.023498675029175395	0.8913889619106398	-0.40692666260550403	-0.016418217633804705	-0.3080810048938806	0.8142644985351914	-0.40161760566952637	0.06459569674445378	-0.6996944801651306	0.7081469886635509	-0.4712052683339066	0.8083602823525806	0.7368562691096541	-0.35565563935839006	-0.7848714828279034	-0.3780732776507272	-0.5881903463238183	-0.19967922999307874	1.0088704197669702	0.3111214183673328	-0.10371483860784234	0.2529642749509191	0.8078549454652391	0.06533146508912129	-0.6387600598185359	-0.7673507373056474
215.nii.gz	1.2232118639174632	0.4538098669020344	-0.25817328165600884	-0.04154079982930311	1.4273610116005633	-0.8070616530774328	-0.12707799072968023	-0.32717466454932514	0.3030564216062194	-0.22286478378577254	-0.45609248091822124	0.010798565536941121	-0.6706264161508959	-0.44575738435856144	0.16774734045925255	0.39925421938330913	-0.7216858088415942	-0.7879534529499509	-0.3396090447598087	0.5048823836553706	-0.3059771103571597	0.03737814863145474	0.4603938368734817	0.6269079347523424	-0.5946909311532981	-0.7086159519324847	-0.3181266796979467	-0.7819570663710138	0.383996974306765	0.3690319292181054	0.5532173755678338	0.020282155788556182	0.5217240666792397	0.08044285993623516	0.40015430899219473	-0.41619822760793984	-0.4203688875731609	-0.8028206860269747	-0.43157151425678775	-0.8247368932184107	0.6753701471373333	0.9700545751267484	-0.05658827277259257	0.3949497725363447	0.5049810298322214	0.12657229352271507	0.13543816661198724	-0.7691573347073358	-0.06606654165535072
216.nii.gz	-2.724853399928076	0.47869173993614483	0.4299900809617633	1.0261678783009174	-0.7296069988225521	1.9594315316957047	-0.6816163720605662	1.6227249441528875	0.7646124985336331	-1.1794501289737584	2.9883457332172187	-0.028338064649554257	0.10485447313580608	-0.6497862098901658	1.6070657331999039	1.1457327378871138	-0.35440802439431796	-0.8236758852324845	2.4463567432848485	0.5156983810672514	4.5075948958437895	2.3076474689274256	1.40990220476252	1.1043054301420143	1.423917121915645	-0.8572126099541963	-0.6101391165833309	-0.7984473095852377	0.3515581673695832	1.6665096349315298	0.5288729087051792	-0.609165506695846	1.3591399391157941	-1.2191380500613676	0.9299696527386925	-0.338813484086367	-0.7833674863924773	-0.8795734863159146	-0.8649924179400731	-1.0451363278156691	1.9890890047748688	-2.572016068858348	-2.103457738741699	1.19515388669429	0.9307883739821552	2.204496957923439	0.2132595255350173	-1.0763127072020784	-1.6879994930955962
217.nii.gz	-0.615101302618665	0.9067196459946129	2.230805658754749	2.6105300703667598	0.5129344338912178	0.8227350294450158	1.2105506582785672	1.0702665831094331	0.4807138092226668	-0.4211916798875596	1.5397278484084806	1.036566626831523	-0.9607955282929629	-0.48828124613078855	0.7075292899128099	2.3583092021314855	-1.1739061429622506	-1.115316521790867	-0.37381211006373694	4.274965056166456	1.3672550332899285	-0.39559403999259235	0.4101511464263089	0.8536691802151333	1.3158519133044857	-0.7475213139450891	-0.5127406759832724	-0.9393712702848833	2.236759409651022	0.3943501974410838	0.6696045808457043	-0.38034457714103925	1.2476946283328094	-0.9458094704634754	0.5996130959397868	-0.3842883575499046	-0.4218122846288944	-0.76876990335204	-0.531359493779707	-0.9215147330685233	1.946754294545558	-1.0700122188228147	-1.232850868469718	0.3523318285090163	0.6592646383015588	1.8455342442082228	0.07212783657976392	-0.8337497446916128	-1.3389933260362856
218.nii.gz	0.14834121276811396	-0.11829695259470409	-0.48770871310034025	-0.40187528941681966	-0.0022303819432718283	-0.12608964886207613	-2.8026296023665735	0.6910827373931048	1.9939167651940513	-0.22693467870653028	0.35563818860011376	-0.6349996261551316	0.040701402802752	-0.41311386968755776	0.5975095305483306	-0.11725190170902093	-0.4545877101269258	-0.83556385529634	0.5281257147599155	0.603148445108031	-0.05713226464751214	-0.5477204336318163	0.00021039677900687104	0.34786792002336225	1.2214358160742795	-0.49612864559051933	-0.6800856467640893	-0.8923101240334145	0.14353658377074302	0.44276700127825014	0.6652668960262826	0.161028602608652	0.5137365001090757	0.2586804931038699	0.36242437475734596	-0.4406811502847285	-0.3885115771153179	-0.7154718138840138	-0.9409847781683232	-0.9873643825091029	2.991220183819149	0.43078572351179395	-0.5722928083883574	0.48946113786408135	0.3750087890505688	0.22942205610464997	-0.05769613791553647	-0.6386269978292298	-0.6375943856184969
219.nii.gz	1.087196055836971	0.5319116096887608	-0.06319966528983229	-0.5515574477866934	0.9641558600328287	-0.17609079500104613	0.3755605863689449	-0.24295342831116556	-0.29613396121806806	0.18436682316230185	-0.5725437270495684	-0.5880933245212306	-0.11042835954192412	-0.21200364108397302	-0.3382229106131317	-0.4316908660125168	-0.10902321636858826	-0.20983040524987745	-0.5485404578779864	-0.36985640128559577	-0.42249739276334103	0.46583709477701135	-0.06595848459611749	-0.044068189611454534	-0.4185912319853968	-0.050770173503848964	0.31254594200796787	-0.22113471528102302	1.3583929667651395	0.07568976605551979	1.1475335428813305	1.822880203915622	-1.020769657118532	1.4038332871935821	-0.5138465053172965	-0.5124039059445992	-0.24319975745067834	-0.3457806042847166	-0.4639446129843638	-0.5161764728973355	0.03750149930189822	1.2357835230497074	1.036640347466718	-0.21485728798634454	-0.09213500750519364	-0.29444428367987435	-0.6029013316735026	-0.3964458228903918	-0.5343837428467146
22.nii.gz	-1.2762395116602334	1.0410745793159875	0.8125610824380985	0.9549135617173156	0.11853073161420809	0.8600847241041374	-1.0237543451550613	0.8028329068151523	1.4650794066577355	-1.5781620795892213	1.4003145114500077	1.2875285244385795	-1.0146307594913722	-0.3331398686290129	-0.3227912133673631	0.6608665678731931	-1.144110507636751	-0.9426070887375317	1.24205204894637	1.390339196667224	1.200957811558566	-1.8559845815300926	0.8538853177542873	0.7709090178574539	2.015298032123304	-0.7862493321722834	-1.176518082287965	-0.898460337679287	-0.1997532076346918	0.6546946459719408	-0.20522953425832577	-2.252524697828327	2.3183114613507048	-1.647139515461653	1.5240418682188281	0.8972539106966481	-0.308525936542895	-0.8065658487299956	-1.046338237178284	-0.9141697660126195	1.4403740313170774	-3.014016055034278	-2.1028845769925115	0.7690178444056387	0.6908471821617632	2.0926040616679265	1.3351364037778577	0.13520704207210602	-1.2619524892869678
220.nii.gz	-0.2218968478851777	2.48935435098225	1.2949458951001374	1.0353081806398887	2.338103333747322	0.5911834952372436	-0.1997531823210216	0.7533429307982845	0.6768615514311365	-0.899489738724782	0.8827535723141947	-0.028894345437311963	-0.35253000308609916	-0.45935885761625705	1.0284456004922249	1.1584552340692453	-0.62533298903484	-0.7730441092614806	1.236551787059483	0.5789353619966524	0.6625546964018854	-1.1067738899123474	0.6309938448633047	0.636790094731549	1.2611642427083585	-0.8210288660134504	-0.579672958549125	-0.7758552133759049	2.179922170638927	0.7662570046125176	0.8563725998244718	0.12869754490123725	0.956683142729629	-0.8848585700972449	1.1195692176568446	0.02523544120069202	-0.4045489214360969	-0.5422592180970411	-0.32521238091654364	-0.8213162435774797	0.7309039863310894	-0.2900239381661281	-0.8365642638628531	0.7824449049892195	0.7400194518121677	0.8977663085654284	1.124620777126976	-0.8206276959646264	-1.2902608474657062
221.nii.gz	0.5961334931297418	-0.39218374173535364	-0.2513538408082634	-0.23347863663452834	-0.09981155028153546	0.4293879097620702	0.995928316281047	0.22121349842887797	-0.7300002667429729	0.39290650943648686	-0.5825916828099545	-0.31701862935401276	-0.551717878828639	-0.27477407359745815	0.14031638564268642	-0.15092765446556938	-0.4778652795725398	0.013395380598597482	-0.8768157609586452	-0.6017127130845092	-0.41924767709483085	0.5249959241574205	-0.12458445032949149	0.007035979843362629	-0.15068214253043505	0.13306788838951186	0.24396252094523407	0.3420319511888433	0.7998033263382355	-0.3359029261205371	0.14522173353955545	0.7394959883170165	-0.880248011844287	0.5269690602254132	-1.1675720181361167	-0.7054369308994811	0.49504120634417864	1.5162155789873644	0.9830035143823508	0.9920932172635395	-0.6224204562961855	1.0499609442962061	1.106853950640172	-0.118211664291457	-0.16963074624733507	-1.2711253531582591	-0.6492035726612206	-0.10612505184666728	0.6273832377792701
222.nii.gz	-0.31799262808581574	0.2169556300449301	0.32109814375455364	1.1387423195046429	0.26205953465294063	0.18035706955121483	0.10310623540078345	0.5309860632404589	0.9283754183407034	-0.8025051615938927	0.29417100494986265	0.36909289489858216	-0.898085931805155	-0.4863952263424546	1.120782666585963	1.654324636147509	-1.1897508664836371	-0.8930690122513308	-0.32373449454379877	0.8642319011829671	0.09673022876186307	-0.7824579534210145	0.1785663824387768	0.413929248090379	1.4406904051738334	-0.8657744147487519	-0.7385947666532193	-0.6860320792972592	-0.25141936934228654	0.4688841554680761	0.41643864921214047	-0.6021187401354151	1.2174081448758909	-0.7954401824762027	0.4883860036976058	-0.40456253253042956	-0.41514924719198165	-0.8020687102631493	-0.8371703173606534	-0.737004809247364	0.22521835168547216	-0.7943730574714934	-1.1284605613725924	0.6773012355617767	0.6641295060711377	0.642191147886476	-0.09715976862820849	-0.6102617955875512	-0.7354262122604063
223.nii.gz	-0.11853762239989017	1.2519775384738627	0.713552997932629	1.792459265981217	1.0866116104585706	0.29219371653533177	-0.12118729332635285	0.49574629766285877	0.9193174869075504	-1.2777372524186477	0.7495607207558181	1.168249081573019	-1.0222714782228357	-0.4866173880537784	0.7110693893689976	2.51490506519645	-1.2717840325770629	-0.7694094388589352	0.09627497167244571	0.3779482861762279	-0.009048513645620506	-0.16464785374032243	0.15835944204418895	0.39513063369424867	1.5145364407186415	-1.0098387653423198	-1.0055533162553925	-0.5531127990882824	0.37933694352355	0.13204367920762156	0.4285209789396955	-0.5574802146328521	1.1423278920455275	-1.2248048326576246	0.7078783887872935	-0.07281237288112592	-0.3999966492056733	-0.9552581966312333	-0.7393152122528435	-0.3817897443228257	-0.40930687335392457	0.47782022019329096	-0.20711600371757283	0.3897755281018021	0.5093023243991059	0.295913000554632	0.03653598442030329	-0.6046419133687819	-0.12661473163976095
224.nii.gz	-2.1538269709541296	3.370988217399253	3.7570798609872464	3.5676254856702063	2.0833383838638313	0.7591315141427142	-0.9168616963570758	1.4376526054096346	0.26927691729650827	-1.6615773075216704	5.965552107191741	0.29106871347435154	-0.7476154292793337	-0.5032757364658659	1.8668031706065333	4.0706943616497275	-1.163233977665943	-1.110131204787437	2.255311974279193	4.633774771621723	4.756593610040993	-4.919862811217047	0.26641559156324685	0.8425871789717945	1.519118111766709	-1.021475305756574	-0.7348480076535828	-0.9434782344148879	2.1414805156949206	0.5030748945284809	0.02108625782598638	-2.1593655334043995	2.069978539575711	-1.8584812836401703	1.9407456261997615	-0.5722543852844508	-0.4502536699558132	-1.0843297940817112	-0.9360999821364037	-0.9399828870137275	2.615379576521615	-2.424737755861373	-2.573623312000631	0.5762641750510666	0.7707813325120733	2.3221115438056517	-0.026289674003502957	-0.8732325000143659	-1.8652493943059854
225.nii.gz	0.31527759129668204	0.5025936026384032	1.1936220760520109	0.46116038683283944	0.4424071633412038	0.3395705950947637	-0.6282729371379362	0.5388070707851972	1.0129384828232	-0.9581846676884997	0.31829661570097595	-0.7584596976223765	1.1627320666037126	-0.5258228701644413	0.5129069983262412	-0.2637158351877183	0.5774072767323591	-0.35215013755600777	-0.22914968269826483	0.2100257018558931	-0.2441115197802992	0.22268235670967565	0.6214014166720209	0.6486633335932139	0.3377207978563339	-0.3823275561560969	-0.6334716013352814	-0.3172544413651218	0.9660804010606553	0.4334178614245145	1.2135249322168427	1.0286250258471805	-0.030735634977081178	-0.11207300717671087	-0.08188567933484937	-0.32327511721188484	-0.6342301682242617	-0.6814389365143783	-0.6367889071390347	-0.7604463108177772	0.4190231314771988	0.6185443288932928	0.4204952186415019	-0.05528241118580417	-0.051403419234676055	-0.37023633227898334	-0.527836634593292	-0.39609787099853266	0.13158023944495426
226.nii.gz	-0.41955969744676697	1.2666594939356204	1.7089396037834732	2.1637630152761256	0.9892239462935006	0.6459834589979818	0.4345329062583998	1.0038606440117872	0.9987750637323496	-1.2107653579979911	1.3314829413899127	1.101264186402928	-1.089864939978376	-0.4902150267953169	1.0216768818390745	2.6824923098063014	-1.2822567962674039	-0.9384841491073396	-0.09788252898784607	1.3693045299452493	0.8951774588886645	-0.6166408222050749	0.9652801183894759	0.861733029303962	1.227667486771028	-0.4714766594804668	0.04669661565357423	-0.6563192211729065	1.1668445161127277	0.9173800291764751	0.8188763574138883	-0.24119464477890754	1.4503152096638439	-1.4178354405535638	0.9916329972756888	-0.19132628884878125	-0.4000068793378454	-0.8053471733938157	-0.45202749256934655	-0.7237393106332838	0.5380598474498561	-0.9745979263240159	-1.2352051959835486	0.7574697008131883	0.7229694861364839	1.3443829639062657	0.5925063587830885	-0.802121856042665	-1.222310344270005
228.nii.gz	0.3959440271390142	1.9336183086651446	2.08313008329066	1.7629964116263146	1.3496372619395054	-1.0771075743222815	-0.0632907372813034	0.5461090614989005	0.7731541641503176	-0.5344113671881735	0.9021479879572776	-0.19748297308154789	-0.21704023916458187	-0.6997308469933919	1.5753728741940587	1.601711935541108	-0.6227995183451055	-1.202502446801605	0.40276597062328917	3.421053851049088	0.261368144069811	-0.21140085393173075	-0.6517258664758497	0.34744174561925745	0.8337292478641809	-0.6474852396513058	0.05808210150742478	-0.8990358383817803	2.096827206500613	-1.044507650845804	-0.11837250958329767	-1.331431155294011	1.4723351889548264	-0.11781797645898999	-0.43759130094805876	-0.5497085887550849	-0.7540654424526562	0.24502998911932047	1.4605144324705308	-0.9329365135975064	2.0415109063083277	0.23015656878260418	0.7085864024516595	0.22544324477867683	0.6299606383598438	1.2637804741085097	-0.6048347608145599	-0.5897288080388757	-0.8265489165828277
23.nii.gz	0.5976984648744241	3.1055872252416585	1.851972151677426	2.163724425489789	2.823582807930534	0.8904812856281241	0.755976685506591	0.8408649274361116	0.689446536363857	-1.4553857942119617	1.2747193304054758	3.8306296056828586	-1.2348142965020141	-0.435781604009989	-0.3272999758074016	1.6191839320935626	-1.2023349205620018	-0.840064388411219	0.07904197226111788	0.738130181793011	1.036436131390081	1.0022118931172503	0.6304916050729872	0.6491635011878283	1.3019183094812439	-1.0733311932872132	-0.9040927306784173	-0.8329975673516153	2.7305873079947713	0.8092194801002213	0.6957549935661799	-0.426207586438398	1.4850791738333535	-1.6903499459545848	1.69775184410278	1.2259830768444635	-0.34925289078415395	-0.6988923887105346	-0.505331285045018	-0.6017132289341011	0.21432584745387	0.04335397534134423	-0.21234408678495673	0.7725253407854895	0.724765217551537	1.4473117084532503	1.1167017047667087	-0.3069053598180649	-1.2374202958994753
230.nii.gz	1.7398561859127255	3.809735022198571	2.57127174482077	1.6696970801262836	4.1014363567989	-1.8121775687832538	-2.436806132605254	1.3236077661228325	1.1752388508804648	-1.2516941657230045	1.8345711885143487	-0.16675411954397826	-0.4820893278486623	-0.7149537459960688	1.491262819537452	2.149859046849981	-0.8993230243219323	-1.1204269190622569	3.452604575890684	2.151388657266428	-0.15424983787082963	-0.036540671339926285	-2.1444645770614614	0.11424202331703033	1.6037859243342747	-1.0413147938510556	-0.9712523049662524	-0.8451884013119875	1.6677879658227182	0.19997567388936263	-0.12921074259384782	-1.8167874762134433	2.276119563179811	-0.9295930080736233	1.0688265862710107	-0.37363630146788457	-0.8719866623423514	-0.9297388878262437	-0.9932006543738742	-1.0897405539338778	2.716124664048077	-0.02088085950641659	-0.4521505095339285	1.1551629587774823	0.8465985506935112	1.773973310275097	-0.023985410737696566	-1.0248723831126043	-1.168053153921058
232.nii.gz	-0.4305455606435544	-1.2473920691936145	-0.9751524260034581	-0.878521862451284	-1.5023038846191727	-2.486274629127504	-1.4341547248946398	-0.9302735617120372	0.23955575254702485	0.16803039785029814	-0.6208535882137786	-0.6225356079764237	0.3585903107681281	-0.26770711739335495	-0.061123718418176064	-0.5683074854297254	0.5250212203830036	-0.08359329858965978	-0.3071417553241774	-0.5446918653631014	-0.4744075600628099	0.31099379528801313	-0.030041664324178846	-2.2244563109672244	-0.9699347209208331	-0.19049014838545128	-0.5147513200633467	-0.17269096807225556	-1.4917202538193448	-1.2362975425345406	-0.06009241296343684	0.36900686278690065	-0.6705960278408847	1.3159909195998982	-0.8058040338387424	-0.6711284875162026	-0.1861081911669137	0.2928126218547285	0.5339882007350465	-0.1302351394424675	-0.48464842714840156	-0.9216274704122988	-0.21070252065467057	-0.6362616241237086	-1.1818900314300194	-0.12672476137565503	-0.9179281017466766	1.0104784082935843	0.5373556068636411
233.nii.gz	-2.4140367040722936	-1.2910424113245007	-0.5473257655735143	0.11333237250363307	-2.6770631498071276	0.8849488267996973	-0.25301098135196787	0.9448417870851141	1.1188316362487447	-0.7680663833691092	0.23347287208862258	-0.31500451384196704	0.06744634169782156	-0.44543304895531916	0.8494755113795392	0.25182826188561724	-0.22466199837182085	-0.6854170123267359	0.3776051779539613	0.15588345139298398	-0.008223870070640484	1.074865828518289	0.9250519339988978	0.7335098765760978	0.6582562855187225	0.08900561614325131	0.45614629639268345	-0.42148350550863506	-0.4887868351723351	0.3918580875804877	-0.1443072041601414	-1.450517331040878	1.4506955411123537	-0.7375943801939204	-0.35994367929691706	-0.7611491565073158	-0.4112592186720641	-0.5688733544590402	-0.4426142380792655	-0.25286179457298325	-0.01419768184005269	-1.4784655470290569	-1.12481587917528	0.31326494049788883	0.28437319841643754	1.3872897466077652	-0.700365079153634	-0.5865838837203445	-0.6411903135491467
234.nii.gz	-0.7959254664948558	0.6764297113892875	1.9313699586752184	1.383290538109283	0.0679947717503545	0.8272124298041091	0.5587336657015038	0.8311560179786759	0.8788061025461071	-1.0694860133343473	0.7858947379315407	-0.04867788082508677	-0.4717815268383057	-0.40255484002415837	0.9236615213103694	0.5780652187224959	-0.6257682484999855	-0.41320020612089975	-0.270790830497138	0.31238396697100673	-0.031067613160823886	0.2917598799394467	0.6957282090062317	0.6091840504685702	1.1948955166769861	-0.7466197546077372	-0.7460501737504697	-0.23898538640301567	0.16274089514606882	0.5248592330777979	0.46418011471692866	-0.1132225002007369	0.572973577828066	-0.9598446422520308	-0.06093507446558806	-0.17459543394190674	-0.3000747047657645	-0.6380027864036595	-0.6790967852624679	0.07809367895232752	-0.5818458149028057	-0.8595257796429151	-0.21279150069298527	0.5509017145387434	0.5341902676508802	0.004743030003417608	-0.5574134743723075	0.9090412134459674	0.0901821805591535
236.nii.gz	-0.6746768845676031	-1.2476587426283448	-1.110456563353825	-0.8582153692337176	-1.7509295474338435	0.0040891105358752235	0.11536151629904014	0.09509970839048501	-0.5068385063754106	0.597024713704702	-0.6133705389334189	-0.6006840780162642	0.6690416092845808	-0.26098869830939986	0.3094796281777718	-0.5581053098287596	0.9731767326244544	-0.03439698760103939	-0.3793255430174243	-0.6086343186157126	-0.40295650386150533	0.590120304994965	0.4941207126680377	0.46605278628166025	-0.623887878413825	1.9960904174827758	2.1892330325685805	1.9221632400262647	-1.5671116416227555	-0.16900437204279561	-0.901335496825633	-1.0520435967224249	0.08812884284855366	0.15730408313314204	-0.9647737571636408	-0.7661000855356351	-0.20390030051597158	0.37938803367357754	0.6401909015794136	0.709534315560837	-0.6031820512690312	-0.8485661877847102	0.05930352160436976	-0.5623022760212427	-0.3024058566019474	-0.07618878630165868	-0.9068698170059624	0.31520606750821545	0.28005634315612915
237.nii.gz	-1.7933542008837455	-0.9831038254051925	0.2422341846021907	0.3015917381597573	-1.5749755504883172	0.6868494570813898	-1.5053372524775417	1.0525537511018608	0.5976663350912131	-0.41802477208045724	1.0503552141532202	-0.4649002158585051	0.45805062707754934	-0.4124282473376855	0.8031206815283953	-0.10385897930183939	0.27252440497312075	-0.5956356733470113	0.5008385571153179	0.09728815631477393	0.5893133066436804	1.7989379012827365	1.1709048094043153	0.9451637343277376	0.6370429050687914	-0.5635984623115399	-0.30812803410927214	-0.7052413148329565	0.8344331008044914	0.9607793147283094	0.6993509990230858	0.2515676216063712	0.4821104676749156	-0.8998510903311252	-0.20014742960461454	-0.558383654223787	-0.29492577692684463	-0.5792893439005207	-0.5253767033051762	-0.6242652926690274	0.5739838612508319	-0.4057622863801539	-0.5878815918640768	0.885623595497849	0.712202307546515	0.07603202026198382	-0.3220614889232826	-0.28341998182111144	-0.10727622156091282
24.nii.gz	-0.19444616044076174	-0.3368756478917827	-0.8238532796713384	-0.30021009738525606	-0.3601823085192674	0.4241887729175241	-0.28777003736428597	0.6572501140949772	-0.3966037577707166	0.17389612242466457	0.024817410222130208	-0.005424949230089926	-0.36278465487604367	-0.41366163068717754	0.8866649996931498	0.07884410500666049	-0.4569617473785688	-0.6013143502316118	0.2722764006564519	-0.014668869555051334	-0.2499207760987816	-0.26817725097831807	0.3586595022309839	0.43265876111492424	-0.0939601362863608	-0.2647967533185826	0.08057141469447313	-0.6515517008818092	-0.33854773997212406	0.45570428066502994	0.8243788724613054	1.0019137984334199	-0.4072865445518533	-0.14188810411390176	-0.265552952694122	-0.5119704355906157	-0.37848041233131374	-0.2317620913067162	0.2821041046401538	-0.5941377172727007	0.01915558364308557	0.20012451598007733	0.37644706888679524	0.1574883092780946	0.22964267838635802	-0.5452732997118236	-0.701337477740381	-0.18708462288853928	0.4933486784644998
25.nii.gz	0.8520223991720692	0.4462505606687195	-0.17844247469563132	-0.5186632706264301	0.9825672429982286	0.4657356067032364	-0.07626175986585429	0.2068003114024631	0.2485979175240362	-0.5983386269644031	-0.3606181162689178	-0.31103662614856303	-0.33404829822075494	-0.1472356320395803	-1.090483270611964	-0.6265561845953959	0.020707972012687863	0.3359801036506511	-0.14350905565504068	-0.6744393929293494	-0.4182550567814129	0.4692297548619791	0.10463852543212444	0.2416562867064032	-0.1113832992839709	-0.4377149907368148	-0.2567768820603506	-0.016538865606365364	0.09955025478979165	0.01892508723103823	-0.3624287859126515	-0.8617100855535447	0.4011243439370976	-0.7186257140064636	-0.051975558311385235	0.0470205087533525	-0.22077333964680979	-0.2814390954458262	-0.20418445461904552	-0.08579250304489866	-0.6027875759137328	0.6840650021909145	0.0834269720027835	-0.03499691357909037	0.25083913601040003	0.4705063924267155	0.31158841577760654	-0.5778715733255487	-0.15223243190445818
26.nii.gz	-2.7003429075574723	1.3498476370342543	1.2397326807387261	1.6333190724937787	-0.9851952858644617	0.6626094946191333	-1.574487781197249	0.7548816645765595	0.7915749717811105	-1.7971297016060692	2.5165357854769317	0.8924887250695852	-0.6648744334058482	-0.46898319685922607	0.6465917803123189	0.9535237653596242	-0.8657515557027053	-0.690431811016145	1.6466536841377777	0.4496066779531552	3.487735803427976	-2.1647582889534283	0.8047776585152023	0.7859142355781774	1.678844931839907	-1.0359491173374684	-1.1248780713793711	-0.8407180534868703	1.059228287874832	0.6357480425475328	0.9897650833921877	-0.5281268078881783	2.1721006500340283	-1.9721909895856897	3.7302259984698014	1.1734586913793883	-0.4357431028935823	-1.1854561816607228	-1.0197664706699883	-0.9359455568848607	1.98278475265447	-2.959980474064562	-3.613841812539503	0.5620444035468253	0.663049203243217	2.193110989558687	1.9302652777294342	-0.8132159358180653	-1.48109546307219
27.nii.gz	1.0060325605123845	-0.7944922847728657	-0.9898941664130629	-0.7090476380937218	-0.273755739493801	0.38002029694689154	1.6406046018229001	-0.1412851921820038	-1.8156720635505532	1.3743103974611004	-0.7225677141544823	3.001532063333593	-1.380835105212014	2.262653764284474	-2.19280132927648	-0.7665986593170604	-1.2004586320161614	0.8155891340080649	-1.2591798791717028	-0.8617432568633371	-0.43245578453129124	0.16801674827011104	0.3662362224740055	0.12137542270099931	-1.4337715793993815	-0.3198740686535111	-1.0515099245671744	0.5535988020376186	-0.4656858017534647	0.2978451758188322	-0.22142476609349682	0.855782278046908	-1.2724151051227248	0.48799417360869024	0.08874375023442949	3.4732903745259858	2.414455546673476	0.11683961545466963	-0.7472998484793133	1.5505792281461626	-0.9631884861937	1.2118195745275662	0.9389463932799258	0.3124148351025305	0.28708293872235263	-1.1044484083819754	1.2754625357280887	2.2906809018076983	1.048630052838188
28.nii.gz	0.6419644952346097	-0.3421792367199196	-0.6260020339785257	-1.0328454650897432	-0.1491628313857119	1.0566440960420638	1.321102026589962	0.3961414948007655	-1.305102034613185	0.6507377533587984	-0.7309645271264769	0.02442715550543704	-0.9878405801575535	2.6496073625767567	-1.6299237347745148	-0.7979854806378842	-0.4728323012800468	0.9180686141916761	-0.9775716084416647	-0.8174237968202556	-0.44943194815402027	0.46366849417291645	0.9065288779710895	0.4077220409538202	-1.1569830755810941	-0.4470962338210541	-0.4990422875760661	-0.007956146069259849	-0.13340562549497656	0.7936336943575304	-0.20873303864794127	0.33186431920733783	-0.7784495416020738	0.1339483407348425	-0.5885664416673582	0.0030196911119111315	2.8209789908691745	0.7525134150076778	0.40450630008558686	1.7219107409596457	-0.9061718389571114	0.7946019390520046	0.9896955718286828	0.8653026733075875	0.4551609913379628	-1.3940811539265439	-0.2656766772389075	2.1192747706174533	0.24623610675385108
29.nii.gz	0.010108098611211558	-0.05230524519207142	0.17410260827655283	0.2874636272065205	0.12517559839263645	0.6094796230686778	0.6634837238679689	0.18029338606851616	0.4312010434553091	-0.47020228487599275	-0.15392656924037618	2.033746997634967	-1.3929302897814502	0.38563825761302467	-1.4852154530038262	-0.29008996221892763	-1.1723042727129755	-0.07836016179169646	-0.6525907569865392	-0.5481693995393887	-0.24839236288790623	-0.5969722868829819	0.7581549263730678	0.509849227415264	-0.25269750405383357	-0.35262582116689234	-0.20559365966261609	0.023330630161902625	0.33124194342315544	1.2561534870959095	1.0647264440312854	1.0736269940591265	-0.3745683475988148	-0.7507253841002417	0.5332138100113286	2.689374263182997	1.3485490578998194	-0.2987428771298573	-0.8435909298271583	0.05083319697042844	-0.619892451210645	-0.001597327100333156	0.13175638631790984	1.0202321095282678	0.8072213377622958	-0.2435638556313257	1.1674502398668132	0.8131039807264646	-0.6237941549340735
3.nii.gz	0.8623672411126799	-0.21588970121014542	-0.38948178531230726	-0.553243643068358	0.2954641853629931	0.8302493384775398	0.8260203428667168	0.4875542737236194	-0.9395045520341625	0.054950301163133625	-0.4721354819706168	-0.23639130126088356	-0.7846643883693161	0.5238946049877004	-1.0076177581051944	-0.578836709523944	-0.6677485304446253	0.3512048410981867	-0.6491680180078586	-0.7213178472791131	-0.4078392439451927	0.3766914861570495	0.9382325680820414	0.693559063713027	-1.2424631167966975	0.11017584083049142	-0.6387399784885479	0.274908719006169	-0.19859232826476134	0.6332144235179384	0.2566740778073225	0.9495505606850762	-1.0033004749998224	-0.011358764238215692	-0.5400121808682397	0.20647265584840116	0.6197933016671632	0.1671915417090594	-0.7915643108695619	-0.008050165014053305	-0.5998789074748643	0.9134204451340273	1.1205707210215776	0.5324085714484189	0.4805452455732223	-1.4770737054743928	-0.3378352617727518	0.6727215523775651	0.542164043579866
30.nii.gz	0.9250816598704769	0.13312537426929208	0.2772348418995878	-0.5285576094660134	0.365488563579034	-0.1145122209918298	-0.33593466615988554	-0.3240754726452413	-0.07947208853333661	0.5014321483531097	-0.5676665812594424	-0.5262043380726292	0.08954805491886751	2.843772304216063	-1.7458298286055587	-0.9562586559635903	0.9824407212186542	1.1901908108577777	-0.17949303445477816	-0.7201994781530688	-0.4655017955533856	0.4085881037825205	-0.2370285188288009	-0.281122753180165	-0.2972631770329788	1.5821102558758293	0.24317574081786839	1.8556350795779064	0.11696760255427438	-0.1856602321526638	-0.8445102498126982	-0.38417969336459246	-0.4390024058127239	-0.009335715495299147	-0.474436906898021	0.09758678860635984	2.1048570319586752	0.375771656742509	-0.6565284277734772	0.8040002728605395	-0.8039324636023826	0.7787216272488333	0.9269525804852456	-0.1836280037669587	-0.04911701648397409	0.04317050472127733	-0.33212879652088023	1.4323394067526838	0.21089461065193696
31.nii.gz	0.33976862427029414	-0.14406283275576032	1.4520656643729066	0.9141459773736478	0.15549601884843453	0.2905543465783418	1.3494785214039733	0.1794346894312754	-0.2930827040439092	-0.18903358234541368	-0.2526341398095889	-0.3094334653384349	-0.4162430856684978	-0.2487931724121052	0.3092358200832748	-0.0923581152320513	-0.44780730021494797	-0.09884466788209482	-1.1493695244408926	-0.13473698837554776	-0.25925353856437744	-0.1943359058129225	0.19328920931019844	0.2942005775297632	0.0790317043591512	-0.6959667520343171	-0.6792487313556751	-0.3836527785581613	-0.07655595271912932	0.4031203594334016	0.28870302458159913	0.09523555770935879	0.021475238981113587	-0.29112907152378464	0.08048130053201105	0.47145663239129587	-0.2984910095536365	-0.6380848800392797	-0.513898909665963	-0.1906570169028242	-0.6033582300884041	0.4973712213158142	0.3739573912839165	0.4677931004172388	0.47203633098903486	0.0412658807488135	-0.44126150811538734	-0.29352494311791594	0.11939337801348224
32.nii.gz	0.43898144021800956	0.04672320909231953	-0.22598874342881864	-0.6978620614499654	0.5086185498247362	-0.09530846070235716	-1.4042716017363632	-0.5273933468719372	0.5351225568263765	-0.46262437419138547	-0.4237282454182287	-0.004101760618696524	-0.5166508695855944	0.3051516842609063	-1.1206039109953392	-0.7529381733659712	-0.0011562126657859632	1.9906574296593005	0.4095824549228732	-1.0044761053223232	-0.4170036319466525	0.35028025231806725	0.11481530538944859	0.18109662273406507	0.19540612502236768	-0.4207648775887181	-0.6911605006705627	0.28878757145037254	0.1665381253740185	0.31986027945053697	0.2159112350198524	0.27540585338140033	-0.28646869877901027	-0.1312027109848891	0.13177226493381988	1.0908435438414221	0.23885015319475944	-0.5204352663734325	-1.053545655877822	0.4431673072330182	-0.7694192038143717	0.6901073946986166	0.7364840544162128	0.3186401698391614	0.36147956923786306	-0.24066844457021108	-0.03021833390108414	1.4536424396988938	0.010145533081885816
33.nii.gz	-1.6232577924619693	-0.07831759769631975	-0.380570340304936	-0.23563270032412362	-1.439727048818988	-1.3542148915527752	-0.3764023783389218	-0.9644277741095371	-0.2664816595371727	0.3136344866197099	-0.17753085209765335	-0.5497198403241802	2.1867958987363445	-0.3244172800779803	1.1257331546646452	-0.35319686972317543	1.8474839913047059	0.06817400143831409	2.29728352990916	-0.35347442468784646	-0.28412741434853633	0.39956986189723476	-0.41882223994052	0.0031061095028941683	0.3003186907107131	-0.4514127423835251	-0.254292530356966	-0.6685782430810917	-0.8680921037898391	-0.05479844878213848	0.5396610099004397	0.7180259769221464	-0.4358315891773544	-0.011464004504152437	-0.20852372128739033	-0.6208821822829105	-0.37947449638828445	-0.36195652356993147	-0.23120440581797502	-0.5491043889861376	-0.08639015251814999	-0.6692519142678919	-0.2408506474039109	-0.5729599415092228	-0.452859376186109	0.4605753540298066	-0.7172726283451422	0.0022340701489605877	-0.3296362552246253
34.nii.gz	0.5108242156173531	-0.3637390931124741	-0.5067741603324	-0.7072549971825836	-0.07204719158552593	-0.4347560877235525	-0.5380093991387191	-0.6985030379543179	0.1972131380362553	-0.2189122420214624	-0.6497512815860511	-0.6325342572525433	0.5571460257011734	-0.2718742926769522	0.02899488920742638	-0.631577143702255	0.6071803889943514	2.287414535297802	-0.38890730369127674	-1.0203813451592518	-0.5360114936269564	0.21770284516244992	-0.4874267670925483	-0.44548482199955053	-0.39344613658667177	0.6494056735914275	1.0669162613503955	1.6761916503641194	-0.4735054219553646	-0.7614865328291623	-0.6110652491494166	-0.2457236317436218	-0.4229297256747454	0.11474926212696078	-0.5528466870631298	-0.32344805664043574	-0.311738192189012	-0.22211136449505242	-0.06507084671713141	1.7125300467142464	-1.0037185836932634	0.6369478723512972	0.41656099378992956	-0.28104370721365624	-0.1561669314378993	-0.5989624031443453	-0.4784698557677227	-0.3032203860712655	0.8561969924492109
36.nii.gz	-1.8647369752990197	0.07869995847257538	0.028324786875519776	0.4194382357571465	-1.0831228626136702	0.9123545874726922	-0.6779760777483179	0.9903193656924723	0.731101654262899	-1.1310690381717217	0.9021143577237224	0.39559272106017684	-0.622234671523111	-0.4239798954864739	-0.14582885170061413	0.22835915136162657	-0.6858781143883201	-0.6793221156829755	1.3008718381010298	0.16203107897058217	-0.16537974241674522	0.3095604055960667	0.42506167818290325	0.5143624567477751	1.3455198036592315	0.5130148963116737	-0.548646633658363	-0.054601241516529356	0.18517291911190745	0.6967836484748383	0.8095297472345774	0.12380242103687865	0.8589916220219761	-1.2163012113295348	0.679629227377829	0.2166214516026559	-0.2634821012786406	-0.5301738944751195	-0.21912268298563578	-0.7054026795888346	0.47300660192719296	-1.9852294751766757	-1.2284657271459019	0.7202755346449102	0.6828201819789342	0.9932741223629711	1.05128169733224	-0.5600936102952428	-1.3363906747385372
37.nii.gz	-0.45255308843624537	-0.6066715174423223	-0.44184823262690953	-0.14991991410193475	-0.6041601883416213	0.5742533276818915	0.37631211516960494	0.5364114170484281	-0.06600498852442775	0.11687446837670037	-0.21910098855123897	-0.3213154841235104	-0.3314518357165435	-0.4115156517454966	0.815605376068875	0.2684044792514802	-0.4759022311865277	-0.6133085892510325	-0.48257365762337084	-0.09267490808104717	-0.0497536083160218	-0.47804200839541267	0.935183862678781	0.737485505733675	-0.0777782000814976	-0.7969464093237072	-0.9138821800814759	-0.6849460506695374	-0.7365915551452229	0.6846175332277561	0.2426422500904569	-0.0013295146371653359	0.14732111110685356	-0.15182338065298623	0.21680551320717117	-0.44433795367904383	-0.3978881848184553	-0.8068492510801181	-0.8368722012270868	-0.7209045998547291	0.15725743141695192	-0.18136834854071363	-0.34476473435946203	0.33572095315108114	0.3095962271983378	0.8831479750471452	-0.31797161004574304	-0.76251768780789	-0.12285832308402375
38.nii.gz	-2.4405139512761265	2.288718342708375	1.7069839088242644	2.0748768972466425	0.8292915713044724	1.0232110654643574	-1.0849309299918346	1.0099385176485287	0.6128696395265969	-1.542757603120193	3.173107063076326	1.7611920522070834	-0.8734126625066913	-0.43851524855769386	0.6569747659293818	1.5511163167916917	-1.0200737457240485	-0.7906265300574451	2.542690261263052	0.619725180404555	4.591452234901344	-4.0377591995967625	1.2939368255668269	0.988945288865738	1.44138701893682	-0.8633444696118255	-0.8511706690257865	-0.8380754545384355	0.9920848523072764	1.1911249058369073	1.0165385689290904	-0.04190615875563055	1.6482030061498227	-1.5675171232270981	3.397915977607402	1.7786721657000213	-0.4032097401214108	-0.8783744053423169	-0.6803971357593938	-0.8749368108701211	1.2190649548774646	-2.1280936864124933	-2.6925203356915404	1.10184226760532	0.8836624795490993	1.1842382496636306	5.774703483180856	-0.8214674979071573	-1.7305464156898374
39.nii.gz	0.8311423413439566	0.37808638307306675	0.18181843986902632	0.265991079714955	0.8873747263810157	0.14620242441179904	0.8585758542797408	-0.09936111386611102	0.3486253062935448	-0.2776921056572778	-0.4712922664102502	0.9129694208869295	-1.0701398952153083	-0.31443287558878985	-1.050558301389805	-0.07520870775295499	-0.954097746428669	-0.38324336319023117	-0.8340369896698391	-0.2929555436295677	-0.26164083876514665	0.020918306858279903	0.6452763110528954	0.5382510602665816	-0.10138975745304109	-0.992285206877838	-0.9389579340634189	-0.7299448899541432	0.9620261387325679	0.7491494442469684	1.1936694175872031	1.0005095466733454	0.31300221637135417	-0.4316370535565447	2.6281697054209694	1.623794798606377	-0.36668504264420704	-0.8967768681482103	-0.8092360229532772	-0.7903416265545481	0.4965897213978694	0.09573658908215671	-1.0232330379583887	0.8279450375089746	0.757316152599431	0.5608341785562253	1.7201947902265007	-0.7491092626551064	-1.0911104082468794
4.nii.gz	0.45230951628487354	0.00430010530404898	-0.477993681803553	-0.7256845660606956	0.3974199266794394	0.513072017596958	-0.7244747682911014	0.16943219850381144	0.39980018864821937	-0.5439943660971157	-0.378103767863981	-0.21044003026656485	-0.42787946071214794	-0.1980528618164685	-0.6370238321600153	-0.6149575470504044	-0.4654911684940393	0.06288565998888294	0.31705603115706443	-0.6300136444142982	-0.47012066979543393	-0.013326893575628057	-0.17600863026471447	0.0726236493773557	-0.116937965142257	0.4470520657966647	0.8020525802345615	-0.08821242222103592	0.3131815589375469	-0.7286256024788275	0.19973588826127162	0.12188600024762271	-0.12895352756542908	0.055561681893082956	-0.13091503822825853	-0.09782932585741394	-0.35740708326955656	-0.26221799832015796	0.1435630559500793	-0.6165502844529055	-0.16788373739571072	0.7308425908414727	-0.06968373176533502	-0.3986431523233037	-0.18362593367726535	0.16914407157772846	0.17348782119012754	-0.7292118571794315	-0.4347950743445833
40.nii.gz	1.0233763940929983	-1.1823750525068004	-1.1166274507242575	-1.5561877602656635	-0.32582464642838144	-0.9368841386790927	0.9686057216203867	-3.356206134320927	-1.9801730217812705	2.7056064465372662	-0.959822250208857	-1.0766613881894007	1.6740083051714765	0.12444113736018267	-0.2200091491148032	-0.8963486163480769	1.542407389390595	-0.12230749569004148	-1.1450407557733455	-0.5521671651396882	-0.5036578161373344	0.3550401308938343	-2.1729498228603616	-1.749477288389254	-1.3676415793560146	5.950773136448683	4.708099885258807	1.3658754836739713	-0.8374721292294406	-3.621506814040389	-5.25223432854794	-2.723472879119767	-0.6100237013889667	1.5711849331624625	-1.370647067840907	-0.8564070073707903	0.18636086056057194	4.968543709152162	3.718040333574179	1.5458025295544824	-0.7700907774075627	1.4282060499238989	1.675776524809657	-2.664328209983361	-3.034834236960088	-1.0357230526714813	-0.9590428179945985	-0.18627325570158387	2.919770614547574
41.nii.gz	0.9129694538774407	-1.1171581604239882	-1.4643883531077058	-1.2263496216921081	-0.4984274813945329	-0.6180846647478992	2.8656098901808646	-1.414165940142356	-3.386829898199473	2.843011374496489	-1.2450739181131403	-0.5873024017909388	-0.29618201175690156	-0.5301758561283519	0.26669808272283335	-0.3378711307708834	-0.3803774296325995	-0.450184709837345	-1.554150274494304	-0.1248824236068491	-0.6054483486881719	0.029949706036076124	-2.731040250942436	-3.970028430168444	-1.970669251345971	3.2187433592933967	4.161514296190313	1.4091855049648607	-1.4097132823630787	0.1099806121435718	0.3822601162876179	2.3242182702692644	-2.4519898538936453	2.728263235172411	-0.9841391384984268	-0.5830143236265726	-0.37120485494592126	0.6782569622626077	1.2051255454848586	0.11545427028909915	-0.7847485266892417	0.7043112692897755	1.013923502383152	0.010975650104513967	-0.2532198084029889	-1.9248350296455687	-0.8304120715564569	-0.0782541663581671	2.3096494972154376
42.nii.gz	-0.41999182121373446	-0.6267490661307257	0.47318766715749444	0.05892350195292401	-0.6888153577793192	-2.428097645138612	0.2725196384445854	-0.05367853527921236	0.11514683189620885	0.4900948527214928	-0.654763656012412	-0.9876894796939456	1.9480913199349383	-0.3240957265177242	0.6147830595252833	-0.4418121239955823	1.1684894475280942	-0.6946528602973402	-0.5142232433284512	1.3298664833273743	-0.45595759438653055	0.4070824292185293	-1.2222367042233993	0.19750483295857488	-0.07328145908919957	0.2336015216470587	0.889297865762312	-0.558728317964527	-0.7669018647639447	0.4893490880741707	0.1537961063378653	0.7556562069093716	-0.8897148967686952	0.5404392525345192	-0.8694208827857385	-0.7961790181501639	-0.285404779813553	0.6544670066802803	1.0480989114798935	-0.43682489979264766	0.011623372032112674	-0.25864057664328616	0.3382530527637729	0.3857595679052288	0.2168381950921764	-1.175359759508623	-0.9303162826732444	0.27999514064275344	0.3290620818393164
43.nii.gz	1.1076135057885148	0.3354502205292629	-0.347520581669686	-0.856977447442018	0.6715818985736024	1.1293535699450765	0.6866205488800331	0.6581258012822838	-1.3142097135912298	0.6348828306884755	-0.47878699195517405	-0.43259942186592976	-0.22252112643399918	2.215042016324952	-2.13936098998823	-1.0208469713758235	0.6467776537280792	2.957893689846009	-0.1260408063561314	-1.0230867753164694	-0.3680014606173786	0.5953940025837164	1.0691658079841837	0.6506849818566989	-0.6737417884810516	0.11513811405389154	-0.5666615917114259	1.6313141232989425	0.7836740912234622	0.8701780564281972	0.19886452212876837	0.20443374181943322	-0.2226088584231938	-0.7960768200817512	-0.3224412891399332	0.14433884517077655	0.2011312879786363	0.21214391334935914	-0.2726348084581529	1.3494732877137474	-0.7917909808952424	0.7596952694113729	0.848093743847659	0.7204490285811439	0.5744195467538292	-0.2493789760976469	-0.1460825669468083	0.518108552139672	-0.017006964644507714
44.nii.gz	1.477676606931026	-0.8079599302667559	-0.9826657970162518	-1.519812104154098	0.15820481104405104	-1.2203533770411565	1.4537640248966264	-2.132071490122786	-2.3576770236448477	2.435720447862297	-0.9553039590139312	-1.049015512630543	1.191099980650885	-0.008718213503332498	-0.1216633723920807	-0.7888654155621295	1.033034828808286	0.0820105787424996	-1.4942776897131862	-0.7932083285255648	-0.5085697216849696	0.3204619194378885	0.13347491363304811	-1.4831502741448734	-2.472086987259631	1.087439834467446	1.4432780246720684	0.012708019785937913	-0.7013630952181649	-1.7676580481872164	-1.092120082464108	0.5153603208612375	-1.4468927489820138	2.505834875941357	-1.1274650806207498	-0.7958425871444872	-0.2410062209624459	1.0617570690860645	1.5874189038335422	0.03625623728277704	-0.7754546142210218	1.3872892949472	1.0734568515346	-1.9849290234838715	-1.6733291940239743	-1.0053029367070296	-0.8335532456440753	-0.6125287588781437	2.11474933968245
45.nii.gz	0.6805780137344588	-0.8689212481544526	-0.5488804870027729	-0.13506497386810742	-0.44294787265551633	-1.8854127202283044	1.7810821393573426	-2.5142200485269632	-0.9864829860549671	1.9864184533907705	-0.7824842404876748	-0.1805940366197247	-0.41968681369815475	-0.3885431678266884	0.06355403070670221	-0.07019736289480935	-0.3338466136461708	-0.9036652718731968	-1.2344530305679977	0.9816378184055947	-0.4927275604162951	0.24443278244322045	-1.5034975439193634	-3.3412368619132553	-2.3585756427372697	-0.5768043628805651	-0.30306015524661106	-0.7273929668723286	-1.1763714654810808	-2.979209927438584	-1.7607284898374942	-0.3583305763255845	-1.0630287870106905	1.974029785302217	-0.9546335660109931	-0.6610500106353903	-0.1528351942952671	0.24734516999691825	-0.1314822156624808	-0.10192726503983501	-0.6883981117987803	0.9644936638402557	1.1334460279695697	-1.247349099680165	-2.684508725863059	-1.7767127407671828	-0.8407972711995267	-0.18897683793993447	1.7001987161887182
47.nii.gz	0.39483858921594783	0.487716247444069	-0.14831631591006983	-0.401988780472342	0.6719555067227059	-0.28492448116594166	-1.9477392989080997	-0.07110637785729443	1.023167882962941	-0.7005765582954622	0.04729114771127777	-0.5704025062695272	0.27897902380046113	-0.20186170175977491	-0.5746822861794315	-0.5591384110490033	-0.03601735373800966	-0.39864942527637426	0.985693087730308	-0.1955122104097306	-0.44061201258296434	0.3828695060803393	-1.2680928452198779	-0.5540938500737895	-0.03129355974178281	0.5604913099423694	-0.13482687378379546	-0.17532532290296918	0.16168550316107594	-1.2873735229124934	0.08960769379529543	-0.07164549655349585	-0.021413304861948323	0.5754799264021073	0.11682520449426999	0.053990138869476643	-0.15563010125813884	-0.04554313041372843	-0.6030628523406634	-0.609485472169638	0.1523694303505107	-0.05743407620623927	0.43230666287230884	-1.742610370374977	-0.6290161738495261	0.6762261947875909	-0.06362050391077109	0.08147156862244309	-0.9020669557026594
48.nii.gz	-0.38704879355254135	1.434889199146357	1.545487015263277	1.4626371287705384	0.8637748549861037	0.47711545433081	-1.2340608813977472	1.2206295585026663	0.6564314300861722	-1.1125905112483208	1.978651230565442	0.5452246861804237	-0.7824753280288655	-0.5896768294770547	0.09395763854446655	0.6312966647807203	-0.8245698300533922	-0.8504291261297938	1.3120241914728126	0.6940964795030421	1.1670711467217771	-2.436282544401235	0.7252206092807998	0.6480043856980463	1.5774040321365175	-1.062183641951409	-1.1918746915289185	-0.8527839266616757	-0.05422719772688477	0.07833439479040473	0.17961281497036585	-1.1406230292757247	1.6734651475922904	-1.117518201872189	1.2948070271339873	0.06853943209191642	-0.7708933227418362	-0.8681477063291444	-1.1630328780910515	-0.9299039848087067	0.8572330605219073	-1.5345219553756924	-2.5592684003921575	-0.2819512396812586	-0.06715374749894526	2.0747054373792873	1.1884052906286835	-1.0892923232116971	-1.2708934328209665
49.nii.gz	-3.136007614652741	-0.17064899187994587	0.061386854732957116	0.8297465662353656	-1.7547460106242307	1.2323740521701205	-1.4575183393535112	1.1120886956264027	1.5236052091377914	-1.5068151837480728	1.8830477163804498	-0.06434252261520314	-0.010038680143740788	-0.5988887542983522	0.4507426877032794	0.46827827208906586	-0.3091934131092723	-0.5881026305710592	1.8970765510460068	0.13482205637079456	2.9417934607655085	1.8181305877837846	1.3330836256555605	1.1041111673488666	1.3754433905405237	-0.934607988644359	-1.1740890126084276	-0.7764513611017466	-0.7887295625936694	1.368583928111793	0.5022899807136754	-0.8191446687337443	1.812836819342625	-1.7558403198106272	1.3678918582953288	-0.021310034761109712	-0.6750303280316023	-0.922467148599514	-1.3018328816531313	-0.9750548693485397	1.527453631448193	-3.7218093273760227	-3.044530380561053	1.1120260004340012	0.9567510602296535	1.6808567388966396	0.7003030114249559	-0.6667293454699121	-1.6701263753507805
50.nii.gz	-0.630935686559404	0.5573609079363423	-0.2789600859232832	0.4456259206098031	0.6835157504178353	-3.016211557923554	-1.0889935899290317	-0.45294238205203435	2.3920698975860777	0.15508713092237789	-0.11171382206914783	0.7503655727468332	-0.6263111717570845	-0.45327014099932467	0.5875469121049146	0.9406579099572143	-1.0247464403778064	-1.0328296367447343	1.4478369185966962	2.147139426576046	0.12868184658166268	-1.6242418658920583	-0.15749689958568286	-3.0348463822793383	0.12921812555894285	-0.32261038620857574	-0.31961849284671556	-0.9491267665324421	0.0014528063970408013	-1.6581052277282196	0.5384215973902724	0.12317315506630053	0.3494047108660814	0.5995638724384872	0.6493963105391457	-0.28736088023490336	-0.3684315306856924	-0.2257012645423403	-0.4377126292090039	-0.9404465523651474	1.986464130048949	-1.2631913137712967	-0.6997743539711735	-4.852255057340605	-0.2830194003342877	2.311403457831262	0.19142087327816426	-0.21347230624888158	-1.3122549507264627
51.nii.gz	0.613906477633834	-0.13056019516514292	-0.5400949141783694	0.016769784191656742	0.07361228320647846	0.8103725792045208	1.4896699444173938	0.5062514994297658	-0.3982943202151627	0.027649824910579192	-0.5825453359478303	0.7236221895573411	-1.275073053801884	-0.23983672541951076	-1.3534494331842504	-0.2539556698825341	-0.9959611400731675	-0.6536109655871507	-1.159195407836832	0.004120375803025265	-0.347481458276203	0.02206711785519818	0.7776915328872098	0.6362698117507736	-0.4555915822638195	-0.45090608641018964	-0.7553107083546152	-0.3812866715848237	-0.16775154088609998	0.2908879986778512	0.36327996276032437	0.6226887782502203	-0.6252049684278912	-0.05316139877954437	-0.0544619590156212	-0.05412816613773495	0.07816403252473561	-0.21943398776241868	-0.4302175245527246	-0.22786280393387218	-0.4865699067694577	0.8099601008299019	0.41484619544929374	-0.1464855015024968	-0.180385156243638	-0.3773699232203218	-0.2471661508263554	0.09130818590948442	0.21932517543317437
53.nii.gz	-0.4770328874117675	0.691819196613042	0.37948940908020734	0.49025937774358724	0.2979791002908229	0.6400886454913354	-0.918009876844519	0.8576114255187579	0.9099913462929929	-0.8859715062751127	0.8153903116665377	0.7730692416150058	-0.7883091593672926	-0.5428523368041844	-0.07621527525226268	0.18695388184642894	-0.7192992103179746	-0.9314891088733722	0.743783741773726	0.6023983701266068	0.21270242771155515	0.036355308172604614	-0.14877631007755387	0.21455790001755448	1.3989699207298423	-0.9196418435374214	-0.6445827557152822	-0.8621473172706204	2.4301209640694608	-0.7677164475657045	0.8349902558459175	-0.28200957658712206	1.5106649214920054	-0.9092718768840761	0.8940401975717667	-0.06049181456925801	-0.7675836538307979	-0.8450265282146766	-0.9750810217042879	-1.0249419981160093	1.885426841363824	0.9018756455731889	-0.29828089713088407	0.08848377701581774	0.3157945225427504	0.9400909103625507	1.4865910360935257	-0.9059137891949226	-1.3146131665102998
56.nii.gz	0.6833746404378248	0.38535406495947894	-0.4408799666185599	-0.5838229262829211	0.7964669893988604	-0.15662134837052158	-0.20050965065097276	-0.37067852404468915	-0.3837225631027187	-0.27916167964639915	-0.49799081026264136	0.0681651337784567	-0.3372822668859241	0.23275922976490884	-1.2060343011590426	-0.8110427420260116	0.06276368416079711	-0.11117531306425182	0.18613494078400342	-0.5396714722377751	-0.3481876202140697	0.1551907743663176	0.23788867274617548	0.1160860955734282	-0.41412875050783754	0.9374934404885948	0.31568771766006976	0.06888028982477461	0.4781109946398926	0.48255170782807005	0.5178550151221302	0.38664270929931793	-0.03703556635854419	-0.6653415684180554	0.07575961718140374	0.3234152886829302	-0.12785394855533133	-0.12698381309317472	-0.39441243254718905	-0.5900804320368813	0.05986907423102388	0.3007836185845712	0.5097653150197669	0.5840975379633715	0.5926456419929673	0.06608650610664157	0.26703554452938044	-0.10234503022295575	-0.8694692533097926
57.nii.gz	0.8878076270763976	-0.33056396759519696	-0.5953475800985344	-0.7359360470398149	0.36672541391194735	0.5470874073226564	0.7865614276382955	0.3720494103962346	-1.069320906433544	0.5295546889866586	-0.5299796355292079	-0.5921448056697723	0.1277533424771829	-0.12186200087798936	0.04588919433983114	-0.5305956943055264	0.2246425908009832	0.15906701319136424	-0.8649275316733611	-0.6837222137497347	-0.36475509235280307	0.008153922946290887	0.9177335405734541	0.6370445316629844	-0.9162582831723501	-0.48953184498851576	-0.35639594885159825	-0.4092149280042575	-0.03184587206956302	0.920308066240465	0.25191220625741895	0.9405759066268361	-0.9980430031644413	-0.05131456390744814	-0.7131704025985719	-0.5136580318769217	-0.1302903954980271	0.8466778014376565	0.7950228238461864	-0.1050739122022969	-0.5589781445618539	0.25197451991047515	0.7171770953332185	0.9141367505687179	0.6658356548906781	-0.7542620512476165	-0.6062396814408338	0.466770009342515	-0.42872692988513544
58.nii.gz	-1.1696118940038025	-0.5885933371877732	-1.0187268749720324	-0.7813764345402324	-0.9391960383192213	-0.8299868426667186	0.04706655773973053	-3.2914577448625977	-0.9811570681024573	1.8800267787785623	-0.5895705152076643	-0.813478463279898	1.7833607726015783	-0.6025986651369265	1.0479694999257332	-0.23379924159001314	1.0503360181468753	-0.8649290173662295	0.9972314801373974	0.4322737958816107	-0.4565773447949589	-0.31289690012022625	1.1771050529327396	-3.6225724713052876	-1.5894835686725812	-0.3292835398442267	-0.49421444555944266	-0.7389425238279335	-1.5392042486575703	-2.631321296364359	0.6027050596498766	1.5497747934333195	-1.5554069856750856	3.17508955403921	-0.5423534691434369	-0.5070949141798893	-0.5758422012242068	-0.06915558620636163	-0.09807608999748135	-0.8865265758201658	0.506916515197102	-0.23947578826449514	0.18678972892391316	-2.316030595617436	-5.296054747436649	-0.8650169783111237	-0.737641809882733	-0.5252072765305861	1.0633834147441192
6.nii.gz	0.9066522185361119	-1.0046225181094797	-1.0716362857539854	-1.3268033175599032	-0.3055877139960471	-0.6920444945043238	1.2982210457433754	-0.7182937985251607	-1.8946581555267594	1.828559780270659	-1.0767821083002358	-0.49299110017810305	0.04883150806547843	0.08753169420751884	-0.6211248520465259	-0.7788812302066807	0.5871742503937842	-0.3206417156401207	-1.158462381681292	-0.4391204981837462	-0.5837039990358895	-0.036498501044500725	-1.6369352744040155	-1.7854047773545112	-1.633301603111469	0.888611226919292	1.0780689239079728	-0.26069453304382917	-0.8101405381892078	-1.307975498108938	-1.9133911704228046	-0.07654425518581019	-1.2989657294134334	1.4528465499717398	-1.0967767945581375	-0.4933869212428885	2.5490620492198754	4.776491989569643	2.197555553573104	0.684956167138135	-0.7654790510837285	0.613160410107324	1.1603516505856675	0.46984482241437736	0.4030142478265982	-1.6929492591885282	-0.5889433406106271	0.8693827029002734	1.3760341877901492
60.nii.gz	0.42367366344655666	-0.291790332309004	-0.12416498592599921	-0.5357042128963903	-0.10264010119382358	0.7168310992528183	0.6346638012836788	0.6547529569613623	-0.6223674697047353	0.14207640215057085	-0.3518277854587056	-0.6818098625957069	0.3534629848731559	-0.14224998171830555	-0.39105635848066767	-0.6337335567451023	0.6335195114428778	0.13134457747446474	-0.64919106737476	-0.4747508361076213	-0.35982512498482905	0.47962044122807007	0.43720770538676834	0.38994221062491935	-0.7251955394795754	-0.694946681168327	-0.604090286810069	-0.43880953244367477	-0.13244541693392725	0.38669344055328275	0.8107572472969318	0.9682317477636403	-0.3826224132350294	0.042590058684989274	-0.11838399067582298	-0.2483857821412596	-0.3195380225830734	-0.707624214778835	-0.7384676474023124	-0.36025364953353106	-0.3641593507344518	0.48890058322652874	-0.15641044659635853	-0.017168304387182098	0.13957851814493785	-0.20393577327392892	-0.21236731144063933	-0.5801382435328695	0.639533270899227
61.nii.gz	0.6950631494358711	0.4211065330421213	0.11012572335163301	-0.6170656078494556	0.6647892853304846	-2.892546937408864	-1.989231036254597	0.675235136104629	1.6649409043370842	0.5371145573693547	-0.5455320603750773	-1.0229079052474446	2.1811808625941187	-0.1126152216531493	-0.18548117519797291	-0.7206926397162273	1.852080097614354	0.552616915537904	0.2915811600938197	-0.49334620143927144	-0.45252217867290057	0.5465013589721355	-5.385942014374707	0.2624884822175285	1.6215816557545737	-0.0455491018767848	0.3986959626947133	-0.21599400158133977	0.2146882201463461	-1.9257397663683276	-0.5467495737545142	-0.37612463738954827	-0.31125304251066754	1.389582991231849	-0.6502824281944409	-0.703672675046158	-0.35669859852108915	-0.011745930165391182	0.4739186813129013	-0.02596853922217954	-0.602722319033292	1.1182752125556008	0.839752224390889	-0.6389909592460491	-3.1182236446328297	-0.9613221195410004	-0.7097439811204581	-0.4741162208340868	0.34988324050340913
62.nii.gz	1.1120787818762927	-0.34051805518729167	-0.17574340675329161	-0.5216512643928686	0.40570099696612444	-4.174441517636118	0.5197233214770733	-3.134115809958971	0.07450989177079687	1.6240366928053471	-0.8331785796800752	-0.8165541080007465	0.4060321080966645	-0.36144546552151824	0.022266372376002624	-0.51015599211194	0.13453965178487748	-0.6529323097782769	-1.1432135141633761	0.387228430700827	-0.4546690897423994	0.3880859158701935	-1.7732304090821505	-4.5336388755458366	-1.3549374086019148	0.5697375208215127	0.9960109176336868	-0.5778897774049258	-0.6913890738738085	0.4915181886196738	-0.14226862177811034	0.9819512765267425	-1.33708749722782	1.376000583832669	-0.9355915490499941	-0.8015876490210143	-0.3019160668409429	1.1332778779747918	1.5466055882599758	-0.1317737530962157	-0.44036682108129316	0.09234686173318331	0.4025363368222459	-2.192932571558408	-1.0741874078041451	0.00409723301412871	-0.7700115130641146	-0.4968928409274195	0.15429233705715245
63.nii.gz	-0.3617274668552452	1.6575668040800804	1.7731325987853073	1.2428720289478863	1.2931408641431048	0.4105545999749832	-0.2819108294602179	0.8949774487305857	1.365036085065259	-1.1290668783508624	0.9489249408259491	-0.2637321911733449	-0.12043436589497472	-0.47482378477217485	1.8114226596709964	1.0789643694166962	-0.5625817064686798	-0.7592622743471256	1.137912692153568	0.7856018316089319	-0.02315456380532947	0.4680605585208445	0.21561341945833395	0.5371294597869004	1.3298755000807754	-0.9440084345674351	-0.895168986748044	-0.7784220916493133	0.048333607157725035	0.5301155357638819	0.7310624531652137	0.5068532821705398	0.09736015215496766	-0.5726192300088131	0.378707669289891	-0.18199431617580714	-0.38983182624651097	-0.8246468831294402	-0.695766649979103	-0.7799656705846923	0.507722911413547	-1.223170818405141	-0.9375595382688681	0.3866452805110207	0.5273778609340423	0.8254893255234185	-0.10568692356586235	-0.6245108573805298	-0.6634533326194145
64.nii.gz	0.4529430220587581	-1.1068218882240723	-0.9913254186008416	-0.9684678584436044	-0.6461306633126668	-0.905841064269521	0.8476063810585582	-1.1823381720559343	-1.4399050092499208	1.17752362708374	-1.0543627681142305	-0.86502451832609	1.3054664642493494	-0.41699102187638587	0.8778677196483856	-0.6001412089008205	0.8211159579165146	2.4894368213283373	-0.973809340885899	-1.0505187372894238	-0.57292516461679	0.08748424878257852	-0.347577432796702	-0.39908638550722625	-1.5059897749198214	0.8043678826238113	1.2855323074913805	1.7293455170165017	-0.8550243387398847	-0.3375120647541245	-0.8890718937394054	0.15243114466003677	-1.0347664909082679	0.5440202475811393	-1.0628549076172442	-0.591418426508121	-0.06437974798866003	1.6154163173362397	2.686168169049333	2.8715588117233843	-1.038820071160421	0.3963142770831903	0.7931013643760557	-0.5620487701877638	-0.4271356045998414	-0.98216704824035	-0.732149940813026	-0.4185308695796961	1.2545473955933546
65.nii.gz	0.05295419899139402	-0.8328373549160489	-0.7993100059710818	-0.6449566224569365	-0.7995804440851739	-0.5321415702419487	-0.30033010224053336	-0.23389077444685968	0.017497727079761497	0.01656135869395744	-0.6808276741609618	-0.6229965434351463	0.6656887628533805	-0.5665131776292737	0.5757932972525672	-0.36235591537066897	0.2958811343434415	0.08211684565676414	-0.5285511825959359	-0.6407543839336666	-0.5023366467428316	0.1429063670467737	-0.28025423735591387	-0.0036326789616100237	-0.14778001510054425	0.4464776603481557	1.0525092330504235	0.1339290502669008	-0.7855782046575706	0.00816452612269261	0.23596231092667386	0.4136344729882431	-0.48169532148446564	0.6588294952876869	-0.6821693244645788	-0.5544200580775192	-0.6149355553215617	-0.26687847922652397	0.4558171716451308	0.0006450844145620273	-0.5757305797630456	-0.09112595779884776	0.11253993102405581	0.2544045766680318	0.18312267955677752	-0.8403150405467716	-0.7117501405469769	-0.32125392647528767	0.7311292244168425
66.nii.gz	-0.08523361163885791	-0.7980763980944251	-0.7274471840092095	-0.3846315718532828	-0.6687056551099623	-0.1615364156969649	0.056577001429607206	-0.4414146990564757	-0.12856915312419492	0.04177996042993474	-0.5184864130215513	-0.1607888021766766	-0.3741518991898238	-0.4006191358225278	0.8361000450774845	0.11914570571621387	-0.4369420779092272	0.7476539215997757	-0.4887071063512747	-0.8408936892870496	-0.35970485201882135	-0.15067217106160205	0.12983717523646812	0.06030123448554238	-0.2052479228695771	-0.7017671819860164	-0.5398265078261741	0.05864491408208447	-0.8012950942578853	0.40160803370473047	1.1208449982769668	1.3870615880656887	-0.45182861239112887	1.1803832055890442	0.710563962153341	0.22082680079470743	-0.3876564643864229	-0.9428848345172328	-0.6690219391336942	-0.37083530318693564	-0.3851032849705789	-0.2632535879406555	-0.8698649726930756	0.5208840021822392	0.43971592959074385	-0.5343517408413437	0.38960147708151377	-0.7582946229908751	-0.2720355886944655
67.nii.gz	0.16427764389095154	-0.5802829909718958	-0.6256615713585655	-0.7250877089497322	-0.5642737468450697	0.3526635130728871	-0.8132517764022037	0.22786023550608986	0.4574188574754429	-0.3849724646632638	-0.42615114222601375	-0.8914317284313875	1.1052510295294773	-0.26519823511627283	0.2626398162425291	-0.6507597898628514	0.7095250590407903	1.0465647295560563	-0.3395242865058589	-0.8345256632566639	-0.3992454802935642	0.28110162787596177	0.19181012139794956	0.2235991534934449	-0.5750434261462757	-0.17720113446027866	-0.35506777302728487	0.06565153448348852	-0.25751251716881207	0.08872770628069936	0.933487054162763	1.3483247933225744	-0.7040642231800455	0.5120832220331972	-0.4071112679974784	-0.5966057252717927	-0.3702046085265058	-0.5770390381330894	-0.506950735473748	-0.478184665138914	-0.2653795347351346	0.20006287507098103	0.04099553617443307	0.041451990601314305	0.19182944854478176	-0.3772571134413199	-0.5709067369769001	-0.5468412963184275	0.836131207938189
68.nii.gz	-0.24456195802509717	0.11701950412595559	1.0422129379045975	1.1127908462169522	0.06314216984876507	0.21654169427360062	-0.28561403573444727	0.25941825554895437	1.395070544143323	-1.024771442246555	0.3471650050668249	0.06150692221427945	-0.6806026662050617	-0.45425707296698054	0.9057076104439875	0.9444778474325353	-0.8659983403670596	-0.6271448226050175	-0.37776782045958307	0.23877927302224253	-0.1755370880604536	-0.1271656029975536	0.05088523674230143	0.35197762992540244	0.8800908687230063	-0.6268641372571777	-0.6696585475260486	-0.5023712935139438	0.21300976798083868	0.2223497971632511	0.473652064565015	-0.5538973500598189	1.2145645282659638	-0.7871713458993953	0.7690376238649362	0.2092368778556629	-0.3881117724854449	-0.9230903822042484	-0.9482379054283666	-0.620794118355148	-0.045417475309473265	-0.10688496616855732	-1.4517512107723298	0.3618321181822133	0.41265654085605	0.6915249334930162	1.1221430864255513	-0.8184528665235286	-0.6034454911915352
69.nii.gz	-1.085988956304046	1.5934471306807183	1.2214422890459644	0.7323986584252445	0.8664097627764753	1.2389988497578013	-0.9595785398752745	1.2233587357548192	1.3556925273864626	-1.3353051098664304	1.4310789981569767	-0.29483617592996275	0.6287188937509958	-0.3846840071699172	1.0283364808456443	0.26051745008916355	0.20630257773826446	-0.6837659017785996	2.5815153953794896	0.7467042125020761	0.7060984393746735	-2.056268625074945	1.1721928400310013	0.8347548719676487	0.9935012206389815	-0.2306336523585829	0.2155788277783707	-0.7504827927199973	-0.19317631526336923	0.8286536727955025	0.4678931729223623	-0.6936089206523018	1.4193004295104552	-0.9341420501825272	1.105300982703794	0.4238505098606595	-0.4149366659367588	-0.7642061304406969	-0.39640400139794213	-0.9065032814217523	1.3026120615346308	-1.4214028679986492	-1.2426662883207502	0.601512263595127	0.5211236803351458	0.7685062485105565	0.9694946755812223	-0.7859180589892462	-1.0240465221473498
71.nii.gz	0.4497592719465919	-0.20800726275673423	-0.5923250026745349	-0.7079102054452294	-0.3016773578292683	0.17718066327415302	0.40822651684306277	0.1870619072648785	-0.9101926624745142	0.3831305619298173	-0.5098486544865474	-0.9525184885879219	0.9740168471001905	-0.32563913557711555	0.7672848798202484	-0.4374041769677551	0.5904142721045762	0.5414637328944616	-0.24722206013732692	-0.7080232752367162	-0.4674507768365845	0.4445727889486201	-0.5136361273287675	-0.4869339398794213	-1.2397869651855626	0.5163988804295151	0.6438475848255593	0.45100408990515467	-0.3792890414152761	0.02797368878555809	0.12368350987185088	1.4058586637891002	-1.5543762805325307	1.5978704230666463	-1.0679311259429998	-0.8146396551076546	-0.2134409402206728	0.4073430327507083	0.16873234072745294	1.432032375239766	-0.7967568595085903	0.45266896887990365	0.8053064806047158	-0.35686007924065855	-0.26767125420772964	-0.7515764528671478	-1.0021052945728506	0.2245771962460376	0.5462962515927188
72.nii.gz	0.2896195010513456	-0.5360728519180167	-0.5309939606263695	-0.6413885302009865	-0.45754752069817545	0.25342023355580606	-0.15399770503231536	0.12169742048796313	-0.02109812862823933	0.1714964376645575	-0.5513102916635433	-0.9436208509284217	1.215080288867742	-0.31314821349456085	-0.14853511414441728	-0.7005255123612651	0.7744958929679109	0.8221337345823198	-0.5310997702559012	-0.815296678433195	-0.45528643305675937	0.36485937779310346	-0.24517426496161931	-0.021931574486973932	-0.22521156065246795	-0.18507235750269038	0.04520959358963095	0.04630937009218663	-0.5949279913474462	0.2723630192143178	0.3240819588677982	0.4812948380847851	-0.4071670297830388	-0.15701084291009115	-0.34929707808887983	-0.6159927476344818	-0.3939526229437807	-0.6226154150961708	-0.41845139440879886	-0.1315553211037524	-0.5804117125573101	0.022194319004680666	0.012936758314960228	0.17680688141593895	0.3128590651018591	-0.08007586149686095	-0.6223083947327381	-0.6595691765289246	0.18494465362784218
73.nii.gz	0.9195348939389464	-0.6952402720979434	-0.7150420449298555	-0.4646950042407111	-0.19587113065670037	-0.161898774582312	1.0653979591744887	-0.4989874995403815	-1.1985599167563108	0.7383054389908025	-0.7525784600557021	-0.2625353753848924	-0.5354881847652632	-0.23360667604547874	0.03359156356187976	-0.3948904178892461	-0.3545481761831892	0.35675763602043	-1.0389180558381201	-0.7170218511421632	-0.4541605587802996	0.321108164702417	0.14710063424879094	0.011275524985579523	-1.113514049431609	-0.2703259090401218	-0.4749387989320249	0.20120596998703363	-0.6743373702082976	0.18270317003274772	0.08785708189204505	0.6313806289709037	-0.8169126983633166	0.3367528640850642	-0.5868095754987562	-0.4956184040359826	-0.22094862113630245	-0.39774558486388006	-0.3991144373366753	0.3044979838007096	-0.7405750581356755	0.48692998162109163	0.7107860671999658	0.23872945849747867	0.2745442892826948	-0.7485112110189773	-0.8345515523715006	0.293908335994873	0.27487502042415163
77.nii.gz	-0.012087975423110891	-0.860815629903015	4.503341728313574	2.653391736688559	-0.6310469742241587	-0.4420313727954401	2.3866991999161296	-0.45544467011080064	0.12829581316710534	0.33995767448479386	-0.49749629869421935	-0.874058188540744	1.7228646538295778	-0.27323833194196223	0.11971183531861161	-0.6119394075495779	1.6394312258137913	0.09188791860936289	-0.21918341995914908	2.0822108746869796	-0.396603740369864	0.37029654630090486	-0.0822732881399967	0.08046561989151545	-0.2363604409122699	0.0599820792536184	0.07369494486543203	-0.34880810894816067	2.3356695796040547	-0.024982269960774062	0.9377009531109125	0.7489013982816658	0.19538883031569768	-0.1763401215486957	-0.9102832024929065	-0.746620612282469	-0.28253653824732566	0.5486183450579484	0.23558022897451808	-0.23986328011826857	0.3528566852909024	-0.0564746596144032	0.2641465923245023	-0.04755048803942551	0.1708428439785913	0.1990911553529409	-0.863431632044657	0.08876761460131403	0.3011656911648981
8.nii.gz	1.01500434714871	-0.9601617239175468	-0.9430478834409122	-1.2532264653950034	-0.14523036527642494	0.16546744880563138	1.2820130925214466	-0.5659834392592757	-2.217345479592067	2.1210036571296365	-0.8597915593210007	-0.032089999361668106	-0.5675888066065958	5.986183779672483	-1.8952431607231877	-1.030690540524808	1.3854942373402088	3.206289328348283	-0.9999440154942396	-1.0842998448360524	-0.49791314399811915	0.37291718854587846	-0.3085544513353986	-0.4136074269899337	-1.826867189913631	1.8206249233370297	0.7840004487909775	2.3811632917188024	-0.9704291026408123	-0.29581232303958366	-0.40454446843130903	1.4138357696334065	-1.8416460961103178	1.9109656817417469	-0.8235013439753557	0.9356395572996892	3.611098239939282	2.4632290695510517	2.3258530396734587	1.8451750908584856	-1.0125875478660007	1.1051000554842296	1.3847037794616772	0.3342442889248932	0.15750539419423354	-1.9990896535992324	-0.0404135146305736	3.7217773950961734	1.186878603395525
80.nii.gz	-0.8162451993693223	-0.47580319455277675	-0.0035822516987883426	0.14048096106897043	-0.7757446116885583	0.5602051338563192	0.2585673205133727	0.5034652447262361	0.38395560537215623	-0.5817138659413467	-0.1194441201335599	-0.16501035263124655	-0.29842313294711237	-0.3941589559715521	0.9011754055282519	0.22978942884757916	-0.39699674977820526	-0.6257708682718941	-0.1699222886265396	0.029968996750377685	-0.16743242055260404	-0.18083256337142992	0.7940946513309752	0.5665129345935275	0.6781365940559727	-0.5318239086257232	-0.10839119215173963	-0.7470193949293406	0.5497503698133362	0.40602809070043255	0.990092416742145	0.18065595331334638	1.1937258759913634	-0.5912453527526176	0.4989286743653804	-0.18756287838948493	-0.40539668494376774	-0.8034468721133944	-0.6544526472197222	-0.8169492207078667	0.718324424211543	-0.6971330646765534	-0.9241461525639875	0.09319726446157962	0.24220600466738076	1.1647095384513235	0.00821692131542239	-0.6592622886419623	-0.9052474510300904
82.nii.gz	0.6365776524143795	-0.7427372308149468	-0.6524764460916678	-0.8932712800368757	-0.2677820469157817	-0.7832460745273894	0.3349302823499031	-1.3737181178752615	-0.6230588006521754	0.9157486367757632	-0.75723407718038	-0.5792083416017435	0.5692588203573197	0.0437261241341463	-0.39761351302214004	-0.7220872391261272	1.3813990016807	0.4784591209286777	-0.9058568656655521	-0.7613485883657457	-0.47511224208542635	0.22888686001542144	-0.3908605033386765	-0.24433403017078986	-0.5606773749009707	-0.3254746383352051	-0.1743309361629763	-0.13395128660125968	-0.5725898658463494	-0.21727573928783675	0.0064909195319884675	1.219062879971764	-1.4586274752511628	0.8720220268777907	-0.9103994270135485	0.05680222124273428	0.39092791414623224	0.5412128271267213	0.36759338864727387	0.6283516170876761	-0.8312089220827318	0.7076330938350303	1.0163812249811928	-0.2303955240528578	-0.14735581740978052	-1.1914258470333787	-0.692242497240322	0.5560994214473862	1.3253469550023709
83.nii.gz	0.32947569904036295	-0.15627831876495324	0.8834160576269268	1.0916328662882262	0.037208350975562285	0.20561366049085034	1.5296821203761457	-0.16007207461628328	0.11912631358083065	-0.2024321030969148	-0.2948626908180847	4.163572071140677	-1.3460796354012339	0.19129582669390646	-1.3903023580432092	-0.1684325032081782	-1.1296095293822395	0.4173527929868064	-1.0249806280764084	-0.6700865497487567	-0.3152143057192319	0.2513230080785645	0.542708336335007	0.4700556947340522	-0.05856647479517431	-0.4085957058492083	-0.6608922125098573	1.0677624582285883	0.013473415964732833	0.6838813598019478	0.5331676899504593	0.4300542520605663	-0.07194600188156662	-1.0361674090255681	0.40800106704796285	2.9442778110520234	0.549262457742635	-0.4303931349836339	-0.8380675037340657	1.0968396849523825	-0.8879555400938149	0.025984698845080933	0.061606514870719456	0.5074370903182301	0.49461882118750156	-0.1429355062679511	1.5006953483751795	0.7063047585224245	-0.09511332792464756
84.nii.gz	0.2957405931251221	-0.20126234557945516	-0.3826048556370341	-0.2852871467135557	-0.1500741372467316	0.15778092971086172	-0.3722455586245532	-0.052481272935264514	0.39778294097805095	-0.283411244142995	-0.38172506260709943	-0.290488753450285	-0.29655491077280655	-0.22130857156638756	-0.09729733085577014	-0.439514342577767	-0.01767608182676836	1.0934601794843835	-0.2506736113650751	-0.9037967410121338	-0.4312370360504135	0.3628545395422478	0.08884617945887796	0.1336756212251834	-0.444734160215228	-0.1695698990279742	-0.31734329377363035	1.4230024402701635	-0.6268187249444684	0.08911363413766943	-0.31146526222739446	-0.09645503760402982	-0.401645893499787	-0.11020845288409559	-0.5251145794392558	0.028214485517909074	0.013815786078325891	0.016036869353354466	0.18172690178270917	1.292494951421119	-0.9297697277050491	0.28394880609693324	0.3391979223950538	0.17984027024609686	0.2803169384541545	-0.5669235001336678	-0.4818808964623461	0.09949520444663627	0.6167503835584526
85.nii.gz	0.4959274770775271	-0.4946611301914623	-0.14242446460214472	-0.2169013083894571	-0.15305097775929621	0.4907834770462935	1.086919899934584	0.06526806340486313	-0.3370341704471755	0.20013179083141552	-0.503854373484583	1.4703837607907844	-1.2136193582019859	0.7235085964773562	-1.9841412812202237	-0.7249675189078931	-1.0529669037240517	0.8637813457451194	-1.0769767070393437	-0.8229111407422919	-0.38104987067822865	0.4015557466097195	0.3532516225880113	0.2729003730642999	-0.639756731004971	-0.49054731020992964	-0.7855856830682337	0.05880492576952177	0.11386838105386901	0.24411768507416257	0.21412436784048952	0.34642075940254324	-0.37108418296999585	0.2675869596773108	-0.053652749750369856	1.4184039909032695	0.5797786866045485	-0.10143729783935776	-0.7904538465468506	1.045238529424656	-0.8832073403744217	0.6326918181731018	0.6576045893765176	0.4895390239830937	0.38788693654596695	-0.7500415436597104	0.8788638677589379	1.0047793590853626	0.24099242143340502
86.nii.gz	1.517892746744327	0.27258830486664015	-0.29111457128820756	-0.596165770512973	1.2168817169836947	0.42971197138391515	0.9254906285528932	-0.041682083711789844	-1.2184737826977634	0.3556713961924141	-0.586814128210612	0.7392401970049912	-0.9832598432522387	0.22014921339842	-1.6928840608370488	-0.6839266146068661	-0.7385460706430653	1.0489640051539575	-0.6624292090528059	-0.876410720160334	-0.37881224294373556	0.6276595088612271	0.5453959719713442	0.4115240078110518	-0.5638072527300364	-0.4331936771008389	-0.6864653682073399	0.17088960360082922	1.6530435908550714	0.9408034722563415	0.8897580118575585	1.2667794828503263	-0.6593116377953566	-0.3774338789257541	0.6535527439113142	0.9937447480577111	-0.17302911812425112	-0.6706474611461719	-0.700605608451758	-0.2951905480485796	-0.4475256632016239	1.7990137518445284	0.959174216638227	0.768479685575281	0.730154726291262	0.330955281862708	1.4782768021714336	-0.4367518036977827	-0.8401047984962388
87.nii.gz	0.526620296605821	-0.23831021866942526	-0.16349907317711174	-0.504884164023184	0.09792522164575379	0.46853685090422087	0.46074709112692397	0.1461644740889873	-0.351181813383247	-0.3087169132575924	-0.4493662086033139	-0.06323963792524116	-0.6557657372627309	0.40532930299333314	-1.523864403465612	-0.6735492926080472	-0.6000207175453124	1.3275024388325014	-0.5455751385329686	-0.8575021506479306	-0.4303396783601889	0.3955493197258166	-0.3894879685929532	-0.31024815502555014	-0.09250705806330979	-0.5355253645886705	-0.9718752565795628	0.9975385119222789	0.4531819354517523	-0.06146051590589963	1.1558453238941613	1.4326275350954745	-0.4566096034324091	0.7369763994327503	0.3207146743553964	0.5990159521531311	-0.15717164094932673	-0.8466591720623555	-1.1288407269038996	-0.12497646398901949	-0.5359964815628618	0.6825527939081649	-0.2639369020384742	0.23731614561933734	0.2639587402376789	-0.6954902827115907	1.7201437207411912	-0.46573302242453973	0.055550465113088796
88.nii.gz	-0.2982366030950127	-0.5630711056546394	0.37606187969329063	0.0815451285077043	-0.6690339599431255	1.1387932787498398	0.9306154931019627	0.8081245498291483	-0.1290708642821417	-0.12351409417376699	0.18322519583502128	0.15619666212210423	-0.5260519439079059	-0.021085641140179506	-1.2554006216811135	-0.5960552933386458	-0.044800692357192556	-0.46696952843967376	-0.507684174524811	0.33466579560986204	0.1905563797929003	2.312278648827273	0.8448223765180163	0.33547342498942745	0.1628163968161712	0.10840956731239826	-0.8297213307037218	-0.29869231720069833	0.751557334578052	0.6416578976087588	0.508955380703925	0.3501004581532449	-0.002097247868404475	-0.37597685220682553	-0.4158598380953949	-0.1187478013627276	0.11306666132479946	-0.11199246846236217	-0.8835824801004261	-0.30008445817786783	0.05302110169974487	0.017204078684668642	0.3186591427402452	0.6733974879668795	0.5408549962934464	-0.17110179118519214	-0.13933669201902987	1.058776156674482	-0.34542667642477554
89.nii.gz	-0.46027621920220735	-0.4800027919098994	-0.6697855554198879	-0.48997966911770585	-0.5077374714947005	0.5417122112907418	-0.5322984507499285	0.5163022896260717	-0.1668637379192213	-0.42413004751397954	-0.31296587227791434	-0.5280740516869216	0.3108791287640812	-0.3823401743847225	0.8541091769380632	-0.31909215979114836	0.09916082184625409	-0.11859486482996534	1.2026782423342197	-0.5217233502949703	-0.30751842531842644	0.10919921814388248	0.5548108414069595	0.6719292074183706	0.11034380095449053	-0.3336740267882905	-0.02100319870135321	-0.5414595614369374	-0.9266012700897414	0.5037512541393354	0.4696867732244121	0.1770167062594376	0.1674031834291686	-0.44819732701279935	0.05212676232051074	-0.486273554720569	-0.40288937239870065	-0.7355717346443772	-0.4562428280382346	-0.6970176143723704	0.1878688639426748	-0.16940168936904207	-0.8261452123164055	0.7023435885926133	0.6119798139948448	-0.9653138767400702	0.195785201651045	-0.7748916709667623	0.05096503595580017
9.nii.gz	0.6747048250351122	0.25230967646716	0.5233963174667082	-0.06734889240950906	0.5493208691326998	0.6032373504293882	0.3676664250583631	0.15197083717566232	0.23853572033587042	-0.3108428606073702	-0.2423548284202743	0.6752152013950172	-1.0873488172673007	1.2932897201025377	-1.7766031583484303	-0.724726839478425	-0.9269560104577931	0.5411820826536609	-0.4893967617437167	-0.6191872887469827	-0.3714682153813411	0.6333983274897822	0.4639987448049212	0.23094523691090413	-0.04529144303039291	1.4233807070043027	-0.32716248421849264	2.2016287048741416	0.6114478148222674	0.41669567185737866	0.05847263572560478	0.14969324823355928	-0.3166125240986486	-0.251718156016626	-0.29793664224208527	0.5540159375375121	2.1434160209450046	-0.08473542643988372	-1.0012905968449997	1.0356246753646032	-0.859188580148296	1.1667358412654427	1.0923093400928028	0.24645466054748824	0.24872336171800521	-0.5948966519650843	0.5096851679100088	1.759090668184818	0.6481411637952053
91.nii.gz	0.9718326280784739	0.06447153821156586	0.23332807447825363	-0.5493357306075665	0.3177349787502895	-0.1426923366896429	-0.2907679629105144	-0.18990218236082637	-0.5049168701208511	0.8220907531740377	-0.5229989586828182	-0.6472196694376638	1.3395349853454226	1.5632266726669826	-0.7262791859167356	-0.8712057614845347	2.464422789627919	1.7501813989400168	0.10571340400509108	-0.8178335465223567	-0.417439267749685	0.2291964659069501	0.06272396951997329	0.17841161239858083	-0.4997246427451288	-0.6063786851724161	-0.31748221162277834	-0.3793225963423111	-0.17074640858178194	1.1283420346174595	1.0830783701388342	1.1255028597913554	-0.4278635713137503	-0.4667133245643026	0.7665937362434099	0.6004042929074277	-0.23198271542547438	-0.6282083921983944	-0.6705775780690977	-0.5789398821972161	-0.14652138950666635	-0.34072540712519467	-0.37967520760942136	1.0152691554873339	0.6801524198330869	-0.1100803208019798	0.28097701136113445	-0.2652543534763748	-0.6664677918287916
93.nii.gz	-0.5919806066931963	-0.41885505645950344	-0.8640116397866251	-0.5857844620180371	-0.6036770712955983	0.9296081325878657	-2.060291104673761	-0.2734861696017042	1.1192757716873873	0.37443234889344823	0.026016062017891705	-0.924009563785285	1.042682775461373	-0.439236015955563	0.40027734029647444	-0.3595420616234098	0.25832862195440803	-0.8919739243565172	1.8565467070867374	0.8502786759399803	-0.1790947180833812	-0.7262856516502668	0.9335832022555394	-1.0474344471175487	0.9629496613131507	-0.2002939422428423	0.5231178222987898	-0.9431191834772326	-0.7777861009610642	0.1860010668882873	-0.8471079624261099	-2.1281426022944396	1.3421967973624724	0.528284923993555	-0.45806663592	-0.8169560073678758	-0.4224701869645182	-0.16712598553102775	0.6235873852248288	-0.8879889831929308	1.3001038677769652	-0.4310009295949373	0.11011063776184474	-0.6083730472232795	-1.4997262496294492	0.12889920487961387	-0.8024900997847316	-0.6108002371674182	0.015792316859879852
94.nii.gz	1.2544918734946247	-1.3942265092297008	-1.3499216922991784	-1.635622014577705	-0.45507939959530236	-0.8944741921861985	1.3912342148470982	-3.4413513135397142	-2.7657378124334326	2.95162151723944	-1.0047018427399612	-1.0700135260570798	2.0153106864026036	0.0753893215552781	-0.46141083539800054	-0.9667939584758647	2.5222136066409737	1.2970226886976073	-0.9695508032167707	-1.0071533837096773	-0.5115368030477861	0.3348172707489017	-3.7209942333994976	-4.1301968163287395	-1.0164083624970743	2.0771688728041062	1.8766792095611156	1.699518215507629	-1.325292386509215	-3.090995752846119	-3.8446196083272737	-1.280273007130432	-1.1384261028014218	2.1118906483746915	-1.2168023552893397	-0.8095144371245977	-0.1363480964822468	2.064148806860025	2.569452061430641	1.5117744874307515	-0.9843343150186192	1.183991613538885	1.5537568325033504	-3.634936685498817	-5.5510148274395466	-0.9070933784907664	-1.0206236615697273	0.05870013448691292	3.5210003898219333
95.nii.gz	0.14128146388661236	-0.2210261264812716	-0.465940084714327	-0.9652884465833298	-0.34061038203360094	0.27093348645074705	0.583853218746243	0.2004443914548708	-0.8958329483631625	0.9483063028979748	-0.6232378034647396	-0.386874391563983	-0.2501513582721126	0.19843361436469079	-0.41264325808381275	-0.4589797834312381	-0.07933183539129365	-0.2852782305680637	-0.3333184153913958	-0.30207817916426494	-0.299635121581784	0.8075844348844619	0.5254749774731968	0.493548135087666	-0.005995335695558041	0.20002037879126044	-0.386482798583899	-0.35793296250689055	0.5742907627677728	0.14782993184302373	-1.1427441870709427	-1.636510661422637	0.8005068769949115	-0.5321592244507385	-0.7029256423130573	-0.45874718126770203	0.7365268714908297	0.22757326677669434	0.031739764098194	0.20075907722974695	-0.09532226695513889	0.44828226159831486	1.1836971125374947	0.35448525846682066	0.5027046742380419	0.4042114862554833	-0.504334553312615	2.256816084504457	-0.2446296878534244
97.nii.gz	-1.495146577660874	-1.0993270398169952	-1.0914868658967718	-0.21046072034933916	-1.4985007026887553	0.8222174608054261	0.438404681554736	0.5457489050957043	0.26354372747270494	-0.21702275321808237	-0.2089510896836583	-0.12742676489494087	-0.5161902037531318	-0.6638732112280075	1.1761150779299385	0.4468078556840841	-0.8498104263995166	-0.9257850544712946	-0.1331018651909063	0.6762846039229178	-0.301449708627825	-0.6035815036372986	0.36437146197001485	0.3596253940930265	-0.008670421580088976	-0.5492645711679748	-0.43042538763746285	-0.5703114396622005	-1.0186005555789457	0.1368010461227379	-0.6811239599575248	-0.8566966359946295	0.2523945450717705	0.0363362730797335	-0.4989430085218531	-0.5071377712606079	-0.6991097130549097	-0.19385686041859543	0.03215016067250598	-0.5281283375982928	-0.1534685072697949	-0.6640828297417488	-0.23728742263243546	-0.012433483258260722	0.13182519430233022	0.3516906377638196	-0.49826129981998724	-0.7144249867871637	-0.28193778482804244
98.nii.gz	0.4993785946147401	-0.04126172387808583	-0.5624861060459531	-0.03379784217111468	0.43485166187192476	-1.0825973544846488	0.24350597534885676	-1.2910750872879249	0.09456806173778208	0.08400922243942921	-0.4447106646621123	0.8622013934457133	-0.9008583396978488	-0.3049706970166678	-0.5897320593728023	-0.2227215203502375	-0.9799981015939755	-0.9005672171388295	0.10852613702068555	0.986199144381469	-0.3408083743968271	-0.08190539373625613	-0.5795173373067031	-0.3334854981868209	-0.46717280291607205	-0.4419078213314565	-0.5021966307201685	-0.8499297462706902	-0.13477729677581948	-0.32597948314706787	0.5776995276550352	0.4401251627203147	-0.023022968653529957	1.2179578751953788	0.43490010275876434	-0.12621627472298363	-0.3334962818826027	-0.3334958296358363	0.18895775525691844	-0.8529369300025307	0.7809450130429879	0.16249628516614303	0.21920313578912248	-0.04340603808475588	0.21688981331635668	0.4635197678358571	0.312635088101611	-0.5113066316801991	-0.8307251895221719
99.nii.gz	-0.7405250597713345	-0.896491537444795	-1.1089076273930139	-0.994842814065748	-1.194406398235523	-0.54926179114244	-1.2080484918235677	-2.3159074770118657	-0.16359122566369944	1.077615214665747	-0.5778158182334023	-0.9894805625508023	4.093930971202702	-0.3292372627506726	1.7636322214942612	-0.5720065289120139	3.4225463500296693	-0.4729464644561689	1.0728995746987895	-0.1507790931858019	-0.4791658796105052	0.25596379416529313	-1.9760901229591858	-1.6670095409286256	-0.22024613076796906	0.21207368012846317	0.42260809283844725	-0.6544289271943126	-1.3247154100930256	-0.9411666446607774	-0.6340792111009684	0.1980426860945395	-0.9352673047220228	1.7282463917087612	-0.975358282713598	-0.7782186793501088	-0.26307084584683627	0.7315625097339428	1.4286842530921164	-0.6258662888465304	0.13613911444243992	-0.059897108258613004	0.6485781911889459	0.10255064274585467	-2.6701964908916276	-1.312662985221577	-0.8929115360296985	-0.13016837172552562	0.9141551501345877
[truncated: 384 more columns]
