# Supplementary material for: Radiomics machine learning based on asymmetrically prominent cortical and deep medullary veins combined with clinical features to predict prognosis in acute ischemic stroke: a retrospective study
Source: PeerJ. 2025 Jun 6;13:e19469. doi: 10.7717/peerj.19469 (PMC12147764; doi:10.7717/peerj.19469)
Supplement: Supplemental Information 2 [file peerj-13-19469-s002.zip › features/APCV_DMV_rad_features_final.csv]

ID	wavelet_HLL_glcm_SumEntropy_DMV	original_shape_Maximum2DDiameterColumn_APCV	original_shape_LeastAxisLength_APCV	wavelet_LHH_firstorder_Maximum_DMV	log_sigma_3_0_mm_3D_gldm_DependenceVariance_APCV	original_shape_MinorAxisLength_DMV	wavelet_LLH_ngtdm_Contrast_APCV	log_sigma_4_0_mm_3D_glrlm_LongRunHighGrayLevelEmphasis_DMV	wavelet_LLL_glcm_Idn_APCV
1.nii.gz	-0.4559133746139347	-0.8205110926912923	-0.2585369111399544	-0.8417827383280392	-0.45084508433606696	0.3155844486718631	0.9814551331716189	0.25454441353991875	-0.07995564975985665
100.nii.gz	0.6713680983337863	-0.7304770638857608	-0.8776232845183184	-0.6788270361015424	0.29340382786219305	-0.5010707691861044	0.866296041989075	0.8234886255269885	0.14334116113151615
101.nii.gz	0.007033493378710994	1.1463165375852022	1.5937047340737762	-0.2958938627236232	-0.44424872549629973	-0.8142384545723653	-0.4288176794860946	0.54273785561035	0.19789586799619785
102.nii.gz	-1.1730762523213023	1.1983448786575486	0.025600525847374506	-1.3024994312355094	1.2978376501046793	-1.3827491393483526	-0.9128929977432731	-0.3319872537178048	0.7702983157219921
105.nii.gz	-0.7022178115244971	0.9966945780166833	2.019887168750115	-0.905497710620586	-1.221338469976118	-1.2950805545450834	-0.21501891528335618	0.3404892257746816	0.1191611547734232
108.nii.gz	0.19645818033072987	0.8040898453442425	-0.4975090674316444	-0.0876410529816489	-0.9268003091613507	1.917309639653851	0.8335309151164678	0.5467159951483748	-2.1380524233805804
11.nii.gz	-0.1971669471365631	0.7362663003895282	-0.6099219505804905	0.2995677503942248	5.900313338356324	-0.07840873593462998	0.4250108352618557	0.5643068698447125	2.4634712536701304
112.nii.gz	0.996963131703926	0.8362594383343187	1.4548023508060426	0.2423874942726331	-0.6426355727087782	-1.6163900482127662	0.549213968508617	0.7453900356842956	-0.1691011894491744
114.nii.gz	-1.4960322085851432	0.8972226337254909	0.2621294785727933	-0.9732745940466997	0.4183508432215357	-1.2855646805263978	-1.2349086590327019	-0.08509487436546394	0.32001372453180743
122.nii.gz	-0.4014220982348368	1.287840008762351	0.8959523150730667	0.45548841638197773	1.155374046315901	1.3785667493879987	-0.4869146662796528	-1.1786323112400883	0.6326694441545958
126.nii.gz	-0.30692382459309725	1.1487385824239824	1.2634872234001808	-0.28134017907170805	0.2653006130975551	0.004327263195458331	-0.37671603255192604	-1.1919986571096808	-0.04249889497973488
13.nii.gz	0.0267284288487268	-1.2772504881324505	-0.8623918771006884	0.07589041591382241	0.9418448069644294	0.31205262607372664	0.7028656320436746	-0.2978934261178762	-1.8914366889020304
130.nii.gz	0.323472529514689	0.8491519765656254	0.9636584323870434	-0.2510505692225511	-0.06355067681115395	-1.2910187506924007	-0.41085030824422286	-1.2851194997107265	1.706478537675651
135.nii.gz	-1.0856527296991982	0.8709966114425248	0.24251138954595483	-0.5228496125861972	-0.2432925645487479	-1.4533899833534143	-0.9970888324828722	-1.0523117604309027	0.03584742050885575
137.nii.gz	0.13639135174620967	-1.299302406127562	-1.0201411474903355	-1.1451954284935357	-1.3241696894270223	0.701605775782406	0.2342578053659376	0.07155717353026328	-2.5537477952678707
138.nii.gz	0.6787746162942188	-0.9102132544260151	-1.4313288990566646	-0.2135881141729242	-1.1730464411128958	0.040004573997933675	0.5731323647462059	-0.9767099305068532	-0.11885205010780374
139.nii.gz	0.1105412445118245	0.8265735635346788	0.8476873603972246	-0.46669189007241246	0.38315401328150567	0.2591004434109517	-0.7445143620475081	0.6285200052396349	-0.2497034388395032
14.nii.gz	-0.33805427206457533	-1.069522114196975	-0.3456453721665429	0.17172467592001714	-0.1690024567742449	-0.8267229404428454	-0.4353776829477464	-0.41700843037314683	-0.3970945779665751
141.nii.gz	0.5935367892978116	0.9277087591149629	0.5815664127607469	0.6992122249996068	0.7360513307809521	-1.378267746977509	-1.1072798464602842	-0.8123333223455874	0.8405329963953971
143.nii.gz	-0.17939722796445692	-0.9225113534910622	-0.7990000041127298	-1.0091011600807778	-0.182178744427531	0.7505613213633278	0.9455889684407072	-1.1584753823473186	-0.14951388065052265
146.nii.gz	-1.4235024113367856	0.9214934724966428	0.30317045660396685	-0.9738344150619425	-0.47073532498385623	-0.8539176475816104	-0.6595431174535241	-0.9413873199910096	0.6868939937366277
147.nii.gz	0.11111928742478434	1.019009769651023	0.6090673840148927	-0.5064266871058855	0.9226181461735498	-0.2992203506517494	-0.6912312527750832	-1.139791050364562	2.1878052895340145
15.nii.gz	-0.20251848599805894	1.2840044617671103	0.11693025747712112	-0.12001663281532113	2.071432303708383	0.0610795214580356	-0.9669938265363037	-0.74753730327374	0.14610235784234835
150.nii.gz	0.22168664990699385	-0.9315757147814919	-0.6090492353881471	-0.7560142448244646	-0.32028252324533046	0.8607863122413854	-0.4860732854291228	-1.1153455655758973	-1.1136577406184687
155.nii.gz	0.7727188275182735	-0.8905438152861683	-0.40288630178832474	0.8957106706286279	-0.9134575045455293	1.400369914647887	-0.14733588155451713	-0.44176556720187354	-0.40382165745635346
156.nii.gz	-0.31169542469737904	-1.1961329681176407	-0.9278225029840388	-0.4515892034637204	0.934159139434676	1.9989889990018692	-0.31012623247348964	0.12026063241363891	-0.049144453204231754
158.nii.gz	0.8874532750155124	-0.37249037205242713	-0.1587138816601829	2.6038113483035934	-1.135122883505552	0.2763472812893275	-0.6753889897920096	-0.8459153198073582	0.36768998820021337
161.nii.gz	0.1305788054673268	0.8797964762545233	0.7254126303099129	-0.41125373421006983	-0.06028329095040417	0.7882438383118188	-0.3416962616651724	-0.6913101012126126	-0.7017577560457964
163.nii.gz	-0.20995139294978266	-1.0235588332570913	-0.6442057420582056	-0.6437785706484103	-0.9154057536014842	1.9036956287584943	-0.2614544757796253	-0.9310565896656081	0.2726829081854325
176.nii.gz	-0.29414709757433877	-0.3481375632507796	-0.6118693599382233	-0.5410977151553766	-1.2932405226276993	-1.3631301861360725	-0.05486580005222246	-0.7960113406882631	0.41018776908161114
18.nii.gz	-1.3324452787963708	1.2202851831182473	0.40794864704471334	-1.2813917805550372	2.114726562423775	-0.5683279751838554	-0.8367267756773217	-0.8893011203807919	1.1493721992521624
20.nii.gz	0.4551459875299627	-1.0728578451742106	-2.123056722281385	-0.6865867799038147	-1.4114363197686974	0.011401651900454737	2.8027956290457134	-1.053888794238967	-1.3108143467354394
201.nii.gz	0.18697278983015897	-0.6905447926491944	-0.8537353368327363	0.17488447714354105	-0.20572118323026375	0.7460871875996324	0.9226114108472281	1.423857593090226	-1.1207978816748028
203.nii.gz	1.372574823416692	-1.3870323200104715	-1.2904909370678566	0.18832133480795887	-0.7281381064996497	0.7066817681915532	-0.16789436894284962	1.9421071938925487	-0.3961744095660756
204.nii.gz	0.9417555763477482	-0.8268409955509042	-0.7993286844942947	4.33385047964089	-0.787768691017745	1.4776475826422197	0.5351659562048909	2.706612288339399	0.5506462199480561
205.nii.gz	1.191025403851374	-0.9292369143765565	-0.5955139521794489	1.3431676901939713	-0.601101296277584	0.9202191862684779	0.7628565278299055	-0.3170884818651505	-1.1388848457542953
206.nii.gz	0.48584673416319546	-0.7955494997136203	-0.2907541152647038	0.8806788960889075	0.249723291334559	1.5311976325310903	0.16246732517802842	-0.38602255346103204	-0.6918090883074526
208.nii.gz	1.9585760301341477	-0.8556730197994831	-0.6717432872699219	2.456129060518008	-0.04260140830919699	0.280443532794258	-0.17063146346375893	1.0112067201265216	-0.46769967713186644
21.nii.gz	0.5863280059585072	-1.1190977069215673	-0.5540655469104784	1.5665567820954271	0.890847453178014	0.835603998765571	-0.6774693821476456	0.49538481759959807	1.4852839151140944
214.nii.gz	1.0863117139266083	-0.579418357134158	0.6279145631773339	1.9983457773116884	-0.03441061902152631	-0.18351493513209124	-0.6042676439935715	0.8083602823525806	-0.5529407247029056
215.nii.gz	0.35239439581198057	-1.367515615002327	-2.2531988432687724	-0.5774270001430877	-1.560306726908581	0.9951071729811232	0.8662585447967375	0.40015430899219473	-0.26956911855624455
217.nii.gz	0.8773720690293699	-0.8400885608440335	-0.010599489552649397	0.24976947084768758	-0.02478920599096135	0.9035754970267452	-0.7067095724207609	0.5996130959397868	0.2849638831880797
218.nii.gz	-0.017447980674492554	-1.2466819842701673	-1.0765757374899603	-0.17390820411830823	-0.7994053345888452	0.10854373651120296	1.3375535365788482	0.36242437475734596	0.12054632477378036
219.nii.gz	-0.37413043165515647	-1.0749874837619773	-1.094491658566588	-0.5793271338980259	0.3632314673505207	-0.38689524249001944	0.15985635757680064	-0.5138465053172965	-0.12427263799084805
22.nii.gz	1.7944878468628322	-1.082945318958309	-0.2655334458728511	-0.6754970087492669	-0.39667386268794325	-0.3239200941221583	0.2984612199576821	1.5240418682188281	-1.523527376996141
220.nii.gz	0.6738662078126106	-1.1736998877279965	-0.7115174953318354	-0.15156152332464784	-1.0061463846714613	0.2850518871052157	0.390200607508754	1.1195692176568446	-1.50811655398125
221.nii.gz	0.0035642299427783154	-1.1114184707714816	-0.4521950362676476	-0.6567800116407401	-0.6926550435314831	0.5241650193182107	0.7390177379311298	-1.1675720181361167	-0.6101894750401115
222.nii.gz	0.7180981075364157	-0.48900357889958	-0.4311223165859608	0.5133494872074608	0.4094145063926059	1.05025438377149	-0.6026614808351477	0.4883860036976058	-0.4760321339229239
223.nii.gz	1.1960151692004206	-0.5903817065157517	-1.0958089822488317	0.5331367153680684	-0.5332057370092231	1.6433007713470507	0.9790637346912988	0.7078783887872935	0.2969862337054096
224.nii.gz	1.8326538981046432	-1.320880904876646	-0.9650378796489137	1.0933832200578173	-1.1891197257402957	-0.22751387839557244	1.7518604157579238	1.9407456261997615	-1.4022958049044019
226.nii.gz	1.543102901372192	0.9559119384730779	0.9315328383805368	1.047945544211536	-0.3338616313549785	1.1585477476164554	0.6068136663342736	0.9916329972756888	-1.3102610624458597
23.nii.gz	0.002844780262910408	-0.4444896546119415	-0.1780895418544274	0.6956938513519433	-0.37782060620891383	-0.7718422083608638	0.15327068758777354	1.69775184410278	-0.31234004561864914
232.nii.gz	-1.2581182134573456	-1.4164576268505578	-2.2080827872770694	-0.9162749474575	-0.5047831979853141	-0.4483615210411743	0.410587048955772	-0.8058040338387424	-2.237906061709254
233.nii.gz	0.13978022171311008	-1.1149289657572299	-1.1416001364969646	0.46396948124936493	-1.1152014884162953	1.0316423582869563	1.1056033240082164	-0.35994367929691706	-1.1593039634293494
234.nii.gz	1.2844798836830635	-0.8602719889050046	-0.21826761950145313	2.187508438699523	-0.6143248480765148	1.3422650391582933	0.4239745492190675	-0.06093507446558806	-0.07926813582801913
236.nii.gz	0.2393237973333212	-1.3226066039652673	-1.2263212927607436	-0.6120277587376179	0.8555953020116642	0.38840095834776134	0.6276717302218177	-0.9647737571636408	-1.0343259475159117
237.nii.gz	0.8962929448323363	-0.7402367208722672	0.024901185381624738	1.878544953695095	-0.37110055164352485	0.7045013298495184	0.38566505139384966	-0.20014742960461454	0.8675721632845182
24.nii.gz	-0.19285717856155682	-1.0042495898062433	-0.4498871620354331	-0.30801981722695315	0.028529856729332583	0.5873341973197422	0.233996728657789	-0.265552952694122	-0.010566684983610752
25.nii.gz	-0.34844170139199715	0.8717309957014479	0.9978376823417155	-0.009390139997141153	-0.5364083464967956	-0.9249440693611972	-0.23440035176782517	-0.051975558311385235	-0.10994371972274453
26.nii.gz	1.5456122388918827	-0.9381017755686243	-0.5336508402157668	1.3364294951741784	-0.5165635386913798	-0.44560791339853095	1.612131840725381	3.7302259984698014	-0.33152643268101023
27.nii.gz	-0.015007361705393877	1.0954282255062837	-0.5155346774328217	-1.0169860130886093	1.097745300617454	-0.8220436795667289	-1.0420622029977147	0.08874375023442949	0.22639450372028322
3.nii.gz	1.1493028842070285	-1.34193245830825	-0.804243315471782	1.0908229049283693	1.0202148911344902	-0.8714928037690407	-0.575990550056275	-0.5400121808682397	-0.17891870092000983
31.nii.gz	1.3290609553586348	-0.5007127021101162	0.052123294624116766	0.47372948426332356	-0.33478021907809974	1.7912273343132796	-0.8532614333402999	0.08048130053201105	1.51571147766641
32.nii.gz	-0.24398057661252665	-1.2669006476048519	-1.009836580590715	-0.3727481091263195	-0.05781541174556703	-0.04712960048229754	0.28365965445178964	0.13177226493381988	-0.6153573546842379
33.nii.gz	-0.14453672240006055	0.9462735999360705	0.9336563526693863	-0.3078366923639613	0.39852304962900376	-0.6928227812274463	-1.2236081682766318	-0.20852372128739033	1.64841926158219
36.nii.gz	0.7497878039137882	0.9790720516122812	0.8698964839054409	-0.3876164212433099	-0.010524258314741597	-0.12351527733483669	-0.8597682990694943	0.679629227377829	0.3591542276693736
37.nii.gz	-0.4538255238970798	1.1167636350392982	0.7667536095940125	-0.13896588766048254	0.14399580529140674	0.7527226038545445	-1.2658981835622576	0.21680551320717117	0.47150167220221695
38.nii.gz	1.9487885813460502	-0.8768984653984445	-0.4426540782192328	1.2995911871119659	-0.512535518357522	0.4654155473751302	0.06956552466448715	3.397915977607402	-0.9688009063112331
39.nii.gz	-0.971193036463163	1.0791560419640591	0.7578294373959285	-0.567057088300339	-0.1734437410148571	-0.7169835957030335	-0.4363720603638043	2.6281697054209694	-0.30922302894599546
40.nii.gz	-2.1005562992297313	0.8228391026201695	-0.17111202195516978	-1.0399670175529132	0.22644481693595692	-1.0110915353556305	-0.9370091064495522	-1.370647067840907	0.5708150880840005
42.nii.gz	-1.9679825666834845	0.8040898453442425	0.4585661656417217	0.1400362920247872	0.7400483143426746	-0.4526243546921231	-1.3588471062159027	-0.8694208827857385	1.9561967671311569
43.nii.gz	-1.0319449399759755	1.2330672338584912	1.4926732656016264	-0.9789349488451375	0.10404598594076377	-0.6175099690174778	-0.4639669861281971	-0.3224412891399332	0.19670785498612384
44.nii.gz	-1.4723140904170955	0.6197676511411639	0.2794602702434683	-0.756819449470764	-0.05662034239451201	-1.0565179145946748	-0.23877228377071058	-1.1274650806207498	0.2767478304657241
45.nii.gz	-1.2205546808647174	0.693471220777609	1.441212127285871	-0.42863822084207226	0.7125048392205825	-0.26901983740886937	-0.7584607108404572	-0.9546335660109931	-0.6153797134855516
47.nii.gz	-0.22209321913878424	0.6745753358766041	0.543409188920054	-0.923731536938841	0.5896914556017296	-2.48219057068877	-0.7733649424558521	0.11682520449426999	-0.07840359551050391
50.nii.gz	-1.5481017431872126	0.8972226337254909	0.47939138546913923	-1.4380752476454903	-0.022685180864786783	-2.4022267033859617	0.2824561349415701	0.6493963105391457	0.9546011466170635
56.nii.gz	-0.8594843370495141	0.990626884720389	0.8864596133521508	0.13707726509677262	-0.4552676918387584	-1.7550253807582847	-0.26309673249217075	0.07575961718140374	-0.07263187456213759
57.nii.gz	-0.08539833130635639	-1.0987803749147402	-1.9827234767136461	1.1719229872659325	0.08528394637160985	0.6960892069502012	1.6922946218313506	-0.7131704025985719	-0.4230287897982784
60.nii.gz	-0.1231325653286829	-1.1685397123222536	-0.5090751303481241	0.0933537009597529	-0.684245410085748	0.05906770984622029	2.1347139682369773	-0.11838399067582298	-0.20761480097186183
61.nii.gz	-1.9344015664059244	0.6266203588077827	0.983097737946952	-0.2702794618127846	-0.7098890380648877	-1.1187104352300594	-0.16940608730132117	-0.6502824281944409	-0.06085301215946831
62.nii.gz	-2.670251016780918	1.2724701276686843	2.134206404851435	-0.48100146401747984	-0.6661526401017268	-0.4023737764392834	-0.5504687979366939	-0.9355915490499941	0.5495441077622795
63.nii.gz	1.396514480658462	-1.0362792451668879	-0.6967279489766801	1.0817455887155047	-1.1373580870571658	1.016200776438969	2.050505901792926	0.378707669289891	-1.8438042976581939
66.nii.gz	0.1114672522267407	1.1911067945843998	1.1767440549026427	-0.2527611241019751	0.5171156420216857	-0.8910510955528596	-0.6317075679949852	0.710563962153341	-0.40296141986349615
67.nii.gz	-0.3277799124360732	1.0413295319493707	0.6889541792610911	-1.0064872489298238	0.02261928307864285	-0.925419217844379	-0.040532648670933695	-0.4071112679974784	0.5581024575975498
68.nii.gz	1.348424532074729	-0.7048362035197587	-0.1551599086863142	0.40351218478473805	-1.194750755388963	0.5420638766533443	0.6288902887129213	0.7690376238649362	-0.19064354876142767
69.nii.gz	2.2774103687579554	-0.906908349987997	-0.6580116135457622	2.1453251367290735	-1.4950316476261718	1.2465103185981314	1.1302536173154998	1.105300982703794	-0.4740050896057817
71.nii.gz	-0.33144854710970445	0.9833112327926435	0.8617380135156775	0.9580159623991411	0.8265662806886512	0.31962790458439844	-0.8240515215486981	-1.0679311259429998	0.7047282495772024
72.nii.gz	-0.4894620526815028	1.1851721548778675	1.6330104394888734	-0.5111732958804364	0.14026084964129235	0.3240083984651584	-0.5863538115236473	-0.34929707808887983	1.1842958785623563
73.nii.gz	-0.6279092906375294	0.8833635142665909	1.4109076006630739	-0.2843649492841931	0.9103851770090272	-0.35195594512652273	-1.0640520003267249	-0.5868095754987562	1.8060060909432325
77.nii.gz	-0.07888822461059727	0.9727016111920845	1.5165907378357344	-0.7147407991275522	1.139922018620291	-0.2750477322383998	-1.0412795744325052	-0.9102832024929065	1.5757315668511302
8.nii.gz	0.06194858380619375	1.2076146262745506	-0.44052622525649293	-0.5319525048366903	1.3129319452012127	-0.6271826976711113	-1.323424691680945	-0.8235013439753557	0.06574375023542199
80.nii.gz	0.8007768446432169	-1.5068070384835435	-2.0585808966944876	-0.4828302660687553	-1.256352960291292	0.9475178413713362	5.250188446111578	0.4989286743653804	-2.92171196691307
82.nii.gz	-0.4429979278973174	1.2049103785532576	0.7790490766765108	-0.3633308005507982	1.2849597341408847	-0.7063803998098491	-0.7590518430490757	-0.9103994270135485	0.5520744171949328
83.nii.gz	0.6969357944176244	0.6394696917124167	1.224029444245285	0.8506987675988695	0.6596868645178353	0.6586305878929514	-0.24861740221668846	0.40800106704796285	1.0930317848226745
84.nii.gz	0.4442021046996534	-0.48416796654857497	-0.438636950684313	1.6585502899090667	-1.0325698159333827	1.7278972828580896	-0.48469771997758876	-0.5251145794392558	0.15639532038718992
85.nii.gz	-0.16334734905606813	1.3198632138553965	0.6372953317545684	-0.16409838690500891	1.0853429975578934	0.5173049313254472	-0.7087592852553937	-0.053652749750369856	-0.5216305657564274
86.nii.gz	-1.1242379521055073	0.8717309957014479	0.4830527514797162	-1.1134942485274602	1.1778465175822936	0.45679697330813884	-0.537624706182678	0.6535527439113142	1.5416486860384877
87.nii.gz	-0.5920011279967822	0.11650439695447148	-0.15574873577464043	-1.1032938396791427	1.0318202518975783	0.8944563804593979	0.3680437772320575	0.3207146743553964	-0.42336770619896874
88.nii.gz	-0.19210415889665328	0.8936731976322618	1.4279395734705496	-0.9039318358725545	0.7531297328796099	-0.6378486662240354	-0.05842402292940435	-0.4158598380953949	0.4922560950626286
89.nii.gz	0.2607503156942185	-0.9430909029767556	-1.5907019132825149	-0.5544791252957035	-1.2373988781316783	0.6676399974482765	0.9889804386862854	0.05212676232051074	-0.167166346374562
93.nii.gz	-1.8648135487515316	1.1845945708549612	0.6651342777672778	-1.017329376310158	0.2567805924465465	-1.854454053990775	-1.245731912795383	-0.45806663592	1.413874129604572
94.nii.gz	-1.5673609207900447	0.9966945780166833	2.4581843962668106	-0.9754458415428391	0.6205707588328838	-0.8700675945463547	1.063033784197891	-1.2168023552893397	0.5231825431714221
98.nii.gz	-0.38325198449448455	1.0489334591163146	0.2577466309315379	-0.10981981176619152	0.29730042938048556	-0.8398245197399308	-1.1225498260907807	0.43490010275876434	0.9366562492854446
99.nii.gz	-2.2531470499048165	0.7524250880419198	0.9817729762171151	-0.6842122019020239	-0.01704399064755685	-1.743166684276841	-0.9287591225760161	-0.975358282713598	1.3264427646827281
10.nii.gz	0.6197704050098598	-1.079820131535657	-0.9842294864080715	-0.19210548595103386	-0.31602726909664536	0.7379542239701007	-0.9586720084938286	-0.6648941623088059	0.025019179705710427
103.nii.gz	0.9286857631028099	-1.0809106025029303	-0.808083093765835	-0.07080466113675189	-1.1524192249418652	0.4156340409460722	1.9303307532652696	1.9646352812068064	0.2588079306907974
104.nii.gz	-1.1981031239506115	1.1295158214070458	1.1170870022683812	-0.4532182308723169	0.0008405448330940968	-1.4807793803607625	-0.1792885342109666	-0.7323676534544047	0.3365835956491406
106.nii.gz	-0.9045617526010736	0.991009111258968	1.93056751257868	-0.8026138279681508	0.10087234080303939	-1.3618184319071958	-1.243485271888172	-0.7603237857555554	0.8322916840739772
111.nii.gz	-1.046646888081212	1.2890726801334094	1.7150425135706915	-0.6948598631375302	1.850026399521552	-0.30700856690319017	-1.135277562142435	-0.16875261535557776	0.3807143422636148
113.nii.gz	-0.8740010211065831	0.991009111258968	1.2391001665491372	-0.870250569948848	0.6918895138204615	-1.867232642150396	-0.299348346452013	-0.31819677107343053	-0.20421474371108406
115.nii.gz	1.241283877809927	-1.0041752624451696	-0.5928218497439434	0.8741050456959167	-0.8199778013979714	1.2897957845862507	-0.30186719469121936	-0.6218856957099055	-2.1492736596645097
121.nii.gz	-0.8608190539568596	1.0644966201899355	0.32601003774975457	-0.46960109720123716	-0.4902064589025943	-1.0016951945784842	-0.4992894931537936	-0.8810772763580065	0.30140026763899147
124.nii.gz	-0.3848038856638324	1.125786707730098	1.0521781336101326	-0.4912425878135238	0.859034882831933	-0.28321533965626033	-1.0030839385254013	-0.8568258673904073	1.5282552350683196
125.nii.gz	0.8907631688349605	1.3441100095000573	2.2175116650702162	1.4139671275118544	0.612489893574355	0.22065679809432084	-0.5198598264726091	-0.6565668178215622	0.6259302354480123
148.nii.gz	-0.1667226095977528	-1.1854611773041532	-1.3614963082845812	-0.6276722629304333	0.053112554067750485	1.237334556410402	1.419863314820039	-0.8625523936309776	0.33837270623375526
16.nii.gz	-0.3875311771225114	0.9613985786314022	-0.06917188331343786	0.3395728312349831	0.8378329289059698	-0.4772613247310423	-0.9603032838679025	2.935520842924649	0.1137845623463216
160.nii.gz	0.26857636770245563	-1.088594106481638	-0.29530668450204245	-0.6594881265931212	0.966168464191353	0.9350075533586456	-1.10862937647809	-0.9740335670072477	-0.8162224051240957
162.nii.gz	0.8652093720612006	-1.1718346780776643	-1.0140314695837267	0.49821856719732116	-1.1714884923358089	1.8235375666503617	-0.5056311822860641	-0.37865263953731054	-1.6248036071544114
17.nii.gz	0.2906591682478364	1.174561677604701	-0.09418882398066676	-0.3804479034380755	2.1571788403408427	-0.5621504348727199	-0.9307178195650577	0.6819708622245156	0.416028112488028
19.nii.gz	-0.43429197759746957	1.073494177943214	0.9469653249829483	-1.0966557193598863	1.063559744932197	-0.05796427570716272	-1.1352444987686519	0.0007112193000942762	0.42034949668957716
209.nii.gz	-0.007413796738910308	-1.088594106481638	-0.5071174171243138	-0.34202811050398013	-0.35482894911902424	0.4738200684119644	-0.12111576205164239	-0.6548867751803088	-0.03127573093960506
210.nii.gz	0.3491510330076926	-0.5733598851730796	0.7007232459266161	1.869079574389178	-0.7061715968956572	0.6633804438847619	0.08886972484374844	2.2750391011228506	0.32902471031713915
211.nii.gz	0.29187190761074205	-0.6604518697262316	-0.30823392884686135	0.9113049036161551	0.202672449441425	0.7303830312263295	-0.7126738055136003	0.19360910725018762	1.0726215135310058
212.nii.gz	0.4470336145085571	-0.6728212300535298	-0.26492075023503	2.4487813754439736	-1.045792644034686	0.48824632770142407	0.3218751389331563	-0.25701679914037895	0.7696448283937138
213.nii.gz	1.525244562083742	0.8914175503185521	-0.8865401515436359	1.8815040686119426	-0.9395173520215058	0.3896652501579207	0.1822549900818933	2.0700064779433673	-0.12700679001058826
216.nii.gz	2.0662598761454056	-0.8980988185317427	-0.9447819773807004	2.0432521719113415	-0.399713666881862	0.11616946392132542	2.783655771588997	0.9299696527386925	0.17705758729702054
225.nii.gz	0.6321192397423145	-0.9201093380019707	-0.6430252701850652	-0.018168917060578726	0.4976531905083273	1.1104354654429993	1.3813762073296632	-0.08188567933484937	-1.7047686490627936
228.nii.gz	0.826297623485579	-0.8204417006408118	-0.30370804327166956	1.512542340877397	-0.3335749017252199	-0.15009318835939955	1.124507079811251	-0.43759130094805876	1.1354182456052342
230.nii.gz	0.8971326900581357	-1.2340921475047897	-1.4468375847587467	1.48490462611253	-1.813484352695147	-1.4640171367815937	1.4542889889632962	1.0688265862710107	-1.302886836886659
28.nii.gz	-1.2465978119199277	0.7453838173589008	-0.5635313356705824	-0.5606532709626687	2.752066354510527	-0.4366897209813531	-0.7240529677231092	-0.5885664416673582	-0.5437705973824222
29.nii.gz	0.6520351297897211	-1.1375017227913826	-0.5470331391669783	-0.1396287129816313	-0.15397271807953067	-0.465937790787098	0.56733382807767	0.5332138100113286	0.2867914392733726
30.nii.gz	-1.5177883313876632	0.7715353899301551	0.856438863471301	-0.6576533550641389	-0.2986435066964352	-1.9507262777394132	-0.2811529910162135	-0.474436906898021	0.06025910004719596
34.nii.gz	0.7496552631263209	-0.7664540914266107	-0.8658655677143521	0.858723691341152	-1.6893281404956064	0.7246754938736493	1.491980564872314	-0.5528466870631298	-0.9200133626801489
4.nii.gz	-0.5438298753800912	0.8961220594265746	1.047134742822327	-1.1159553585394606	1.5343038709442334	-0.026644228866523376	-0.8696940016204785	-0.13091503822825853	0.7861686230917816
41.nii.gz	-1.76335022612914	1.0303212151177368	0.5931704055479515	-0.7086261341408007	-0.5397565064125792	-1.1451869254155314	-1.286066429297102	-0.9841391384984268	1.2897746844163038
48.nii.gz	1.7395599370052925	-0.8889992117527559	-0.7952461534272864	1.1421663322428053	0.7234916492019324	-0.7293904116679992	0.6399052527171115	1.2948070271339873	0.7984022060125713
49.nii.gz	1.262120795920985	-0.8570611286356242	-0.8437703899445234	-0.14184022972865126	0.3321545739536031	0.8433343489528988	-0.13737869733053443	1.3678918582953288	0.11097733395477168
51.nii.gz	-1.6427663830661496	0.9090853638133608	1.3403796933698446	-1.1349333484336501	0.014106207028109687	-0.6293722139134044	0.6419627775315765	-0.0544619590156212	-0.07052849844547628
53.nii.gz	0.0737154742437824	-0.9992945384337842	-1.5224006820833211	-1.1833307598622997	-1.7608350435525406	1.738524591724421	-0.14455121542968796	0.8940401975717667	-1.1817427115789958
58.nii.gz	-2.037174164267236	0.9728873361127346	1.101085039406678	-0.36270644817434866	-0.5132973218425767	-1.3695880604905288	-0.0900960622103758	-0.5423534691434369	1.428454736501623
6.nii.gz	-0.5281857464692352	-0.8680390955292435	-1.0526249752532724	-1.012097587019348	0.19626220303243802	0.15060670155416608	-0.241545303236005	-1.0967767945581375	-0.9803795785024295
64.nii.gz	-0.38398764138168534	1.1793112771202767	0.025644559085617715	-0.601101991813927	-0.2732962836130819	0.3909748655469358	-0.6344387143056122	-1.0628549076172442	1.4426070171173564
65.nii.gz	-0.42135994337347554	0.7403947659078315	1.3234889469236808	-0.5758823970678775	0.32280825421367937	0.14457403258746346	-0.2761753894536628	-0.6821693244645788	0.4780339511845502
9.nii.gz	0.5856034914625405	-0.9427184680906219	-0.9231958427516009	-0.6095303888304858	-1.1768729479583777	2.0540713435425624	2.085989766017693	-0.29793664224208527	-1.245713423581489
91.nii.gz	-0.5867488142245539	0.8928943749413102	0.8908356356948539	-0.5874115527333637	0.4389509133445597	-0.8546165369264644	-0.7593961504888423	0.7665937362434099	1.1588393861577935
95.nii.gz	-1.1831609193111043	0.7435263179093012	0.019708913260493715	-1.1866548425965584	0.30540737258857437	-0.9890801960529287	0.19232323420114375	-0.7029256423130573	-1.7136727683147115
97.nii.gz	0.9170963823672222	-0.9785006524935008	-0.8049095929490536	0.4690410856781456	-0.5636779678912308	0.9316863263044558	0.7525184336182501	-0.4989430085218531	-2.285339348157776
