# Supplementary material for: Radiomics machine learning based on asymmetrically prominent cortical and deep medullary veins combined with clinical features to predict prognosis in acute ischemic stroke: a retrospective study
Source: PeerJ. 2025 Jun 6;13:e19469. doi: 10.7717/peerj.19469 (PMC12147764; doi:10.7717/peerj.19469)
Supplement: Supplemental Information 2 [file peerj-13-19469-s002.zip › features/APCV_DMV_rad_features_mRMR.csv]

ID	original_shape_MinorAxisLength_APCV	wavelet_HLL_glcm_SumEntropy_DMV	original_shape_Maximum2DDiameterColumn_APCV	wavelet_HHH_glszm_SmallAreaHighGrayLevelEmphasis_DMV	wavelet_LLL_glcm_Imc1_APCV	wavelet_HLL_glszm_GrayLevelNonUniformityNormalized_DMV	original_shape_LeastAxisLength_APCV	wavelet_LHH_firstorder_Maximum_DMV	log_sigma_3_0_mm_3D_gldm_DependenceVariance_APCV	original_shape_MinorAxisLength_DMV	wavelet_LLL_firstorder_Maximum_APCV	wavelet_LLH_ngtdm_Contrast_APCV	log_sigma_4_0_mm_3D_glrlm_LongRunHighGrayLevelEmphasis_DMV	wavelet_LLL_glcm_Imc2_APCV	wavelet_HLL_glszm_SmallAreaLowGrayLevelEmphasis_DMV	wavelet_LHL_glcm_Idn_APCV	wavelet_HLL_glrlm_GrayLevelNonUniformity_APCV	wavelet_LHL_glszm_SmallAreaHighGrayLevelEmphasis_DMV	wavelet_LLH_glcm_Imc1_APCV	wavelet_LLL_glcm_Idn_APCV	label	group
1.nii.gz	-0.7211332152571838	-0.4559133746139347	-0.8205110926912923	-0.9687995616742195	0.2993382521116994	0.67190040289856	-0.2585369111399544	-0.8417827383280392	-0.45084508433606696	0.3155844486718631	0.5792714139807623	0.9814551331716189	0.25454441353991875	0.3413153897354114	2.3284916645655263	0.9459211215608823	0.09377792173116885	-0.6561675799412486	-0.26788655663328964	-0.07995564975985665	1	train
10.nii.gz	-1.1780403709223042	0.6197704050098598	-1.079820131535657	0.445819516934735	-2.2027737705715165	-0.8380496384397488	-0.9842294864080715	-0.19210548595103386	-0.31602726909664536	0.7379542239701007	-1.9659863022418969	-0.9586720084938286	-0.6648941623088059	0.9326611260352097	-0.08084758113769655	-2.974463263240309	-1.0915250474058205	-0.5696018833130252	2.2382341285206113	0.025019179705710427	1	test
100.nii.gz	-1.0301042215596834	0.6713680983337863	-0.7304770638857608	-0.9069172774241783	-0.14595048713949668	-0.19714636418839954	-0.8776232845183184	-0.6788270361015424	0.29340382786219305	-0.5010707691861044	0.45306726292118527	0.866296041989075	0.8234886255269885	0.7451451178664715	-0.15155543198279206	0.14099180616004084	-0.20419931753143292	-0.4605670524616829	-0.37037637970595855	0.14334116113151615	1	train
101.nii.gz	1.3975679264838907	0.007033493378710994	1.1463165375852022	-0.8583840656883917	1.1482992862744485	0.8586751747163728	1.5937047340737762	-0.2958938627236232	-0.44424872549629973	-0.8142384545723653	0.11746064173077658	-0.4288176794860946	0.54273785561035	-1.420014297871782	0.982991883810983	0.25356260514573864	2.4332601227549104	-0.3284108401933643	0.43327907552338035	0.19789586799619785	0	train
102.nii.gz	1.1337763939799355	-1.1730762523213023	1.1983448786575486	0.11767458873002676	-0.004539502075108163	0.20034165529378306	0.025600525847374506	-1.3024994312355094	1.2978376501046793	-1.3827491393483526	-0.034775016739138465	-0.9128929977432731	-0.3319872537178048	0.6183854534914534	0.04306349113749938	1.5649873076589658	0.11755463420354319	-0.7611301075213102	0.7650697453974118	0.7702983157219921	0	train
103.nii.gz	-0.9652892397438662	0.9286857631028099	-1.0809106025029303	-0.9474315608589159	-1.505831194899954	-0.4714707298933218	-0.808083093765835	-0.07080466113675189	-1.1524192249418652	0.4156340409460722	-0.5582117040045311	1.9303307532652696	1.9646352812068064	0.917724413824403	-0.6071817205694371	-0.3385192167510547	-0.8039907687243292	0.12340515247594501	-1.1829511507335395	0.2588079306907974	1	test
104.nii.gz	0.747884485977619	-1.1981031239506115	1.1295158214070458	-0.9366277936066227	0.5324587603852978	1.614719484069617	1.1170870022683812	-0.4532182308723169	0.0008405448330940968	-1.4807793803607625	-0.10269600277616063	-0.1792885342109666	-0.7323676534544047	0.13197710288409564	4.373452103609313	-0.26031071732755345	0.5042839689123357	-0.08497539499078821	-0.41825867365501773	0.3365835956491406	0	test
105.nii.gz	0.8508812329290066	-0.7022178115244971	0.9966945780166833	-0.9255187935572402	-0.3670134937992209	2.0832485983314903	2.019887168750115	-0.905497710620586	-1.221338469976118	-1.2950805545450834	-0.4381248102223379	-0.21501891528335618	0.3404892257746816	0.812199889455891	1.0135033408033174	1.30664657667916	-0.1974033831592527	-0.5026460022360112	-0.3279939603137358	0.1191611547734232	0	train
106.nii.gz	1.2515570831757923	-0.9045617526010736	0.991009111258968	-0.8389832534946955	0.9296405267127156	1.5869959761171106	1.93056751257868	-0.8026138279681508	0.10087234080303939	-1.3618184319071958	0.38886152233792215	-1.243485271888172	-0.7603237857555554	-0.6782389923218897	-0.21190782136331168	0.8654139487901992	2.166521719280361	-0.9772313504446078	1.0673855384225095	0.8322916840739772	0	test
108.nii.gz	0.41721855687827214	0.19645818033072987	0.8040898453442425	-0.9038113081726452	-0.7407154184009743	0.2418178991667933	-0.4975090674316444	-0.0876410529816489	-0.9268003091613507	1.917309639653851	-0.8004967573512715	0.8335309151164678	0.5467159951483748	0.8883842263477806	-1.0487581142820546	-0.9626925631631165	-0.6756596256800318	-0.585727056766515	-1.0779569930300343	-2.1380524233805804	1	train
11.nii.gz	1.4224068278580708	-0.1971669471365631	0.7362663003895282	-0.08756606625589673	0.595064473384675	0.04208883340252612	-0.6099219505804905	0.2995677503942248	5.900313338356324	-0.07840873593462998	0.2057010342503515	0.4250108352618557	0.5643068698447125	-1.1251682060112214	-0.608087071599325	1.8123088148707813	3.083396028804852	0.3445655595222778	1.8377265855711968	2.4634712536701304	0	train
111.nii.gz	1.1795004334026942	-1.046646888081212	1.2890726801334094	-0.864036550485023	1.234810771781581	1.275910284878475	1.7150425135706915	-0.6948598631375302	1.850026399521552	-0.30700856690319017	-0.7554911299304262	-1.135277562142435	-0.16875261535557776	-2.4496931655645913	0.615084028959789	0.006394385372716046	1.137534585365949	-0.6597403987382353	0.5278300245418817	0.3807143422636148	0	test
112.nii.gz	0.8380312584792252	0.996963131703926	0.8362594383343187	-1.0247767241788825	0.8731800095150704	-0.806472378873763	1.4548023508060426	0.2423874942726331	-0.6426355727087782	-1.6163900482127662	-0.10951452366962736	0.549213968508617	0.7453900356842956	-0.6188476380418088	0.14011534963545288	-0.1729504477492187	0.7420990211483068	0.18728085720178536	0.17020449043311017	-0.1691011894491744	0	train
113.nii.gz	1.1101841392297631	-0.8740010211065831	0.991009111258968	-0.8762304942831742	0.818426570632374	1.346037935162942	1.2391001665491372	-0.870250569948848	0.6918895138204615	-1.867232642150396	0.8209951648476457	-0.299348346452013	-0.31819677107343053	-0.3830645869218464	-0.6361565410890049	0.5449978699708418	0.5857444891542317	-0.8637293639115591	0.28177504943702586	-0.20421474371108406	0	test
114.nii.gz	1.7156033796239887	-1.4960322085851432	0.8972226337254909	0.30602003990968746	0.5292418816454252	-0.8701968948382516	0.2621294785727933	-0.9732745940466997	0.4183508432215357	-1.2855646805263978	1.3106207015273519	-1.2349086590327019	-0.08509487436546394	0.1915192879551708	0.3978911117226388	0.7059676888311153	-0.3848288518127876	-0.5564631936299304	1.1043178031709149	0.32001372453180743	0	train
115.nii.gz	-1.0618581434813927	1.241283877809927	-1.0041752624451696	0.28511513089986007	-0.5900451072468126	-1.1072075779879913	-0.5928218497439434	0.8741050456959167	-0.8199778013979714	1.2897957845862507	-0.882794280936194	-0.30186719469121936	-0.6218856957099055	0.7778982788458304	-0.8242442720601604	0.256824665532645	-1.0523279439963371	0.340553781834801	-0.2010634135263912	-2.1492736596645097	1	test
121.nii.gz	0.07492516244423288	-0.8608190539568596	1.0644966201899355	0.3409786724763447	0.07368753459746952	-0.5714512054126956	0.32601003774975457	-0.46960109720123716	-0.4902064589025943	-1.0016951945784842	0.9783798554454197	-0.4992894931537936	-0.8810772763580065	0.6532494392717914	-0.5655024147209229	0.03406702370268642	0.18151600092240128	-0.37155646379339885	0.4576722414305582	0.30140026763899147	0	test
122.nii.gz	0.7189498765055926	-0.4014220982348368	1.287840008762351	0.18900798880768535	0.9642761665138577	1.363355657033071	0.8959523150730667	0.45548841638197773	1.155374046315901	1.3785667493879987	-0.8422520070717975	-0.4869146662796528	-1.1786323112400883	-1.287026092084785	-0.41824648349490084	-0.7033558131825162	1.0954214560818796	-0.3529289608572541	0.31935402897890336	0.6326694441545958	0	train
124.nii.gz	0.8978485839976721	-0.3848038856638324	1.125786707730098	0.5262995709449583	0.8696688500374031	0.7006850948282978	1.0521781336101326	-0.4912425878135238	0.859034882831933	-0.28321533965626033	1.0376511391443664	-1.0030839385254013	-0.8568258673904073	-0.6321296073869629	-0.653792157434407	0.5319765431702989	0.5763134772637557	-0.3078990213319283	1.1278370313919803	1.5282552350683196	0	test
125.nii.gz	1.13771912227182	0.8907631688349605	1.3441100095000573	2.619009568751619	1.2366055103315872	-0.8144919569710233	2.2175116650702162	1.4139671275118544	0.612489893574355	0.22065679809432084	0.3837344906945487	-0.5198598264726091	-0.6565668178215622	-1.6387943242287981	-0.3482562184492387	0.5483821626574121	1.094022742007665	0.9373960236601965	1.2184083116657476	0.6259302354480123	0	test
126.nii.gz	0.232436103414389	-0.30692382459309725	1.1487385824239824	0.3550261884239247	0.8767933946992434	0.6648160830066915	1.2634872234001808	-0.28134017907170805	0.2653006130975551	0.004327263195458331	0.21796297887193444	-0.37671603255192604	-1.1919986571096808	-0.7079489144882618	0.14563489310753597	0.2913343553661709	1.203207387173238	-0.4503698069756055	0.3671763205690986	-0.04249889497973488	0	train
13.nii.gz	-1.0105505718788894	0.0267284288487268	-1.2772504881324505	-0.2738964608987553	-0.35733207607139594	-0.17293710298746964	-0.8623918771006884	0.07589041591382241	0.9418448069644294	0.31205262607372664	-1.4309541526952416	0.7028656320436746	-0.2978934261178762	0.5662044816720258	-0.7621353018633075	-0.9505146016102423	-0.6266449817231052	-0.547644161393759	-1.0282216389881718	-1.8914366889020304	1	train
130.nii.gz	0.9915615595765248	0.323472529514689	0.8491519765656254	0.3311712601550542	0.48061447777722216	0.0043009652732322	0.9636584323870434	-0.2510505692225511	-0.06355067681115395	-1.2910187506924007	1.1399463057562313	-0.41085030824422286	-1.2851194997107265	0.18607062405257813	0.39825927926792354	0.14536751170540016	0.15538074177474873	-0.37087801119860947	0.4695704296532271	1.706478537675651	0	train
135.nii.gz	1.6847624747688372	-1.0856527296991982	0.8709966114425248	-0.7247020536472087	0.7927814506758623	0.8172516780058069	0.24251138954595483	-0.5228496125861972	-0.2432925645487479	-1.4533899833534143	0.18808667282251823	-0.9970888324828722	-1.0523117604309027	-0.42488987323781136	1.584617553487746	0.1436265114932128	0.26777031094208703	-0.7513163912083376	0.8630234012979249	0.03584742050885575	0	train
137.nii.gz	-1.1374543923237388	0.13639135174620967	-1.299302406127562	-0.20186672200942163	-1.9012446599316415	0.1964407980560687	-1.0201411474903355	-1.1451954284935357	-1.3241696894270223	0.701605775782406	-0.0675794442366415	0.2342578053659376	0.07155717353026328	0.8123848920588977	0.0012717917478619982	-1.4971880252299496	-1.1980306706776462	-0.7942382731946974	0.1296902380358941	-2.5537477952678707	1	train
138.nii.gz	-0.9783812764078209	0.6787746162942188	-0.9102132544260151	-0.04938245249356815	-2.0185455749143677	-0.7363363734364694	-1.4313288990566646	-0.2135881141729242	-1.1730464411128958	0.040004573997933675	-0.020169061517684824	0.5731323647462059	-0.9767099305068532	1.0493067411877055	-0.6464702324513018	-0.8170713929025798	-0.9840570948672586	-0.4079165369287642	-2.344663843037392	-0.11885205010780374	1	train
139.nii.gz	0.2665127485008644	0.1105412445118245	0.8265735635346788	0.08472967921275433	0.48711896279475864	-0.2044877850292894	0.8476873603972246	-0.46669189007241246	0.38315401328150567	0.2591004434109517	0.7707482375600385	-0.7445143620475081	0.6285200052396349	0.308954989761304	0.02693874255641719	0.6398859339219677	-0.014592316173020932	-0.24075428990940148	0.8094694988017094	-0.2497034388395032	0	train
14.nii.gz	-0.9202432343346252	-0.33805427206457533	-1.069522114196975	-0.9586216713785741	1.1673746160274412	0.6314911003187261	-0.3456453721665429	0.17172467592001714	-0.1690024567742449	-0.8267229404428454	-0.35917128284194594	-0.4353776829477464	-0.41700843037314683	-1.4619503892170376	0.1478938503771166	0.9491949387710252	2.1283050018131173	0.4469138808876314	0.9533511160203624	-0.3970945779665751	1	train
141.nii.gz	0.9325390191185772	0.5935367892978116	0.9277087591149629	2.0279222207775547	0.5474246487082576	-0.9229261707973033	0.5815664127607469	0.6992122249996068	0.7360513307809521	-1.378267746977509	1.3072116861414032	-1.1072798464602842	-0.8123333223455874	-0.009936863601549828	-0.7662456812003249	0.16938986508616682	0.2607994872493184	3.0073897734381045	0.41929876476973016	0.8405329963953971	0	train
143.nii.gz	-0.7873982858905616	-0.17939722796445692	-0.9225113534910622	-0.001732760139974488	-0.5236719508532292	-0.3434245020395011	-0.7990000041127298	-1.0091011600807778	-0.182178744427531	0.7505613213633278	0.2086397229101937	0.9455889684407072	-1.1584753823473186	0.8247863295686556	-0.41707306842295866	-0.29053583721334236	-0.8215983605650679	-0.6696489297839837	-0.8637954174798556	-0.14951388065052265	0	train
146.nii.gz	1.0028234852165874	-1.4235024113367856	0.9214934724966428	0.11702973692603968	0.6678155829042948	1.0676387536642284	0.30317045660396685	-0.9738344150619425	-0.47073532498385623	-0.8539176475816104	1.2371510598035014	-0.6595431174535241	-0.9413873199910096	-0.026863035998543523	-0.2836313317685656	0.5042917886511277	0.6279892136166559	-0.7577120746689392	0.6987331924923827	0.6868939937366277	0	train
147.nii.gz	1.3356255430422481	0.11111928742478434	1.019009769651023	0.34217132863421734	-0.224389277591876	-0.6112773021681231	0.6090673840148927	-0.5064266871058855	0.9226181461735498	-0.2992203506517494	5.019130997163895	-0.6912312527750832	-1.139791050364562	0.9111176256350719	-0.8095264222338188	1.0969205599170064	0.27786408866002366	-0.09869129535446702	0.45450399769210653	2.1878052895340145	0	train
148.nii.gz	-1.0812170050439973	-0.1667226095977528	-1.1854611773041532	0.09939756155499764	-1.2640201393051744	-0.2020804181927895	-1.3614963082845812	-0.6276722629304333	0.053112554067750485	1.237334556410402	-0.920535804405874	1.419863314820039	-0.8625523936309776	0.8740941625512246	-0.026947286853546044	-1.091430261772904	-1.1258717174734516	-0.8042674833960769	-1.5379798956642046	0.33837270623375526	0	test
15.nii.gz	-0.2082530589087831	-0.20251848599805894	1.2840044617671103	-0.38130887924591134	1.0439527337667753	0.3807767876782	0.11693025747712112	-0.12001663281532113	2.071432303708383	0.0610795214580356	-0.36368113559994686	-0.9669938265363037	-0.74753730327374	-1.4220720904969122	1.128539517607979	-0.12100866015033511	0.14881643363352473	-0.4675884995822612	1.0478170799075468	0.14610235784234835	0	train
150.nii.gz	-0.7706492585242459	0.22168664990699385	-0.9315757147814919	-0.04095370850180345	-0.6417228874534275	0.07801860809250293	-0.6090492353881471	-0.7560142448244646	-0.32028252324533046	0.8607863122413854	-0.623566912332266	-0.4860732854291228	-1.1153455655758973	0.7874143584304105	-0.16399340330636444	-0.4728994157626112	-0.6652030961391258	-0.5999200839416355	-0.10360554131259989	-1.1136577406184687	0	train
155.nii.gz	-0.8988935261881202	0.7727188275182735	-0.8905438152861683	1.4098879385341583	-1.1200668427081513	-0.7783984757300886	-0.40288630178832474	0.8957106706286279	-0.9134575045455293	1.400369914647887	-0.9143774295775191	-0.14733588155451713	-0.44176556720187354	0.9162991438518265	-0.6797256988876662	-0.12170299504562501	-0.5471108076974271	1.5426609778926919	-0.7116144090642887	-0.40382165745635346	1	train
156.nii.gz	-0.8869244521145806	-0.31169542469737904	-1.1961329681176407	-0.7368632030738348	0.28936826786489805	0.2219673007644162	-0.9278225029840388	-0.4515892034637204	0.934159139434676	1.9989889990018692	-0.7850555582171996	-0.31012623247348964	0.12026063241363891	0.14335212586547805	-0.2965852706799043	-0.9212778336375335	-0.5610175718438254	-0.37786187860647735	0.5534327443931106	-0.049144453204231754	0	train
158.nii.gz	-0.196215690191071	0.8874532750155124	-0.37249037205242713	0.009394710292675575	0.04010882874359957	-0.562650942676506	-0.1587138816601829	2.6038113483035934	-1.135122883505552	0.2763472812893275	0.22493953436049394	-0.6753889897920096	-0.8459153198073582	0.6966991269838465	-0.8629264785921413	1.23013103764408	-0.3388248266385897	2.5813569776634706	0.5535680121692462	0.36768998820021337	1	train
16.nii.gz	0.9340504595992536	-0.3875311771225114	0.9613985786314022	-0.9794185426335426	1.2233200231261077	0.18060957647504536	-0.06917188331343786	0.3395728312349831	0.8378329289059698	-0.4772613247310423	0.4138848073396192	-0.9603032838679025	2.935520842924649	-1.6715178484719122	-0.1227174890525719	0.7820339232536699	2.209258946771876	0.04020062080146825	0.7420845577700046	0.1137845623463216	0	test
160.nii.gz	-0.6130420557782843	0.26857636770245563	-1.088594106481638	0.015559131275330354	0.1041646668849202	-0.5583812423744876	-0.29530668450204245	-0.6594881265931212	0.966168464191353	0.9350075533586456	1.1830190796671667	-1.10862937647809	-0.9740335670072477	0.5375056448390725	-0.09298246455600308	-0.02673368292733507	-0.6696913082447212	-0.557390250384385	0.840284002874906	-0.8162224051240957	0	test
161.nii.gz	1.1587322792433032	0.1305788054673268	0.8797964762545233	0.25773427296138696	0.4991393499426067	0.052631962771371325	0.7254126303099129	-0.41125373421006983	-0.06028329095040417	0.7882438383118188	0.9288578060801955	-0.3416962616651724	-0.6913101012126126	0.030993516978716256	-0.975071455080997	0.07389689798483036	-0.7564832735714622	0.6907453619971711	0.42495590118087007	-0.7017577560457964	0	train
162.nii.gz	-1.1454623484107405	0.8652093720612006	-1.1718346780776643	0.2544338562012273	-1.1674718407812426	-0.7139663219631038	-1.0140314695837267	0.49821856719732116	-1.1714884923358089	1.8235375666503617	-0.9533890625972204	-0.5056311822860641	-0.37865263953731054	0.6583751118850124	-0.8013497056763248	-0.5664880623202591	-0.7456055949418019	0.18522448132663405	-1.7384918321289722	-1.6248036071544114	1	test
163.nii.gz	-0.9230795081861536	-0.20995139294978266	-1.0235588332570913	-0.09456021925579215	-1.338070251102525	0.5681573225062241	-0.6442057420582056	-0.6437785706484103	-0.9154057536014842	1.9036956287584943	0.0868903793802581	-0.2614544757796253	-0.9310565896656081	1.0360256982028822	0.06072403521410384	0.36461091308142274	-0.7212565278556902	-0.4663932769560518	-0.20263699704496602	0.2726829081854325	1	train
17.nii.gz	0.855431690722833	0.2906591682478364	1.174561677604701	-0.9899591260368478	1.3303521554932323	0.24153877489782608	-0.09418882398066676	-0.3804479034380755	2.1571788403408427	-0.5621504348727199	-0.23073104119896587	-0.9307178195650577	0.6819708622245156	-2.6477408048863715	0.042590436301845024	-0.35050429621360435	3.164754492502625	-0.4776070772824977	0.7214230128310525	0.416028112488028	0	test
176.nii.gz	-0.10641576940952999	-0.29414709757433877	-0.3481375632507796	-0.13894761750488047	-0.20289321396109003	-0.2700117588295592	-0.6118693599382233	-0.5410977151553766	-1.2932405226276993	-1.3631301861360725	-1.1209469565638286	-0.05486580005222246	-0.7960113406882631	0.661498647987164	1.4388979051127155	0.2004852280408796	-0.43841633827601	-0.4592804886301911	-0.9441260531968705	0.41018776908161114	1	train
18.nii.gz	0.39417577541074367	-1.3324452787963708	1.2202851831182473	-0.9150108620257822	1.2219249735675695	2.672084026768256	0.40794864704471334	-1.2813917805550372	2.114726562423775	-0.5683279751838554	0.7595982361171889	-0.8367267756773217	-0.8893011203807919	-2.225677267709873	1.3950858149311354	1.570767569068661	0.7778062153905003	-0.7638631761745496	1.142051389779187	1.1493721992521624	0	train
19.nii.gz	0.4837047122216041	-0.43429197759746957	1.073494177943214	-0.9250141400914994	1.0983038777816816	0.7110179553713891	0.9469653249829483	-1.0966557193598863	1.063559744932197	-0.05796427570716272	1.7241533858035085	-1.1352444987686519	0.0007112193000942762	-1.451593606644945	0.6138647819143992	0.6292192004028822	1.3663916918429435	-0.7821277756023362	0.997145638715084	0.42034949668957716	0	test
20.nii.gz	-1.5289064954502853	0.4551459875299627	-1.0728578451742106	-0.019658717459298224	-1.7466605394268473	-0.6254900637921433	-2.123056722281385	-0.6865867799038147	-1.4114363197686974	0.011401651900454737	-1.0990357272083735	2.8027956290457134	-1.053888794238967	0.5761328342551252	-0.40971832205347913	-4.3778739296902645	-1.2285345523835947	-0.24269154450692698	-2.961389805971672	-1.3108143467354394	1	train
201.nii.gz	-0.5903624890114292	0.18697278983015897	-0.6905447926491944	-0.0012899094779066469	-1.3120200050954212	-0.22548060277690615	-0.8537353368327363	0.17488447714354105	-0.20572118323026375	0.7460871875996324	0.5349244527171747	0.9226114108472281	1.423857593090226	0.8968295469968369	0.11727205734070434	-0.822516874219761	-0.9772189298855922	-0.17031878280005852	-1.6133738500235224	-1.1207978816748028	1	train
203.nii.gz	-1.131547878192657	1.372574823416692	-1.3870323200104715	0.06030329410180777	-1.7622502552411528	-1.76908000589706	-1.2904909370678566	0.18832133480795887	-0.7281381064996497	0.7066817681915532	-1.198416939212787	-0.16789436894284962	1.9421071938925487	1.0039076323675893	-1.0011467787014163	-0.25230414733355855	-1.1659836834635338	0.09494986338298382	-1.1511158747909793	-0.3961744095660756	1	train
204.nii.gz	-0.8612703806930148	0.9417555763477482	-0.8268409955509042	6.000393583444417	-0.13385221159350327	-1.1254650458364799	-0.7993286844942947	4.33385047964089	-0.787768691017745	1.4776475826422197	-0.6714707369069355	0.5351659562048909	2.706612288339399	0.641786957882159	-0.8704515643202148	-0.19912884393115995	-0.5670617626098013	1.755901227375853	-0.20214323786642172	0.5506462199480561	1	train
205.nii.gz	-1.0826837472779678	1.191025403851374	-0.9292369143765565	0.17733145700345682	-0.5398006429585281	-0.8980756224227762	-0.5955139521794489	1.3431676901939713	-0.601101296277584	0.9202191862684779	-1.1164648977850125	0.7628565278299055	-0.3170884818651505	0.9031383043812005	-0.8177773348577879	-1.107590765771617	-0.56059138272223	-0.01466543871026685	-0.15513736770277492	-1.1388848457542953	1	train
206.nii.gz	-0.7781603831745126	0.48584673416319546	-0.7955494997136203	1.2788021637518867	0.5259218529739127	-0.9187654204389707	-0.2907541152647038	0.8806788960889075	0.249723291334559	1.5311976325310903	-0.08845025809371056	0.16246732517802842	-0.38602255346103204	-0.15692781523608496	-0.5969346027575518	-1.0191871103818204	-0.22268461658952185	1.1002370003650028	0.4863396003888417	-0.6918090883074526	1	train
208.nii.gz	-0.9949757457112596	1.9585760301341477	-0.8556730197994831	1.3477442574094107	0.29378168807589206	-1.7469436141863008	-0.6717432872699219	2.456129060518008	-0.04260140830919699	0.280443532794258	0.2012962746978847	-0.17063146346375893	1.0112067201265216	0.2889947024085188	-0.4651887973479541	-0.4035958137989041	-0.32104394411475523	3.38264879111605	0.28328488101455507	-0.46769967713186644	1	train
209.nii.gz	-0.21078539373048127	-0.007413796738910308	-1.088594106481638	0.12079117065682198	0.1885867241471981	-0.07392209959664182	-0.5071174171243138	-0.34202811050398013	-0.35482894911902424	0.4738200684119644	-0.2680424470454648	-0.12111576205164239	-0.6548867751803088	0.2157986154033924	-0.22926135767194153	1.4900429472503063	-0.7828544949016113	0.11105474553981537	-0.01442675273642968	-0.03127573093960506	1	test
21.nii.gz	-0.9219660889574628	0.5863280059585072	-1.1190977069215673	1.3638033209799805	-0.5348586506165867	-1.2402155301501203	-0.5540655469104784	1.5665567820954271	0.890847453178014	0.835603998765571	-0.9784807628938512	-0.6774693821476456	0.49538481759959807	0.7608688937883882	-0.7537604991470572	-1.4320681720869999	-0.6785460205801288	-0.3293241643434497	0.6751637681658629	1.4852839151140944	1	train
210.nii.gz	-0.3340087995917217	0.3491510330076926	-0.5733598851730796	1.8207815618049705	0.4988359271616485	-0.6401711420417101	0.7007232459266161	1.869079574389178	-0.7061715968956572	0.6633804438847619	0.6144809903381271	0.08886972484374844	2.2750391011228506	0.060560297568669	-0.7783500222873327	0.6397203018400385	-0.4201428695868489	2.2654509875263527	1.0376724900420995	0.32902471031713915	1	test
211.nii.gz	-0.5502985217123451	0.29187190761074205	-0.6604518697262316	-0.7686625151450659	0.8521061744870568	-0.4554565259378486	-0.30823392884686135	0.9113049036161551	0.202672449441425	0.7303830312263295	0.17751931621534522	-0.7126738055136003	0.19360910725018762	-0.6863638446152086	-0.25252410910987944	0.8515959370211715	0.5271563548870308	0.712394095374638	0.8665347353955964	1.0726215135310058	1	test
212.nii.gz	-0.5527400726022493	0.4470336145085571	-0.6728212300535298	1.8232788581934847	0.5287348859067666	-0.6529949962224627	-0.26492075023503	2.4487813754439736	-1.045792644034686	0.48824632770142407	0.38625112913748816	0.3218751389331563	-0.25701679914037895	0.0890465611465769	-0.80375782191699	-0.019789471850789466	0.11417571483188552	2.1013425518598137	0.7503857862578747	0.7696448283937138	1	test
213.nii.gz	-0.4700096967525078	1.525244562083742	0.8914175503185521	2.089934299777983	-0.4083256705838292	-1.2903758548977793	-0.8865401515436359	1.8815040686119426	-0.9395173520215058	0.3896652501579207	1.2631796615531117	0.1822549900818933	2.0700064779433673	0.7612816941752794	-0.8257632334498716	-0.3306435559966302	-0.5767326968287803	1.6980809181871321	-0.10376437383193768	-0.12700679001058826	1	test
214.nii.gz	-0.4699435151345886	1.0863117139266083	-0.579418357134158	1.0504643912016647	1.1106700424693248	-0.8438953848175528	0.6279145631773339	1.9983457773116884	-0.03441061902152631	-0.18351493513209124	0.026451367849617383	-0.6042676439935715	0.8083602823525806	-0.9237574619944285	-0.6007850946422306	0.8839033269115402	0.8974750775796074	4.255446119767188	0.9867706507772663	-0.5529407247029056	1	train
215.nii.gz	-1.3160452386011163	0.35239439581198057	-1.367515615002327	-0.7504069252758712	-2.862574539447815	-1.3927752247363498	-2.2531988432687724	-0.5774270001430877	-1.560306726908581	0.9951071729811232	-1.1595988802172719	0.8662585447967375	0.40015430899219473	-0.05969401225515393	0.13209805397713686	-2.8475285400422607	-1.1239368653374662	-0.37412840208697545	-4.113164868336409	-0.26956911855624455	1	train
216.nii.gz	-0.8157944647897609	2.0662598761454056	-0.8980988185317427	0.18919989755064467	-1.1136340090655374	-1.2365052325619612	-0.9447819773807004	2.0432521719113415	-0.399713666881862	0.11616946392132542	-1.0356508809754899	2.783655771588997	0.9299696527386925	0.893784838292624	-0.9826314205416791	-1.1827890402821453	-0.8084571933346751	2.08253875734316	-2.083528906984002	0.17705758729702054	1	test
217.nii.gz	-0.2973099294920675	0.8773720690293699	-0.8400885608440335	0.16068130869501393	-0.366678904172278	-0.7821854344828602	-0.010599489552649397	0.24976947084768758	-0.02478920599096135	0.9035754970267452	0.7212899422285718	-0.7067095724207609	0.5996130959397868	0.8372791843802804	-0.5469586187898863	0.06549974633897007	-0.4670536304776951	-0.0026198805521364635	0.5943747300322051	0.2849638831880797	1	train
218.nii.gz	-1.1697464275523661	-0.017447980674492554	-1.2466819842701673	0.3939907810286258	-1.672605906975326	-1.0698808711780183	-1.0765757374899603	-0.17390820411830823	-0.7994053345888452	0.10854373651120296	-1.4993591754492333	1.3375535365788482	0.36242437475734596	0.9451066748264545	0.230444857102829	-0.3252970251602292	-1.160910839167352	0.04556359644662024	-1.5717866307331312	0.12054632477378036	1	train
219.nii.gz	-0.8215592846627578	-0.37413043165515647	-1.0749874837619773	0.025581722356203627	-0.035715408529492704	0.7815778431637911	-1.094491658566588	-0.5793271338980259	0.3632314673505207	-0.38689524249001944	-1.5207058518785217	0.15985635757680064	-0.5138465053172965	0.17055979383516107	-0.867582446442492	-0.4742403138599447	-0.5166008482809484	-0.37681042131654546	-0.23979163030380068	-0.12427263799084805	1	train
22.nii.gz	-1.0515405357762941	1.7944878468628322	-1.082945318958309	-0.8974077167504697	0.5303716836650036	-1.4317070538624725	-0.2655334458728511	-0.6754970087492669	-0.39667386268794325	-0.3239200941221583	-0.3589170743074824	0.2984612199576821	1.5240418682188281	0.032539782224334096	-0.3520545276329678	0.9511786554958866	-0.577993104252779	0.36040569442723475	0.24837961733113054	-1.523527376996141	1	train
220.nii.gz	-0.8914841912848929	0.6738662078126106	-1.1736998877279965	-0.7539536755449101	-0.8074805699194827	-0.6378114747250551	-0.7115174953318354	-0.15156152332464784	-1.0061463846714613	0.2850518871052157	-0.1263555982091133	0.390200607508754	1.1195692176568446	0.831820282703442	-0.17541230818556283	-1.5277738612807872	-0.9425147252569579	-0.16650696648826352	-0.5867938111439819	-1.50811655398125	1	train
221.nii.gz	-1.0558081907898285	0.0035642299427783154	-1.1114184707714816	-0.7293784216671593	-1.0092441942596464	0.6044504941827487	-0.4521950362676476	-0.6567800116407401	-0.6926550435314831	0.5241650193182107	-1.489382360907085	0.7390177379311298	-1.1675720181361167	0.7564435255336194	-0.5659781465646706	-0.16182497640695728	-0.9262457220793422	-0.5657863947220417	-0.3802082121802922	-0.6101894750401115	1	train
222.nii.gz	-0.37451692682868853	0.7180981075364157	-0.48900357889958	0.08010620709186388	0.260206672076358	-0.789372594754337	-0.4311223165859608	0.5133494872074608	0.4094145063926059	1.05025438377149	-0.2874363282178745	-0.6026614808351477	0.4883860036976058	0.21427051301410913	-0.8358870661835416	-0.8196433860683805	-0.2688571852156616	-0.08627456917067595	0.4846356442952068	-0.4760321339229239	1	train
223.nii.gz	-0.10145249086517619	1.1960151692004206	-0.5903817065157517	-0.003247698183145229	0.1320554503449587	-0.9430979518691143	-1.0958089822488317	0.5331367153680684	-0.5332057370092231	1.6433007713470507	0.4107647273590097	0.9790637346912988	0.7078783887872935	0.5628732303740434	-0.9093270873951105	0.6571650272312778	-0.7973406435635075	0.1499717675777092	0.5367730597043721	0.2969862337054096	1	train
224.nii.gz	-1.1664582275602595	1.8326538981046432	-1.320880904876646	1.7250897818281214	-1.1235474789702673	-1.8620032831250872	-0.9650378796489137	1.0933832200578173	-1.1891197257402957	-0.22751387839557244	-0.4016763342310355	1.7518604157579238	1.9407456261997615	1.0224817250863267	-0.9806042480159299	-0.3771566968873655	-1.0098297332298698	2.94495465112685	-0.9290137991630285	-1.4022958049044019	1	train
225.nii.gz	-0.8734999783559295	0.6321192397423145	-0.9201093380019707	0.24411708365230053	-0.2780664213525017	-0.7663244349408619	-0.6430252701850652	-0.018168917060578726	0.4976531905083273	1.1104354654429993	-1.679657688642881	1.3813762073296632	-0.08188567933484937	0.6662764682109332	-0.3282354931238017	-1.0072595377167584	-0.5560786181024195	0.21712538847966956	-1.4293726790415002	-1.7047686490627936	1	test
226.nii.gz	0.6817751702088717	1.543102901372192	0.9559119384730779	0.009992080234469292	0.8203015800939665	-1.2928849541140506	0.9315328383805368	1.047945544211536	-0.3338616313549785	1.1585477476164554	0.11618753048178619	0.6068136663342736	0.9916329972756888	-0.29144470138586565	-0.4803546350918546	-0.0021835895731243094	-0.10129248690258152	0.7209352559901653	0.7877702400538592	-1.3102610624458597	1	train
228.nii.gz	-0.786559262137624	0.826297623485579	-0.8204417006408118	0.5447210694890637	0.33179942368872556	-1.2177612850605675	-0.30370804327166956	1.512542340877397	-0.3335749017252199	-0.15009318835939955	2.291150832986298	1.124507079811251	-0.43759130094805876	0.3653189034458956	-0.6156437083685247	0.34328524108558484	-0.26645450376309565	0.8795189444771018	0.27236088401542513	1.1354182456052342	1	test
23.nii.gz	0.08801580626206468	0.002844780262910408	-0.4444896546119415	-0.8836057623135695	0.19210112201869636	0.2924690253903769	-0.1780895418544274	0.6956938513519433	-0.37782060620891383	-0.7718422083608638	2.4746408520286916	0.15327068758777354	1.69775184410278	0.6358488079257933	-0.14279068386852659	0.2509995762644155	-0.0012558846420478937	-0.3690634395244216	0.20904158592672492	-0.31234004561864914	1	train
230.nii.gz	-1.2524757719375084	0.8971326900581357	-1.2340921475047897	1.616502841462449	-2.0446302148688513	-1.5495160249102393	-1.4468375847587467	1.48490462611253	-1.813484352695147	-1.4640171367815937	0.01029114906491011	1.4542889889632962	1.0688265862710107	0.9494995970069158	-0.49782924405279794	-3.4527731491153935	-1.0889871962101494	2.422858997480887	-1.6473554991146515	-1.302886836886659	1	test
232.nii.gz	-1.5110862395392302	-1.2581182134573456	-1.4164576268505578	-0.744638690205086	-2.812486775035101	0.2751583079116995	-2.2080827872770694	-0.9162749474575	-0.5047831979853141	-0.4483615210411743	-0.5240381997499267	0.410587048955772	-0.8058040338387424	-0.40017275463322155	-0.6221596002190888	-0.9920801353645955	-1.274232643740742	-0.6268164568401728	-2.5418892934402826	-2.237906061709254	1	train
233.nii.gz	-1.364712791250709	0.13978022171311008	-1.1149289657572299	1.2438886286404889	-0.6374528977688042	-0.1516073724155814	-1.1416001364969646	0.46396948124936493	-1.1152014884162953	1.0316423582869563	-0.9738497707298793	1.1056033240082164	-0.35994367929691706	0.8489600030269333	-0.5892943076197541	-0.7985169504621844	-1.0823008197527797	-0.495281137785336	-1.0000306534602366	-1.1593039634293494	1	train
234.nii.gz	-0.8509836399289826	1.2844798836830635	-0.8602719889050046	1.1757277928440861	-0.1777015600415822	-0.8667009854178781	-0.21826761950145313	2.187508438699523	-0.6143248480765148	1.3422650391582933	-0.2619437486070192	0.4239745492190675	-0.06093507446558806	0.8146294939530685	-1.0857132267070875	-0.0061946719016950135	-0.6874184701337736	1.0807666911918845	-0.8599682569468061	-0.07926813582801913	1	train
236.nii.gz	-1.4470479199280486	0.2393237973333212	-1.3226066039652673	0.026410848413169295	-1.4709076044399978	-0.2571916549913353	-1.2263212927607436	-0.6120277587376179	0.8555953020116642	0.38840095834776134	-0.4415442408556382	0.6276717302218177	-0.9647737571636408	0.9505157125204733	-0.7697280816860571	-1.9665507739988826	-1.0893966079630728	-0.6460898583415204	-0.5482567393961466	-1.0343259475159117	1	train
237.nii.gz	-0.7199840941155653	0.8962929448323363	-0.7402367208722672	1.275315959401437	-0.9830813222000325	-0.9765001201323128	0.024901185381624738	1.878544953695095	-0.37110055164352485	0.7045013298495184	-0.6199131474206143	0.38566505139384966	-0.20014742960461454	0.938111023011833	-0.5472247502419588	1.1609253998018965	-0.9096922529646819	2.6093809710366016	-0.12333982894035878	0.8675721632845182	1	train
24.nii.gz	-0.4162099985737328	-0.19285717856155682	-1.0042495898062433	1.6188245632456981	-0.04356926006413569	-0.7098597859630656	-0.4498871620354331	-0.30801981722695315	0.028529856729332583	0.5873341973197422	0.1570473294404883	0.233996728657789	-0.265552952694122	0.6648669961612619	-0.07103258297552086	-0.2017121842925062	-0.5776236277371907	-0.7072495300598118	0.2734795751961192	-0.010566684983610752	1	train
25.nii.gz	1.3336644697381304	-0.34844170139199715	0.8717309957014479	-0.8409574626272814	1.0987948892355888	1.1014510670542752	0.9978376823417155	-0.009390139997141153	-0.5364083464967956	-0.9249440693611972	2.4325733320002523	-0.23440035176782517	-0.051975558311385235	-1.2108518725227548	-0.11825115574362971	0.9617354432215094	1.0917438457541044	-0.2576551776529225	0.7037576136535368	-0.10994371972274453	0	train
26.nii.gz	-0.7323115535353502	1.5456122388918827	-0.9381017755686243	-0.9171017250436775	-0.02618342718042509	-1.0905684022826192	-0.5336508402157668	1.3364294951741784	-0.5165635386913798	-0.44560791339853095	0.6245268980461505	1.612131840725381	3.7302259984698014	0.6753167525649206	-1.0205953149457219	0.9893089392714994	-0.6232940846308551	0.5028099907420538	0.002799779691046049	-0.33152643268101023	1	train
27.nii.gz	-0.022310632887861778	-0.015007361705393877	1.0954282255062837	-0.48135845389496795	1.0821955700507024	0.07195395609350708	-0.5155346774328217	-1.0169860130886093	1.097745300617454	-0.8220436795667289	-0.4122899912692551	-1.0420622029977147	0.08874375023442949	-2.242632226319184	0.03332155706487981	0.7013341750030122	-0.303797013818572	-0.7987459020550409	1.3048416978831405	0.22639450372028322	0	train
28.nii.gz	0.16726123673957066	-1.2465978119199277	0.7453838173589008	-0.8559831229040681	0.550874687708115	1.6666732387867773	-0.5635313356705824	-0.5606532709626687	2.752066354510527	-0.4366897209813531	0.8389684478671292	-0.7240529677231092	-0.5885664416673582	-0.22150189040161136	2.950262707081533	-0.14344667341789483	-0.5135477360482021	-0.884842128374754	0.2598633371011834	-0.5437705973824222	0	test
29.nii.gz	-0.3269118578978222	0.6520351297897211	-1.1375017227913826	-0.4961513127031561	-0.6383876264938336	-0.6089051852583197	-0.5470331391669783	-0.1396287129816313	-0.15397271807953067	-0.465937790787098	-1.4905512914017989	0.56733382807767	0.5332138100113286	0.9058091689801968	-0.5350235806426525	0.36258342913368224	0.09260798441264158	0.31601910888909573	-0.9481388149289717	0.2867914392733726	1	test
3.nii.gz	-0.5796286266533676	1.1493028842070285	-1.34193245830825	1.0020603333351599	-0.6135895001216676	-1.0183962955553911	-0.804243315471782	1.0908229049283693	1.0202148911344902	-0.8714928037690407	-0.8577276111534715	-0.575990550056275	-0.5400121808682397	0.5172164909759372	-0.9848699658829125	-0.37192163039953935	-0.8755906291117966	-0.004868176520656326	-0.1592755260228111	-0.17891870092000983	1	train
30.nii.gz	1.2470048457367753	-1.5177883313876632	0.7715353899301551	-0.8962312206333374	0.5642682240127639	1.7899478174119388	0.856438863471301	-0.6576533550641389	-0.2986435066964352	-1.9507262777394132	1.3731454568181785	-0.2811529910162135	-0.474436906898021	0.15089291005815847	1.076496638541209	1.4235369460198437	-0.015431751980376737	-0.6045097335157135	0.4998142332852147	0.06025910004719596	0	test
31.nii.gz	-0.11830927180085601	1.3290609553586348	-0.5007127021101162	3.181119020170543	0.4418108123861437	-0.9001219248148816	0.052123294624116766	0.47372948426332356	-0.33478021907809974	1.7912273343132796	-1.1293039380817556	-0.8532614333402999	0.08048130053201105	-0.02170283644111739	-0.5780410210261803	0.4207617159231349	0.009755099151210778	-0.0380959640945304	0.960771130405326	1.51571147766641	1	train
32.nii.gz	-0.3128421926166366	-0.24398057661252665	-1.2669006476048519	-0.9151383900742804	-0.3877235822994669	1.050380949219576	-1.009836580590715	-0.3727481091263195	-0.05781541174556703	-0.04712960048229754	0.7554114348695448	0.28365965445178964	0.13177226493381988	0.8316226334381311	-0.09227763977740806	0.6397351296932017	-0.6888248145977491	-0.7233219199444137	-0.7412129970664434	-0.6153573546842379	1	train
33.nii.gz	1.4047790336690678	-0.14453672240006055	0.9462735999360705	0.05548637115391167	0.9032442702291721	-0.38987744621819603	0.9336563526693863	-0.3078366923639613	0.39852304962900376	-0.6928227812274463	-0.3787754889062129	-1.2236081682766318	-0.20852372128739033	-1.375447941653955	-0.48352673924934764	0.6736772770657827	0.45628699112293863	-0.47985395319632024	0.7221187289529165	1.64841926158219	0	train
34.nii.gz	-1.1172533990795668	0.7496552631263209	-0.7664540914266107	0.4452063562329131	-1.8766507203455316	-0.7139073650483867	-0.8658655677143521	0.858723691341152	-1.6893281404956064	0.7246754938736493	-0.8115494971937902	1.491980564872314	-0.5528466870631298	0.9461575584161411	-0.623068302918823	-0.8498131829089496	-0.9017309177623815	1.1185155090817316	-1.194559281994306	-0.9200133626801489	1	test
36.nii.gz	1.2767507984302078	0.7497878039137882	0.9790720516122812	-0.8508958222262849	0.6496858240168796	-0.37921596747701025	0.8698964839054409	-0.3876164212433099	-0.010524258314741597	-0.12351527733483669	1.3976416200295838	-0.8597682990694943	0.679629227377829	-0.006957189515909231	-0.1665150654427977	1.233950579311882	0.734770394324518	-0.5397019562526325	0.7577613973324111	0.3591542276693736	0	train
37.nii.gz	1.2723781253195332	-0.4538255238970798	1.1167636350392982	0.24962269126724712	0.7685299248182065	0.15522005170680714	0.7667536095940125	-0.13896588766048254	0.14399580529140674	0.7527226038545445	0.25569668087984054	-1.2658981835622576	0.21680551320717117	-0.40954923096181056	-0.9530458221660352	1.037844979600052	0.36682041701449525	-0.6043194010539661	0.7449099956455733	0.47150167220221695	0	train
38.nii.gz	-0.4158391997942994	1.9487885813460502	-0.8768984653984445	-0.8987451896712705	-0.1994845908067414	-1.4470136556208948	-0.4426540782192328	1.2995911871119659	-0.512535518357522	0.4654155473751302	0.3601894471454526	0.06956552466448715	3.397915977607402	0.7920211159560782	-0.921665307015617	0.24429894382421574	-0.6791103936852325	1.1868202311137306	0.10044672567497805	-0.9688009063112331	1	train
39.nii.gz	0.9957138045342054	-0.971193036463163	1.0791560419640591	-0.9058125551977416	0.9351084343109226	2.0856800821776513	0.7578294373959285	-0.567057088300339	-0.1734437410148571	-0.7169835957030335	-0.7567049623690904	-0.4363720603638043	2.6281697054209694	-0.7198765237166477	1.3969006106098893	0.6148853388134254	2.0320188638226235	-0.419878593241286	-0.2400323142837159	-0.30922302894599546	0	train
4.nii.gz	0.8913202627503509	-0.5438298753800912	0.8961220594265746	-0.9053355807375503	0.7747512146349518	0.6198054438508869	1.047134742822327	-1.1159553585394606	1.5343038709442334	-0.026644228866523376	0.12670330242376168	-0.8696940016204785	-0.13091503822825853	-0.9048923819853197	0.9161243216641487	0.5297344788496406	-0.23492295868512203	-1.0241386697737171	-0.14682844402978742	0.7861686230917816	0	test
40.nii.gz	-0.7510550966449867	-2.1005562992297313	0.8228391026201695	-0.6053407819639711	-0.2624115293625836	1.0572834738597492	-0.17111202195516978	-1.0399670175529132	0.22644481693595692	-1.0110915353556305	-0.0510296678836763	-0.9370091064495522	-1.370647067840907	0.15779858889366227	3.7042280901777738	-0.4089589901244176	-0.5255542597116742	-0.8880331692708777	1.4042770492049625	0.5708150880840005	0	train
41.nii.gz	-0.4150216623637161	-1.76335022612914	1.0303212151177368	0.6194023579820707	0.15285284766527873	0.7444867336079879	0.5931704055479515	-0.7086261341408007	-0.5397565064125792	-1.1451869254155314	-0.8893640418463225	-1.286066429297102	-0.9841391384984268	0.21645251136122107	0.9895242337088566	0.30454964524828665	-0.18155157709733086	-0.7855998782846717	0.7883869744670973	1.2897746844163038	0	test
42.nii.gz	1.1742298228348251	-1.9679825666834845	0.8040898453442425	0.37316713160518855	0.6502374729828148	0.053429390392288285	0.4585661656417217	0.1400362920247872	0.7400483143426746	-0.4526243546921231	0.8305850451745583	-1.3588471062159027	-0.8694208827857385	-0.34236088652946534	1.0854387865180333	1.4757056441020246	0.44568054612653324	-0.6984501298044767	0.7883385464030535	1.9561967671311569	0	train
43.nii.gz	1.4898830550657753	-1.0319449399759755	1.2330672338584912	-0.9251718525237769	1.0730633287707776	2.1883396894093363	1.4926732656016264	-0.9789349488451375	0.10404598594076377	-0.6175099690174778	-0.38639408986254786	-0.4639669861281971	-0.3224412891399332	-1.4224392050372285	-0.37460039233063624	0.118242002935454	1.4863799692694828	-0.3930130818800961	0.1906137906087529	0.19670785498612384	0	train
44.nii.gz	-0.08866834565741409	-1.4723140904170955	0.6197676511411639	0.36582738284079486	-0.7708572900689541	0.9530605546316964	0.2794602702434683	-0.756819449470764	-0.05662034239451201	-1.0565179145946748	0.6057360261424048	-0.23877228377071058	-1.1274650806207498	0.9482967652841365	0.3546766941497331	0.03264961524148058	-0.7512909291882447	-0.6792269549394441	-0.4662920798447776	0.2767478304657241	0	train
45.nii.gz	-0.241431778064205	-1.2205546808647174	0.693471220777609	0.2089219704229597	0.3124388358760529	0.6387145311756993	1.441212127285871	-0.42863822084207226	0.7125048392205825	-0.26901983740886937	-1.2189023568709365	-0.7584607108404572	-0.9546335660109931	0.15735463082423015	0.6989671083059024	0.7237671645280366	-0.21517729924309104	-0.034664864806236796	0.5652104887669619	-0.6153797134855516	0	train
47.nii.gz	0.2679224153540526	-0.22209321913878424	0.6745753358766041	-0.8089370572035409	-0.22928786622614458	0.31799859672295455	0.543409188920054	-0.923731536938841	0.5896914556017296	-2.48219057068877	-0.6275087893468322	-0.7733649424558521	0.11682520449426999	0.7157569244250163	3.354702767561781	0.08965126862900766	0.17285003428963613	-0.5458483613458871	-0.5475069253124198	-0.07840359551050391	0	train
48.nii.gz	-0.8918524054942601	1.7395599370052925	-0.8889992117527559	-1.0418888212083968	-0.5333984063599354	-1.135460439685988	-0.7952461534272864	1.1421663322428053	0.7234916492019324	-0.7293904116679992	-0.7671268161693025	0.6399052527171115	1.2948070271339873	0.8549123889849372	-0.512481424873744	-0.4155593841071826	-0.13167249029186315	1.364786220393262	0.4705454446513216	0.7984022060125713	1	test
49.nii.gz	-0.7887180496998573	1.262120795920985	-0.8570611286356242	-0.8853756167604795	-0.30733768307215725	-0.7572488028747402	-0.8437703899445234	-0.14184022972865126	0.3321545739536031	0.8433343489528988	0.13996340051087486	-0.13737869733053443	1.3678918582953288	0.5689125859124108	-0.3499613733284238	0.7553514157224531	-0.8302056006543865	-0.2861581084945903	-1.0044017719179965	0.11097733395477168	1	test
50.nii.gz	-0.058235044393272685	-1.5481017431872126	0.8972226337254909	-0.8678997954359647	0.23082977137581448	0.2550838934573573	0.47939138546913923	-1.4380752476454903	-0.022685180864786783	-2.4022267033859617	0.7039896715801727	0.2824561349415701	0.6493963105391457	-0.004361973964620155	0.3698318714062828	0.31639108126867077	-0.148292685451293	-0.7968701964980713	0.05066587660135736	0.9546011466170635	0	train
51.nii.gz	0.29353738451721156	-1.6427663830661496	0.9090853638133608	-0.8071753388970051	0.7099234317707638	1.9583625103589395	1.3403796933698446	-1.1349333484336501	0.014106207028109687	-0.6293722139134044	-0.41580937595896555	0.6419627775315765	-0.0544619590156212	-0.3476359566399483	0.2580806412921125	0.7369433986989968	0.445250050067864	-1.0997467160894143	-0.10475128230800987	-0.07052849844547628	0	test
53.nii.gz	-0.8911189324941977	0.0737154742437824	-0.9992945384337842	-0.9494323028613953	-1.7746079320021368	-0.030888671122139513	-1.5224006820833211	-1.1833307598622997	-1.7608350435525406	1.738524591724421	-0.6052028690416256	-0.14455121542968796	0.8940401975717667	0.6802139491436247	-0.16092834703501502	-0.7950807167444258	-0.9000064417703667	-1.038773457589232	-0.11987127766755783	-1.1817427115789958	1	test
56.nii.gz	1.3463783896383057	-0.8594843370495141	0.990626884720389	-0.8781067665373102	0.40825450755444076	1.5930880718049982	0.8864596133521508	0.13707726509677262	-0.4552676918387584	-1.7550253807582847	0.6601134216056713	-0.26309673249217075	0.07575961718140374	0.16344466117275336	1.4607563968152883	-0.4370033947894472	0.4417468010502111	-0.332157795575748	-0.032018618278784675	-0.07263187456213759	0	train
57.nii.gz	-1.318239975854781	-0.08539833130635639	-1.0987803749147402	0.1779603319179609	-1.255681021481121	-0.0012237747328185816	-1.9827234767136461	1.1719229872659325	0.08528394637160985	0.6960892069502012	-0.6083287572823194	1.6922946218313506	-0.7131704025985719	0.823614766860742	-0.14689558066919228	-2.0080192892313433	-1.190772258990639	-0.13968461611019442	-0.8504786001646099	-0.4230287897982784	1	train
58.nii.gz	2.414020703384414	-2.037174164267236	0.9728873361127346	0.6039702547175562	0.3109555059495064	-0.4810991150303481	1.101085039406678	-0.36270644817434866	-0.5132973218425767	-1.3695880604905288	0.8027060882231771	-0.0900960622103758	-0.5423534691434369	0.49617585427421784	0.012143426637979494	0.930831634499491	0.43572759073222095	-0.7195284288556258	0.7783719098873448	1.428454736501623	0	test
6.nii.gz	-0.66910648691609	-0.5281857464692352	-0.8680390955292435	0.15146846547367718	0.2625772602220113	0.03437573759765258	-1.0526249752532724	-1.012097587019348	0.19626220303243802	0.15060670155416608	-1.4103225930340089	-0.241545303236005	-1.0967767945581375	0.17040256025697262	0.506153260376024	0.7916365352866573	-0.6021385992229071	-1.0742531120421057	-0.09519842426674292	-0.9803795785024295	1	test
60.nii.gz	-1.1821145983472927	-0.1231325653286829	-1.1685397123222536	-0.01884525937820145	-0.6048724541886317	0.3632442998970441	-0.5090751303481241	0.0933537009597529	-0.684245410085748	0.05906770984622029	-0.44450845850142	2.1347139682369773	-0.11838399067582298	0.9388477814249372	-0.20858309989382884	-1.1538661799800776	-0.5980909464593065	1.0838374645304396	-0.6300195056596144	-0.20761480097186183	1	train
61.nii.gz	0.2944510820284844	-1.9344015664059244	0.6266203588077827	-0.7079453163442215	0.3932257269289185	1.0868480925382724	0.983097737946952	-0.2702794618127846	-0.7098890380648877	-1.1187104352300594	0.45026194008224424	-0.16940608730132117	-0.6502824281944409	0.08709387011594177	1.171390564854908	-0.15971852085031069	-0.10335248159975674	-0.4805577865930704	-0.17718770492453673	-0.06085301215946831	0	train
62.nii.gz	1.5577459517205878	-2.670251016780918	1.2724701276686843	-0.5985108330305486	0.9170562292565066	1.478425084749815	2.134206404851435	-0.48100146401747984	-0.6661526401017268	-0.4023737764392834	-0.19838834930703472	-0.5504687979366939	-0.9355915490499941	-0.6507687772782017	3.025214135506491	0.24871587751338334	2.6228848914113283	-0.4431204163903527	0.8210455679149691	0.5495441077622795	0	train
63.nii.gz	-1.2416689108244798	1.396514480658462	-1.0362792451668879	1.4956823096533929	-0.5756582174303235	-1.7753523291142332	-0.6967279489766801	1.0817455887155047	-1.1373580870571658	1.016200776438969	-0.3202456681973044	2.050505901792926	0.378707669289891	0.8374491314329109	-1.0076586612531586	-0.3909942992603865	-0.8887996815679985	1.7564066998641077	-0.6892397743897075	-1.8438042976581939	1	train
64.nii.gz	1.1597745855483044	-0.38398764138168534	1.1793112771202767	0.5864144760094852	0.5460718735192791	1.1131155254460738	0.025644559085617715	-0.601101991813927	-0.2732962836130819	0.3909748655469358	1.606538801604615	-0.6344387143056122	-1.0628549076172442	0.0921077748874401	-0.11798247082358669	0.3984661688411483	0.17695407968626903	-0.2853792110368313	0.268527109653349	1.4426070171173564	0	test
65.nii.gz	1.342442562357773	-0.42135994337347554	0.7403947659078315	0.44345468189919557	0.5710467439108128	0.3350160936870819	1.3234889469236808	-0.5758823970678775	0.32280825421367937	0.14457403258746346	1.006085552135186	-0.2761753894536628	-0.6821693244645788	0.1270926325670005	-0.1974680788411217	1.4321512023057767	-0.1164887731551047	-0.4827195826457841	0.7354574041502875	0.4780339511845502	0	test
66.nii.gz	1.0385964272479615	0.1114672522267407	1.1911067945843998	0.04668063527291207	0.938239988563161	0.4824085716643289	1.1767440549026427	-0.2527611241019751	0.5171156420216857	-0.8910510955528596	-0.6584094998424279	-0.6317075679949852	0.710563962153341	-0.7532912939945549	-0.453641585888858	-0.7238198373368838	1.540256128349559	-0.4007441336440325	0.2217644786839988	-0.40296141986349615	0	train
67.nii.gz	0.5849783516941944	-0.3277799124360732	1.0413295319493707	-0.6987568338123025	0.5134309448281095	1.1934922945103152	0.6889541792610911	-1.0064872489298238	0.02261928307864285	-0.925419217844379	0.4708843862135387	-0.040532648670933695	-0.4071112679974784	0.20981467232538908	1.5811675151957572	-0.7725995397777374	0.7105244569985985	-0.3533437680539859	0.19065957634359007	0.5581024575975498	0	train
68.nii.gz	0.008742452855516052	1.348424532074729	-0.7048362035197587	-0.027848717602621913	-1.0393291980128352	-1.2787615143358675	-0.1551599086863142	0.40351218478473805	-1.194750755388963	0.5420638766533443	-0.211990510383694	0.6288902887129213	0.7690376238649362	0.9631214237377066	-0.884219203001753	0.7517140211353799	-1.1025401003777622	2.038870451123501	-1.0304903039804065	-0.19064354876142767	1	train
69.nii.gz	-0.34496513326085926	2.2774103687579554	-0.906908349987997	1.5416082728546638	-2.180665016453897	-2.167422982793161	-0.6580116135457622	2.1453251367290735	-1.4950316476261718	1.2465103185981314	-0.052920209468463576	1.1302536173154998	1.105300982703794	1.0506213918463663	-0.9706395097576842	-2.079571980999676	-1.068991059179407	1.2431383752314213	-1.0293709881151796	-0.4740050896057817	1	train
71.nii.gz	0.8398228307434829	-0.33144854710970445	0.9833112327926435	-0.5475405711305986	1.239582375428786	0.40799211187845896	0.8617380135156775	0.9580159623991411	0.8265662806886512	0.31962790458439844	-0.01785377529130325	-0.8240515215486981	-1.0679311259429998	-2.4388043614722132	-0.9924226927317593	0.6270043705974451	0.6511900796242487	-0.334419223298347	0.5267935318973042	0.7047282495772024	0	train
72.nii.gz	1.8740202407983928	-0.4894620526815028	1.1851721548778675	-0.6430984030857236	1.0431469295312072	1.1174141332358656	1.6330104394888734	-0.5111732958804364	0.14026084964129235	0.3240083984651584	0.9257967178469874	-0.5863538115236473	-0.34929707808887983	-0.9433105268206985	0.6608499266133215	0.8001553123811516	1.8117947945391322	-0.6769677717258366	0.6107672404230153	1.1842958785623563	0	train
73.nii.gz	1.780793345531945	-0.6279092906375294	0.8833635142665909	-0.6682734361248454	1.2004013450327566	1.190051039775556	1.4109076006630739	-0.2843649492841931	0.9103851770090272	-0.35195594512652273	1.006788129223061	-1.0640520003267249	-0.5868095754987562	-2.049720882488386	-0.48765151024428827	1.1190925261205482	1.1949886155597642	-0.677485516130291	0.7998246792514541	1.8060060909432325	0	train
77.nii.gz	1.611566295133832	-0.07888822461059727	0.9727016111920845	-0.685560070274035	1.1523752526544402	0.5711454990201744	1.5165907378357344	-0.7147407991275522	1.139922018620291	-0.2750477322383998	1.466282713797962	-1.0412795744325052	-0.9102832024929065	-2.1330358893706576	-0.6404948008523064	1.528941125464786	1.3260134700473956	-0.36495410092868946	0.9600996971390948	1.5757315668511302	0	train
8.nii.gz	-0.41504233239557015	0.06194858380619375	1.2076146262745506	-0.2176216505450815	1.1415151700753865	-0.19767571569075057	-0.44052622525649293	-0.5319525048366903	1.3129319452012127	-0.6271826976711113	0.9454600101522096	-1.323424691680945	-0.8235013439753557	-1.5568505818899896	0.08700343102094782	0.12783193395283082	1.0876295370990556	-0.5860777541557325	0.981463102986761	0.06574375023542199	0	train
80.nii.gz	-1.4283297441625165	0.8007768446432169	-1.5068070384835435	0.1717811815672333	-2.6743107738139926	-0.881750209774645	-2.0585808966944876	-0.4828302660687553	-1.256352960291292	0.9475178413713362	-2.687338698449572	5.250188446111578	0.4989286743653804	1.0281392395837128	-0.05118945640656854	-1.936017210695518	-1.3259674448357364	-0.3735948881082004	-3.673338923467475	-2.92171196691307	1	train
82.nii.gz	1.1876032653243636	-0.4429979278973174	1.2049103785532576	-0.0186739909249569	1.2866449691457444	1.060990924835167	0.7790490766765108	-0.3633308005507982	1.2849597341408847	-0.7063803998098491	0.5023737830297831	-0.7590518430490757	-0.9103994270135485	-2.2804062408746146	-0.6320065400921111	1.2047209600723647	2.5274761732572677	-0.5741921376521104	0.5449875656024136	0.5520744171949328	0	train
83.nii.gz	1.6598762301113539	0.6969357944176244	0.6394696917124167	-0.24649633996001222	0.675555510926469	-0.6689599458306043	1.224029444245285	0.8506987675988695	0.6596868645178353	0.6586305878929514	1.4484118933152188	-0.24861740221668846	0.40800106704796285	0.011420458381553332	-0.9314394509893028	0.5671681121152659	0.2678490886672631	0.7671935020986019	0.5777956064340494	1.0930317848226745	0	train
84.nii.gz	-0.14221155531779042	0.4442021046996534	-0.48416796654857497	-0.06749217585315026	0.31205715416469954	-0.10319659068745611	-0.438636950684313	1.6585502899090667	-1.0325698159333827	1.7278972828580896	-0.44703082258812044	-0.48469771997758876	-0.5251145794392558	0.5424176756361581	-0.05906572904650448	-0.12935667843949306	0.16594431306827753	0.25129201953867475	0.6976957095437056	0.15639532038718992	1	train
85.nii.gz	0.3406854910444334	-0.16334734905606813	1.3198632138553965	-0.36500519786902	1.4372847787357839	0.44166376616865355	0.6372953317545684	-0.16409838690500891	1.0853429975578934	0.5173049313254472	-0.6828802976852709	-0.7087592852553937	-0.053652749750369856	-3.5901679407801246	-0.19298749221702485	0.058485326118017766	2.309569515069466	-0.1134051186573584	0.7395666005317214	-0.5216305657564274	0	train
86.nii.gz	0.7726056341542539	-1.1242379521055073	0.8717309957014479	-0.917364955086891	0.5841165796948363	2.1584367479981115	0.4830527514797162	-1.1134942485274602	1.1778465175822936	0.45679697330813884	1.5783024547550446	-0.537624706182678	0.6535527439113142	-0.3547358262705653	-0.5145379446594077	-0.032844354938529184	-0.40091440713214693	-0.7388104674356909	-0.06983569117736495	1.5416486860384877	0	train
87.nii.gz	-0.8561959362439603	-0.5920011279967822	0.11650439695447148	-0.9046030288535616	0.2518424699710673	1.5138732513072217	-0.15574873577464043	-1.1032938396791427	1.0318202518975783	0.8944563804593979	-0.7176163591826697	0.3680437772320575	0.3207146743553964	0.47091344691137044	0.5247061371472562	-0.552337008945996	0.21810983319647426	-0.48620355362732176	0.5288051426925248	-0.42336770619896874	0	train
88.nii.gz	-0.23852048786204488	-0.19210415889665328	0.8936731976322618	-0.8811669452861782	0.6305761074949203	1.1504013460963964	1.4279395734705496	-0.9039318358725545	0.7531297328796099	-0.6378486662240354	0.15875155232942867	-0.05842402292940435	-0.4158598380953949	-0.04028885315576164	2.3061427142984896	0.3242686070066224	0.015483758551037457	-0.47444021625536026	0.26940755182640375	0.4922560950626286	0	train
89.nii.gz	-1.0470511660634687	0.2607503156942185	-0.9430909029767556	-0.05795218757170622	-1.5985023219307744	-0.9119372339119072	-1.5907019132825149	-0.5544791252957035	-1.2373988781316783	0.6676399974482765	-0.9319013597802841	0.9889804386862854	0.05212676232051074	1.0537348796637316	-0.7933964195553996	0.5251418822218586	-1.1890804902686665	-0.47865479590769117	-0.9171147770986859	-0.167166346374562	1	train
9.nii.gz	-0.983977467970908	0.5856034914625405	-0.9427184680906219	-1.010702743578093	-1.4313684738415469	-0.511978716315811	-0.9231958427516009	-0.6095303888304858	-1.1768729479583777	2.0540713435425624	-1.1336504540694998	2.085989766017693	-0.29793664224208527	0.9109968756541831	-0.8098594300970199	-0.634248642247702	-0.9742343719244051	-0.2880390413139241	-1.9638998131104397	-1.245713423581489	1	test
91.nii.gz	2.004361673418869	-0.5867488142245539	0.8928943749413102	-0.8684584210611364	1.286278253369666	1.0743900471611265	0.8908356356948539	-0.5874115527333637	0.4389509133445597	-0.8546165369264644	0.4183661827649128	-0.7593961504888423	0.7665937362434099	-2.57794084740608	-0.07604801858772071	0.4022027918875262	1.7493400453251793	-0.766528737773074	0.3510244796097895	1.1588393861577935	0	test
93.nii.gz	-0.08030917735564394	-1.8648135487515316	1.1845945708549612	0.28591255534302584	0.8816523088032047	0.5043856160772214	0.6651342777672778	-1.017329376310158	0.2567805924465465	-1.854454053990775	0.7119172657889268	-1.245731912795383	-0.45806663592	-0.8200595283492681	1.9661673608364685	1.248406036482228	0.5654532106210048	-0.47746788986963035	1.0187273858129533	1.413874129604572	0	train
94.nii.gz	1.9708812596949787	-1.5673609207900447	0.9966945780166833	0.1277092224450383	1.2264985444021375	0.5280644199652668	2.4581843962668106	-0.9754458415428391	0.6205707588328838	-0.8700675945463547	-0.9331899527904977	1.063033784197891	-1.2168023552893397	-1.7080547991856176	1.924327689253754	0.6079604101413206	1.744451277955888	-0.7554922718087926	0.6438305003884828	0.5231825431714221	0	train
95.nii.gz	0.8311270199586136	-1.1831609193111043	0.7435263179093012	-0.7899197157312898	0.3211656326445967	1.4373837609804712	0.019708913260493715	-1.1866548425965584	0.30540737258857437	-0.9890801960529287	-0.6181630932901768	0.19232323420114375	-0.7029256423130573	-0.13606204420141355	1.2308675734784111	-0.03312414748363113	-0.3472360806691326	-1.190310683015073	-0.1827805849762504	-1.7136727683147115	0	test
97.nii.gz	-1.0486147605480547	0.9170963823672222	-0.9785006524935008	1.7471617897696046	-0.7657188477729543	-1.031457007948671	-0.8049095929490536	0.4690410856781456	-0.5636779678912308	0.9316863263044558	-0.4911033801627669	0.7525184336182501	-0.4989430085218531	0.8219908757933998	0.0840589570679359	-1.1189647941196954	-0.7896666811916253	0.07018766726163474	-1.1814014535011834	-2.285339348157776	1	test
98.nii.gz	0.31560647037085454	-0.38325198449448455	1.0489334591163146	-0.9852767126096738	0.8286086286800732	0.7973228435081896	0.2577466309315379	-0.10981981176619152	0.29730042938048556	-0.8398245197399308	-0.7807829167234933	-1.1225498260907807	0.43490010275876434	-1.421945142096151	0.5863719546655008	-0.6764101196379441	0.39477955678452364	-0.6850537557097067	0.17702612886921545	0.9366562492854446	0	train
99.nii.gz	1.4436694107247598	-2.2531470499048165	0.7524250880419198	0.28494489686077273	0.4399690475745463	-0.09377353680791806	0.9817729762171151	-0.6842122019020239	-0.01704399064755685	-1.743166684276841	0.5501460405458745	-0.9287591225760161	-0.975358282713598	0.2579713557520236	0.6022143526244697	0.886098820129217	0.3475542018257429	-0.6813230170911466	0.784316324104444	1.3264427646827281	0	train
