# Supplementary material for: Radiomics machine learning based on asymmetrically prominent cortical and deep medullary veins combined with clinical features to predict prognosis in acute ischemic stroke: a retrospective study
Source: PeerJ. 2025 Jun 6;13:e19469. doi: 10.7717/peerj.19469 (PMC12147764; doi:10.7717/peerj.19469)
Supplement: Supplemental Information 2 [file peerj-13-19469-s002.zip › features/APCV_DMV_rad_features_z_score.csv]

ID	log_sigma_2_0_mm_3D_firstorder_10Percentile_DMV	log_sigma_2_0_mm_3D_firstorder_90Percentile_DMV	log_sigma_2_0_mm_3D_firstorder_Energy_DMV	log_sigma_2_0_mm_3D_firstorder_Entropy_DMV	log_sigma_2_0_mm_3D_firstorder_InterquartileRange_DMV	log_sigma_2_0_mm_3D_firstorder_Kurtosis_DMV	log_sigma_2_0_mm_3D_firstorder_Maximum_DMV	log_sigma_2_0_mm_3D_firstorder_Mean_DMV	log_sigma_2_0_mm_3D_firstorder_MeanAbsoluteDeviation_DMV	log_sigma_2_0_mm_3D_firstorder_Median_DMV	log_sigma_2_0_mm_3D_firstorder_Minimum_DMV	log_sigma_2_0_mm_3D_firstorder_Range_DMV	log_sigma_2_0_mm_3D_firstorder_RobustMeanAbsoluteDeviation_DMV	log_sigma_2_0_mm_3D_firstorder_RootMeanSquared_DMV	log_sigma_2_0_mm_3D_firstorder_Skewness_DMV	log_sigma_2_0_mm_3D_firstorder_TotalEnergy_DMV	log_sigma_2_0_mm_3D_firstorder_Uniformity_DMV	log_sigma_2_0_mm_3D_firstorder_Variance_DMV	log_sigma_2_0_mm_3D_glcm_Autocorrelation_DMV	log_sigma_2_0_mm_3D_glcm_ClusterProminence_DMV	log_sigma_2_0_mm_3D_glcm_ClusterShade_DMV	log_sigma_2_0_mm_3D_glcm_ClusterTendency_DMV	log_sigma_2_0_mm_3D_glcm_Contrast_DMV	log_sigma_2_0_mm_3D_glcm_Correlation_DMV	log_sigma_2_0_mm_3D_glcm_DifferenceAverage_DMV	log_sigma_2_0_mm_3D_glcm_DifferenceEntropy_DMV	log_sigma_2_0_mm_3D_glcm_DifferenceVariance_DMV	log_sigma_2_0_mm_3D_glcm_Id_DMV	log_sigma_2_0_mm_3D_glcm_Idm_DMV	log_sigma_2_0_mm_3D_glcm_Idmn_DMV	log_sigma_2_0_mm_3D_glcm_Idn_DMV	log_sigma_2_0_mm_3D_glcm_Imc1_DMV	log_sigma_2_0_mm_3D_glcm_Imc2_DMV	log_sigma_2_0_mm_3D_glcm_InverseVariance_DMV	log_sigma_2_0_mm_3D_glcm_JointAverage_DMV	log_sigma_2_0_mm_3D_glcm_JointEnergy_DMV	log_sigma_2_0_mm_3D_glcm_JointEntropy_DMV	log_sigma_2_0_mm_3D_glcm_MaximumProbability_DMV	log_sigma_2_0_mm_3D_glcm_SumEntropy_DMV	log_sigma_2_0_mm_3D_glcm_SumSquares_DMV	log_sigma_2_0_mm_3D_gldm_DependenceEntropy_DMV	log_sigma_2_0_mm_3D_gldm_DependenceNonUniformity_DMV	log_sigma_2_0_mm_3D_gldm_DependenceNonUniformityNormalized_DMV	log_sigma_2_0_mm_3D_gldm_DependenceVariance_DMV	log_sigma_2_0_mm_3D_gldm_GrayLevelNonUniformity_DMV	log_sigma_2_0_mm_3D_gldm_GrayLevelVariance_DMV	log_sigma_2_0_mm_3D_gldm_HighGrayLevelEmphasis_DMV	log_sigma_2_0_mm_3D_gldm_LargeDependenceEmphasis_DMV	log_sigma_2_0_mm_3D_gldm_LargeDependenceHighGrayLevelEmphasis_DMV
1.nii.gz	0.9347299753290204	-0.012081829942304518	-0.48125502137417986	-0.42343906246342705	-0.5741838917758141	-0.11892182966786138	-0.47122975214725543	0.48500236071271935	-0.612895871347275	0.3660513543902726	0.41979577788635375	-0.5218854383025098	-0.61193635071366	0.46555000519113154	-0.08862701690964987	-0.48125502137417986	0.31091040251623875	-0.5980026749997926	-0.17741533134649431	-0.34064625325500586	0.3562509884743135	-0.5042822020028294	-0.3525130743253631	-0.09731437559589078	-0.33696748533886306	-0.18400131712804368	-0.2576401368979849	0.2829202081309256	0.3119029792490466	-0.08196925163471179	0.001729805941546852	0.7939002170574625	-0.33166507456160654	-0.004082193634455245	-0.013689616447068167	-0.14609412139573938	-0.11379182732043171	0.11565627915350514	-0.033404753072058355	-0.49307316065530127	-0.041960348564771294	-0.7887054237806911	-0.665394754410621	0.13138492076029212	-0.2809109183260424	-0.5543864865469145	-0.19825067464007748	0.3902409028164611	0.2959147255964018
10.nii.gz	1.371723213506685	-0.03654972637783927	-1.10501972130279	-1.1218026273293344	-0.8529341682759211	-0.536930975432806	-0.6272951814322347	0.7831871311217021	-0.9726742203492547	0.876086547467555	0.8415028694535601	-0.9367460891486141	-0.8850276173367502	0.7644171825184737	-0.3790003048145983	-1.10501972130279	0.9986767261239967	-0.9182800949408967	-0.4491679246643153	-0.7382845545529927	-0.045503958860269325	-0.9456122942033439	-0.5962387182680984	-1.8385663377793184	-0.5321708414277423	-0.5335457866721272	-0.6403661439834252	0.44469397147910067	0.48102456855071873	-0.1832382881816904	-0.11964645728631243	1.822208713568784	-1.6982135221334076	-0.04785163639314506	-0.3469579976227791	0.34940651914423765	-0.7789634736464794	0.3578132611876259	-0.8604363017449532	-0.9248944596306036	-0.9918384002520175	-1.4524473068151484	-0.20234439840514448	-0.18308306741219685	-0.7556239809729909	-0.9366926308160689	-0.4816144347360137	-0.07954430249860754	-0.3694994631614377
100.nii.gz	-0.6823696529549634	0.2115593105380061	0.5887642667551045	0.7509501245166256	0.5674715951469171	-0.07209331209384992	-0.34280869200629555	-0.0960703237430958	0.6315062697062952	0.3191773424803819	-1.2279597595401197	0.3855584077079386	0.6174663282660289	-0.08448496372262858	-1.070823820366926	0.5887642667551045	-0.8017488060140925	0.4109254604203404	0.690272117576764	-0.06445164257399227	-0.7263374486363291	0.245737268994914	0.16145855139497575	0.6991708231096216	0.39016124721816775	0.6328921205322178	0.18580767784745492	-0.5329170804611317	-0.5024918262191063	0.08713603589698557	-0.4172915960184425	0.8608165032656985	0.43384780659524347	0.7641788474146427	0.877904269779278	-0.8861050424214993	0.9506190312839067	-0.9372373544602614	0.9895674257037883	0.23943131546038574	1.547813065740902	0.1733778381212638	-1.0626768324736169	0.7777948778065972	-0.048756861780667106	0.4143344470951249	0.7836837932494739	0.4419539185511544	1.7576035853333432
101.nii.gz	-1.8098496167842126	-0.16941734786214124	0.7107221008467989	1.121042419669385	1.2780472413395083	-0.2717951247118478	-0.11157734868023976	-1.5320353898383328	1.0232208066543667	-1.4179549694529363	-1.542831534380459	0.6959823459691048	1.12221448432212	-1.5000795849865243	-0.36148899258864564	0.7107221008467989	-1.112553305099448	0.7363035991761075	0.9448419225367153	0.08348281497033262	-0.1805651446897158	0.6547024849321659	0.35907635725101583	0.9057098437921203	0.5328813849116624	0.8975522191297776	0.4645482819166337	-0.5958527425493545	-0.6004002532383463	0.8440013695315465	0.22523774369727226	0.33262412930476243	0.8174209914640496	0.519249395561578	1.0896362433686808	-1.055716868226559	1.2721828847223098	-1.2564301403476894	1.3249057727242868	0.6320905366279896	1.4965530796686823	0.8852111712731613	-0.4303519182945805	0.1536295341093123	-0.1654886739395457	0.7514797956291456	1.0240374801640963	0.027457611887905364	1.1980118548466905
102.nii.gz	-0.06053800572504632	-0.9017938882616029	-1.1111579890466232	-0.6975760472643715	-0.9852965683527439	0.40696798576825777	-0.9764632724978316	-0.6214312446162339	-0.6574168822913099	-0.35324866406385635	-0.08160031724960176	-0.6065924396156396	-0.9137265338749206	-0.6293362304962468	-2.1447434901664875	-1.1111579890466232	0.9249614512237998	-0.49523668685809286	-0.5008459967334544	-0.29194088660231615	-0.4034879849834154	-0.4352224826606648	-0.5463617228398273	-1.773969133241599	-0.5299489622523503	-0.6393155007374062	-0.5736508671176093	0.47001331834926846	0.496632935138924	-0.4062333385903388	-0.18319721791771876	-1.0242397794662712	-0.9378275244349461	-0.17854944616923266	-0.46150364573451663	1.5010805776669516	-1.2807861009189763	1.4899239963831217	-1.498202658347782	-0.44534205033186713	-1.4952247516859305	-1.1423507311775625	0.7663129546244354	-0.7519623020205749	-0.7026837122281494	-0.533788199519599	-0.4199647369694773	-0.6113753121235078	-0.7147419195115693
103.nii.gz	-0.3947300306042222	0.7625971726080142	1.6260881720851903	0.9964336326340801	0.5285621088306764	-0.11625854347873545	0.6229757034127471	0.5832242914788311	0.813254477620857	0.8072425838959828	-1.1235949202766515	1.1024783732247536	0.6343104632611613	0.5914450236156882	-0.7194100494874404	1.6260881720851903	-0.8921578130186388	0.7965749122521707	1.2756854959610657	0.5385233920521219	-0.7889238126513556	0.7501201147102096	0.4720441088817002	0.9188275260657516	0.6404604959234919	0.9270797723514028	0.5583511337602547	-0.7051493757492219	-0.7106104965081603	0.9505127422231008	0.36961808514547834	0.9047618470171798	0.5690173286813761	0.6160226788413794	1.3492041264343961	-0.8882417996525734	1.2208371463085252	-0.7977121248228656	1.236359269167688	0.7335890127918259	1.7565060885052406	0.9558241913225499	-1.3422530077111758	1.5075580439919911	0.5829282467294191	0.826731133055236	1.3005526977906932	0.9477475961864114	2.5485408377840186
104.nii.gz	0.587967579904568	-0.6210920077385231	0.3003356221719936	-1.105308543449346	-0.5763756731475347	-0.7142517027766717	-0.2732366149122636	-0.21145407558841522	-0.8676985887460082	-0.4107713715267686	1.527732716345964	-1.1025262924456443	-0.7101218430535963	-0.2232973516301044	1.2069826480024468	0.3003356221719936	0.8012238363197547	-0.878231970529651	-1.054433664409367	-0.6985839570891687	0.26109002914431967	-0.7785345857368953	-0.8370537525033286	0.30602378511778344	-0.9809379918319985	-0.881908258044896	-0.8082547964483175	1.0521850015688818	1.0393702425543772	-0.34799652458167935	0.34330190307157527	-0.2079802400075507	-0.26227611376526977	-1.0661352964795676	-1.3557412843533219	0.44015812938077964	-0.8909159552387773	0.38988499729936604	-0.7882256044041777	-0.7973345163027804	-0.4171581947537096	-0.015151412251761311	-0.8897856144669074	0.30355595954785236	0.8376279290326353	-0.8912194188875557	-1.06884385564586	0.8962111853322062	-0.7183929206759907
105.nii.gz	1.750993336971124	0.7548092991608264	-0.08514253049127397	-0.41569856587390974	-0.22758311578722373	-0.22450280914140658	0.1440931279897633	1.9192838265195713	-0.44084723303990947	1.619706770120855	1.6665788145975948	-0.7361830437893788	-0.3318262102406683	1.8899976753290808	1.1611057458928118	-0.08514253049127397	0.1839490642600179	-0.5346396413912877	-0.7599092421289836	-0.3443357676005112	0.49185434980579773	-0.5228927234978176	-0.5034252879037396	0.19572345089836474	-0.611168112758575	-0.32659430391693695	-0.37850138792238	0.6663912115210571	0.6523557525757621	-0.5404805344569593	0.08913714365135024	0.4271198129512761	-0.06782651761197177	-0.7094449159146918	-0.8633703812184288	0.060543563889310724	-0.2492325443191425	0.2688903479155807	-0.15753154204595918	-0.5225435172213146	0.1655379144870932	-0.48199142145251533	-0.8643772154749108	0.4428470655260322	-0.018052257081405877	-0.5303098943714238	-0.7451315698847601	0.5258530645392319	-0.4616478046903753
106.nii.gz	0.07060747962883426	-1.3543514663376062	0.027361851123281128	-1.4453380797120943	-1.3444327083474417	0.8476267390139284	-1.0746182632684467	-0.838397121663525	-1.2576080383712267	-0.7312619297955408	0.4451300718452312	-1.00877119297556	-1.3399360402203715	-0.8483804682337921	-1.325565487587067	0.027361851123281128	1.834561891051946	-1.0181331938571032	-0.8889873657445617	-0.7528514607072991	-0.10236246543855172	-1.1074460030913027	-1.0467779330099813	-1.0431610530096769	-1.3947072857579978	-1.3719514706058356	-1.0373756446947342	1.6264907099587114	1.5617182438593185	0.6164613221131222	1.530057536436973	0.5488436545176694	-1.5901869536889484	-2.0785239470568095	-1.0121074892674908	1.930811752143618	-1.5275405598436298	2.0134847526128272	-1.505852667035407	-1.1192815434014092	-0.7270004217036303	-0.4031820591039278	-1.0668977643409936	0.44930733053897626	1.1667210272299962	-1.0303496817847677	-0.8834381941900347	1.1648877301741052	-0.3607489522868813
108.nii.gz	0.9295207920224662	0.6172261593238422	3.1848084814785658	0.07596066833341686	-0.125421306949489	-0.1552271546951052	0.33093410643031035	1.1979956135250265	-0.12694788966434767	1.0520306460643272	-0.15734006332428072	0.2979026012076526	-0.12215380247925624	1.1814318944436253	0.4623398355963045	3.1848084814785658	-0.21350097168476204	-0.26650507634844106	0.4468598885258008	-0.22021496803825563	0.42978504810247814	-0.1427356135200497	-0.5303972433788837	1.0710104609829942	-0.6361225101994137	-0.2982034641899066	-0.3901384046576096	0.6817174047384577	0.6736491164111569	1.9306235297277405	1.8007775862542252	-0.5449518722881392	0.7317061261836407	-0.674077171502743	0.658214280871051	-0.33317850100431806	0.24042541171092557	-0.237828501638278	0.5338909921499985	-0.17476592944923933	1.6314783725695159	1.7777185105616589	-1.7278201671141271	2.1353273395168415	2.2838196399793267	-0.24950927816005306	0.501649326267804	1.7727318902324964	2.9416636340828894
11.nii.gz	0.9644911721945261	-0.09713473686940163	2.5582994121752742	-0.6515218793548093	-0.7062048834957592	-0.21266914707383253	-0.29884207856320993	0.5362475717362812	-0.7241192837992388	0.40760979322440805	1.08371939758356	-0.7389371633568115	-0.7039352581470906	0.5144062370154489	0.6422385170836808	2.5582994121752742	0.5414474832507611	-0.6740141438302609	-0.635208546967388	-0.3534083880383527	0.3548208815347165	-0.591797181286844	-0.7217350242842469	0.4687938948674083	-0.8517332952447139	-0.6800772052151435	-0.6623053118617249	0.8919365321950125	0.8918290848977661	0.3634097216647264	0.656260761144914	0.29534776847309946	0.013780623804453943	-0.7950275433940317	-0.645959364490795	0.12336160923975845	-0.34400619289442336	0.48868323914966294	-0.11937515211631866	-0.6038255070229716	1.431009029934086	0.6332897875352039	-2.211271561385239	3.1480893882113485	2.7491809642486156	-0.6657038099362255	-0.6209727583406598	3.5299179078550162	1.3582570285027444
111.nii.gz	0.234829743098975	0.08279917379776298	-0.06787690499998504	0.0049939659293426475	0.13589593361782662	-1.1451220296893891	-0.058767540451264914	0.0716492107320506	-0.07060003720026357	-0.10221473330590232	1.0040942985987156	-0.6411480056026579	0.1305265714816945	0.0662734991552842	0.7055103678482735	-0.06787690499998504	-0.2977454266809397	-0.3298294682177524	-0.6150659721460441	-0.4489722964202771	0.23601819063985977	-0.13737330330807784	-0.49934426951903865	1.2093775279780157	-0.40197630049766564	-0.42001332866605307	-0.5557845574697597	0.29015706245611483	0.335607984269691	0.40796928835591	0.23688138041545412	-1.0453763673994725	0.854734223577171	0.1742444058047891	-0.6397488768714124	-0.3980923586979299	0.07248496230184598	-0.47342426115742536	0.3085912969636703	-0.17711564440201252	0.23602350787650553	-0.13207596710144273	-0.33539710258287636	-0.14689880126111332	-0.21207008339690728	-0.29582253134643677	-0.6291496232202998	0.30127216398077644	-0.4232528348024325
112.nii.gz	-0.435856432465579	1.4057438570095078	-0.6535051179712926	1.3609379243096267	1.250281400867173	-0.20960146026908824	0.5215362440684521	0.7231137572062437	1.256964059767963	0.6211614684723298	-1.3515278817692093	1.0202147524225809	1.2306538105947027	0.7461795100142556	0.03132053691563557	-0.6535051179712926	-1.2246668738668047	1.1106600509435203	1.156071405712288	0.19458004041332203	0.23806110808668834	1.086568156454395	1.0926131268838215	0.7457059596979416	1.2842304991769429	1.3794246259214473	1.0967004820099866	-1.3014929857647846	-1.3294816790753479	-0.24056579161359962	-0.9114868710443704	-0.1272808806600219	0.9767339725710598	0.9328432890397301	1.2573609532397747	-1.0426713816960336	1.279278935870333	-1.1113835314907072	1.2133069445905273	1.0896437208180716	1.0062929176577353	-0.6022295111007333	0.34864558155386477	-0.24094890252851564	-0.9652518314817784	1.1337171259067853	1.0655665186772805	-0.4750095005737737	0.49212513161810184
113.nii.gz	0.8404689014071309	0.6169618673775868	-0.3280117289250778	0.2592024381495868	0.005525967979276654	3.7718701636132326	2.3433238871829514	0.7989985569487181	0.30217221179449166	0.3216529784204197	1.3810397064032776	0.7932073464784503	0.09093109624240038	0.7995301485058258	3.1592181240995654	-0.3280117289250778	-0.21788517292413784	0.37811232226253844	-0.7528383346774704	2.491316582700578	4.89320164902551	1.1374430759801248	-0.32918595188037514	2.0147521675336013	-0.30583300552755593	-0.09241366464759937	-0.2420788176439665	0.275430811664623	0.2880924802292029	1.5950925105658007	1.4466720229105163	-1.7888965872558744	1.1561585563116652	-0.12206738503959229	-0.9533916848436373	-0.42913273779280686	0.31588686838779306	-0.3368282200902586	0.6619736153084228	1.0041333362350517	0.29098018814310667	-0.5298900492920943	-0.3934637447084522	-0.16742739722788727	-0.41563777755054104	0.3723304342015465	-0.8010303082437193	0.33710773111722286	-0.6529773930564102
114.nii.gz	-0.2452153056090668	0.04462415927146714	-1.3777019138753217	0.11103569428982309	-0.028536987263350657	-0.24763077161917915	-0.45704924862006185	0.03882250079693692	-0.009477710115472436	0.23824179041640783	0.5096343368555386	-0.5573187953804488	-0.03475333363434484	0.03435446392867473	-0.5785146809966164	-1.3777019138753217	-0.3473147376936614	-0.16114506692199035	-0.5685080119193199	-0.34377480077251443	0.08225138791649361	-0.6325980811940388	-0.48494697300399503	-3.2524622306852287	-0.34404521869305793	-0.8587934431435138	-0.6549412124829683	0.17842485750211046	0.2427032413299144	-0.6910925880651001	-0.6974810440468184	1.2052264380897602	-2.2227713140976664	0.4072065211002376	-0.5446267750298305	0.9391357702584339	-1.067917637348136	0.7461111782248935	-1.2672508034302847	-0.6220305306085512	-1.1935960932189134	-1.24938152264477	2.739744873129793	-1.0643410291904603	-1.188858125836785	-0.2131970180081886	-0.6702552426157253	-0.8978414542641883	-1.0227233465027994
115.nii.gz	0.09481677041025528	-0.4403127732384372	-0.010217213284778374	-0.3015623161228155	-0.41907188329064027	-0.6443402023180685	-0.47731681581860563	-0.22207943426924362	-0.46809724742340836	-0.07714511716731984	0.5926235982400851	-0.6842609762602575	-0.4372742285098806	-0.22910911561220246	-0.15425379650355606	-0.010217213284778374	0.11708618758674848	-0.5644090507591554	-0.7585601934773039	-0.5687360236372789	-0.06050860565615297	-0.4528628496880892	-0.19194998180456838	-0.6103831513915879	-0.17818534389323412	0.061532718880657755	-0.021304132560709527	0.16556751482587417	0.1719830537464735	-1.439020628019809	-0.8711796681379543	0.40583576411985295	-0.007470179720753831	-0.08647431729927174	-0.8331636968745125	-0.1791463228656955	-0.08643584366042066	-0.07271723204404718	-0.064826443406245	-0.43324591832671816	-0.3017628085755503	0.17398039592414297	0.02913901577768631	-0.37066620514613674	0.08580000588295138	-0.5453566363247412	-0.7245438002758249	-0.36178828058739965	-0.7045851871148768
121.nii.gz	-1.3629851869114349	-1.1996137857507434	-0.7512764237511512	-0.2491508126195535	-0.3067189911048056	-0.6631006729386415	-0.8799866403492173	-1.7715239491259118	-0.30628771262899784	-1.8945804158583464	-0.07649723511827562	-0.5623030674833472	-0.267267414252304	-1.7665441811306741	0.4600222246368963	-0.7512764237511512	0.10371284526720344	-0.42951703269070746	-0.7970325621265452	-0.6084538956182384	0.305494971438839	-0.6404900724819396	-0.5503823537567912	-0.09064724372124915	-0.3318488659038371	-1.179629917981425	-0.8901203020295537	0.10246578047139475	0.19400608978286069	-0.35874236130054354	-0.6608623577181203	-0.37283760398131277	-0.8090649002388208	0.7747993848437374	-0.8898016126475521	0.8870061230942875	-0.850111345062522	0.5807473024308125	-0.9580767106137156	-0.6416358682465219	-0.8443945916609802	-0.33543934041050627	1.2296506644348641	-0.688965471540831	-0.5928985451001907	-0.49727614075220744	-0.6906337987523995	-0.8789146314163525	-0.89701807365198
122.nii.gz	0.06905508186252701	-1.0939454366116004	0.7596346195625365	-0.9493193183575033	-0.98633684038054	-0.14757145896379886	-0.8157081675402302	-1.2551331436198323	-0.9356514587581638	-1.5445624052799904	0.5639192030498675	-0.8221710504551002	-0.9772444940911197	-1.2651584192881213	0.27886110924423735	0.7596346195625365	0.9199049484654723	-0.768183869670684	-0.8833731203190087	-0.36906848263411346	0.21963538285194206	-0.662528252505992	-0.7845867194160108	0.1761684352554693	-1.0256539749984344	-0.8953718673500258	-0.7121779624823201	1.1545234972051124	1.125927393217707	-0.36677182057117524	0.5595917031025631	-0.2719089280456516	-0.2182062652366369	-1.2796983360182856	-1.073170817561899	0.4974702091287466	-0.7478558798378254	0.6119614536798885	-0.5868626295118298	-0.6740804797894807	-0.862471274108047	1.297796673470075	0.0005925380241999757	-0.26988868610174727	1.3584833158156402	-0.7665713649976154	-0.8977830879151986	-0.2814209048703602	-0.8938045329028916
124.nii.gz	-1.1402315436344974	-1.254793931517949	0.35756176018817976	-0.49140669089854283	-0.3696046763768348	-0.3599175657731756	-1.3374687403965808	-1.3341814146470141	-0.42029368934780825	-1.1026846983829734	-0.030048187803002776	-0.9061960296522534	-0.3821310180921159	-1.3336310309535788	-1.2836029357113454	0.35756176018817976	0.36604588579053726	-0.5350681149332513	-0.5952326481347635	-0.6154259791096397	-0.4026250363682593	-0.7269271963615253	-0.5675674060332577	-0.5987085809870818	-0.7026956086522611	-0.407531711181499	-0.40172059027893875	0.8035997990328264	0.7668516201698705	-1.4907625573206575	-0.347984759241653	-0.310248280208504	-0.26467334293543293	-1.0549394262850131	-0.5683227715143949	0.7013514113804217	-0.7834749590010774	1.0679568417455727	-0.7885873333051499	-0.7223138035847987	-1.0516531529884303	1.5267824298994823	1.0936720622600669	-0.7260199409723974	0.6674735426415663	-0.5449405317367441	-0.593167018104108	-0.8612117662997895	-0.7523655814713323
125.nii.gz	0.6527194512827023	-0.6444074370912899	0.8638580566680542	-0.9055539395251604	-1.117108635377376	0.9776022543406128	-0.15479816680982067	-0.258640195014614	-0.960793144811245	-0.4219267592256644	0.5971816506761187	-0.46413234067743897	-1.0735603140285797	-0.26933295843033633	1.2316866410278784	0.8638580566680542	1.0647452816472518	-0.822028038169303	-0.7127421667633103	-0.5644265256588432	0.44471884039440585	-0.6701893125174669	-0.6545897769466407	0.09613278580458001	-0.6911700297722599	-0.5914310946962025	-0.6343604875367664	0.6855052502150516	0.6953793877806022	0.03015067488258032	0.2939984553427056	0.006641511568906759	-0.17319681704908976	-0.5183080520275102	-0.745395373551272	0.4095106726010327	-0.59446352447812	0.7169173342071767	-0.5140249331902556	-0.6795389518040781	-1.158863284581694	1.844879490611765	0.5536806035290228	-0.6919406980472304	1.707460928891175	-0.8192661363293747	-0.737062217411138	-0.7339487458201065	-0.816426704281587
126.nii.gz	0.18398314569307792	-1.1455727745627975	0.5421339768747563	-0.8597286550947305	-0.9748293532187915	0.1637402407032693	-0.7132134397654945	-1.0549013926815725	-0.8767963835144521	-1.2145736277336254	0.07369841565794455	-0.5095811235396727	-0.9642255443496269	-1.0649104858892193	-0.360032656266694	0.5421339768747563	0.8648972439849558	-0.7070311671655488	-0.5560054221210704	-0.36469992563061154	0.15579468195986743	-0.703279801156591	-0.5635009841169056	-0.5526606503059792	-0.559842224629799	-0.579685724247088	-0.5669822406237758	0.5081936136249512	0.5328021210269207	-0.33134165091500634	-0.10583523628153794	1.0483033688695418	-0.8172107120156428	-0.2309437090646003	-0.514041893666052	0.36584742424099276	-0.601889835873007	0.3308464838280173	-0.5789141341711666	-0.6935237283402094	-1.1755819340928426	1.4612901819506288	0.6220090556475758	-0.5858129617423181	1.0742806300764771	-0.7280182526898569	-0.5192868595549662	-0.565259018603757	-0.7628866405969064
13.nii.gz	0.783978033859888	-0.7776338676614484	-0.5622882527242565	-1.1995954411199306	-1.108244250884427	-0.012135162564468198	-0.9727335684675655	-0.0021828536738718643	-1.0516060386240667	0.18103738832342262	0.7816755973197419	-1.0349371785787587	-1.0865511616020762	-0.02384747369123643	-1.2218934040142906	-0.5622882527242565	1.3109459501534229	-0.8316532848569582	-0.7123446552049858	-0.3761230425854047	0.1772185285500399	-0.7347701083987802	-0.7585974736571837	-0.18902445780066088	-0.992667232357043	-0.8064402154627845	-0.6569202775308276	1.1173381200752956	1.0905575659017508	-0.5055402779805923	0.4680385567124502	0.2967358657412355	-0.4904937827794542	-1.2320613965045901	-0.7582313831170089	0.8301836144479476	-0.834639803222107	1.2242431078767055	-0.7153148760805609	-0.7384636011462523	-0.6013327420905986	-1.0378764832960838	-1.0617061878580853	0.5669924751976382	0.024018730920345486	-0.83923353632032	-0.7210950094097279	0.7751025302050261	-0.21570931303073512
130.nii.gz	0.7910991313401768	-1.002349090166445	0.5603843306673396	-1.4489793851621955	-1.1799862920442425	-0.17746943703542783	-0.9195478195833513	-0.41935767940324	-1.235666861386427	-0.5378622921740085	1.098579463995228	-1.1578300386024893	-1.2065726219204627	-0.44055127843343833	0.31055478599180497	0.5603843306673396	1.5945166047714434	-0.9401976649796687	-0.7470626553543342	-0.38454286084373285	0.24056446262166098	-0.7907795433293453	-0.8155274980843442	-0.26258872276303996	-1.08885616282165	-0.943270347032584	-0.7529208514173968	1.245333481539263	1.2057981039911563	-0.1914703396210284	0.7517461844802512	-0.002417217979576536	-0.5003206059162043	-1.4532290457012917	-0.8116462905691295	1.008041580627998	-1.0006399042794007	1.3023893917231086	-0.9253641428261331	-0.7946813569443634	-1.4386361396831089	0.9290739543896496	-0.059621225285780725	-0.28046647586644957	1.5622825524612811	-0.9379238174121779	-0.7880878474384327	-0.3663035167323899	-0.8211259162258335
135.nii.gz	0.4739654795162424	-0.22934735155689187	-1.2022683505088725	-0.48117179265778676	-0.1312195248033522	-0.3971346812612508	-0.923156762385746	0.1913960872658917	-0.4192564077890547	0.2553579446963276	0.9666728478115565	-1.0943945685927292	-0.18377341559113522	0.17507659121161884	-0.4560156879454936	-1.2022683505088725	0.10918242817066678	-0.5679320848616298	-0.6482442556840776	-0.36883668886667514	0.13829192498582274	-0.5834419049678519	-0.6012979242445385	-0.14362694698904235	-0.5659451874470794	-0.84984823207958	-0.7043561910978372	0.47103911336170795	0.5181706074584868	-1.4896018601349805	-0.8680159260540088	-1.1086152355971512	0.17694301179109415	-0.01116244582019465	-0.6687384566381717	0.42379967610890157	-0.7909094192420738	0.3097880295792513	-0.806871890788974	-0.5862877277378238	-1.118921725167415	-1.2648365071997758	0.9448009359539132	-0.671694975327152	-0.9714195587736941	-0.5765872188822857	-0.6673859547092647	-0.6063935244946844	-0.8752757928216807
137.nii.gz	-0.12351429070077918	-0.9673695233295572	-0.1352041155792174	-0.4055026563430445	-0.6052710223212833	-0.06018740206949947	-0.6598319943780244	-0.9841551411185026	-0.6053958798978465	-1.0707183077489069	-0.2804653602141252	-0.2974484278744429	-0.6167937871152905	-0.9913379895398823	-0.48771236969885706	-0.1352041155792174	0.2566887755303887	-0.5782714886522199	-0.19505846255112685	-0.31518837053139287	0.10277911442610613	-0.38531434154907296	-0.48989015317574974	0.4534160988733387	-0.41436748072052093	-0.33887880340311255	-0.468421976382218	0.3106467945080026	0.3504971114135538	0.9951850617468228	0.6335974803973972	-0.47128348485328814	0.470496959232069	0.08040196488145324	-0.04896967589741553	-0.21803665137493236	-0.13029147784197725	-0.11283522815579997	0.031893214094977335	-0.39477878274568834	-0.5767603374175151	0.02743840545581182	-0.008357959367126409	-0.4769448400867932	0.042053835103903835	-0.5492538452001599	-0.043578625181973474	-0.19637586883735703	-0.0632056690890369
138.nii.gz	-1.2421052693763879	-0.34701232272614235	-0.34781016278172355	0.614832286404365	0.5560065045905469	-0.3494204573858784	-0.2554987991111243	-1.386490962661235	0.4436841512474623	-1.5888586589792453	-0.014711290142135482	-0.16203307819690124	0.5394382258332842	-1.3715416980021704	0.21630538513403202	-0.34781016278172355	-0.7817883254634546	0.137821730269767	-0.5198014397408907	-0.09831981324609088	0.24235999662168703	0.4760054412533909	0.3137129051389062	0.7404465539260568	0.604501977759271	0.6745629689690003	0.22840500070717534	-0.7523171768550981	-0.7414227130071313	-2.3324634337257466	-2.096232663417616	-0.1739704394137602	0.8530742008553798	0.816678599675252	-0.5709149291142332	-0.8666895647123067	0.7722525850988081	-0.9308471391324119	0.7757751352021145	0.46386893719633143	0.5075981735869242	-0.16702064751715667	0.1716368026862496	-0.3766806530706918	-0.5961577304936498	0.15908655699485327	-0.5075789273206281	-0.42479635887377437	-0.6510725205914233
139.nii.gz	-2.3958030489488835	-0.024936211356155646	-0.24111787915805719	1.3264946083295173	2.0306904286784446	-0.4752319123293402	-0.13617104995071425	-1.972690851221562	1.5778292612998766	-2.04147269727038	-0.8183500248412345	0.3181267619659232	2.0498348816269565	-1.927190107170606	0.14435580142989124	-0.24111787915805719	-1.3317312405760295	1.109713108391452	0.20104013463505582	0.039608361727887884	0.4308118770008164	0.7940897078863017	0.7287075680063256	0.8038066962957837	0.8188936370185994	0.7528068083588092	0.5939192922359148	-0.7999466471050396	-0.8249709179316113	-0.2971149540834492	-0.6130458622757847	-1.000552684551791	1.0002578979930714	0.4980773868959126	0.3412196628979653	-0.9703150855888462	1.0128661407333226	-1.2432922742557517	1.062835607937029	0.7906312787989033	0.7832518918613995	0.460430291611626	1.0169400015920491	-0.6053917830241707	-0.7777898984530031	1.099525787626146	0.3316001802374563	-0.6990089485466754	-0.3217679849200627
14.nii.gz	0.8556091937116154	-0.1385412458238258	0.48855341644778505	-0.5261240075575595	-0.41714253742927665	-0.07292169758466886	0.2803517927565484	0.366399900471302	-0.5757709584682043	0.18043582256810173	1.2859044225412846	-0.45587944882148285	-0.46109818503355793	0.3476733062822756	1.0842782106379052	0.48855341644778505	0.256050082397596	-0.6065436832529701	-0.920226824459405	-0.3566588342894493	0.3170315647909008	-0.5887421534400126	-0.4729259218445998	-0.17431622580030995	-0.3875718927926321	-0.27026416934402897	-0.45664435098200884	0.2742007405736888	0.3191036273495523	-0.7242656420220598	-0.5586948836680165	1.4873347075085632	-0.6248702306342773	0.1539157413101037	-1.1516003040252443	-0.27252790740303595	-0.1216211325815487	-0.2875778426627758	-0.03169337825301939	-0.5806729043337189	0.9269950383045857	-0.38304909656925296	-1.651483459082132	1.9631690490336955	0.5667233142615269	-0.6043931536965833	-0.9746209316011127	1.8199277129501517	-0.2651760744027146
141.nii.gz	0.9339898565265047	2.6170287130398533	-0.9131874754513235	0.9357537890795362	0.8999952697025948	-0.16195880637497517	1.55409912804627	1.9403430606665637	1.158986107112775	0.9576397173378021	0.6510747603973576	0.7053217962069976	0.9220700332788901	1.9516321489118256	1.5929589149218706	-0.9131874754513235	-0.711105509685845	1.0465625528866278	0.4134210655593647	0.18281055257340262	0.3089187783131262	1.0469651326284253	1.809907456937412	0.017739619287960244	1.6007281728214686	1.3674142656622692	1.8448503190350756	-1.417097891773186	-1.4485948258125998	-2.044836504323089	-1.8065213465139023	-0.8548076977184844	1.0540272328972586	0.8898904970990867	0.5239875319838823	-0.8226837104323956	0.8589768824275829	-0.8172074015585379	0.724262450894476	1.1118227280836823	0.2975486785916427	-1.03893092950117	0.25135605934085525	-0.5052936935127244	-0.9653096387736845	1.044068020880756	-0.2577276048921048	-0.5332692946370041	-0.39418417815012136
143.nii.gz	-0.8796809397008648	-1.1211230478296945	-1.1302794241189686	-0.15806204253131714	-0.34186261297277276	-0.13949771677161907	-0.92241329746447	-1.5919049887707353	-0.2706041018746204	-1.6739111565138878	-0.261094683931797	-0.4811852059129708	-0.3316961663904085	-1.5881691096191666	-0.5767631736314625	-1.1302794241189686	0.10802625951787456	-0.34938323625490464	-0.24734703724707438	-0.3115189762095977	0.036340051739899334	-0.4822919331126653	-0.3009930570319704	-0.22673833891382286	-0.14981208849290825	-0.15001580755075883	-0.36206386658518724	0.017360036015466956	0.054287821313400944	-0.3127680097161808	-0.4556187415974407	-0.7203277741849605	0.20481492222429784	0.32996195579719784	-0.1099299627025202	0.36157799721167744	-0.5551883648757701	0.43501651482173614	-0.6599966489551058	-0.4686166015115365	-0.935343631415016	-1.14044576182336	0.8222334831441794	-0.703714741302824	-0.8916388326110968	-0.3655041188578393	-0.1517596655474165	-0.6236366270712181	-0.5392143687555188
146.nii.gz	0.4493151600880825	-1.0667106990291797	-0.9591184637195641	-1.2289630516743464	-0.9876045138044488	-0.10168748854870999	-1.1071094831370694	-0.6253154008657633	-1.0172617026519701	-0.6399877502052161	0.7674447071055726	-1.1169154666127885	-0.9801804518895674	-0.6421948290668025	-0.67209880392822	-0.9591184637195641	1.254961357644978	-0.8381365887594526	-0.8157036105008723	-0.3860096481557621	0.21215017294042343	-0.777054422101059	-0.9223282594302403	0.1185277865235769	-1.265705414870711	-1.3696784957399482	-0.9187413575917147	1.464730680602594	1.416306746100097	0.42879533611581333	1.2666646372167312	-2.1396492047180042	-0.15466849935473614	-1.7320978547891246	-0.9382673931120832	1.5646603627110738	-1.4864580363004847	1.3992998783072603	-1.487069085772333	-0.7907765812870132	-1.7026266628209938	-1.0117049479172255	0.37820572613201936	-0.6417055840307746	-0.4495739920634117	-0.8651858814806541	-0.8218431521961898	-0.46923515953621264	-0.8898160331663336
147.nii.gz	0.6054146410831147	-0.7485267607461561	-0.30566029241441856	-0.8391648508312471	-0.7119250965223063	-0.16985672251334144	-0.48999451528791016	-0.3271589903823432	-0.821096159973299	-0.41922913625675046	1.0695358158856993	-0.8585772362103852	-0.782830511620623	-0.3437742994175683	0.7662129355770012	-0.30566029241441856	0.7639147267548715	-0.7375893494483751	-0.8361862844881378	-0.36792024935223855	0.259775875068953	-0.648104442710232	-0.7384517561334936	0.15828211234769615	-1.019228539631226	-0.7639758556976032	-0.5953816238914642	1.200940833492163	1.1454022284815304	0.4654294179806481	1.1479799942055071	-1.0220516817849092	0.17136113688060714	-1.5449771637713798	-1.0024834099983977	0.5818559098577976	-0.8629616567533842	0.6454115947469413	-0.787028733430842	-0.657030026091751	-1.0683959983174143	-0.11621871742793465	0.22273166015034762	-0.521370158448974	0.09579238408239259	-0.7372913412608576	-0.7721684210410231	-0.46855521328266686	-0.9164371322035897
148.nii.gz	-0.8692962988858952	-1.0693633813891503	-0.9708554278981523	-0.23938145943163577	-0.4988308682621124	0.4571714875589808	-1.0710650928772352	-1.1852809814070995	-0.38858239063516486	-0.9866102150333341	-0.39804961533819055	-0.5020170791666667	-0.4098933042398691	-1.184501424615351	-1.3320092490640276	-0.9708554278981523	0.1686092952211976	-0.457487811349631	-0.15718282409713955	-0.37549805868116815	-0.6925568262220124	-0.32961017742957005	-0.3442360128690067	-0.035213621274325875	-0.20443467498685786	-0.14389742076664955	-0.3514499943503534	0.08625705311909222	0.11993044646541627	0.004013501838795009	-0.17536192776828585	-0.8857447897905061	0.3584644456371797	0.2648806938982125	-0.013273243186257874	0.057567779224400026	-0.38474898114205563	0.10949094839134882	-0.3859007917072189	-0.3365182117298714	-0.7994527860747771	-0.8970003974029593	0.7904130975247334	-0.7024691300912028	-0.8036370708628161	-0.42520995366912473	-0.06315768449723252	-0.7888214034216476	-0.45818738220009114
15.nii.gz	1.1239661825861402	-0.7882335266854604	1.790008048100662	-1.5003251300802782	-1.114639186671254	-0.23551906211384502	-0.9914385831875112	-0.13010038782348596	-1.2558043503672276	-0.3924444094535128	0.9258187139056132	-1.119271586793096	-1.139426581206423	-0.15436024802721032	0.48648891830874896	1.790008048100662	1.4433209584328712	-0.9697014755109677	-0.7253789305355927	-0.3916269956906842	0.2159188243467584	-0.8245869560002284	-0.9456722231132737	0.062398628989580984	-1.3284389558878273	-1.2430757869551736	-0.8955604949609407	1.5599878015228512	1.5003143364209461	0.5733996920491103	1.463051780664821	0.09185517619513413	-0.5397564086183733	-1.91469015597546	-0.7721490033037481	0.9342971269324435	-1.127448079141671	1.146628766714933	-0.9800386968527185	-0.8364446315923116	0.72229797771323	0.07286838566028342	-2.2584645277317796	4.124772873874814	2.9484601137130646	-0.9518465593723864	-0.7500868143737204	3.7965039460597003	1.2712030556573468
150.nii.gz	0.056732851495707094	-0.7700072348185345	-0.7154979555952702	-0.4578745256094585	-0.8200633894734914	0.40698298810398387	-0.8996837245516646	-0.683613972807866	-0.6221267175623418	-0.6252404817719267	-0.38782140977132856	-0.4028744825768771	-0.7738209325022383	-0.6912267720871251	-1.5796421682421364	-0.7154979555952702	0.4441541114249272	-0.5030948581555555	0.06627865196415626	-0.29334570436838664	-0.20940275895603744	-0.4691727696033241	-0.5661820630841736	-0.02911771051398858	-0.6620788810095931	-0.550122081556518	-0.4554637087059977	0.6794945222869547	0.692408202894038	0.6146420334922369	0.7403311380962367	-0.042110056536753565	-0.31689339202584316	-0.5046383562890593	0.269229543416445	0.22982324337171778	-0.5072032935017781	0.4104965656649342	-0.3502429259154277	-0.47821787524178166	-0.9065882275552237	-0.5126351666513318	0.7251296353195211	-0.6809888509179977	-0.42997584272628664	-0.4803442526178753	0.033620036421776536	-0.3273803777748798	-0.14929438500128972
155.nii.gz	-0.9107663263801136	0.04066578202966753	-0.3471847358206437	0.7399872812618992	0.31511083932218176	0.011625995770051281	1.049888198721991	-0.7355895135568529	0.4636884162995004	-0.8306497729534986	0.12954685507093508	0.6313394542801276	0.32673895687646026	-0.7199472107917525	0.9304866374839962	-0.3471847358206437	-0.7107649521045606	0.36589550197382914	-0.4016012742814628	0.11056579701082883	1.4495907523280978	0.5220379061573103	0.48194541955216713	0.700857025790601	0.6275298570228709	0.865916077240457	0.6360625821189877	-0.6773404605897645	-0.6735096514473996	0.12773292221803154	-0.3205167497237282	-0.6002870894337389	0.9529480771690719	0.6413659349171017	-0.3933905335102912	-0.7425103254470129	0.7235443067135093	-0.6108948393879793	0.8457073930249406	0.5200005776795807	0.3795965722961989	-0.014008843247840852	0.5271111276654173	-0.5782594785066425	-0.5748410617274187	0.385351717232688	-0.3845630016730999	-0.560975475230029	-0.6655395805656038
156.nii.gz	0.06363802258564114	-0.8303589502100435	-0.8626519100012631	-0.5732120734361021	-0.6852970603413868	-0.16674607685300988	-0.6050634127918303	-0.8399928261125705	-0.6788393326621941	-0.7888621136866203	0.2628525455540441	-0.5322837643296132	-0.6663657295746213	-0.8500020267302568	-0.25763283549192156	-0.8626519100012631	0.4379268267999854	-0.6418591013207811	-0.4369586405647095	-0.35025413838957503	-0.07244596898599491	-0.5783744905880157	0.034949135561219855	-1.3023230898664926	0.25881263921751796	0.057547583974400844	-0.2426064981015035	-0.3826876177012284	-0.37487133014593904	-1.4279993420768498	-1.3402537584871144	1.1530074487447735	-0.8437011905660464	0.4612344934311801	-0.349655083539773	0.040497322002568024	-0.36494031249279785	0.07588358183426948	-0.5956916283357943	-0.5296095390525462	-0.9519857260466623	-0.9966769033158394	-0.029229481963190033	-0.4072347894118497	-0.5704463758866503	-0.6269378805829543	-0.46578591883759946	-0.3150630043755327	-0.4938112328795359
158.nii.gz	0.0003079285877099876	-0.45977570101893134	0.4427840707635172	-0.2824830457473145	-0.075417113000237	-0.23325607966632	-0.4538369411940974	-0.3605185136766742	-0.32246030644453055	-0.3362419386837711	-0.1532787603428847	-0.22436299358558426	-0.19828781870711315	-0.3694113616041721	-0.5271366012233059	0.4427840707635172	0.008105746084178404	-0.45310956859443063	0.1269605643525083	-0.3195575872477292	-0.2093781549577456	-0.42830645356250907	-0.22119464562957997	-0.12586938089012584	-0.04631812166329095	0.11418210348706165	-0.20389645447592242	-0.09707222090792426	-0.057800678869260505	0.2821917829017069	-0.10800883498449042	1.1132663515617274	-0.2279176704429894	0.45211839759610706	0.338672267506784	-0.3231743174362528	0.014311936978183658	-0.34315714070719056	0.039083221529980075	-0.41239266839163974	-0.3879643997527275	0.7492641351343373	-0.08098209803282874	-0.29185779075862167	0.38904508964761514	-0.47294680174049863	0.09872397328401798	-0.2854516416715523	0.025553460937890345
16.nii.gz	0.4152445055277953	0.4563195614061116	3.9243831138497614	0.4014282564498122	0.24265329454552462	0.08546151966270109	0.7864652432320575	0.553128939244762	0.19360072639518505	0.5232631684507429	-0.6451335388129956	0.9292829253068502	0.21509283503169596	0.550423591814741	0.12801344385210595	3.9243831138497614	-0.49303964741396394	0.054987224077895046	0.5783402967951743	-0.01826748912517331	0.5012588964911029	0.24525668396271777	-0.16580549654855317	1.2204945959882572	-0.06280411229201853	0.24049263231294069	-0.0773426671651627	-0.010707126584503773	0.005619450525932788	1.3649406717539647	1.0490863849004128	0.17327171875749972	0.6721662604802938	0.18492711534563358	0.7464874613082376	-0.6928052931420227	0.7291154669232788	-0.8591416854433804	0.9208026158552433	0.20668976279949142	2.2176574459140337	1.6889043841134572	-2.2648985850106653	3.8222084893967674	2.7884439414279023	0.03899464655043299	0.5682237668940029	3.3474114520282274	3.812775530362461
160.nii.gz	-0.03198943643401771	-1.2331937159604796	-1.170774395522956	-1.2265499309192258	-1.2603869180832898	-0.09933978325666538	-1.469297623468992	-0.8859820261486836	-1.1958030808439553	-0.8197276980197974	0.6474909248712324	-1.40251814174045	-1.2248788433291689	-0.8955300286442485	-1.1638480136645375	-1.170774395522956	1.2271680770314786	-1.0093602036420435	-0.9257755655776336	-0.7483306655526307	-0.08874373618148884	-1.0326097437406496	-0.5841245465224696	-2.802570342327074	-0.5657557743517159	-0.6507724145323579	-0.6471388541622703	0.5248971008538028	0.5412825793320449	-3.533890672234459	-1.8678777387224152	1.6217318742733862	-2.23876395339822	-0.3040306613016735	-1.0796551158834669	0.7713392760078445	-1.0264959039544048	0.7705677550960769	-1.1907878588423932	-1.0030488947088934	-1.5326133150476442	-1.3008265692757335	0.5451922394079949	-0.6783781124315935	-0.7378219261865352	-0.9752529873429564	-0.8911443710215691	-0.5509733393660956	-0.8611294603761133
161.nii.gz	-0.06288024408999209	-1.028307315059751	-0.3658001468322746	-0.6908421842376198	-0.490850722059538	-0.03195967625214044	-0.08714743474186093	-0.9717763386812716	-0.666678443841711	-1.07034529273713	0.7200068053094858	-0.41709047806421995	-0.5290142442232014	-0.9814864928545333	0.9023593722206811	-0.3658001468322746	0.5327027565357793	-0.670493066288401	-0.880997569522768	-0.3558208934773955	0.39563630362326957	-0.6551307177657338	-0.41562981513743896	-0.6488124187062266	-0.5210843680771249	-0.3001195867720779	-0.25911455542754885	0.5734323176455777	0.5645665587360301	0.13223133579186772	0.4534105523365993	0.8789753044834204	-0.7545716248851008	-0.5905854934845448	-1.069537975722671	0.2586683825005014	-0.543822848420405	0.2885501029864268	-0.5240451224303686	-0.6371080067838059	-0.8393218745536745	-0.25100146270083323	0.0805401878212886	-0.4252421174640735	-0.05019262488247809	-0.6775171542261511	-0.8510483175291337	-0.3536061744126937	-0.9152519833665266
162.nii.gz	-0.0667016762661026	0.5966758851499843	0.7736001418234221	0.6682650002139435	0.32953437589745155	-0.00673722943455301	1.2217732517063602	0.39767543454021576	0.4915789485492455	0.3240139137549921	0.5591363381805129	0.5098091285997947	0.4343287659888008	0.4011400026932709	1.0362697670108432	0.7736001418234221	-0.7129858412196003	0.39832840616732273	-0.4419929166014305	0.4542856446380035	0.7515133642334993	0.7211312651985494	0.4220137934959722	0.9315726700382133	0.7015228518669578	0.6614304744758824	0.28984716453837656	-0.8861519054963467	-0.8392372275290203	-0.03539455307414117	-0.6964871411577975	0.07528026933815676	0.8279831151572232	1.2611500822241817	-0.437718817940834	-0.9143525709512351	1.0389630484344876	-1.0428196383323451	1.097364483694125	0.7019462783066094	0.11963605203851826	1.875137318494372	0.8408715268423415	-0.7814847032070341	0.1570023302756544	0.35569381423687524	-0.5176979079678901	-0.6863938085722586	-0.6604538818759764
163.nii.gz	1.294631584684262	-0.9183239953163961	0.47792966357127664	-1.8105820901505323	-1.4192025463090714	0.37226504127013466	-0.359831985544648	0.07810816855341071	-1.3943355234599997	-0.08926027529523675	1.2594666896747087	-0.8670750267273377	-1.4424633019794828	0.05202799298533903	1.223483806283505	0.47792966357127664	2.64643382228783	-0.9762150187582278	-1.0040239466244987	-0.3857938406593702	0.30017674072102113	-0.8943863395248591	-0.7949548645832203	-1.3940695090376194	-1.0523851016658272	-0.847852989774236	-0.7047248081002282	1.1983467428002275	1.1614531847114435	-0.31185189403915553	0.6441845381835626	2.289993434583651	-2.4134336204441844	-1.3873610023005447	-1.292974067788781	2.078837839452325	-1.3288828372760393	2.4483237986811757	-1.4173299890888615	-0.8883826660556271	-1.215859473257805	0.06338288717114426	-1.0468296966119701	0.5280780202792235	2.1181411211916608	-0.9935605723692156	-1.0209445546340903	0.5290522204053849	-0.7774226594966467
17.nii.gz	-1.0068270015700729	0.4261116283050521	0.4847751866361622	1.3164490920541443	1.270852366696624	-0.042577447411438624	0.9297406969398369	-0.12900208390093532	1.2654372457067335	0.021002329756963166	-1.3679086797364186	1.4605697192133011	1.205908124516519	-0.10893412934075794	-0.4746970095795126	0.4847751866361622	-1.1453030961054627	1.2688824603396291	0.8604286104920527	1.0722674005087311	-0.5618483542352879	1.150720598597538	1.9064459023197335	-0.2953473735624858	1.7329100350600823	1.9220252960671882	2.11395310612008	-1.51543058824255	-1.5851713396986191	-0.6618437448680834	-1.123549134648196	2.0822880679728697	0.02351469382521143	0.6359957209133023	0.9802303738615685	-1.110646715525233	1.7561768340073076	-1.1371745601522887	1.432318848839954	1.2478300781242955	1.6151347118251296	0.26324073919147645	-0.7871880382006164	1.0143090588966142	-0.3401632756221987	1.2848280538336017	1.0085736577606566	0.36225312086173234	1.3853284493229152
176.nii.gz	-0.1231125835096652	-0.44871908669208116	-1.201904793897488	-0.09007146432661454	-0.3918199731367635	0.018568486150954487	-0.189697391750943	-0.7137596820667815	-0.1475584344689196	-1.0902408518745497	0.43209855805499514	-0.341392279555987	-0.38538264768871017	-0.7123201912251231	1.6170678888225625	-1.201904793897488	0.04286954218381618	-0.1678178281850223	-0.2405087728106705	-0.24936391847537356	0.7549228441422657	-0.22825766533333822	-0.37932390097428076	0.24083563637652095	-0.3336971557896221	-0.43745817339441556	-0.3656391834167444	0.25817470903866463	0.29417365608750456	-0.018188707000527153	-0.01945346834134179	-1.5817004670222992	0.6583035292792361	0.08083718049872347	-0.12243320484370177	0.2922932587112539	-0.4831822512716669	0.30956020114803406	-0.4510327076192738	-0.24114955995230536	-0.5087247907583742	-1.4952497317811975	-0.147607164385354	-0.3266155952947198	-0.9759576817760653	-0.1880832069741582	-0.41535330392970743	-0.39679067541035945	-0.48139601838574336
18.nii.gz	0.94818089325417	-0.41768351527400455	0.7539461712461022	-1.0664560536630916	-1.051541695657516	-0.0859951386040198	-0.42312523025621024	0.16747906740054272	-0.9620635353482188	-0.13804219382553537	1.3864800263070214	-0.97241916869103	-1.015126150317538	0.14571738018932687	1.455379235476944	0.7539461712461022	1.173354119047115	-0.7836987754324114	-0.9878145616032248	-0.3576622074093221	0.4796527778937112	-0.6879737181718176	-0.902549805480077	0.4696246116222868	-1.2425492163268592	-1.120234088146857	-0.8386805902222014	1.442948856817808	1.3924625903232395	0.31752660622603524	1.2047136782563206	-0.47465454670569446	-0.09899079492055039	-1.728922871886085	-1.2853116324208667	1.0638992515411372	-0.9214422667618439	1.490098692287998	-0.7349938129236737	-0.707149682808285	-0.13739705566683202	0.09860169792795079	-1.3532814697827837	0.8551146635106844	1.4737224470890913	-0.7918923670062658	-1.0010255527219794	1.3952734015394097	-0.5507970646539957
19.nii.gz	-1.0586820099724459	-0.6944169844238128	-0.8191840464977292	0.19584246034813887	-0.04672088429550918	-0.16985178335154166	-0.20860224633415744	-0.8145605508682345	-0.0062330453191302825	-0.6713560266525638	-0.1694261603784976	-0.042808107486651786	-0.11828494518578242	-0.8109470766348171	-0.4141443039064219	-0.8191840464977292	-0.23187484755545806	-0.11454464911181937	-0.45639696848674016	-0.390622921831237	-0.38974033421750814	-0.26828804727067196	-0.10973405173665447	0.022265330235264235	0.08705126728731331	0.0912704321554582	-0.14630356206879533	-0.2301026556206778	-0.1955146111351708	-0.589276526802825	-0.7844530641358267	-0.8366023214166618	0.4625173403015873	0.5647726099573059	-0.39583012490533254	0.021567211055329882	-0.1104151847009882	0.19082013827071545	-0.21008611564163027	-0.2562539536902423	-0.17717953093933073	-0.8467751528561367	0.2840207744556649	-0.492300052169272	-0.803781326096198	-0.11109168894620688	-0.42620384027100655	-0.4196493074260411	-0.45510094305656223
20.nii.gz	0.09495950327544561	-0.7919113812592348	-0.673788575506072	-0.6905935589719775	-0.7499025708279882	-0.07411732811197586	-0.9354247780907978	-0.5827703356315765	-0.6845623103771767	-0.3852957697482516	0.21653707371795364	-0.7281725362692821	-0.7386451257748841	-0.5946556325253806	-0.8602009517005158	-0.673788575506072	0.6970109565894207	-0.6350351972019876	-0.40277795837497754	-0.34962922553950543	0.03850549125002854	-0.5449988308621653	-0.6078458537226286	0.28706518101766154	-0.7861753383334183	-0.4612966867787937	-0.4564954566661484	0.8996666243258591	0.861485563920859	-0.10636736737293703	0.5426376949636802	-0.6491599607308297	0.2149183691517091	-1.1191551677975466	-0.3080742143852122	0.31622596930689384	-0.522522063817797	0.5159510729103527	-0.4310325154210191	-0.5514313231331819	-0.37527008953002805	-1.021090369052411	-0.7466381889230237	0.10415769090089044	-0.30520843756195665	-0.6463148680425758	-0.43695046992038805	0.07786527228623182	-0.2314465105105187
201.nii.gz	-2.329845629395049	0.08168708081275705	-0.6525659478573931	1.1625097681745202	0.7764652895838199	-0.025890780059965385	-0.2666259031880321	-0.8289993004750748	1.2164425994386407	-0.2839774584847735	-1.614172576786649	0.6288005734447629	0.9620474845900446	-0.7898174811152686	-1.5673511675524154	-0.6525659478573931	-1.0017997457322494	1.2320116499926708	0.983389151491401	0.694333402129755	-3.816601180374776	1.0479254428731954	0.9273383982562133	0.5915870509922867	1.1240843752287344	1.0278281755041538	0.9147377646320236	-1.1348506768349402	-1.1743826433968791	-0.668530658137071	-1.136552715757962	-0.9775570760166298	1.096389461546895	0.7013675129009744	1.106007077235448	-0.843178183905737	0.8043463784441439	-0.8976853509270015	0.7253752257835974	1.040557075598719	0.3853951523509723	-0.22201331908305796	1.1935278380433372	-0.6922342917429339	-0.8723904994315241	1.2616925618976453	1.268451455519037	-0.6344671192958896	0.2904212066819078
203.nii.gz	-2.1401625981467993	1.3101570068277733	-0.660636953787964	1.855889735380938	2.3813073053677556	-0.34672243387424456	0.7372471308934909	0.044750348326574485	2.2277578239489024	0.6002810487684132	-1.3119652382529208	1.1434696591236952	2.3574163476577557	0.10188049841677432	-0.3937995482501911	-0.660636953787964	-1.557910004122207	2.19855862590342	1.2381078470059537	1.0774510425959143	-3.05824003474089	1.8537923196152037	1.67669655514384	0.881992463877203	1.7528693348987803	1.393310895466737	1.5722923713922814	-1.7277238164296342	-1.7319392386295858	-1.0619871826736633	-1.594931772595848	-1.0175135553157637	1.3195290043309646	1.4458646653096574	1.2757099302171635	-1.1680880246243088	1.4551576606233088	-1.446477623658658	1.4315196764400653	1.843718901870825	0.6466010132634422	0.00681491641693638	1.8941399402229122	-0.7692437251218097	-1.076760284386475	2.178842264683375	0.9274051579265216	-0.8409733116378337	-0.10163634673881476
204.nii.gz	0.5464092207471057	2.130503001349205	0.5436798397493335	1.3981053644534662	1.1296287354259524	0.01767388107165335	1.0551937756418501	2.430903474412	1.3034207635919512	2.6950351834311896	-1.4485721780676235	1.4224157892258409	1.1518066763210564	2.4445471352066552	-0.8924446229595059	0.5436798397493335	-1.177464751984546	1.2969032539879315	2.429509757727986	0.8518197509046648	-2.2990851968184103	1.28655162653391	1.3888376972735577	0.6607167664659844	1.483620815212397	1.457471247235092	1.4622800916366872	-1.4844172431056395	-1.4835254799900692	0.4494679147674398	-0.3773536493554021	-0.1151496564750509	0.982303354794227	1.2883727926554225	2.23927032698653	-1.0906042323613536	1.3997996525048135	-1.2070885631643844	1.3117343467739981	1.2979699747707305	0.9421951713491108	1.2779597731325263	0.6411335176477614	-0.5762103558914724	-0.3739802741325029	1.3151609927175303	2.339627418741055	-0.6435380358082513	0.9389333491376672
205.nii.gz	0.7626694851831948	0.7701662104609782	1.0466711674225184	0.29213655704428404	0.18879146474610645	-0.16880853273666951	0.2018882640356068	1.1923563254689271	0.08547311954595653	1.0283293985818396	-0.6647368588018302	0.4655718047557158	0.1477230291897589	1.179727229613131	0.06842122360101555	1.0466711674225184	-0.4702991553728787	-0.11640800094271284	0.5159019639525597	-0.1912131043223195	0.20158921715940145	0.03387197517687503	0.37973074132407403	0.14971454178488897	0.6308917604164194	0.8378260700801372	0.371629529336016	-0.7524371851298041	-0.7434113593338504	-0.3810728915812481	-0.8444627067787437	1.3799070017408515	0.14804407976413975	0.7872226108492411	0.7211662674368249	-0.9133451839590095	0.8924112579140022	-1.005578088882479	0.8285478068038475	0.06222628966148251	0.38755366279965037	1.5235717121061723	-0.02982310995749074	-0.24634335167208593	0.45987204405329135	-0.11865351180071762	0.4982996362473252	-0.25617378290055337	0.3647835108225474
206.nii.gz	0.6851436795899558	0.48193628273820316	-0.06755675405129961	0.15602753517268236	-0.04662472617220045	-0.10652682774968976	0.559597086578838	0.8536851629174652	-0.02742448109961142	0.6529610685413302	0.22707071808245813	0.25764746738598343	0.0009783267199303975	0.8420654202830204	0.906780484439697	-0.06755675405129961	-0.3360428936888663	-0.18299001183359975	-0.20482671837178298	-0.27430317369722973	0.5483774267048754	-0.22817619693791347	0.09964039468516764	-0.08632571553996798	0.23398431434141892	0.36995606727319696	0.1578478524073723	-0.3164362896253005	-0.2995939486669386	0.23547867105342626	-0.11089969450362597	0.5332622001065792	0.201745164998202	0.4431818243639234	-0.06889958514926568	-0.5186247270923997	0.32017302083403065	-0.5293706697574626	0.27413353112501326	-0.20191937924538406	0.2408504394997439	-0.03655238009951242	-0.16460329828503445	-0.2241835451347772	-0.2362598269582686	-0.19638822892222613	-0.10703244590410838	-0.303723355139668	-0.2893092336744741
208.nii.gz	-0.14030739195752018	1.881621123414506	-0.16519266014448467	1.5255457438364026	1.3338931970023977	0.04846736700451999	0.9768882506801884	1.3743238179727657	1.4976305462799433	1.1458563266879296	-2.7636442760796562	2.0267914404307845	1.3527152063086574	1.4035559604900605	-0.5116314074500102	-0.16519266014448467	-1.245968982119374	1.5584780965408709	3.7230774897620655	1.6928531928326933	-2.9408061485983206	1.6336763799347882	1.703659385272451	0.6342587175738508	1.8198310615116955	1.8025600715403072	1.6227162921855598	-1.739174333037566	-1.7930007445155682	0.8900800108581726	-0.14333603977245082	0.33815193091285906	0.9056672572263516	1.0652778733596375	3.071185882145482	-1.1690473000515758	1.549518627504422	-1.2827305093534138	1.3782170814427133	1.6432786377830153	0.843918751846878	0.3640261883808697	0.867295995948517	-0.6101583064381326	-0.7425299277963844	1.5302337910733	3.668925582339337	-0.6924148107775929	1.6091697496347224
209.nii.gz	0.9217475209384541	0.08132513260917365	-0.43030404099088637	-0.319406253119303	-0.41250018840673974	0.24925988922367293	-0.09836840657501353	0.596808116319349	-0.48937982455372026	0.5963575182106505	-0.48726774906361675	0.22346003388284394	-0.4211956976102945	0.5844411722307487	0.28544950313786244	-0.43030404099088637	0.09184031197532945	-0.5703197659282845	0.5363823090278981	-0.5938363480734747	0.17062943798008215	-0.5588136791364897	-0.1468962182975493	-1.0577393114063223	0.10919769575661034	0.047525251024805516	-0.24696639505666204	-0.3127789259427153	-0.25248323287073776	0.8927656736199068	0.3016375171536167	0.8634985344050066	-0.26090676616020364	0.8772111513761518	0.7387599133168105	-0.2990545334831957	-0.15962080958661995	-0.4551714432237679	-0.23523222844636588	-0.5252885252871377	-0.5734382449284074	-0.26281043586091296	0.440986975051365	-0.640156216362476	-0.357183945579266	-0.5192463855099131	0.5618152560343282	-0.5628972456947124	0.021845023006769007
21.nii.gz	-1.1884184466664276	-0.6553069720674679	-0.8260013420243902	0.25464484495014256	-0.212298166939974	-0.15337789074035163	-0.43752086430452525	-0.8969732086077619	0.10607505623457104	-0.5341774141692468	0.06279639061027824	-0.3213789234460259	-0.09207081468720131	-0.8896992680904964	-0.7089070670529954	-0.8260013420243902	-0.2708058332123664	-0.002366236944371793	-0.43853094045523605	-0.07957819756513346	-0.690378173771747	0.20816817970630555	-0.1564792838362341	0.8676634472756738	-4.187627064567552e-05	0.09320844899670264	-0.12232665056968929	-0.1349314583570158	-0.0892827445900204	-0.7616225105961092	-0.7728722564016682	-1.325297568705773	0.9001324669197481	0.5252944493676255	-0.4197066905946252	-0.389452579682305	0.14612156633800377	-0.22420675738884663	0.21540200610705457	0.17885291649392893	-0.1994755429823192	-0.7807729917329284	0.44868576644461655	-0.5467516655304092	-0.7487656688281776	0.016844811913889684	-0.43761513977048994	-0.519636587972151	-0.6508295742018346
210.nii.gz	0.014641235914039374	0.9158394946085489	0.24744663055565705	1.2114846704710136	0.9073348130327362	2.4331286064008184	0.8804855022062592	0.6116478514201984	1.1129340820379534	0.7760931437526172	-2.713528912646705	2.23133978885193	0.855426730995973	0.6288203619354696	-1.7092745360933936	0.24744663055565705	-1.0114525396511762	1.4062462138387524	2.9610687156000965	1.3583539328333154	-1.864325281048298	1.0377540467648354	1.0438406148842239	0.481457940267617	0.9959716630694216	1.18986585058889	1.3451858681331095	-0.9370917457363446	-0.9534273170568426	1.1356824640016947	0.6402631397690826	0.07461078012527958	0.8985734872644912	0.6526869677546798	2.574776684732785	-0.9065764343747466	1.0914094388802884	-0.9844517931289622	1.1008667238707213	1.0553640619338098	0.6234818978785698	0.9263424121846467	0.714807025943541	-0.557749193334814	-0.421778989407205	1.4039211379472474	2.9957237643997248	-0.7672709962343865	1.1654716028643166
211.nii.gz	0.7505688849135161	1.1434062582200308	-0.09312079322861323	0.804051391823265	0.9420758024614299	0.2763447574560175	0.5448477022904477	1.0572428957435187	0.7862436248148641	0.9767446428254448	-1.524843290608911	1.2884766819138893	0.9379582025782716	1.0592856524734384	-0.5937787980560446	-0.09312079322861323	-0.8579483577550888	0.592677647963177	1.6427405155068477	0.11986803848633631	-0.41713353809292	0.3911428296650678	0.743858827536767	-0.8101417626887066	0.7008652892945976	0.9517621621348367	1.0938238928264352	-0.6735476663932208	-0.676211994428191	0.6797321668963451	0.32626436359775973	-0.10627878121327505	0.22573374371893062	0.5505146771964496	1.6516502825375892	-0.5375728545844284	0.45689370260664947	-0.4138274292939804	0.370969030573092	0.43407862728429375	0.2053310997866434	0.3610061716625102	0.7090894239552173	-0.7069568641542368	-0.5682065078127068	0.5936965633688546	1.506742729199796	-0.7129302205949094	0.4652267394937591
212.nii.gz	0.45484396007294897	-0.11104745208191318	0.4532539454986836	-0.30913675312553124	-0.26772709818783313	-0.44565692910207194	-0.33298743164662087	0.24307299616188996	-0.3966320325695526	0.29773621737797523	0.2440511133816485	-0.3760535084302115	-0.36341501816599825	0.23395972034100837	-0.3658333971670754	0.4532539454986836	0.15246706872946936	-0.5047436775461484	-0.18790736355313928	-0.6276325857377111	-0.2083779529463936	-0.6955346555051639	-0.45850697803524526	-0.8195079793479119	-0.3641499596966605	-0.3360534938105069	-0.4806938953848226	0.2713966565903623	0.3011350179929256	0.29812675342188427	0.16514231059386594	0.8546538770197398	-0.8220528990694219	0.05569936272950667	-0.029452698713095225	0.1845328425380314	-0.3753460467129842	0.204843577031005	-0.40322777854849695	-0.6823624164186151	-0.2535301167721044	0.658152659170735	-0.1557506318714628	-0.22500440060535204	0.5345912117501035	-0.5442354835582571	-0.14908801743250732	-0.20416106853717117	-0.1720970660539878
213.nii.gz	-0.8076449731820933	1.301371911604946	-0.3292104852453429	1.5150608037633202	1.7070788538126302	-0.04092019243586777	0.3154363503566531	0.8183183856044665	1.7301550547593225	1.326482302163057	-2.6763911587244302	1.8186888750054857	1.7581230100889487	0.8400809110930391	-1.1606807623739317	-0.3292104852453429	-1.3683558334581722	1.8057390581052377	2.932332693281784	1.3633383103090728	-2.483155577660739	1.4910423332590022	1.3600384922631201	0.625889961027173	1.4693673858718272	1.4263714110932895	1.2917773041004013	-1.4773627259438284	-1.491255538975508	0.4495200617286874	-0.3691125700566357	0.6571094715214333	0.7587081414608883	1.1878307369888241	2.5434715818933724	-1.1376772677756883	1.5261772134977407	-1.3350661849361527	1.3755452181222112	1.5018684932279458	0.8561495758779047	0.04764256180440622	0.7945151211473996	-0.5944116249493903	-0.9653758731746797	1.8566446966749799	3.118641587707033	-0.8478948124612361	1.2556120453543949
214.nii.gz	0.8596996072731229	1.5234754182888213	0.3240453951687308	0.8034982907644649	0.27517499980704413	-0.08882706215331526	1.1625103994404695	2.0499877275723533	0.5178802167919091	1.9839812455721786	-0.447132234533019	0.9937900178204983	0.4136137101251082	2.0430948847929162	0.20415686128551389	0.3240453951687308	-0.7809450945908835	0.37568407166669343	0.8662899507730829	0.05932081705448401	-0.09889208859020675	0.5286938001003196	0.6747172479840041	0.5587208622010754	0.9738241320286272	1.0045995691918717	0.5450377979828802	-1.1110269907778885	-1.0961935350153749	0.36770382167032584	-0.4723396656977771	0.7693673065786157	0.5982191269920012	1.1475868496105681	1.026221279112865	-1.0144904449001835	1.1468545660344045	-1.1547674655151	1.0808028177221372	0.5418872029566797	0.537727652212528	0.7162347477739632	0.27045884708372314	-0.4470244370605917	-0.24193179890324887	0.41068784558988247	0.7678680272580868	-0.4889325318983856	0.2950258955609914
215.nii.gz	1.2232118639174632	0.4538098669020344	-0.8592672140012623	-0.1991490552459064	-0.14428353511211503	0.0986814019366764	-0.25817328165600884	1.4505850640767366	-0.32764113654623783	1.5056831294175985	-0.2597076158602109	-0.04154079982930311	-0.19629645314554423	1.4273610116005633	-0.5762247830130227	-0.8592672140012623	-0.09651263797753415	-0.44533607116574186	0.5046412965061985	-0.31769439135009625	-0.09861198224805338	-0.4889480660535979	-0.07283400271484303	-0.8070616530774328	-0.012493525133264594	0.1949102501985624	0.11112494563795366	-0.05501163008987651	-0.02495697154834234	-0.0486169289985024	-0.12707799072968023	0.3978436768433401	-0.32717466454932514	0.3030564216062194	0.7385481879809769	-0.14117176979082613	-0.29152121978969986	-0.22286478378577254	-0.3217946863663566	-0.45609248091822124	-0.5231118667183432	-0.905560095383339	0.39270412491604406	-0.4631860042846658	-0.7527683454543992	-0.4097946452560068	0.5447280280106744	-0.45994402044113103	0.010798565536941121
216.nii.gz	-2.724853399928076	0.47869173993614483	-0.25407477904213543	1.7466517403484918	1.8438718381846557	-0.8013114581444293	0.4299900809617633	-0.7685195666176398	2.04363054518818	-0.40570302950736387	-1.218963558650241	1.0261678783009174	2.0094450389549814	-0.7296069988225521	-0.568934897169807	-0.25407477904213543	-1.4870177952714652	2.22681369934859	0.5909874275175124	3.5202528944576263	-0.3580586144878936	3.1629339671954253	0.9778670079730771	1.9594315316957047	1.0599360826415078	1.223506458681238	1.0247438947042506	-1.052602082532009	-1.0717652541109848	-0.18429429292605953	-0.6816163720605662	-1.6254150079933012	1.6227249441528875	0.7646124985336331	0.623123742506241	-1.108845819458955	1.5535832803902314	-1.1794501289737584	1.6808268810155775	2.9883457332172187	1.0927326943481903	0.21793093557640528	0.711852414463359	-0.6275683425739929	-0.9534168991539891	2.2681525085027268	0.8126756698280521	-0.8396337791746732	-0.028338064649554257
217.nii.gz	-0.615101302618665	0.9067196459946129	-0.41423628702108023	1.381434523470995	0.8056495776664655	0.3602150600512515	2.230805658754749	0.4743031978585862	1.210656933150779	0.6347650186669775	-2.2676898274514907	2.6105300703667598	0.6812163974076643	0.5129344338912178	-0.34709934326263514	-0.41423628702108023	-0.996885039583057	1.6288829174151966	2.2285590935809396	1.8050029012987505	-1.6896903323578258	1.5798412406197277	1.043243879231875	0.8227350294450158	1.0644789319441696	1.3495296197507307	1.2406213966546562	-0.9828537444103467	-1.0271220662334029	1.9010780302214583	1.2105506582785672	-0.782729825676942	1.0702665831094331	0.4807138092226668	2.0830467460104054	-0.6912635526381531	0.9571188929534731	-0.4211916798875596	1.015690093027047	1.5397278484084806	0.5895565103524777	-0.05219213104611916	0.7631326903234475	-0.5506511084191212	-0.7520467610274921	1.6120827829063311	2.450707115493092	-0.610932316227073	1.036566626831523
218.nii.gz	0.14834121276811396	-0.11829695259470409	-1.304952934658339	0.06495623588708437	-0.12140948083849439	-0.06322338329456224	-0.48770871310034025	0.003061246693642138	-0.14233093894170692	0.07428905452130469	0.15742820816253253	-0.40187528941681966	-0.2098989164515948	-0.0022303819432718283	-0.6025790624531854	-1.304952934658339	-0.10225528841992419	-0.20371033093325613	-0.2834007332443397	-0.0399609885851761	-0.36564400545396236	0.3591006177840187	0.30631076032073495	-0.12608964886207613	0.8712933411639053	-0.3115947300464358	-0.3641343436836465	-1.2606201605394074	-1.1671647311799385	-2.364303835956819	-2.8026296023665735	-1.7259582092066856	0.6910827373931048	1.9939167651940513	-0.22282493507762577	-0.27370840298320553	-0.10960981275804176	-0.22693467870653028	-0.363458400187014	0.35563818860011376	-0.6730954339339348	-1.4717635864857466	0.741532954665551	-0.6262425058961614	-1.0936881365749123	-0.20988406858799907	-0.28518873205682976	-0.6137613816306124	-0.6349996261551316
219.nii.gz	1.087196055836971	0.5319116096887608	-0.3708330134601229	-0.25958860039910886	-0.3976335722150038	-0.23959823174429434	-0.06319966528983229	0.983726152103654	-0.37590546617117826	0.7097929161216102	1.0212643776920827	-0.5515574477866934	-0.34850999123085585	0.9641558600328287	0.8718240791602322	-0.3708330134601229	0.05070811969412166	-0.4488927271634438	-0.519116200299671	-0.35206807261269674	0.27361949910874356	-0.5781674706907397	-0.4925731082006115	-0.17609079500104613	-0.5068019833169739	-0.34957266287701455	-0.45127296863288346	0.48033443588021896	0.49463443252575967	0.346452134883278	0.3755605863689449	0.5222638149235891	-0.24295342831116556	-0.29613396121806806	-0.47164941975499225	0.03371803515827362	-0.3944241374394763	0.18436682316230185	-0.3380008187370696	-0.5725437270495684	-0.2850666138172344	-0.38906789925648205	-0.06249841734461864	-0.3059295536150145	-0.29914018730800546	-0.4613886475340779	-0.5374372165770674	-0.2103902022792879	-0.5880933245212306
22.nii.gz	-1.2762395116602334	1.0410745793159875	-0.6148980567873621	1.5438207531151906	1.6496217742518147	-0.2542556003690191	0.8125610824380985	0.08055929592270267	1.602871112702054	0.19468573702837308	-0.834090455212564	0.9549135617173156	1.6159134147120433	0.11853073161420809	-0.44693085960026735	-0.6148980567873621	-1.3555720550939647	1.476591209239364	0.9179265333210107	0.713256945526146	-1.8614731983320831	1.4096820258528533	1.2541274926763544	0.8600847241041374	1.6323973046886686	1.5087148673690607	0.929742768003147	-1.7468128023358687	-1.762270542308466	0.08539959025882966	-1.0237543451550613	0.9232382043669463	0.8028329068151523	1.4650794066577355	1.0272775953145863	-1.271711626362963	1.8223651131830683	-1.5781620795892213	1.6665423872734888	1.4003145114500077	1.6708988370876794	-0.9036742678997755	-0.5844067665023163	0.08755220534420054	-0.9864903633087049	1.4991030691019942	0.881253823014716	0.0643511923754064	1.2875285244385795
220.nii.gz	-0.2218968478851777	2.48935435098225	0.09392454487401732	1.5947005282431885	1.3624022439260854	-0.25855331333722553	1.2949458951001374	2.3172132475966523	1.5758865840414915	2.3086564586423974	-0.35440451331154743	1.0353081806398887	1.4666451430580383	2.338103333747322	-0.17690588738120344	0.09392454487401732	-1.3353785546220414	1.5420245890801063	0.8097763238752471	0.3406637428907914	0.4932834839412492	0.8728632833528936	0.9684795959260661	0.5911834952372436	1.0880056058010894	1.321381027316289	1.0929107998264265	-1.062668764891038	-1.0938319862720844	0.4707859485411956	-0.1997531823210216	0.4702667575644454	0.7533429307982845	0.6768615514311365	0.9577270756759126	-0.9781164036692456	1.2928936430326428	-0.899489738724782	1.177730859397218	0.8827535723141947	1.0497331564438686	0.7901663159506791	0.957104383224201	-0.38498524785949007	-0.6778106472038393	1.5728142555433384	0.9133028269202826	-0.6136365197563742	-0.028894345437311963
221.nii.gz	0.5961334931297418	-0.39218374173535364	0.13542664651112366	-0.5581289115111037	-0.6014703662863926	-0.12725846785318465	-0.2513538408082634	-0.0842126402809634	-0.649499229955376	-0.2591725496310665	0.13395804592145322	-0.23347863663452834	-0.6324245364121087	-0.09981155028153546	0.37129441216676123	0.13542664651112366	0.409670813424707	-0.6247065027760262	-0.36414405723176085	-0.35074735589677736	0.19167867786121157	-0.5733329380991261	-0.6699285695832895	0.4293879097620702	-0.7798532756294015	-0.6111569696007426	-0.6082675203206562	0.8128290062631391	0.8116586255904112	0.9347556990161064	0.995928316281047	-0.19570020926003495	0.22121349842887797	-0.7300002667429729	-0.2523096091142358	0.16189825921896414	-0.40510180087587566	0.39290650943648686	-0.19772623487445237	-0.5825916828099545	-0.281029717507767	0.15664163265346018	-0.3389278542079918	-0.1270782622378474	0.34922857007022073	-0.6318806717386334	-0.3255516689974147	-0.09839936953636337	-0.31701862935401276
222.nii.gz	-0.31799262808581574	0.2169556300449301	-0.13411387126587251	0.7013612307105564	0.3811775739445587	0.16953299662897864	0.32109814375455364	0.25387356778179715	0.5167448847923458	0.6161550189700739	-1.8552889066579268	1.1387423195046429	0.4008240273940947	0.26205953465294063	-0.990219202597146	-0.13411387126587251	-0.6643817963081394	0.39050397779250307	1.4769922207355022	-0.07943950508505962	0.03995482847868481	0.27226309427079376	0.5323385723427816	0.18035706955121483	0.8422091956162159	0.8996988921664691	0.39716935095882017	-0.9786318437883834	-0.9784073892162874	1.0137991262752124	0.10310623540078345	0.24861941955806213	0.5309860632404589	0.9283754183407034	1.5661050964910708	-0.8279214667041764	0.802344581355402	-0.8025051615938927	0.7339538347002884	0.29417100494986265	-0.12699455902912699	0.5399691819697543	1.0069343404776616	-0.7194340188360684	-0.4319651934094221	0.3854252245237963	1.5518328000941604	-0.7173204884701443	0.36909289489858216
223.nii.gz	-0.11853762239989017	1.2519775384738627	1.3549001678359252	1.1504804381175686	0.9875519266347615	0.3985248022951828	0.713552997932629	1.0682416234125622	1.0544989340292974	1.4578847601546114	-2.64389155075246	1.792459265981217	0.9569431014837168	1.0866116104585706	-1.532332081808696	1.3549001678359252	-1.0585769367491273	1.040316503032161	2.5930332762170316	0.26314385824516423	-1.221872752855179	0.7043026017877833	1.2374531570041636	0.29219371653533177	1.2966829840267293	1.55170818053448	1.447183964098599	-1.2557088631875193	-1.275047370302208	0.6101994216886392	-0.12118729332635285	1.2348565216931244	0.49574629766285877	0.9193174869075504	2.377101783842439	-1.1338094674718509	1.4222271545196228	-1.2777372524186477	1.2707126723343432	0.7495607207558181	0.6742001832670366	2.8146422720698085	0.8485127591809654	-0.5788173256639159	0.1629776092640611	1.0511561890030172	2.6503139697969	-0.6224061910698697	1.168249081573019
224.nii.gz	-2.1538269709541296	3.370988217399253	-0.29811450577171367	2.763629998075673	3.5146237695773346	-0.10793700971319731	3.7570798609872464	1.970261862121379	3.6569879762808113	2.458121342453218	-2.158083155337458	3.5676254856702063	3.525949062707903	2.0833383838638313	0.49324332372842805	-0.29811450577171367	-1.8704055721906927	5.009346933765733	3.3555268722202567	8.722378198531894	4.767695773779749	5.954923053264533	5.911886562414997	0.7591315141427142	4.10806671225446	3.4125442712886422	5.983974169792787	-2.8621700853672736	-3.065957690345878	-0.04045449210057041	-0.9168616963570758	-1.2897676474984692	1.4376526054096346	0.26927691729650827	2.6946027367011367	-1.3834732419903613	2.3196268471563526	-1.6615773075216704	2.0601589176994075	5.965552107191741	1.199608396951116	1.1933414353289349	3.068300636441396	-1.03535588885951	-1.0812827296348135	4.952789743717921	3.2496816625403007	-0.9992977357081774	0.29106871347435154
225.nii.gz	0.31527759129668204	0.5025936026384032	-0.2043909387461776	0.3950491826176786	0.23213837188957218	-0.3624719311906114	1.1936220760520109	0.444419390470145	0.23233951742327474	0.2558677601085946	0.607952867593126	0.46116038683283944	0.2185752337919374	0.4424071633412038	0.8037896257871654	-0.2043909387461776	-0.5151032406786766	0.05407090180809057	-0.44905869436895973	-0.1245110799312209	0.5065768152160189	0.30586267833602276	0.3775862695714442	0.3395705950947637	0.6616844299620097	0.6309124324337291	0.2605923990433486	-0.8239915552628064	-0.8001130849122426	0.024881015438535322	-0.6282729371379362	0.17032229415190067	0.5388070707851972	1.0129384828232	-0.42066806850774036	-0.781130453393824	0.6700789576966466	-0.9581846676884997	0.6810170732194011	0.31829661570097595	-0.27017491322222964	0.5241269653802347	1.2760316604991278	-0.8654813007043872	-0.4511913894090142	0.05910738020582572	-0.5114932155406721	-0.8650885721061773	-0.7584596976223765
226.nii.gz	-0.41955969744676697	1.2666594939356204	0.5372508459549622	1.4263048830659264	1.1604034126539617	0.047877350491464236	1.7089396037834732	0.9632115471345087	1.3145805380294495	1.2215847026649531	-2.0656803476210497	2.1637630152761256	1.212232032481053	0.9892239462935006	-0.25903024504868627	0.5372508459549622	-1.1902253481576703	1.3012226770534183	2.466495426250614	0.7755919395086225	-0.05130474474857129	1.3110599597419772	1.5227826260619	0.6459834589979818	1.565562244381379	1.7215147852813715	1.6328717022967039	-1.4821218853979634	-1.5139437913179867	1.3351751420821159	0.4345329062583998	0.0873204943466109	1.0038606440117872	0.9987750637323496	2.262976845982942	-1.0972437946785778	1.471989625662236	-1.2107653579979911	1.431355365349312	1.3314829413899127	0.8630041511627731	1.3839519197194707	0.6876272661556367	-0.6191138830186971	-0.359135108200303	1.3219981690438503	2.63610458537514	-0.6328218235951565	1.101264186402928
228.nii.gz	0.3959440271390142	1.9336183086651446	-1.0319805610692274	1.44325244028233	1.212999271712258	-0.029679443647123434	2.08313008329066	1.3347753533536768	1.4233920486443155	1.0867236605082335	-0.5410369316852107	1.7629964116263146	1.2497412511164112	1.3496372619395054	0.882726992174761	-1.0319805610692274	-1.2102298255866015	1.5767394493838542	1.1094048692956906	0.5773919683946535	0.39732723784253643	0.8474920922977222	1.2412700872194617	-1.0771075743222815	1.2558382932268197	1.0255888992298967	1.4285508857055218	-1.2069178246487937	-1.238894958060566	0.5758187665611635	-0.0632907372813034	-0.28690053402727844	0.5461090614989005	0.7731541641503176	1.201037377088561	-0.5430507355508454	0.6126065259708159	-0.5344113671881735	0.3306513928768288	0.9021479879572776	0.3083761961881893	-0.8696410180777503	1.5360794137976204	-0.8434741566817924	-1.3061126687422426	1.5712556056504856	0.963323779444189	-1.0217715818693627	-0.19748297308154789
23.nii.gz	0.5976984648744241	3.1055872252416585	1.6420417111663146	1.7260953298242279	1.796613510806329	-0.1532272351309128	1.851972151677426	2.799650151934185	1.8197308424427743	2.549316600900702	-1.8756040674087278	2.163724425489789	1.8378781235240085	2.823582807930534	0.40032959848882765	1.6420417111663146	-1.4252433222378638	1.8189911024064767	2.585862791434947	0.4635409503743524	0.5830465775958031	1.2878100240436405	1.0902535563136397	0.8904812856281241	1.0721716621079378	1.406579871603301	1.3422252971368398	-1.0019755527336787	-1.0204168058328607	1.4254158316499028	0.755976685506591	0.5916015167125165	0.8408649274361116	0.689446536363857	2.346802046877343	-1.2187929119177845	1.7773752081392913	-1.4553857942119617	1.759133003615555	1.2747193304054758	2.4581329696901433	1.2517688340542743	-0.9402936633311232	0.900965890404552	-0.07029580736817662	1.8207134299111332	2.514738099028421	0.35021078371144404	3.8306296056828586
230.nii.gz	1.7398561859127255	3.809735022198571	-1.0829344373162566	1.8728868463061124	2.2283155746991565	-0.9124945062779334	2.57127174482077	4.091672830554871	2.2813822663152203	4.282845487278306	0.17891384067425578	1.6696970801262836	2.404555555294004	4.1014363567989	-0.000982617206008851	-1.0829344373162566	-1.577336187224692	2.5029222686444026	1.97809044723602	1.4128967198507512	-0.8808443726827658	1.5813166089103652	3.776441019716086	-1.8121775687832538	3.1158550519651422	1.9778569539129005	3.1476598971675203	-2.623991975850692	-2.726419788705584	-1.8376395792185378	-2.436806132605254	-1.4263336618910047	1.3236077661228325	1.1752388508804648	1.8663531585627071	-0.9377350899360729	1.061017743277654	-1.2516941657230045	0.5327583714363673	1.8345711885143487	0.35518036593986674	-0.8625139280470909	2.2724935220406555	-1.147457245236877	-1.459354124651047	2.4695119870656494	1.5113929737747673	-1.1750184671191788	-0.16675411954397826
232.nii.gz	-0.4305455606435544	-1.2473920691936145	-0.7080648397614349	-0.5672188731062277	-0.5892858647880592	-0.19201556331534164	-0.9751524260034581	-1.498439866917659	-0.6384762196998052	-1.5439785238121915	0.46503588906071014	-0.878521862451284	-0.6719640321339954	-1.5023038846191727	-0.27447380891594	-0.7080648397614349	0.48072151124889523	-0.608431932410533	-0.6509029520283688	-0.3621962531905247	0.25134092311020884	-0.6589046185310254	-0.1742983552112907	-2.486274629127504	-0.023402720673108533	-0.4385540985287449	-0.2730530353950029	-0.07910189855887781	-0.06385793528150031	-2.002180225110796	-1.4341547248946398	0.3127376387374994	-0.9302735617120372	0.23955575254702485	-0.6768908504760368	0.32265635688370536	-0.7327944008604269	0.16803039785029814	-0.9288748314379343	-0.6208535882137786	-0.6703813309316418	-0.7285652442894569	0.06816702081529602	-0.42911383116444146	-0.39612252464727904	-0.6185790274775044	-0.5863325452488813	-0.29791152680365207	-0.6225356079764237
233.nii.gz	-2.4140367040722936	-1.2910424113245007	-0.4005696428258357	0.7196807879096022	0.6793988474166286	-0.2772761109668251	-0.5473257655735143	-2.7092653508150475	0.6501062616182165	-2.3243993443561948	-0.9541431196807649	0.11333237250363307	0.668511120576851	-2.6770631498071276	-0.7171668405293774	-0.4005696428258357	-0.7548837567510503	0.3806067149645308	-0.034304044152565036	-0.09298311943639408	-0.5617851319996616	0.25637442732201604	-0.031218504990486822	0.8849488267996973	0.2781826613805671	0.03568916837817774	-0.15954888008029694	-0.520786223031104	-0.44790976059416227	0.48845182235929235	-0.25301098135196787	-0.9219250106287832	0.9448417870851141	1.1188316362487447	0.09947104845297101	-0.7181922858312149	0.5409005358335313	-0.7680663833691092	0.6473678729039315	0.23347287208862258	0.28193213063778266	-0.037197844723221365	0.5034465385177311	-0.5341210820125044	-0.59862020478941	0.3934224428187302	0.13590813446490466	-0.58101953780182	-0.31500451384196704
234.nii.gz	-0.7959254664948558	0.6764297113892875	1.502288556132868	1.134174118071406	1.1315274007228115	0.05635595862985158	1.9313699586752184	0.044908073038805896	1.0429672165843737	-0.13136588670775629	-0.20629374886854207	1.383290538109283	1.0597525547653663	0.0679947717503545	1.259862039776367	1.502288556132868	-1.0629760457138067	0.8953511985463706	0.3316363545968011	0.42173425023697936	1.580244727869342	0.8006882798278101	0.596458015339703	0.8272124298041091	0.7661896952934522	1.0500611823394792	0.7207178733493416	-0.844213954109452	-0.8297627096123142	1.3085326527811774	0.5587336657015038	0.3278842125477006	0.8311560179786759	0.8788061025461071	0.48520251377338186	-1.015422039585722	1.2704907431656374	-1.0694860133343473	1.3392776139729656	0.7858947379315407	1.1060287116917904	2.2405317758963155	-0.0029059914910773816	-0.26803993856910513	0.2657983739324127	0.8820787943836612	0.27327583504200936	-0.39835982969882827	-0.04867788082508677
236.nii.gz	-0.6746768845676031	-1.2476587426283448	-0.49180440416793036	-0.4882894811478069	-0.6117508331026931	-0.2793583000277375	-1.110456563353825	-1.7497420725978332	-0.560116708770033	-1.7773799844026106	0.2446127033393998	-0.8582153692337176	-0.5158141561415351	-1.7509295474338435	-0.3621853233783402	-0.49180440416793036	0.2571214660579897	-0.5832630822349091	-0.642604523232256	-0.3592471120604203	0.18243984299474825	-0.6143409897585611	-0.5846166273088484	0.0040891105358752235	-0.6385072205932336	-0.5162186339625993	-0.5372271863279401	0.6374189549289092	0.6433795363207759	-0.23031232617510905	0.11536151629904014	-0.275324091223174	0.09509970839048501	-0.5068385063754106	-0.6559954524882516	0.35048111297715556	-0.5391358164071749	0.597024713704702	-0.4535785315155423	-0.6133705389334189	-0.5158162314833034	-0.5499737691495186	-0.2364806459540614	-0.2668987562689721	-0.2678448892745301	-0.5912686607205442	-0.6252074725862641	-0.23098806478614956	-0.6006840780162642
237.nii.gz	-1.7933542008837455	-0.9831038254051925	-0.47321399319189106	0.5944680207708227	0.4816630798899994	-0.17054641387435257	0.2422341846021907	-1.5954491961111996	0.49988228434314014	-1.180244247467029	-0.2825579691788769	0.3015917381597573	0.4963623650989663	-1.5749755504883172	0.11594529305216855	-0.47321399319189106	-0.5286597123248582	0.282338001485914	-0.11426953724067099	0.2304853152491789	1.1653926943389579	1.063766823141073	0.8687956824158289	0.6868494570813898	1.0283784268501748	1.1415366510171467	0.847276467467216	-1.024329844262281	-1.0637512996003824	-1.3956110279756617	-1.5053372524775417	-1.1538917532782431	1.0525537511018608	0.5976663350912131	-0.05266017941401444	-0.66477181843054	0.7436910142242188	-0.41802477208045724	0.7352080268247361	1.0503552141532202	0.03884828012837316	-0.19492543413109056	0.4957510488491396	-0.5077606512949001	-0.5706073495385688	0.3148984771610887	-0.12410657204025177	-0.556574678754991	-0.4649002158585051
24.nii.gz	-0.19444616044076174	-0.3368756478917827	-0.6418075548024137	0.04668944981868304	-0.22005322543546496	0.002478657627608078	-0.8238532796713384	-0.35700964811736513	-0.14278134593405845	-0.1977283981030772	-0.4928110867132363	-0.30021009738525606	-0.19055002770568316	-0.3601823085192674	-1.3359450801881485	-0.6418075548024137	-0.20085013409661467	-0.23378537248163084	-0.039911437713941796	-0.1562302596339405	-0.8138731400445264	0.04322182813266186	-0.18316561343495122	0.4241887729175241	-0.18818897239365237	0.09501653828283643	-0.0015684843776729515	0.2171666750503222	0.19047906425570216	-0.6662568458451713	-0.28777003736428597	-1.7287823399659101	0.6572501140949772	-0.3966037577707166	0.09925186556437625	-0.1163995605500321	-0.13122530415144687	0.17389612242466457	-0.0636448121105687	0.024817410222130208	-0.1624093190081095	-0.7480592200896852	-0.1400962470242323	-0.17633519002650336	-0.590944417125218	-0.19033870462985292	0.1339923566973609	-0.3349589256067944	-0.005424949230089926
25.nii.gz	0.8520223991720692	0.4462505606687195	0.09735854431314059	-0.15118560389434288	-0.19282524232667472	-0.3136703722077061	-0.17844247469563132	1.0014697709979434	-0.2833484930794856	0.9593829927321552	0.8022665626287362	-0.5186632706264301	-0.19081892605285247	0.9825672429982286	0.5931975865371993	0.09735854431314059	-0.15965996162382512	-0.4176704113668774	-0.46517534045853126	-0.32333002093585317	0.49982165495297576	-0.35375090733643977	-0.42747343678761385	0.4657356067032364	-0.321598649756131	-0.26749531838567614	-0.43612521096406054	0.1964246710378604	0.2441753258051825	0.11536294396599008	-0.07626175986585429	0.32019483514018027	0.2068003114024631	0.2485979175240362	-0.4109779752666196	-0.44685263913548273	0.07480566332818954	-0.5983386269644031	0.21909210847458555	-0.3606181162689178	0.045646998419994346	0.12645935536601696	-0.2418262367851158	-0.19159828626381348	-0.023945697422494333	-0.41065527381965683	-0.5206590613374922	0.08123713182453149	-0.31103662614856303
26.nii.gz	-2.7003429075574723	1.3498476370342543	0.8876470695072679	2.062733333628266	2.7950982194741854	-0.3968233830489528	1.2397326807387261	-1.0599420654830494	2.4830285331549558	-1.2234838832383412	-1.6260479007460145	1.6333190724937787	2.694120515969938	-0.9851952858644617	0.21483167537618786	0.8876470695072679	-1.6764150642017492	2.5092084098393457	1.4989904229492486	1.19820456062946	-1.2266026222159465	2.47168695486275	2.94846896474037	0.6626094946191333	2.7565091734088294	2.5437242769972346	2.621787188137453	-2.363435417132415	-2.504005341264117	-0.6630805387807531	-1.574487781197249	1.5430619326621877	0.7548816645765595	0.7915749717811105	1.4841970612758928	-1.4444783680932716	2.541922519585226	-1.7971297016060692	2.17785530927667	2.5165357854769317	1.8039128807494829	1.8582222723059183	0.4536537108939373	-0.1887038971524154	-0.5163290845280998	2.507451782466679	1.287296893010005	-0.46584953899761056	0.8924887250695852
27.nii.gz	1.0060325605123845	-0.7944922847728657	1.2640556699031174	-1.2689653349478933	-1.1534264042732898	0.5198244650547273	-0.9898941664130629	-0.25332253134746197	-1.1557594084050082	-0.40460231547394915	0.10585936197553265	-0.7090476380937218	-1.1803143102689373	-0.273755739493801	-1.1155637161337084	1.2640556699031174	1.4183626996880994	-0.8608891699286719	-0.38880830679455564	-0.3515506122812219	-0.016774171721817097	-0.7085574255289018	-0.8593463884764305	0.38002029694689154	-1.212548562847903	-1.0025617274993741	-0.760542228802557	1.434609457454106	1.3728545140565969	0.9916989889498632	1.6406046018229001	-0.25280014118472605	-0.1412851921820038	-1.8156720635505532	-0.2756587327168747	0.9680894535681807	-0.8704213527516619	1.3743103974611004	-0.721557655908231	-0.7225677141544823	1.0243043110324603	-0.42063868563943463	-2.397750206379149	4.016718851857548	2.2916125233777316	-0.8560963723832029	-0.3696355784463874	4.406262416899962	3.001532063333593
28.nii.gz	0.6419644952346097	-0.3421792367199196	0.7261022778649926	-0.8222486025401606	-0.7920743459126951	-0.7052474231838529	-0.6260020339785257	-0.13816097847605607	-0.7927970560757507	-0.3704873125339321	1.00367346636994	-1.0328454650897432	-0.7687968860912491	-0.1491628313857119	1.1487192182980375	0.7261022778649926	0.6866109616267243	-0.7916874557569507	-0.6983316911773001	-0.6548992875275441	0.24626177380726116	-0.6967402461360748	-0.9170849459456423	1.0566440960420638	-1.1119112475117832	-1.1144020136595343	-0.9222508792877678	1.2182438469717647	1.1963483454598434	0.9060473036289437	1.321102026589962	-1.132271299532973	0.3961414948007655	-1.305102034613185	-0.723920111693383	0.38735900549422725	-0.6707276790896156	0.6507377533587984	-0.39157690696001185	-0.7309645271264769	0.20948106387914567	0.15866576532545254	-1.2733381565649424	0.9019701705042477	1.235219183207045	-0.7956727629078468	-0.7093924103276982	1.6847094805948533	0.02442715550543704
29.nii.gz	0.010108098611211558	-0.05230524519207142	1.7602572360480115	0.22508750647548814	0.09965964589143618	0.06704887874875141	0.17410260827655283	0.1275719143348519	0.04493134586350437	0.3321604337825492	-0.27949176122195174	0.2874636272065205	0.06371714383104322	0.12517559839263645	-0.606467969582313	1.7602572360480115	-0.30206419083983815	-0.10818046035690253	0.3983593016819816	-0.2254685932346248	-0.6159031745288642	-0.13952838125899986	-0.2564881892968125	0.6094796230686778	-0.08920574765552818	0.08606542763329379	-0.24526934102192174	-0.046251287663412126	-0.007550246265176148	1.0788708674312693	0.6634837238679689	0.7359195606748847	0.18029338606851616	0.4312010434553091	0.5841292558088842	-0.5038003018461616	0.40984249988707466	-0.47020228487599275	0.5207491494139158	-0.15392656924037618	1.3457344713235029	0.8454496974955484	-1.5997323577424833	1.713617027121024	1.323188715627047	-0.10787939269960435	0.3997196222501114	1.744744898108989	2.033746997634967
3.nii.gz	0.8623672411126799	-0.21588970121014542	-0.05731494435864746	-0.617091477304678	-0.4613822918742124	-0.1742435550965802	-0.38948178531230726	0.31532029397777395	-0.6599023196350072	0.1192233601035494	0.5912225323165707	-0.553243643068358	-0.5434266572381545	0.2954641853629931	0.21366943907380642	-0.05731494435864746	0.3688833844326007	-0.6655097425763413	-0.6994953634454858	-0.32346098132313444	0.3920216138051263	-0.44599306957083945	-0.752818175095104	0.8302493384775398	-0.9157367482682147	-0.7898406224487443	-0.7022986867556975	0.980411477988878	0.9728727687109398	0.5012813962938896	0.8260203428667168	-0.9120889897673978	0.4875542737236194	-0.9395045520341625	-0.7668356658396573	0.03363174168772932	-0.3480301149850427	0.054950301163133625	-0.05962104383501192	-0.4721354819706168	0.12893809952563684	-0.4674713736777112	-0.9759370844497337	0.4156637629588301	0.13697065335206635	-0.6566035232187749	-0.6560966867981991	0.7037615999894411	-0.23639130126088356
30.nii.gz	0.9250816598704769	0.13312537426929208	0.13552927167829132	-0.43343068910525423	-0.5561178814797191	-0.1060941777025347	0.2772348418995878	0.37627335410693213	-0.5209203307787005	0.1420188640184456	1.204032469924775	-0.5285576094660134	-0.546973373768104	0.365488563579034	1.2726157122539339	0.13552927167829132	0.3488528717469781	-0.5590734553674511	-0.9421549567722808	-0.5635861055292316	0.4491363074405445	-0.5667985105884953	-0.4856496659863883	-0.1145122209918298	-0.4312081096492598	-0.29207328171491437	-0.4595435450986975	0.3648762460861835	0.38998682118781186	-0.5327516752501696	-0.33593466615988554	0.6412674042997202	-0.3240754726452413	-0.07947208853333661	-1.1448905765052961	0.06378112592142822	-0.24656452177517593	0.5014321483531097	-0.16498865747639319	-0.5676665812594424	0.29242516419511894	-0.40839406546373336	-1.1699398656671898	0.6669246595836887	0.3415102057960515	-0.5504001702713437	-0.9407812247656525	1.1312730141360805	-0.5262043380726292
31.nii.gz	0.33976862427029414	-0.14406283275576032	1.213873750503156	-0.12915350377587329	-0.45911368411727144	0.2887081886854849	1.4520656643729066	0.16512854713346134	-0.32185094950064946	0.24524317665174178	0.09709341307071671	0.9141459773736478	-0.43225711407794065	0.15549601884843453	0.15297575606067496	1.213873750503156	0.06042763164636122	-0.31986315195593057	-0.28047981061689603	-0.23388135574831068	0.06325959242228135	-0.261346906353709	-0.1471733064304648	0.2905543465783418	-0.17874861105666456	0.2577572889310265	0.07848227453732842	0.20827188399775415	0.19503737812441482	1.6174064357466775	1.3494785214039733	0.7224896172394321	0.1794346894312754	-0.2930827040439092	-0.1622402451213607	-0.3739900744542465	0.30127434165912215	-0.18903358234541368	0.34469702130191415	-0.2526341398095889	-0.0185491838880774	1.8112834086544847	-0.03140244433935721	-0.20207000386202703	1.0574746778171462	-0.35451042272713873	-0.2640568084781203	-0.2502332859354682	-0.3094334653384349
32.nii.gz	0.43898144021800956	0.04672320909231953	1.1644348438311483	-0.262797328777083	-0.07569446997779705	-0.4096590085969672	-0.22598874342881864	0.5252399725357797	-0.28245165164883773	0.6087781771714804	1.0981882707237227	-0.6978620614499654	-0.06130696057815864	0.5086185498247362	0.04070230144651516	1.1644348438311483	-0.09468882147321353	-0.4769329944824775	-0.58909486290477	-0.34153922149348126	0.17347887966464356	-0.43860431519607174	-0.24388705684561307	-0.09530846070235716	-0.05062684702277491	0.0954754478398085	-0.25518686002990965	-0.1128212704335979	-0.06556785732030425	-1.7124798425283296	-1.4042716017363632	1.7081131187521152	-0.5273933468719372	0.5351225568263765	-0.5849204613226708	-0.5212716020633177	0.24426111327598699	-0.46262437419138547	0.25259065302561545	-0.4237282454182287	0.6856974658866386	0.7310447751504628	-1.0829090169588582	0.875801323858181	0.8736176323610849	-0.48267938346518535	-0.6020726096731611	0.7592858222951548	-0.004101760618696524
33.nii.gz	-1.6232577924619693	-0.07831759769631975	-0.5121484260298225	0.8753460577525086	1.3914845237912228	-0.4773636847956775	-0.380570340304936	-1.4656185585695545	1.0131671918711893	-1.6704184268946491	-0.0333718640208634	-0.23563270032412362	1.4039040318572815	-1.439727048818988	0.4058138926733178	-0.5121484260298225	-1.0848328417931974	0.5275513676465345	-0.3736961940903808	-0.2340268471537346	0.2256618653387449	-0.17751378408388482	-0.17256384460600865	-1.3542148915527752	-0.15253345471893756	0.10833724404676483	-0.024001686218245652	0.15796933930335105	0.14031784915847761	-0.7013768103847934	-0.3764023783389218	0.6935509182039388	-0.9644277741095371	-0.2664816595371727	-0.2982168851209105	0.2295054115598779	-0.1917886542665199	0.3136344866197099	-0.1674000349582702	-0.17753085209765335	0.8046586726848469	-0.43417832476123214	0.10501766657846227	0.3715037699323957	-0.8175076611164012	0.5325920066156942	-0.5075288795492299	-0.3126724539185274	-0.5497198403241802
34.nii.gz	0.5108242156173531	-0.3637390931124741	1.550225596780654	-0.6174513264284336	-0.5229600562418982	-0.7725799038481869	-0.5067741603324	-0.061552348949265555	-0.6604149505102712	-0.18236858657459568	0.5970368145049211	-0.7072549971825836	-0.558933560860873	-0.07204719158552593	0.22481703429469257	1.550225596780654	0.3710842551731158	-0.7257588344105959	-0.6872288541582109	-0.6614605113661921	0.12302626802673272	-0.6585503975994191	-0.46958243963279667	-0.4347560877235525	-0.3563363318907615	-0.2997585051266695	-0.49690516387971795	0.23972063064337756	0.28205456015030833	-0.5995559710227961	-0.5380093991387191	1.2565567511937212	-0.6985030379543179	0.1972131380362553	-0.7056542862733227	-0.186184167298704	-0.2226743653925235	-0.2189122420214624	-0.20024892449515097	-0.6497512815860511	-0.5406945175319472	2.3686177193187876	0.05035383039763308	-0.3550246772264164	1.835640040041224	-0.728562884629086	-0.6856097860080116	-0.3356209312392895	-0.6325342572525433
36.nii.gz	-1.8647369752990197	0.07869995847257538	-0.21947271099810098	1.2484040180849207	1.4085417268576257	-0.31512299609904615	0.028324786875519776	-1.1169224211441942	1.2408101086912444	-0.8057887272038089	-0.8028490164813051	0.4194382357571465	1.386131477811715	-1.0831228626136702	-0.300735953036513	-0.21947271099810098	-1.2080749576505105	0.9364317118799412	0.5359955889743605	0.2293602544354501	-0.6676165856823265	0.9240003763241026	0.6294280908663992	0.9123545874726922	0.8375327831508641	1.0772181861571777	0.6633802876085125	-0.9004974570339322	-0.9121197904397761	-0.14193067038647844	-0.6779760777483179	-0.24178797751924425	0.9903193656924723	0.731101654262899	0.6854824129316237	-1.0461536573882686	1.2381415594800764	-1.1310690381717217	1.2810257914607905	0.9021143577237224	1.2026832850525009	-0.07837669058164522	0.007304709147133762	-0.19134917829189194	-0.7197806149417212	0.9525048622833074	0.5452296240958396	-0.27263438341685803	0.39559272106017684
37.nii.gz	-0.45255308843624537	-0.6066715174423223	-0.24207950994469055	-0.1310371520392328	-0.36019523742170156	-0.013331547526877048	-0.44184823262690953	-0.6031143847418451	-0.16611054205358655	-0.25555573282751815	-0.28652321478320664	-0.14991991410193475	-0.28162604278939735	-0.6041601883416213	-1.448674633968045	-0.24207950994469055	0.11279250628299638	-0.2284138648129872	-0.10536723853008069	-0.21596087719434306	-0.435466663791526	-0.21070020186714894	-0.30733936286390373	0.5742533276818915	-0.26950542040632475	-0.09822734942164528	-0.20638641851478268	0.22495054275749551	0.2390874332910069	0.5279977021098216	0.37631211516960494	-0.6526078732571315	0.5364114170484281	-0.06600498852442775	0.04642254996676467	-0.10064090976823359	-0.24704509510064712	0.11687446837670037	-0.2243363204141678	-0.21910098855123897	-0.4020209640849739	-0.0028419177835430484	0.24473578077134206	-0.5552285473203066	-0.13045747878391944	-0.2214944314387918	0.059170290700610376	-0.4939088241268818	-0.3213154841235104
38.nii.gz	-2.4405139512761265	2.288718342708375	0.7787929653997501	2.2570778576156663	2.117266660445633	-0.2142778501247313	1.7069839088242644	0.7486871873149645	2.6260300578003712	1.1485243502044087	-1.890167315845377	2.0748768972466425	2.28292612945052	0.8292915713044724	-0.18563057209196407	0.7787929653997501	-1.614626249649913	3.333288109372013	2.0963600442147237	2.6592994347804195	-2.8298968878345283	3.204970585756071	2.7220615741111316	1.0232110654643574	2.38170734650446	2.463705110298286	2.7819347718472995	-1.966039688746224	-2.0820189804670406	-0.42484344866258267	-1.0849309299918346	0.8709719745105607	1.0099385176485287	0.6128696395265969	1.9195912855506128	-1.382217640384612	2.5266417102073846	-1.542757603120193	2.2994815605439647	3.173107063076326	2.4487273657647464	0.8546190164717368	-0.42944220300772995	0.1764168567495673	-0.5411550852525612	3.336043376814663	1.8847267604745346	-0.1711703069673681	1.7611920522070834
39.nii.gz	0.8311423413439566	0.37808638307306675	0.6177649620113301	-0.012150240958777862	-0.13695953733590452	-0.02825746177137704	0.18181843986902632	0.9026821379040726	-0.20672144746962293	0.862420554823556	-0.291474969171574	0.265991079714955	-0.17860275059932526	0.8873747263810157	-0.3010206833047538	0.6177649620113301	-0.14891869423371787	-0.30976915452816206	0.31939840262068503	-0.32520156616190227	0.2703484364080428	-0.47212764867982815	-0.44818837042490156	0.14620242441179904	-0.3202608375420396	-0.30339806246677553	-0.46070557040828797	0.17196770128719055	0.22876737671366282	1.3917700004898372	0.8585758542797408	0.824542442192412	-0.09936111386611102	0.3486253062935448	0.5472304975697765	-0.28964428050415575	-0.014582832655120549	-0.2776921056572778	0.11159477601476397	-0.4712922664102502	0.4405541314180824	0.5126235861888927	-0.6126881823787841	0.18962990166538732	0.38936951676358056	-0.3187984966069937	0.41679113299857456	0.2824345170349549	0.9129694208869295
4.nii.gz	0.45230951628487354	0.00430010530404898	-0.4784844037603907	-0.24082155395529017	-0.4731967409255934	-0.7713145392404586	-0.477993681803553	0.40777567818644095	-0.4131725530178457	0.5831602532845576	0.6611011812996108	-0.7256845660606956	-0.3829586183620187	0.3974199266794394	-0.5389647226858284	-0.4784844037603907	-0.0418628450202307	-0.5170833603452267	-0.5568497517097785	-0.5280137581831478	-0.40041338658854875	-0.36430645279669616	-0.4399604602627564	0.513072017596958	-0.28394154210135586	-0.27394955207396154	-0.4960143462083346	0.13288569298224973	0.1863273780017018	-0.7053472249419063	-0.7244747682911014	0.3298629901944446	0.16943219850381144	0.39980018864821937	-0.5319147425501097	-0.42663050938736574	0.04949945927797983	-0.5439943660971157	0.19944920999441262	-0.378103767863981	0.09624528992756758	-0.7582634468304823	-0.5175299295632304	0.15965179339935695	-0.45553551876300225	-0.47976650245870905	-0.5592464525576789	0.24811396417044093	-0.21044003026656485
40.nii.gz	1.0233763940929983	-1.1823750525068004	-1.2728771651134156	-1.9159156219098132	-1.3050754368298816	-0.22812858918562542	-1.1166274507242575	-0.3012879286561425	-1.4277474446367906	-0.3480240821415669	1.6350196662238876	-1.5561877602656635	-1.3538286481061976	-0.32582464642838144	0.5719853836492863	-1.2728771651134156	2.3221144985439506	-1.032050190155984	-1.0378157354039674	-0.3982745900868669	0.22679429321071057	-0.9568105443788728	-0.9658452602391447	-0.9368841386790927	-1.3643786237007332	-1.8685756250675085	-1.0663661695947797	1.6064096307719014	1.5440772351154033	-0.5399066989297483	0.9686057216203867	0.8489691463634832	-3.356206134320927	-1.9801730217812705	-1.3625806203712556	3.321698503275348	-2.1072958852522707	2.7056064465372662	-2.315307170224729	-0.959822250208857	-2.1831751169259066	-1.5222167693876616	0.21475015425323282	-0.5191346899946967	-0.6325432543513793	-1.0381832176198216	-1.0779446148762497	-0.34959688711974657	-1.0766613881894007
41.nii.gz	0.9129694538774407	-1.1171581604239882	-0.7621788558590298	-2.0547683091856737	-1.740652666142142	3.1529728168056064	-1.4643883531077058	-0.4830207069548946	-1.6717930575462125	-0.5094209676856665	0.35861173660004503	-1.2263496216921081	-1.6620427223193515	-0.4984274813945329	-1.463640533003307	-0.7621788558590298	2.7563870043188725	-1.2271641484065978	-0.31451864127511836	-0.7730718961464998	-0.06144136309073225	-1.2226891962024675	-1.2456588790802712	-0.6180846647478992	-1.850707990165658	-2.3637217336563894	-1.3797374181831836	2.296587654588037	2.1571469933344414	1.550276989700899	2.8656098901808646	-3.0063989279856327	-1.414165940142356	-3.386829898199473	-0.1615797986634107	3.2163161679354335	-2.339648434587236	2.843011374496489	-2.50034041714585	-1.2450739181131403	-2.265101272836985	-0.6207761464137231	0.6899554469805639	-0.7631784809600417	0.33868675892396716	-1.1961150659769875	-0.3795884515762358	-0.6389652079867956	-0.5873024017909388
42.nii.gz	-0.41999182121373446	-0.6267490661307257	-1.0769826249679368	-0.03719913531455361	0.11729563949833793	0.07539166901367055	0.47318766715749444	-0.6869979893872106	-0.0920348841172121	-0.7038544282338993	0.5104928488761695	0.05892350195292401	0.08557117141678924	-0.6888153577793192	0.8831502478698576	-1.0769826249679368	-0.24857608712461052	-0.2835482217133215	-0.8786343166260687	-0.35113911834079864	0.3231684407201745	-0.6827356279960783	-0.3207285251313735	-2.428097645138612	-0.22760856503843474	-1.0581834488509567	-0.600974330279842	0.13904869250603677	0.16438067957947178	0.551745090117756	0.2725196384445854	-2.0279737217593605	-0.05367853527921236	0.11514683189620885	-1.0711958824295515	0.9417444205183021	-1.1317437644934245	0.4900948527214928	-1.4729314465344716	-0.654763656012412	-0.7867803231050641	-1.0837607558449391	0.773019799023113	-0.6868289024671007	-0.9379174930901303	-0.2543698540226063	-0.786835527291234	-0.6326383612222977	-0.9876894796939456
43.nii.gz	1.1076135057885148	0.3354502205292629	1.3118691889258756	-0.628129254323195	-0.26170915803164585	-0.3737755204954411	-0.347520581669686	0.6922222488412372	-0.46662075287572735	0.14789278605873393	1.2555870550471613	-0.856977447442018	-0.3235575580485503	0.6715818985736024	1.0782424757189992	1.3118691889258756	0.4130520653836614	-0.5799719969327745	-0.8612350537970271	-0.3498074500832323	0.46745903306633035	-0.4467476022582247	-0.8256853340814956	1.1293535699450765	-1.0729066534024747	-0.9432964013783649	-0.7693047184420436	1.2018247432840878	1.1741098307667834	-0.1447660154530984	0.6866205488800331	-1.26217277472025	0.6581258012822838	-1.3142097135912298	-1.0555760014146491	0.26403892053582795	-0.4792738720562829	0.6348828306884755	-0.18889543124512234	-0.47878699195517405	0.22614800710055075	0.8861925386814619	-1.0722438653975463	0.5150081539744613	1.424475222037533	-0.6079129939124261	-0.9200703484133865	1.0864614911488526	-0.43259942186592976
44.nii.gz	1.477676606931026	-0.8079599302667559	-0.7327963040140206	-2.195164418474165	-1.5864785434399493	-0.19656020721065048	-0.9826657970162518	0.18729351261015834	-1.5453067193668308	-0.021585286791100777	1.7400792852346254	-1.519812104154098	-1.5281527999096851	0.15820481104405104	0.6031944119706047	-0.7327963040140206	3.0012774326159235	-1.0583120169704634	-1.0083083065065923	-0.3988659762190509	0.20884482008481153	-0.9473410616434547	-1.0172162399364257	-1.2203533770411565	-1.497618372421679	-1.8138134047057544	-1.078344589332492	1.8065796538548	1.7213514537169285	-0.08803582676792898	1.4537640248966264	-0.4735830321319447	-2.132071490122786	-2.3576770236448477	-1.3029036145057193	2.878064177612819	-2.041024722401193	2.435720447862297	-2.185000085260977	-0.9553039590139312	-2.546372519973034	-0.6833160315084602	0.4025447100585376	-0.5978181876830935	0.3635567312640539	-1.0882890443568463	-1.0151180884182527	-0.41834350760237654	-1.049015512630543
45.nii.gz	0.6805780137344588	-0.8689212481544526	-0.9737311978337813	-0.7651793167557921	-1.2078557734781297	0.5607837932825593	-0.5488804870027729	-0.43021916006392497	-0.8684338281949663	-0.45620210504182745	-0.4584672366906671	-0.13506497386810742	-1.106695942798011	-0.44294787265551633	-0.7414152282801206	-0.9737311978337813	1.0957658095859564	-0.620712245603217	-0.021875258260475264	-0.35833276864808883	0.11691425500601837	-0.7804112543822833	-0.7830894561438719	-1.8854127202283044	-0.9595153300009143	-0.9574939476115164	-0.7742021993454975	1.0301280900502352	1.0225232432868576	1.7888909877345307	1.7810821393573426	1.235240893842626	-2.5142200485269632	-0.9864829860549671	0.189753332793377	1.9448916559286844	-1.4214892621474402	1.9864184533907705	-1.5133104542723006	-0.7824842404876748	-1.2420808822744052	-0.9505755860778521	0.6738095597554767	-0.43440238429977807	-0.5115546850742532	-0.6218218840544582	0.0798234659269437	-0.403729954477202	-0.1805940366197247
47.nii.gz	0.39483858921594783	0.487716247444069	-0.9118923533278602	0.2797880589510007	0.23201238332327992	-0.31125752973684956	-0.14831631591006983	0.679557738942394	0.15352964234695488	0.8254038479864046	0.6084914753542353	-0.401988780472342	0.20320742932132016	0.6719555067227059	-0.06718742615410621	-0.9118923533278602	-0.4749982782245532	-0.08258266396622477	-0.5894980657839468	-0.1499795383891126	0.7124894453299797	0.03162367159930583	0.22235648823217863	-0.28492448116594166	0.5276127800366813	0.42828120588252494	0.15101864532135406	-0.7187974268620969	-0.6787349948104426	-2.0264061023141005	-1.9477392989080997	0.15648107815494075	-0.07110637785729443	1.023167882962941	-0.6302480544454452	-0.5491700078953644	0.2692507527386933	-0.7005765582954622	0.08104733312703791	0.04729114771127777	0.09870162496529764	-1.0018305137561059	0.27659796238879325	-0.2221027318844265	-0.8881823516889541	-0.11242969530488862	-0.5571406073651729	-0.27646241328639515	-0.5704025062695272
48.nii.gz	-0.38704879355254135	1.434889199146357	-0.20674520143554057	1.5506039362968378	1.553444584786635	-0.3069478649512595	1.545487015263277	0.842900408209631	1.5805325612294798	0.7340942859666185	-0.6599864025866032	1.4626371287705384	1.4246502959879004	0.8637748549861037	0.4707454237688222	-0.20674520143554057	-1.283995738106151	1.7574768714400515	0.8029837165449241	1.7093321697747879	0.22488246963356928	1.9294282899155875	2.099858745421624	0.47711545433081	1.8245707561272448	2.0332646866294155	2.3975470490632786	-1.557912234328099	-1.6256713008574686	-0.8661363268247442	-1.2340608813977472	0.04468553674662379	1.2206295585026663	0.6564314300861722	0.8964030511166697	-1.1293402919501625	1.7361177758811241	-1.1125905112483208	1.7024496242683	1.978651230565442	1.5175093264552788	-0.36172914510254284	-0.35716566028425345	0.17632331134022797	-0.856798340946754	1.7287436818479538	0.7752606362644805	-0.10322978972815348	0.5452246861804237
49.nii.gz	-3.136007614652741	-0.17064899187994587	-0.062034975848963274	1.5717161352157198	2.090328048960985	-1.0434492159770588	0.061386854732957116	-1.7929480597717327	1.7821278257009565	-1.820573821136809	-1.3164019269376444	0.8297465662353656	1.9759000599429886	-1.7547460106242307	-0.05706427890592385	-0.062034975848963274	-1.443969156969505	1.7235232518375248	0.12028873642856121	1.5934018899498814	1.205731957487031	1.9291244603537523	1.1795861746310496	1.2323740521701205	1.5173033687753144	1.3571380236618817	0.8988433802777238	-1.6576551109114495	-1.6598197118129516	-0.49028999702159143	-1.4575183393535112	0.38165949133426263	1.1120886956264027	1.5236052091377914	0.19242796952657765	-1.2223475324351323	1.7375155501005317	-1.5068151837480728	1.6738368347054675	1.8830477163804498	1.1575569451154706	0.4985135425924978	0.5444779618527749	-0.3827918187266272	-0.8050676938181447	1.6965599715591695	0.3865915453526919	-0.5981304379665138	-0.06434252261520314
50.nii.gz	-0.630935686559404	0.5573609079363423	-1.1763773354477078	0.6672614740804808	0.4016995778240329	0.25186052718959423	-0.2789600859232832	0.6692886359621848	0.7732827958966161	1.5106587835124212	-1.263509609717723	0.4456259206098031	0.4556370671419262	0.6835157504178353	-2.13792841330459	-1.1763773354477078	-0.572020224665775	0.7535526616823713	0.9210875883577849	-0.04625742940735998	-1.1935413645625834	-0.13208630103392732	0.12095786586563975	-3.016211557923554	0.6980894681569377	-0.34029493669980254	-0.31297273456922436	-1.1694157473294435	-1.0163581894471565	0.1513405861083182	-1.0889935899290317	-0.740628365844243	-0.45294238205203435	2.3920698975860777	1.11231850889995	0.3183173554615375	-0.4119357660251921	0.15508713092237789	-0.7698760242562185	-0.11171382206914783	0.2313067021423116	-1.429600145146085	0.08014388478464815	-0.12484045440194487	-1.091466677722182	0.737523449090553	1.010745134113703	-0.3725212278683333	0.7503655727468332
51.nii.gz	0.613906477633834	-0.13056019516514292	-0.24188729990946728	-0.6949241688065807	-0.5687741655467018	0.12653403233524077	-0.5400949141783694	0.0840917750330516	-0.6231350325746596	-0.005071027535048858	-0.6520168034450068	0.016769784191656742	-0.5765019091921014	0.07361228320647846	0.2986858369459358	-0.24188729990946728	0.4452979235348729	-0.6630564482946542	0.37433764996595165	-0.6333615456244377	0.14410835891518742	-0.55260930026785	-0.754321893288132	0.8103725792045208	-0.7719381909271281	-0.8435385492044842	-0.7889108826339819	0.7334283427685782	0.7613039159675853	1.5583841580763529	1.4896699444173938	-1.1391457078992537	0.5062514994297658	-0.3982943202151627	0.574197052894522	0.06951335858286392	-0.541928530533563	0.027649824910579192	-0.3361783565898666	-0.5825453359478303	-0.1805651059453025	-0.47238712846598996	-0.5565656132336421	0.1754336699952327	0.017856200996577084	-0.720802644178233	0.34676505175990824	0.5176428094713114	0.7236221895573411
53.nii.gz	-0.4770328874117675	0.691819196613042	-0.5758235273884446	0.9759007106502393	1.182803701382265	-0.6668085834077256	0.37948940908020734	0.28760753906485587	0.9533833935470266	0.19319547522322794	-0.3812772052740979	0.49025937774358724	1.0204595478709748	0.2979791002908229	-0.48179610412776064	-0.5758235273884446	-0.9795634397367162	0.8095417010993153	0.4403374669435147	0.32172596912457363	-0.7083374594527669	0.8108673829166525	0.7264501889253093	0.6400886454913354	0.8624966749343419	1.0480404086896413	0.8222923940872577	-0.9174396322078471	-0.9081017815461186	-0.5151569702474577	-0.918009876844519	0.3129905823695606	0.8576114255187579	0.9099913462929929	0.5887699370256205	-0.9230511239185437	1.1085517655790313	-0.8859715062751127	1.119692079117104	0.8153903116665377	1.173203516104679	-1.000952410685981	-0.8157382282135441	0.6380023698872395	-0.9288236334224067	0.8029147531156153	0.5172922968763027	0.3190252046469314	0.7730692416150058
56.nii.gz	0.6833746404378248	0.38535406495947894	-0.5862764100174881	-0.19014442792382988	-0.16702005375262016	-0.3406385452530669	-0.4408799666185599	0.813454404062688	-0.22903844153973685	0.8907640649006776	0.5842222354457087	-0.5838229262829211	-0.07946329625844017	0.7964669893988604	-0.22766896764824732	-0.5862764100174881	-0.1870462702282508	-0.4020702714523603	-0.5423063420776429	-0.3402204378688325	-0.0026692580834192	-0.5009209035883267	-0.45052138816332993	-0.15662134837052158	-0.5027748383851272	-0.30244946334006473	-0.33901890302304516	0.5073089480076444	0.5152726718617323	-0.761529361184344	-0.20050965065097276	0.6309974900588725	-0.37067852404468915	-0.3837225631027187	-0.5097923633683775	-0.2140433092639359	-0.1858348622165683	-0.27916167964639915	-0.09424602008305391	-0.49799081026264136	0.5178549516001248	-1.1212183246557326	-1.1622534611539936	0.5909534416417304	-0.5606115909610275	-0.42505189924608044	-0.5566708782489539	0.7479342112282659	0.0681651337784567
57.nii.gz	0.8878076270763976	-0.33056396759519696	-0.08318975715079167	-0.7917317226884076	-0.6604438843837848	-0.09297556030531418	-0.5953475800985344	0.38780287562538646	-0.7586388499437032	0.42429180217675627	0.6838391883761614	-0.7359360470398149	-0.7257503316505222	0.36672541391194735	-0.6925991547110308	-0.08318975715079167	0.6766444129840625	-0.6901636297371361	-0.6487727636640446	-0.3315643656754257	-0.16297031523861832	-0.5126753580237325	-0.709450441524216	0.5470874073226564	-0.892038350297323	-0.8085642493416003	-0.6521628610123551	0.9858407676699378	0.9633149940793141	0.3226603690895366	0.7865614276382955	-1.1174144426196346	0.3720494103962346	-1.069320906433544	-0.6781300923734366	0.4446578713676256	-0.668430147811253	0.5295546889866586	-0.5372688307071047	-0.5299796355292079	-0.6470432046680548	-0.18369995792078422	-0.4196800492879016	-0.1859981124638301	0.26376112566197657	-0.7116307250645374	-0.6452594342905197	-0.10361767569009274	-0.5921448056697723
58.nii.gz	-1.1696118940038025	-0.5885933371877732	-1.38307687193706	0.13510624855771758	0.40291694786391996	-1.122347105241752	-1.0187268749720324	-0.9435075745708413	0.1485624555445982	-0.6726904773281964	0.12950168044338387	-0.7813764345402324	0.285370451300168	-0.9391960383192213	-0.6840709441299624	-1.38307687193706	-0.3745399316233227	-0.1235966378595646	-0.35544366465324234	-0.5594365550923149	-0.06671555758473341	-0.5993765227837597	-0.4100349592043087	-0.8299868426667186	-0.549419041164136	-1.2564073528895505	-0.5984975873209724	0.6640537517511877	0.6222934268465542	-0.7225281265588136	0.04706655773973053	0.6949673681696604	-3.2914577448625977	-0.9811570681024573	-0.2639039352054735	2.825264479787298	-1.6246626137467952	1.8800267787785623	-1.9328381539921409	-0.5895705152076643	-0.7295117867866039	-1.5007132659852436	1.2038655413183206	-0.9648584094615437	-1.3254537274551226	-0.13754439211341263	-0.46552092966286285	-0.9620428657427755	-0.813478463279898
6.nii.gz	0.9066522185361119	-1.0046225181094797	-1.1235164509218476	-1.683664677180869	-1.361327966145977	0.0280236280100466	-1.0716362857539854	-0.29000565263420325	-1.471369396623163	-0.29399784111129545	0.9803197714993087	-1.3268033175599032	-1.4433478141611715	-0.3055877139960471	0.26583659458340536	-1.1235164509218476	2.0463286410059083	-1.1582920754775083	-0.7086837780870803	-0.7559957130106801	0.02880026725184812	-1.0658817189966012	-1.002751090497296	-0.6920444945043238	-1.3130821536130224	-1.284933467673081	-0.9900756197583188	1.5162557387359796	1.4603004386483123	0.41557705208851364	1.2982210457433754	-0.8239624652248823	-0.7182937985251607	-1.8946581555267594	-0.7153767875689716	1.529666421645599	-1.4370913168871913	1.828559780270659	-1.40337887696405	-1.0767821083002358	-1.307926264314303	-1.5491519903595263	-0.5688673236863316	0.20584921351797503	-0.47384694038322794	-1.1329537004252095	-0.7683406949463202	0.27418465214171867	-0.49299110017810305
60.nii.gz	0.42367366344655666	-0.291790332309004	-0.04827280168273726	-0.2908006528508866	-0.4556282666115927	-0.10478447461538545	-0.12416498592599921	-0.09075619724741461	-0.4719207903600358	-0.25230494399190456	0.9085135091892202	-0.5357042128963903	-0.5076896271562007	-0.10264010119382358	0.9578205624572299	-0.04827280168273726	0.1382362261504719	-0.4846878381288164	-0.6576075706500906	-0.2979894265498472	0.4061844454110535	-0.33606844104403616	-0.519077563356971	0.7168310992528183	-0.6109013568533759	-0.43402529221695996	-0.4258160709916175	0.6476065713023909	0.641887626843495	0.4482811385354698	0.6346638012836788	-1.0412854252284294	0.6547529569613623	-0.6223674697047353	-0.7059706742451931	-0.08165917979913137	-0.12409922855284548	0.14207640215057085	0.10082620016465589	-0.3518277854587056	-0.08816242452949379	0.007873130159468913	-0.191708111621413	-0.11995046378101608	0.038403859622359066	-0.48170328582464944	-0.7094212121728924	-0.09717404762829471	-0.6818098625957069
61.nii.gz	0.6950631494358711	0.4211065330421213	-0.538018067065182	-0.16113565848870925	0.1788162832695708	-0.3488298797458395	0.11012572335163301	0.6793263722142074	-0.11689696426511036	0.37767084667442447	1.3827690924007336	-0.6170656078494556	0.09575030863381805	0.6647892853304846	1.028937984675528	-0.538018067065182	-0.16638089407897122	-0.3492883824436039	-0.9377207989032675	-0.35227177301485835	0.47081097700005853	-0.5673960923051583	-0.28345602094593336	-2.892546937408864	0.13442584735043447	-1.1680619535847874	-0.804334799534603	-0.5200006545195719	-0.3829760333162001	-1.5981354245142332	-1.989231036254597	-3.3527139470304284	0.675235136104629	1.6649409043370842	-1.1980188781009218	0.8822386942668078	-1.0002586071290875	0.5371145573693547	-1.3122453090364319	-0.5455320603750773	-0.5657242926805963	-0.30995526286874187	0.6332224924469598	-0.5727327880657448	-0.5136824833797952	-0.36905728034498514	-0.9165970484129878	-0.48630826311543457	-1.0229079052474446
62.nii.gz	1.1120787818762927	-0.34051805518729167	-0.9716710815022092	-0.7567154838015114	-0.725098797189134	0.19282223828010364	-0.17574340675329161	0.42618608085008286	-0.7615959379959518	0.17868752614271166	0.8118392731364626	-0.5216512643928686	-0.789729551790002	0.40570099696612444	1.203558550849406	-0.9716710815022092	0.738556429805054	-0.6556805981643643	-0.625222391286064	-0.3645903063204509	0.39747192463956643	-0.8475178483076906	-0.6474835566510321	-4.174441517636118	-0.5950330806872403	-1.5322982129952247	-0.9574253252573838	0.476656477592246	0.5344240860152052	0.8404652069566128	0.5197233214770733	0.5996555487859732	-3.134115809958971	0.07450989177079687	-0.6120803859775669	2.3426819996231933	-1.773849544988727	1.6240366928053471	-2.125762163055636	-0.8331785796800752	-1.37375880535469	-0.9058003927761533	0.8812602266257481	-0.6516125218223121	-0.6147969817140271	-0.6748315570536768	-0.6428903024231152	-0.5498845021350794	-0.8165541080007465
63.nii.gz	-0.3617274668552452	1.6575668040800804	-0.32727528492864044	1.3576435105504299	1.296615988729118	-0.1975931525719156	1.7731325987853073	1.2746368087097175	1.2889943577346612	1.2467569783970058	-0.13511816603088944	1.2428720289478863	1.3367663945618666	1.2931408641431048	0.42612479165485645	-0.32727528492864044	-1.2570186036785767	1.111712164444651	0.555696612313334	0.22082594411974604	0.3767437210100573	0.9013325638750468	1.4573109639551518	0.4105545999749832	1.4209072713883166	1.20983800476333	1.5508578513774254	-1.4456839075978367	-1.4333591805980619	0.4613528130638357	-0.2819108294602179	0.06793718988747563	0.8949774487305857	1.365036085065259	0.7089382163836054	-1.034389556645429	1.2301337952840232	-1.1290668783508624	1.1759609542034162	0.9489249408259491	0.5845781514163588	0.28332996223643303	1.2313806951672572	-0.702343107834108	-0.8242933709842718	1.1125416010533113	0.6041382939984251	-0.7895970459195962	-0.2637321911733449
64.nii.gz	0.4529430220587581	-1.1068218882240723	0.889813305372743	-1.4538176076153468	-1.221769496153878	0.1960909459141841	-0.9913254186008416	-0.6341962646534617	-1.2801586710133783	-0.6832435408715084	0.4739727503408488	-0.9684678584436044	-1.2688485926255173	-0.6461306633126668	-0.15953237624336156	0.889813305372743	1.5441865966145079	-1.0613334603890545	-0.8414489044875745	-0.7511806691919722	0.009648080789286107	-1.0486025164530313	-0.9385786904653697	-0.905841064269521	-1.1599888416057724	-1.1333698406165331	-0.9327223258104821	1.2882889787457006	1.2588044140081238	0.1124656881053866	0.8476063810585582	0.5208705352023231	-1.1823381720559343	-1.4399050092499208	-0.9298690496690748	1.0702534058181243	-1.2085217801205181	1.17752362708374	-1.1425186419505688	-1.0543627681142305	-1.52727741244202	1.781979669420273	0.39095073478871806	-0.55588876317193	2.166906126455642	-1.0758063019453494	-0.847295981581259	-0.6437621092167458	-0.86502451832609
65.nii.gz	0.05295419899139402	-0.8328373549160489	-0.24393440791324394	-0.6989632994346755	-0.9209419860747041	0.4237943201160457	-0.7993100059710818	-0.7939657596880884	-0.8012556546068456	-0.8496399690524773	0.1549048391403489	-0.6449566224569365	-0.9088080874966485	-0.7995804440851739	-0.6682996771224973	-0.24393440791324394	0.6298606773645087	-0.7124325034397447	-0.4068449648145877	-0.635192699217455	-0.2585974164163484	-0.6850221054114533	-0.5363260979392972	-0.5321415702419487	-0.4548659142351375	-0.4716013803904677	-0.5906978056409349	0.36129189153123314	0.39614024585052604	-0.38142132033421294	-0.30033010224053336	-0.011343772814336472	-0.23389077444685968	0.017497727079761497	-0.30848522479667534	0.18749828436422875	-0.5906432647734687	0.01656135869395744	-0.5254413911449477	-0.6808276741609618	-0.9838587796875341	0.205625344008448	0.6496930924622056	-0.5232035261400132	0.14588444268026246	-0.721370077499232	-0.4531380541336623	-0.6767012707274508	-0.6229965434351463
66.nii.gz	-0.08523361163885791	-0.7980763980944251	1.3923861261907078	-0.47313007950787733	-0.54690281141364	-0.011816150824797133	-0.7274471840092095	-0.6594351604305234	-0.558875411967124	-0.5134804265955581	-0.19558432078822946	-0.3846315718532828	-0.552936126908883	-0.6687056551099623	-1.1125090441750625	1.3923861261907078	0.3283431987323876	-0.5588196764119766	0.012657617992034414	-0.3436064646753699	0.08583376269953467	-0.5270644386390098	-0.4068170384825956	-0.1615364156969649	-0.3669547440234342	-0.08606647540546186	-0.32189929089179303	0.3136668207968101	0.3290055225422743	0.052656693255239015	0.056577001429607206	1.2414568899265892	-0.4414146990564757	-0.12856915312419492	0.2147857607889664	-0.2033266401115611	-0.07178757277269633	0.04177996042993474	-0.007025979506314572	-0.5184864130215513	-0.5137370855069311	2.1085180298021844	-0.03355929534265209	-0.27463134782313237	1.4852443303314113	-0.5523024051411554	0.025646917971325216	-0.38453272749071926	-0.1607888021766766
67.nii.gz	0.16427764389095154	-0.5802829909718958	0.22105091379287134	-0.4840420484724701	-0.5911149538792219	-0.2724096578255235	-0.6256615713585655	-0.5528790833507653	-0.5893194419638159	-0.6998989485261548	0.6218332348968592	-0.7250877089497322	-0.5356664316028733	-0.5642737468450697	0.16094106625628668	0.22105091379287134	0.25428506133805334	-0.6072444706199644	-0.7656505988888309	-0.3298443980010571	0.14530834420705005	-0.42266181426754207	-0.4530619146082509	0.3526635130728871	-0.29778837200263525	-0.397360022597934	-0.5238128255078062	0.1257741592973497	0.19017801654081953	-0.8284580923057762	-0.8132517764022037	0.2626723687419442	0.22786023550608986	0.4574188574754429	-0.8817359914037061	-0.34170743199117914	-0.05586783036502084	-0.3849724646632638	0.07659261054119089	-0.42615114222601375	-0.707364567169024	0.8165779349225554	0.45982877502772923	-0.576321427664113	0.3529816109388325	-0.6034288705940232	-0.7905349140901053	-0.5050469206151568	-0.8914317284313875
68.nii.gz	-0.24456195802509717	0.11701950412595559	0.3875561478128981	0.6487064731587096	0.11552852364948557	0.1583464397120453	1.0422129379045975	0.05552609241924001	0.3406151799618987	-0.0735743122633619	-0.8453858340484086	1.1127908462169522	0.12751875797730158	0.06314216984876507	0.1825652243995954	0.3875561478128981	-0.5657648831428326	0.3065322385981779	0.785108964033869	0.16686975347187927	1.4903399348159343	0.3167638123267664	0.6794398240223483	0.21654169427360062	1.1002453509165089	0.9913505101712395	0.40682115363166577	-1.3084653909426711	-1.2889342657893526	0.8194103642095159	-0.28561403573444727	1.2872385281333014	0.25941825554895437	1.395070544143323	0.9652817781813892	-0.9198038731751005	0.9922563786850276	-1.024771442246555	0.7887283407266493	0.3471650050668249	0.14113424886808693	1.2557723193343358	0.7660164161475054	-0.5701628664882078	-0.028032377283561526	0.316033555768789	0.8240727479631508	-0.6116716058569447	0.06150692221427945
69.nii.gz	-1.085988956304046	1.5934471306807183	-0.6690882104525524	1.5999282057046145	2.3232518504754807	-0.4380102760834431	1.2214422890459644	0.831945038539851	1.910864437111909	0.9712846628422959	0.15492927727339545	0.7323986584252445	2.2773167291382626	0.8664097627764753	0.36329782228255575	-0.6690882104525524	-1.4777206016679603	1.5844285779887686	0.08804052748497573	0.39714069217961695	-0.5092095680539621	1.4932604342284457	0.6892326481043094	1.2389988497578013	0.9919119683736994	1.068931037758852	0.6498265371306677	-1.1536772513655995	-1.1170075510390163	-0.24722333825072368	-0.9595785398752745	-0.48444173200967816	1.2233587357548192	1.3556925273864626	0.16392143416137406	-1.1832598594861226	1.48485030144952	-1.3353051098664304	1.5719071092805788	1.4310789981569767	1.069458753385174	-0.4822446418777338	0.7309014165710966	-0.3272483510488001	-1.0590946741348732	1.5868036048963914	-0.0021577408294693066	-0.5440218147019096	-0.29483617592996275
71.nii.gz	0.4497592719465919	-0.20800726275673423	-0.25698957851281906	-0.5017965677123616	-0.463064761136699	-0.30703706558866767	-0.5923250026745349	-0.2896825460564653	-0.4718771680691362	-0.748761299958337	0.6316957983573228	-0.7079102054452294	-0.38888387981356454	-0.3016773578292683	0.9509538905667612	-0.25698957851281906	0.251560258098288	-0.5498170743708287	-0.7725298755841016	-0.3410807504505839	0.45871743614881605	-0.5037820871840489	-0.5633507418738536	0.17718066327415302	-0.7324727719375262	-0.6458130978938815	-0.42137094074481707	0.8250737273874438	0.8053055556635673	-0.26412116880573927	0.40822651684306277	-0.7462818536836376	0.1870619072648785	-0.9101926624745142	-0.8866013452044236	0.3107465597082592	-0.57114357692588	0.3831305619298173	-0.39624740295262956	-0.5098486544865474	-0.8262186195553795	0.1104378451250346	0.5280788858786427	-0.604296578028569	-0.08701637773902376	-0.5660537997449618	-0.7449823373953228	-0.5783504547831295	-0.9525184885879219
72.nii.gz	0.2896195010513456	-0.5360728519180167	0.23449842605663618	-0.5552239281005673	-0.42291037568696055	-0.31984857867957983	-0.5309939606263695	-0.44472061609420366	-0.5874788854914527	-0.5086482881596001	0.5798687981268367	-0.6413885302009865	-0.48053208894330457	-0.45754752069817545	0.15512579677679011	0.23449842605663618	0.3169600840234819	-0.6288767626372361	-0.7753321135962585	-0.35284431860408555	0.11555986885704378	-0.5462715755053517	-0.5920322898615082	0.25342023355580606	-0.5507998644333474	-0.5374137594174364	-0.5924854830321581	0.4562297787354056	0.5002192492712438	-0.21898720311731446	-0.15399770503231536	-0.25172628494769694	0.12169742048796313	-0.02109812862823933	-0.8854557686843417	0.06218868275142565	-0.40027165548723154	0.1714964376645575	-0.2708784399123174	-0.5513102916635433	-1.047344351689797	1.1890729781330711	0.9939187390383722	-0.7062481337651124	0.3988764042798745	-0.63732966375463	-0.7804086371991653	-0.5908488132437097	-0.9436208509284217
73.nii.gz	0.9195348939389464	-0.6952402720979434	0.21284205095570022	-1.0520015016861066	-0.9231109367032524	0.16673053872376642	-0.7150420449298555	-0.1759607995226747	-0.9888165039866742	-0.4055767151301315	-0.018673894275614656	-0.4646950042407111	-0.9268029248655854	-0.19587113065670037	-0.18676192948688794	0.21284205095570022	0.932546878726844	-0.8174286503373352	-0.3563324411006104	-0.376456977661988	0.18360345193711652	-0.7478098051851064	-0.7844101092223994	-0.161898774582312	-1.0030008412323537	-0.8350786454825078	-0.7136437220119136	1.1139718277836927	1.0902946441516734	0.6460619452183013	1.0653979591744887	0.3831211137726657	-0.4989874995403815	-1.1985599167563108	-0.22828969362525067	0.5389712272193184	-0.8367322591411797	0.7383054389908025	-0.722194760589059	-0.7525784600557021	-0.8382073440596146	0.2473523101413876	-0.3568697047032874	-0.18964120610195567	0.7281290501851662	-0.8059278651847356	-0.3606693591646339	-0.08069861797828097	-0.2625353753848924
77.nii.gz	-0.012087975423110891	-0.860815629903015	-0.46735078270878583	-0.6057400814717304	-0.7429592946853724	9.833837684861201	4.503341728313574	-0.6251999585608559	-0.6483858771877585	-0.6490345890794175	0.6651733315557322	2.653391736688559	-0.7353352860865778	-0.6310469742241587	5.3711769092667545	-0.46735078270878583	0.5979109804278504	-0.41802517271257517	-0.8136620592980531	-0.33756682010321987	-0.048892023927307376	-0.5157276538979205	-0.27772571006202	-0.4420313727954401	-0.1879986238155729	0.06437432798800684	-0.20669730585191434	0.10577800097351167	0.1294805936313205	2.699082450054965	2.3866991999161296	0.9987965176921012	-0.45544467011080064	0.12829581316710534	-0.95407718380142	-0.02622443043060267	-0.191266563970774	0.33995767448479386	-0.22680103709531332	-0.49749629869421935	-0.8827734737611551	-0.3044415586529462	0.30512068149805943	-0.4673630049383449	-0.13203619359122648	-0.4282472291269498	-0.7885559686206703	-0.429764104456107	-0.874058188540744
8.nii.gz	1.01500434714871	-0.9601617239175468	0.6543500198762221	-1.761442531314267	-1.3209586239421067	-0.17431074376584138	-0.9430478834409122	-0.12027754130053178	-1.3655320335967296	-0.2901529532066279	1.2585192044046987	-1.2532264653950034	-1.3377273752377312	-0.14523036527642494	0.84583178524231	0.6543500198762221	2.1264474166513914	-0.99320893530254	-1.0091122455036619	-0.3878738717507841	0.3110004217898781	-0.8450676559437145	-1.000618756457576	0.16546744880563138	-1.450934735282646	-1.4334706173274325	-0.968821225953428	1.7347654369629772	1.6583396773115275	-0.23670668178557422	1.2820130925214466	-0.27011954095924157	-0.5659834392592757	-2.217345479592067	-1.312067080724186	1.7643996730015454	-1.328007267291294	2.1210036571296365	-1.2015662556759676	-0.8597915593210007	0.18362648404734278	-0.5757278765378105	-2.0951800145496664	2.9396901271207527	2.038541691832106	-1.003174200972615	-1.0461299185023893	3.3100363241594923	-0.032089999361668106
80.nii.gz	-0.8162451993693223	-0.47580319455277675	-0.34850922273324264	0.3763558218520301	0.5772508564614381	-0.25220170287843907	-0.0035822516987883426	-0.7812579907121898	0.23379347715163867	-0.5588663947215868	-0.28625569472367735	0.14048096106897043	0.37860887208612487	-0.7757446116885583	-0.08488500018601895	-0.34850922273324264	-0.5658482032698202	-0.03361324367474024	0.0765653131375021	-0.2652020829088658	-0.029100958775055658	-0.11765327642525931	-0.13614058926793252	0.5602051338563192	0.018879021286631444	0.1689968477059269	-0.10426820941979097	-0.13383709318621392	-0.10608407777074383	0.7218666728825242	0.2585673205133727	0.040857771496745986	0.5034652447262361	0.38395560537215623	0.2619281238277952	-0.562902557077747	0.32188988862141976	-0.5817138659413467	0.3825844834907267	-0.1194441201335599	0.22492973922180706	-0.23845752469308568	0.07016047520803928	-0.27994504414363086	-0.5122692198411962	-0.009992730790679617	0.04520988751907459	-0.4053186659488786	-0.16501035263124655
82.nii.gz	0.6365776524143795	-0.7427372308149468	-0.2034515957639912	-1.0725155599156069	-1.0227284650319828	-0.14486477824586824	-0.6524764460916678	-0.24874112638523166	-0.9734664469025809	-0.3121220273470771	0.9232213246456475	-0.8932712800368757	-0.9683202237195644	-0.2677820469157817	-0.36800268374155165	-0.2034515957639912	1.1218740703726764	-0.8063392122628786	-0.701440299968921	-0.37906485509571	0.09549966019981306	-0.7664000878935724	-0.6320048515553524	-0.7832460745273894	-0.7234215578769848	-0.6111935077791617	-0.6005423518885742	0.742787521820157	0.7469539039437713	-0.016219387832909708	0.3349302823499031	1.4970573273865873	-1.3737181178752615	-0.6230588006521754	-0.7371454117541076	0.6340389397283517	-0.7933107500550912	0.9157486367757632	-0.7676661138880416	-0.75723407718038	-0.7617573158835567	-0.3755405389305475	-0.5380982725424569	0.12208506800241872	0.36753708797710155	-0.8208876397097455	-0.75212357452175	0.04492309305036184	-0.5792083416017435
83.nii.gz	0.32947569904036295	-0.15627831876495324	3.998513641903783	-0.04568953045869508	-0.3995426566410392	0.19755502660492352	0.8834160576269268	0.045776299799384676	-0.28877902885466583	0.10330983565235596	-1.0139289483860865	1.0916328662882262	-0.3673521667766016	0.037208350975562285	-0.7391109482228172	3.998513641903783	-0.030758775346585648	-0.3158942904908081	0.706561687816872	-0.25309570557225963	-0.05930103919798725	-0.3030502529137967	-0.19408925653113285	0.20561366049085034	-0.13293051513125664	0.2143608030860797	-0.05700819275400544	0.07036774973958078	0.09014669032993554	1.9656367239510906	1.5296821203761457	1.3073576917940644	-0.16007207461628328	0.11912631358083065	0.923031011239329	-0.4550591662467189	0.3862220138339572	-0.2024321030969148	0.45320447279768994	-0.2948626908180847	1.6633953992744444	2.1582620906603935	-1.9372192342611438	2.4649720987237913	3.269777451434432	-0.30855673332217876	0.783830395936225	2.0909987154370704	4.163572071140677
84.nii.gz	0.2957405931251221	-0.20126234557945516	1.4710368987377536	-0.21369340527975936	-0.4789079888667456	-0.10794851294335904	-0.3826048556370341	-0.13967447244750558	-0.3880485147523607	-0.2755491728209782	0.06342364550915079	-0.2852871467135557	-0.38205013818447614	-0.1500741372467316	-0.28913458412243076	1.4710368987377536	0.05760822645325522	-0.44295845333953604	-0.30048604407442675	-0.3048994063589543	0.09217148725567602	-0.3839140580749571	-0.3459803226202755	0.15778092971086172	-0.19142984764502766	-0.04155445778188169	-0.33161940745168067	0.0429672740217498	0.09108237545961388	-0.16310502558639225	-0.3722455586245532	0.8500550672569802	-0.052481272935264514	0.39778294097805095	-0.18000257008275372	-0.38676858632688305	0.11615749233529833	-0.283411244142995	0.18243532897526737	-0.38172506260709943	-0.21078751374896015	2.1677991726566943	-0.045958702369610124	-0.3661801267863483	1.2849286490716174	-0.43905792083420575	-0.32719630741010947	-0.18862156766637125	-0.290488753450285
85.nii.gz	0.4959274770775271	-0.4946611301914623	2.237456340076914	-0.4770508124483302	-0.6352622391636519	0.025532205116330586	-0.14242446460214472	-0.13957154733089744	-0.604116619166777	-0.18215707968460815	0.24543783562924226	-0.2169013083894571	-0.6455466947818953	-0.15305097775929621	-0.4515391366099016	2.237456340076914	0.4110600138122159	-0.5606196481514926	-0.33741650680309204	-0.32354448058254515	0.043734945878201446	-0.49375868744736373	-0.6029046799983627	0.4907834770462935	-0.6292770102803504	-0.45930443727553527	-0.548952763266507	0.5952860708126505	0.6170753813652985	1.302700269329389	1.086919899934584	0.5084764918048794	0.06526806340486313	-0.3370341704471755	-0.22192371368293012	-0.10105139078373065	-0.10458888085741173	0.20013179083141552	0.096848550033651	-0.503854373484583	1.1355107027445561	0.9169207876923199	-1.8389316728507143	2.0302938547117013	2.3320994559935975	-0.5727245623354624	-0.3235130475413174	2.1614561888016692	1.4703837607907844
86.nii.gz	1.517892746744327	0.27258830486664015	0.8405437573747212	-0.7329511101433341	-0.8221744437838859	-0.12959281147871846	-0.29111457128820756	1.2441606815478772	-0.7457466563276862	1.0638478525017458	0.8078975615517431	-0.596165770512973	-0.7958996869410695	1.2168817169836947	0.8041859897707201	0.8405437573747212	0.6577246484276257	-0.6658195207188309	-0.5064280693418902	-0.34341587840105636	0.4636434013987385	-0.5741579808765873	-0.7122882374685762	0.42971197138391515	-0.9396076445911932	-0.6561592760765051	-0.5864325091871536	1.0672233979885744	1.036556658905454	0.3562192022140582	0.9254906285528932	0.07368091660604478	-0.041682083711789844	-1.2184737826977634	-0.45205770641638293	0.34630673971837705	-0.47546835396067794	0.3556713961924141	-0.30479799557084103	-0.586814128210612	0.7844774735676808	-0.16902849105089013	-1.7231485512215692	2.40328187949542	1.1443643297694408	-0.6679349333410157	-0.5011359869716817	1.7694900263981046	0.7392401970049912
87.nii.gz	0.526620296605821	-0.23831021866942526	1.357499210950382	-0.2979248389830632	-0.2995356766625142	-0.21677617110868497	-0.16349907317711174	0.11213009968149193	-0.4228393725018149	-0.06321156453269043	0.7945060924990485	-0.504884164023184	-0.33453269978222916	0.09792522164575379	0.3591872915677929	1.357499210950382	0.07087168493255844	-0.5112578828757642	-0.677031093249955	-0.327141630880481	0.19214197971660985	-0.4417849951208867	-0.5216832030124465	0.46853685090422087	-0.5452096562450953	-0.2806901315147038	-0.4378557424709412	0.5241946469352698	0.5365550801037012	0.4405510555109823	0.46074709112692397	0.4706730700807716	0.1461644740889873	-0.351181813383247	-0.7261992938936704	-0.27490892533165695	0.018599785831481298	-0.3087169132575924	0.19444416841473028	-0.4493662086033139	0.8746974070206291	0.6349510261353194	-1.3976847283003857	1.1876565298334671	1.1902636167674543	-0.502959809789487	-0.6839871733165253	1.0086717690424878	-0.06323963792524116
88.nii.gz	-0.2982366030950127	-0.5630711056546394	-0.3584458990508291	0.018213868121183013	-0.43600254667612903	0.2760494535290199	0.37606187969329063	-0.6727011599576204	-0.14641281238983098	-0.9625057656697561	0.33614523202537205	0.0815451285077043	-0.438023179588791	-0.6690339599431255	1.9991736422563597	-0.3584458990508291	0.07014769882984545	-0.07038260858302199	-0.3869795327377313	0.019153238206331982	2.092995450707466	0.23175153496125764	-0.36858007138166815	1.1387932787498398	-0.33951099054512446	-0.10511389893507272	-0.2751749402060158	0.29622277686261783	0.31024421246118417	1.2286108968705294	0.9306154931019627	-0.8147818169496595	0.8081245498291483	-0.1290708642821417	-0.3529417012719301	-0.3139455220189376	0.2261365548609239	-0.12351409417376699	0.40626284889688147	0.18322519583502128	0.6089199653700527	-0.82967290493167	-1.106900792927962	0.6758368258233679	-0.24834352479123215	-0.05668789739334507	-0.40879155889546204	0.6830703677810831	0.15619666212210423
89.nii.gz	-0.46027621920220735	-0.4800027919098994	-0.6846515002523114	0.05697071289072609	-0.059374177963090274	-0.2736887263348932	-0.6697855554198879	-0.5048738383772611	-0.07678769267302576	-0.30674246549177714	0.0921087586466958	-0.48997966911770585	-0.017749360928271035	-0.5077374714947005	-0.6184400134393193	-0.6846515002523114	-0.34440891725471434	-0.26747876299326334	-0.41505458082112257	-0.3030541494285049	-0.1538878612899803	-0.30271536843643365	-0.4193070729025663	0.5417122112907418	-0.3829202036977673	-0.2535999549098029	-0.38236011719661595	0.33347629025103837	0.3461812946709169	-0.9457925185607609	-0.5322984507499285	-0.7427892798692611	0.5163022896260717	-0.1668637379192213	-0.34458260013873154	-0.361183170629959	-0.07114624964095062	-0.42413004751397954	0.024790679336400837	-0.31296587227791434	-0.09244345809555599	-0.6976432580096835	0.13014235545274824	-0.37352212898359566	-0.6708204473922464	-0.22804736499739112	-0.38360356830903064	-0.43948403082600423	-0.5280740516869216
9.nii.gz	0.6747048250351122	0.25230967646716	1.115878240844173	0.03536979469671369	-0.2361542120953831	-0.05660978994164893	0.5233963174667082	0.5569808385204144	-0.17355289655601935	0.42867803357782713	0.7172921744114298	-0.06734889240950906	-0.24363179964915388	0.5493208691326998	0.8809720989862974	1.115878240844173	-0.05560913729031666	-0.2735967027160623	-0.5323093917529794	-0.31413263611958686	0.37336586453903375	-0.23031068365986435	-0.3102051191282891	0.6032373504293882	-0.18551092740017308	-0.0008702938087471405	-0.28597568104791254	0.07988847022600512	0.11053388590783438	0.6483468306882868	0.3676664250583631	0.6675701388273683	0.15197083717566232	0.23853572033587042	-0.5039290408281852	-0.35860134887806583	0.29974822350459274	-0.3108428606073702	0.4178111117746922	-0.2423548284202743	1.4299354122029493	0.020763011068615687	-1.8215815084589493	2.7589916490192326	0.9726916740071863	-0.261890446444882	-0.5051863369160581	2.4360220853537404	0.6752152013950172
91.nii.gz	0.9718326280784739	0.06447153821156586	0.32424395030283665	-0.43276389170283597	-0.5916998959873011	-0.1165464206542202	0.23332807447825363	0.32796835182425255	-0.4915095416588049	0.006337699859845015	1.1880471482374153	-0.5493357306075665	-0.5419726280927541	0.3177349787502895	1.4727045697555399	0.32424395030283665	0.4370238961426408	-0.5429941736629768	-0.9274610962639904	-0.5783846447152576	0.5261643521006388	-0.5269392076049814	-0.40566718018955555	-0.1426923366896429	-0.42866521707963356	-0.08589669599673087	-0.26315272580614535	0.4479523509439671	0.4350127713264505	-0.7756849717039361	-0.2907679629105144	0.5320120759908153	-0.18990218236082637	-0.5049168701208511	-1.1206260561786827	0.2597551728722324	-0.29496315995791206	0.8220907531740377	-0.32133320316142194	-0.5229989586828182	0.171514176039411	-0.07844863232179503	-0.9786968556127305	0.6961402533041223	0.5940425800368093	-0.5316463701455216	-0.9496174765301088	0.6803308969306462	-0.6472196694376638
93.nii.gz	-0.5919806066931963	-0.41885505645950344	-1.5052865678790763	0.1487458770236534	0.581935147968766	-0.2748903898028283	-0.8640116397866251	-0.6071449448665537	0.3085966573880787	0.2637839989987675	0.02608088628975385	-0.5857844620180371	0.5423412802386716	-0.6036770712955983	-1.106231754201723	-1.5052865678790763	-0.42078091588719896	-0.057747195685840406	-0.3601747222626617	-0.21802081179998833	-0.7607123892157568	0.040368466664192006	-0.136369947039369	0.9296081325878657	0.19394111801918199	-0.7057207139997833	-0.5967740090794873	-0.460606930143908	-0.3824752365262108	-2.199577888930146	-2.060291104673761	-2.3257255236296532	-0.2734861696017042	1.1192757716873873	-0.30536567554781735	0.9002200341017192	-0.8317906800696495	0.37443234889344823	-1.0241681589114915	0.026016062017891705	-1.5978557077440871	-1.4993923591843703	2.91781343396416	-1.1245674959266818	-1.288195543962458	-0.07607145082849281	-0.39900095684067544	-0.9132906090216961	-0.924009563785285
94.nii.gz	1.2544918734946247	-1.3942265092297008	-0.9338724275574765	-2.4304974757555504	-1.644863961208545	-0.17718725900198135	-1.3499216922991784	-0.4288783481739757	-1.7470717417778105	-0.5689720693134672	1.484291701237728	-1.635622014577705	-1.6733556376374024	-0.45507939959530236	0.2290657482869214	-0.9338724275574765	3.3980630221489054	-1.1340070366313382	-1.0593624820846086	-0.40017032459139695	0.23721884322137846	-0.9949516089232434	-1.0853067052396914	-0.8944741921861985	-1.6559504612159932	-1.9829560586565167	-1.1301758922519247	2.036001798873064	1.9274885766988736	-1.1461990841337164	1.3912342148470982	0.48863576548303417	-3.4413513135397142	-2.7657378124334326	-1.4131301466721067	3.496452004278431	-2.248920983719757	2.95162151723944	-2.4095346309753953	-1.0047018427399612	-2.759011548443134	-0.9184513654466643	0.5710604863003594	-0.5676322296107813	0.15741747828968933	-1.1223973392159685	-1.0808865686198135	-0.3636395778062914	-1.0700135260570798
95.nii.gz	0.14128146388661236	-0.2210261264812716	-0.8481816222127206	-0.527798322499801	-0.9200240146859406	-0.2841506583030776	-0.465940084714327	-0.33453053922513565	-0.5941372189090224	-0.5437198710468037	1.0756406699790568	-0.9652884465833298	-0.7668911293056849	-0.34061038203360094	1.3439745181129452	-0.8481816222127206	0.5804995572881874	-0.5492886022303486	-0.7763979605225988	-0.5894172153310445	0.31221255377565765	-0.6030124826355472	-0.7030170185844006	0.27093348645074705	-0.8035877846497266	-0.6916946434441277	-0.6699381800232713	0.856913015872984	0.8425398171345392	0.19252052105377615	0.583853218746243	-0.7739429801055122	0.2004443914548708	-0.8958329483631625	-0.8566122848393314	0.5313901916102602	-0.5829613301272683	0.9483063028979748	-0.47455220677848314	-0.6232378034647396	-0.004043974753083011	-1.3689997716905749	-1.0250208696510983	0.4680514688046101	-0.5611289345894921	-0.5815317847993181	-0.7317580571005367	0.6056771764583568	-0.386874391563983
97.nii.gz	-1.495146577660874	-1.0993270398169952	-0.9856188444841119	0.05041360142346774	0.46211461830290423	-0.04987196008837034	-1.0914868658967718	-1.505481958799831	0.10924108153519999	-1.3365618903326981	-0.9091206607063731	-0.21046072034933916	0.38767302767345835	-1.4985007026887553	-0.9728875803916863	-0.9856188444841119	-0.2722297274310609	-0.18714499817915797	0.3882805682244002	-0.43491924106408425	-0.6550508617610737	-0.18697678519714755	-0.3695811556066964	0.8222174608054261	-0.22799250752179664	-0.18036342009701614	-0.3722160269716742	0.10605109503151869	0.14145370538991378	0.7628152882592381	0.438404681554736	-0.5997414846137159	0.5457489050957043	0.26354372747270494	0.5769687828404615	-0.2800330677022991	-0.11758687889422896	-0.21702275321808237	-0.06537232667229792	-0.2089510896836583	-0.43275631376672674	-0.915995764750733	0.7703631070458137	-0.2750558690523568	-0.9487659185365286	-0.1711836643171112	0.3904491080796323	-0.6822502198859215	-0.12742676489494087
98.nii.gz	0.4993785946147401	-0.04126172387808583	-1.0498535928959847	-0.04716414197904046	-0.4272680916672164	0.5362700839019435	-0.5624861060459531	0.43999197066238616	-0.12423198046635088	0.7863992897372581	-0.6794605230833619	-0.03379784217111468	-0.3559250374492273	0.43485166187192476	-2.275023278894458	-1.0498535928959847	0.11544900426623997	-0.0625220482928735	0.3002133830007661	-0.2083767267180942	-0.7180332080315094	-0.45781344941454294	-0.2842295969473649	-1.0825973544846488	-0.208518071334521	-0.027515493957921227	-0.20581738952034165	0.1345275270226922	0.15768496316225455	0.46303257816374244	0.24350597534885676	1.7031447540766034	-1.2910750872879249	0.09456806173778208	0.5264472023113039	0.07866401864278813	-0.36227735707675607	0.08400922243942921	-0.41816310754637215	-0.4447106646621123	0.004364343099945347	-1.4349611896200125	-0.6093001495917921	0.2641802433153633	-0.8423130957611822	-0.02605596741553981	0.307268449968618	0.2650422957718773	0.8622013934457133
99.nii.gz	-0.7405250597713345	-0.896491537444795	-1.4174975267898848	-0.3553024510893331	-0.18951315831026105	-0.4072833132912293	-1.1089076273930139	-1.1913989844477089	-0.30660428703455467	-1.0276533593053285	0.5204457070768631	-0.994842814065748	-0.11152626537900051	-1.194406398235523	-0.4047490730807001	-1.4174975267898848	-0.06366624438051485	-0.48284071078792795	-0.9257281730394668	-0.36359779149809146	0.13754451982208354	-0.5876579833424647	-0.4501861284976153	-0.54926179114244	-0.427513393175939	-1.22103311005804	-0.6635122595049201	0.37817375987576296	0.3967270673371256	-2.3204098119665217	-1.2080484918235677	0.2832309845450247	-2.3159074770118657	-0.16359122566369944	-1.1846990823166335	1.8907827373234471	-1.281278123395359	1.077615214665747	-1.6028935822020038	-0.5778158182334023	-0.6838724532488466	-1.7099123626850354	0.2898925739710076	-0.4734661500155432	-1.171042867825534	-0.5005677644476794	-0.865851717005028	-0.5995459375362197	-0.9894805625508023
[truncated: 2,347 more columns]
