# Supplementary material for: Radiomics machine learning based on asymmetrically prominent cortical and deep medullary veins combined with clinical features to predict prognosis in acute ischemic stroke: a retrospective study
Source: PeerJ. 2025 Jun 6;13:e19469. doi: 10.7717/peerj.19469 (PMC12147764; doi:10.7717/peerj.19469)
Supplement: Supplemental Information 2 [file peerj-13-19469-s002.zip › features/APCV_rad_features_Pvalue.csv]

ID	log_sigma_2_0_mm_3D_firstorder_10Percentile_APCV	log_sigma_2_0_mm_3D_firstorder_90Percentile_APCV	log_sigma_2_0_mm_3D_firstorder_Energy_APCV	log_sigma_2_0_mm_3D_firstorder_Mean_APCV	log_sigma_2_0_mm_3D_firstorder_Median_APCV	log_sigma_2_0_mm_3D_firstorder_Minimum_APCV	log_sigma_2_0_mm_3D_firstorder_Range_APCV	log_sigma_2_0_mm_3D_firstorder_RootMeanSquared_APCV	log_sigma_2_0_mm_3D_firstorder_TotalEnergy_APCV	log_sigma_2_0_mm_3D_glcm_Autocorrelation_APCV	log_sigma_2_0_mm_3D_glcm_Correlation_APCV	log_sigma_2_0_mm_3D_glcm_Idmn_APCV	log_sigma_2_0_mm_3D_glcm_Idn_APCV	log_sigma_2_0_mm_3D_glcm_Imc1_APCV	log_sigma_2_0_mm_3D_glcm_Imc2_APCV	log_sigma_2_0_mm_3D_glcm_JointAverage_APCV	log_sigma_2_0_mm_3D_glcm_SumEntropy_APCV	log_sigma_2_0_mm_3D_gldm_DependenceEntropy_APCV	log_sigma_2_0_mm_3D_gldm_DependenceNonUniformity_APCV	log_sigma_2_0_mm_3D_gldm_DependenceNonUniformityNormalized_APCV	log_sigma_2_0_mm_3D_gldm_DependenceVariance_APCV	log_sigma_2_0_mm_3D_gldm_GrayLevelNonUniformity_APCV	log_sigma_2_0_mm_3D_gldm_HighGrayLevelEmphasis_APCV	log_sigma_2_0_mm_3D_gldm_LargeDependenceEmphasis_APCV	log_sigma_2_0_mm_3D_gldm_LargeDependenceHighGrayLevelEmphasis_APCV	log_sigma_2_0_mm_3D_gldm_LowGrayLevelEmphasis_APCV	log_sigma_2_0_mm_3D_gldm_SmallDependenceEmphasis_APCV	log_sigma_2_0_mm_3D_gldm_SmallDependenceLowGrayLevelEmphasis_APCV	log_sigma_2_0_mm_3D_glrlm_GrayLevelNonUniformity_APCV	log_sigma_2_0_mm_3D_glrlm_HighGrayLevelRunEmphasis_APCV	log_sigma_2_0_mm_3D_glrlm_LongRunEmphasis_APCV	log_sigma_2_0_mm_3D_glrlm_LongRunHighGrayLevelEmphasis_APCV	log_sigma_2_0_mm_3D_glrlm_LongRunLowGrayLevelEmphasis_APCV	log_sigma_2_0_mm_3D_glrlm_LowGrayLevelRunEmphasis_APCV	log_sigma_2_0_mm_3D_glrlm_RunEntropy_APCV	log_sigma_2_0_mm_3D_glrlm_RunLengthNonUniformity_APCV	log_sigma_2_0_mm_3D_glrlm_RunLengthNonUniformityNormalized_APCV	log_sigma_2_0_mm_3D_glrlm_RunPercentage_APCV	log_sigma_2_0_mm_3D_glrlm_RunVariance_APCV	log_sigma_2_0_mm_3D_glrlm_ShortRunEmphasis_APCV	log_sigma_2_0_mm_3D_glrlm_ShortRunHighGrayLevelEmphasis_APCV	log_sigma_2_0_mm_3D_glrlm_ShortRunLowGrayLevelEmphasis_APCV	log_sigma_2_0_mm_3D_glszm_GrayLevelNonUniformity_APCV	log_sigma_2_0_mm_3D_glszm_HighGrayLevelZoneEmphasis_APCV	log_sigma_2_0_mm_3D_glszm_LargeAreaEmphasis_APCV	log_sigma_2_0_mm_3D_glszm_LargeAreaHighGrayLevelEmphasis_APCV	log_sigma_2_0_mm_3D_glszm_LargeAreaLowGrayLevelEmphasis_APCV	log_sigma_2_0_mm_3D_glszm_LowGrayLevelZoneEmphasis_APCV	log_sigma_2_0_mm_3D_glszm_SizeZoneNonUniformity_APCV
1.nii.gz	0.5624459161433851	1.4813654820467845	-0.02987705746703546	1.2717613574524544	1.2032023189815624	-0.8918386575211505	1.153469617987653	1.2995825112729833	-0.02987705746703546	1.74521480921061	0.16356259003658613	0.1295860645321248	0.12847088969013573	0.40919104827886016	0.38403935176687065	1.5923032250636413	1.0563270458868166	1.0522019868892438	-0.08520829982473835	-0.11847701199294774	-0.3039824591350354	-0.4266757095139343	1.6588868896264568	-0.25004618289239644	0.8764549372781417	-0.7340788872982158	0.439325942719088	-0.6295056642086198	-0.4075541364159564	1.6480011908879262	-0.3709412156799199	1.42092535291242	-0.722337261536001	-0.7442607583334624	1.237313527609974	-0.06198781960498668	0.29999154028503355	0.26578390336764307	-0.3871254001779161	0.32563166070545135	1.6513058671130985	-0.7413439702561085	-0.14281942871036227	1.540761678149179	-0.16787668295244496	-0.06188097069987822	-0.20831502518176379	-0.7991476379408611	0.2467246038986405
10.nii.gz	-0.505771761225692	-1.0715299609704607	-1.1667718860932927	-0.8910365760745101	-1.0068284068109299	0.8125706350585636	-1.7031225663146818	-0.9186528848552171	-1.1667718860932927	-1.0877988738307955	-0.6320124089609486	0.10305167186471272	-0.19651642449886145	-2.095600211162452	0.9499896010250815	-1.1010353518727092	-2.0804295008440774	-2.1595237643899514	-1.1682543847726479	1.8006564513608332	-0.9981289662215265	-1.109031953939527	-1.276166627868428	-0.8862645545086868	-1.3818565925352435	1.3712138566855163	-0.26500291773319395	1.3372062248023464	-1.112998060257432	-1.2757039896063356	1.905800628809446	-1.0373244123829037	2.287761535357224	1.36578897955848	-1.9612525242485461	-1.1791705598412703	1.083868389227221	0.8096810778436094	1.6396525026335247	0.3157155618456675	-1.2610719441453861	1.390159135194855	-1.1397875386818643	-1.1703677925625482	-0.9847499237775984	-1.319187641077141	0.48210684105160023	1.1079697927661032	-1.2523727297874578
100.nii.gz	-0.09744037912332643	0.45872924784165037	-0.45294668732198495	0.10856484980134408	0.005517719141530529	-0.5931867323605801	0.6655347112393559	0.1387575573294757	-0.45294668732198495	0.6257013732009731	0.6778084598730995	0.5401246553632533	0.43167467893048284	-0.023060383539635708	0.7487033487018085	0.6530045660841708	0.7101940445055495	0.7800201900625268	-0.46389847953024976	-0.20502841343365816	-0.031840613917775616	-0.5967168562164158	0.6822015685431351	-0.09262490384695136	0.36232117975091355	-0.37569794659310746	0.006918664307789493	-0.26653012514558927	-0.6128721282915396	0.6892205978142985	-0.16908484324696357	0.5917946773039284	-0.4027099612820511	-0.3742813066225592	0.9469817806900425	-0.4511770982911857	0.012084223805549207	0.06557966165235671	-0.02124617864101259	0.142518003726906	0.6929274750101118	-0.36714179266139196	-0.6474401518179759	0.7217744015410135	-0.14197652040695502	-0.1024005358835823	-0.17152682480539727	-0.33492319177238655	-0.35572507691935695
101.nii.gz	0.24125519925578987	0.5374070014605783	2.3355234442565216	0.3500658066224999	0.2433432444586023	-0.3621998684779227	0.5629211505705018	0.3533430575382945	2.3355234442565216	0.39493564268579456	0.22400538107790363	0.2978430020956099	0.10402172581889148	0.8665106133825996	-0.5199176924000298	0.4612378406809994	0.6796287931494833	0.6017798102890047	2.7732670570891833	0.39393951493263385	-0.5117137898040058	1.7760540725835594	0.45028162576195097	-0.38766077696566703	-0.24175528657569595	-0.5790476860654931	0.3657587377691615	-0.6472011842790035	2.0185279141727426	0.4711877232767237	-0.6980372823773378	-0.01960196300466781	-0.5979762182127689	-0.6038900847002012	0.544427382051665	2.4669999129787685	0.3046794601884331	0.46011230119957053	-0.8601860216103341	0.3450891771972388	0.5050070793686394	-0.6070954742974404	3.095593992521677	0.7029301852952552	-0.2066330289102596	-0.25714246837063953	-0.20246406425289784	-0.7901971936995584	2.6897573154371184
102.nii.gz	0.13782371595009013	-1.4245684102753606	-0.22089544758021185	-1.3842604709692292	-1.5976607112112036	-0.2365473463252346	-0.45369585568267234	-1.4008149900142526	-0.22089544758021185	-0.43079423188945654	1.0698533972857285	1.2378938262959396	1.7388697555862405	-1.0050834465489435	0.8372983859951666	-0.32526286673987514	-0.7191821455989078	0.021868574275616382	-0.4307349659140064	-1.4309905063425794	1.3369412171777213	0.46811779096994555	-0.3890904638972241	0.919764983146011	0.6263144749120096	-0.2500665489492626	-1.27449203791369	-0.4967235617901155	0.40265803910425013	-0.3878986514166083	1.1097779827907863	0.18603328446976541	-0.027807859144883165	-0.23914563310209885	-0.6814124191875293	-0.2531411332169226	-1.2505808274854617	-1.1728798581437607	1.1602788944671025	-1.0945070155650873	-0.4661573959129243	-0.2687831790753587	-0.37518233327457573	-0.42854614071212876	0.2160161749056644	0.27622317401309815	0.1282251443064206	-0.15927036101987013	-0.5473623470268197
103.nii.gz	0.5833699172045216	-0.904365814886057	-1.061962684299595	-0.206221140917911	-0.028562984767074605	0.30531025213964724	-0.8001024492593847	-0.23760911036955545	-1.061962684299595	-0.5792298856886512	0.19971073825870836	1.5115434674514603	1.4398727585747235	-0.7729170943969885	0.22659091674643922	-0.4694881313064255	-1.8670376573052225	-1.663558959148635	-1.1088751201154885	0.13686703411546325	-0.7936766608005541	-0.9576072771784226	-0.5540527713156785	-0.5695105879711647	-0.7919040114319302	0.11281415671969172	0.16018541099760944	0.730960512993055	-0.9686828607417678	-0.5471937751803636	-0.9634891274938859	-0.8062408872736537	-0.07019963970343024	0.1315875564027585	-1.5214282955105993	-1.0843865975544884	0.23382204342762863	0.4264055232799775	-1.2086102446487919	0.1862557992794467	-0.5347317574293499	0.15325559308675266	-1.0512400381600704	-0.5226574961663302	-0.6105074001343763	-0.8258910387246631	-0.37455943105077505	0.46038682808934156	-1.0980860316357375
104.nii.gz	0.1585493495821292	1.0043771604321832	0.31994296341434486	0.5529144526643031	0.6205120873964294	-0.26776710791339925	0.6686766564707968	0.5775474725901113	0.31994296341434486	0.4126098417466957	0.24846642922971424	-0.11994523486641	-0.23820115757222105	0.6146368188341046	-0.13147413957418472	0.46716634077100866	0.7740354226929104	0.5274203598387319	0.5164557018602334	0.5748241508730402	-0.5410037081370501	0.17857858084203215	0.4199554588200191	-0.7610119146499726	-0.16294095334805875	-0.4390156087438101	0.9357672911677215	-0.2153997186274137	0.21353216101809555	0.4300580983389405	-1.019481423642303	0.09718989102794034	-0.5310594463443776	-0.4451386096777083	0.6433004171487912	0.37686499159321635	0.704152745369401	0.8227710941884583	-1.0370987629321873	0.7898034148942188	0.4649427167901511	-0.4331236253962647	0.5483565007995873	0.559035466924924	-1.0386207961056024	-0.7479966773170861	-0.8938356908448681	-0.473076955059446	0.932508932549427
105.nii.gz	-0.24007228296427902	-0.1878247684385721	-0.32677757314572503	-0.0355163746706357	0.03880215768359607	0.286701303038862	0.3875090047030167	-0.040872213558840104	-0.32677757314572503	-0.3633781410203669	-0.09703152339973797	0.3486402798378443	0.24123962464197854	0.2971395434321308	0.07466911735943008	-0.2806914408452087	0.0845447959916452	-1.0311798908839918	0.22256157241925276	2.4454656801618087	-1.1720265203468063	-0.3189477678913738	-0.32429367269643006	-0.9717287792562369	-1.1838167805010273	-0.19855520172047492	3.165677879278916	0.2920109290211237	-0.24062596206707515	-0.3156470905356414	-1.2077309903190654	-0.9350847797530537	-0.4062263408437525	-0.2239096068430636	-0.5757377574414145	-0.1502089687812094	1.65012098493002	1.5174856508771064	-1.2903469896198185	1.3708445912322798	-0.20209663901441058	-0.19060134614705673	0.7635353953492924	-0.10976660420659388	-0.27687436759348816	-0.3939977181540485	-0.24051979923996636	-0.46034003095179504	1.244948906735284
106.nii.gz	0.7437514592235871	0.3759368372668703	1.5869504387027178	0.49471319761700794	0.3345891749340365	-0.15684248354035174	1.1611547953241295	0.4807433713915817	1.5869504387027178	0.306937087633726	-0.7034680921626558	1.1110052867169609	1.1119396932354724	1.1422264573079968	-1.2689247216683637	0.4128462417628825	0.2722440829831676	0.4423001601459047	1.5673737184195404	-0.46265575998270525	0.11672490046040232	1.6154741720510863	0.33341416623192816	0.14635404369663732	0.36677931442008543	-0.6862761543300405	-0.19541807724028	-0.7891224204672078	1.653416813195749	0.3377219739057586	-0.9692441558509907	0.036506234187671134	-0.72439240937365	-0.6958296476878213	0.20378724550924734	1.5573200289236666	-0.4135341069668874	-0.20668963437304205	-1.1923272623957966	-0.24718736463208318	0.3231609328366334	-0.6995884097861138	1.9827568481777351	0.37095609508575117	-0.22366368719001514	-0.052623863815561125	-0.5221862502581345	-0.7479862638283754	1.6549006829835637
108.nii.gz	1.56890696747428	1.5712191586992188	-0.7430802083093521	1.677861336563351	1.4103944789829599	0.5214150589168003	0.27760431847957545	1.6682708169968423	-0.7430802083093521	0.4052558478624374	-0.41852649224700506	-0.2303539101781754	-0.5351511964278981	0.09581888792945688	0.4685096211328882	0.4810164116255045	0.3242101886860281	0.07268789409092415	-0.7142422806882623	0.5944692924711399	-0.6229791054393753	-0.8911384776061768	0.17143959814265267	-0.5316274865796974	-0.5122691069053776	-0.20498559445281175	1.2550568918413183	0.4176033177992865	-0.9066644440786964	0.18080532434896032	-0.5188886568339528	-0.15028335434599388	-0.31819426260731365	-0.19840348495663288	0.3194083872052724	-0.7463986076984579	0.8084682191905559	0.7172096622656335	-0.5436020742861108	0.6847673355338268	0.23743638880161366	-0.16847888164741362	-0.7099089258903766	0.26553395100831656	-0.21243619573231085	-0.2911317180255596	-0.19604194697468405	-0.07175762950504544	-0.3949945306014962
11.nii.gz	0.22149731120784028	-3.1316548484245446	-0.11285755610505745	-2.5045069752372617	-2.714150366886935	-0.0250264603789554	-1.948321664385173	-2.55080152043467	-0.11285755610505745	-1.1703392133082582	0.2726434465151904	1.3637843619371328	2.755885053584519	-1.5685085150172773	-0.9732848535089806	-1.135502981941685	-3.394032510772203	-1.0424691618841098	-0.8164252711262346	-3.3538647273377675	7.484739663801473	3.5658893100180937	-1.1354922200876973	8.91356839636528	5.39209833930832	0.013663053073991656	-3.645558494006319	-0.8798508668265141	2.1031462235803255	-1.1522329600018288	8.274089965941265	1.8595929367224922	2.0032305939203634	0.1253088461249005	-1.9057098349704769	-0.7652399039110822	-7.260774054335721	-7.725585887634648	7.517485953454594	-8.237669101021542	-1.587266902339398	-0.14483440100381795	-0.9591266289591309	-1.4149429481138667	9.96549604114831	9.76699485265096	9.939500364465273	1.3321165706785543	-1.1595531934000731
111.nii.gz	-0.8067642728782706	-1.2509518054067181	0.5358933444736296	-1.034779977828575	-1.041359963464283	0.01477584723785565	-0.05306194604118886	-1.0524110040453645	0.5358933444736296	-0.6372848246440539	0.01604383319436288	0.7130209287819521	0.7862400666388247	0.7133995084597765	-0.9682983498646751	-0.5723223282145159	-0.37815117671051907	0.2217619327482925	0.3844729698477862	-1.337167364244659	1.393777670658269	1.1473950708239917	-0.6293020799887793	1.3881007160569474	0.11407378905185694	-0.049950869553561934	-0.8046456779345665	-0.15495160921069073	1.0667758835988856	-0.6413450015019795	0.19207161750254323	-0.5691333591436801	-0.04844464287325437	-0.034632204136866275	-0.22779429737189424	0.5495045888912158	-1.4101521161403099	-1.322664401030928	0.05402863175499512	-1.2897685108221635	-0.6833562962866709	-0.05016865219907387	0.5734084545069349	-0.7862464611200296	0.753714167504747	0.12398871864139416	0.5078575256010709	0.03880239377285154	0.4203658026775994
112.nii.gz	1.500360068964356	1.3933913314371487	0.799381547424633	1.7406963870330303	1.6517258634274699	1.0306354624984622	0.3443779782164266	1.7193641530158128	0.799381547424633	-0.4187742791368708	-0.03637132174114045	0.05484886158598826	-0.22919058797797984	0.9224690752344832	-0.7174579739176609	-0.3511081988416837	0.5597971286413423	0.5430022402960809	0.8237638981361459	0.22937004750737255	-0.39291396390926503	0.358393703113017	-0.3814588066901707	-0.31970334649026294	-0.5845064782817482	-0.14995915152338568	0.30989552173995966	-0.19899500449392798	0.46131686279122475	-0.3727450357845213	-0.6237012949636789	-0.6983248052441104	-0.2369373833111167	-0.1691348695084824	0.43695054810145223	0.7176838136316367	0.27554079332163456	0.36935410253627826	-0.7748752584426419	0.3235748630083651	-0.3411617347913551	-0.16649073491575275	1.0070689042480963	-0.2237164081885206	-0.191847655429317	-0.2807496701110992	-0.16678938678214184	-0.316662921270728	0.8721319571185617
113.nii.gz	0.5812050061084088	0.7246770250538772	0.8893142447975299	0.8886580373408441	1.070615360371768	-0.14069836765325328	1.6774135375097916	0.9033054285950671	0.8893142447975299	0.5635649728341088	-0.29432053388236495	0.6964176567105077	0.7428332996670937	0.8481946159933617	-0.5341695926196767	0.6177832797594046	0.7923090401680053	0.8932251517495635	0.8432258448149541	-0.3406532100138697	0.45958313815837565	0.6912417712268079	0.5738689598987262	0.24949871331433776	0.5793233720304182	-0.6318385272357752	-0.12693062186097384	-0.4778939320827508	0.6979264982115941	0.5839636420289271	-0.07444993398526453	0.5885677103065755	-0.6349081162196324	-0.6285173629246081	0.8923125552272475	0.8189526112171753	-0.3340769401476289	-0.21046330392428642	0.06185520437203899	-0.1911969841178147	0.5765634384617149	-0.6255541730714798	0.658461901129273	0.6810786050334106	-0.14097653486665687	0.14409093400648187	-0.5258459256460328	-0.5347953570158582	0.8494853661237117
114.nii.gz	-0.7508129713109976	-0.23520105734037008	0.4512676748388714	-0.3953051070770953	-0.380795900603384	-0.24735524118032112	0.10109893810903896	-0.388566277120436	0.4512676748388714	0.035397943642704724	0.22741988604050653	0.21640757519815954	0.2153717264829554	0.29269775256705666	-0.09377201628336476	0.1252759092987767	0.2476901505621504	0.48143193958884095	0.4266947600623335	-0.43087010720504665	0.1404350563326546	0.48401461170868953	0.09279619072878	0.07162698279981135	0.1319430223371006	-0.41233956038603126	-0.40760830861232233	-0.5302459713826329	0.5119083234455739	0.09736958405727479	0.5158714619174574	0.4661044102645426	-0.29188407183836357	-0.4223379154324835	0.38074245431433074	0.4989243353286626	-0.16517550524937313	-0.1733675820591104	0.7395007761668853	-0.12318042027551412	0.08615134627907833	-0.4306375653169668	0.2695815401001326	0.04661959599640566	-0.047457827972223136	-0.012731688893093186	-0.09295750313710352	-0.48815050907213114	0.2814610062327827
115.nii.gz	-0.979551854701167	-0.766050910020591	-0.9180249008076856	-0.6058321198499791	-0.3609260313308078	0.12069540039572539	-0.7446827419808392	-0.6044536952538283	-0.9180249008076856	-0.4533084524364294	0.3693533504409467	-1.1420705874589547	-0.7154259917445996	-0.27889083480591337	0.4740095288281017	-0.4026794738617061	-0.366959872393941	-0.9109476322605478	-0.9299741690140022	0.17539216176727393	-0.2490032008302433	-0.8511291200457152	-0.4273718495590754	-0.6831421725595902	-0.5809791688037703	0.3523959048846335	1.7628476830986066	0.5726971478241332	-0.8554630207135081	-0.4448083042659287	-0.7439315801130306	-0.5625133383210078	0.10384233048672453	0.3713164142944094	-0.6896608320118501	-0.9071423753965199	0.9018843522525563	0.834415406555177	-0.4546723164384619	1.0844765937022027	-0.41720379843450733	0.4052764536163729	-0.8072902673453731	-0.6486646602206579	-0.16410770321179674	-0.18721587398632	-0.3136152874923264	0.24482437488995504	-0.5338696231120166
121.nii.gz	-0.6364131589094209	0.422151130445462	-0.10234872852292437	-0.17179225919580712	-0.28047552863092434	-0.863694952988554	0.9445321577570962	-0.14023237580330078	-0.10234872852292437	1.0256484142164577	-0.05946313286610097	-0.06323239292712005	-0.27992006965591165	0.6697555803479195	-0.17450056605965433	1.017372997068256	1.16622169567029	1.122746121938996	-0.09150705176340566	-0.29813854523426864	-0.06478194250111674	-0.37212386536351266	0.9938343065540435	-0.08086350672689667	0.9096979668358951	-0.8255656319387831	0.18156245642643265	-0.6819452353578523	-0.36078753545757464	0.9852207114209962	-0.612026554320868	0.8532236712967604	-0.8468727325970172	-0.8269022866110369	1.2711450807617273	-0.0799814087734356	-0.08690491388665171	0.03341576742555548	-0.6032547088298645	0.10290423251459056	0.9757648275397448	-0.8219939989244615	-0.2075331852159208	0.8772807433388017	-0.43199752134039887	0.2952342766302907	-0.8282841281996212	-0.7618175043905506	0.07053842255869361
122.nii.gz	-0.9135047490500113	-0.7874281911085916	0.5106865774703354	-0.7455645940601238	-0.4801906395435968	0.05398199515889165	-0.27839829632479657	-0.7447078836584107	0.5106865774703354	-0.32945517973095434	0.8986479248005692	0.6296149479627592	0.5709589702457024	-0.04467990248795789	0.4247461252764754	-0.25129359002265905	0.12209247573857535	0.5471553446140957	0.26680322259136	-1.0914084247241118	0.563973622516454	0.7844770950583412	-0.35795465326047876	0.5678583476483309	0.4759055295891942	-0.2268749481373466	-1.236824273236382	-0.5200099590178862	0.7604994714427731	-0.37815514188405525	0.669771812090605	0.04641264817573881	-0.07949875760207323	-0.2238984987663218	0.2959463351318507	0.4546141442492335	-0.9277934313354769	-0.8640782466796474	0.7764575285865388	-0.7210695847775406	-0.4451459558787596	-0.24583021621539985	0.165275062750374	-0.5981876564536102	0.22876751001653178	0.42389852967890684	0.0889341014555543	-0.22847582047146095	-0.14647466903619616
124.nii.gz	-1.8566632930992624	-0.7061620963104854	0.7825620084966469	-1.1210187589688112	-0.6801043017178078	-1.0563097803495805	0.379527953737426	-1.0826319837524743	0.7825620084966469	0.7629116665201859	1.332125001282809	0.3530240145097255	0.43189158621174467	0.18315746283084433	0.27890041258616216	0.7643476868544857	0.7874794898885561	1.0042770290604663	0.7658123034738367	-0.9328863828193715	1.0544850635970597	0.8197891110925861	0.8200180985533339	0.8625741253750842	1.5436125703982764	-0.7155855704158054	-0.40399822301428845	-0.691054748382975	0.7779024250414948	0.7945688443217243	0.20770173733008615	1.013968446835374	-0.6840549341309606	-0.7125650989886528	0.9255689862061138	0.8849255561272797	-0.7711718784836483	-0.790154374115981	0.17713402730765762	-0.6771958814831226	0.7351718197609542	-0.7154778107719789	0.49534674281518265	0.5208241968098278	0.636510974755108	1.4215508375134167	-0.3342468654296176	-0.6583596998352029	0.8988403697267888
125.nii.gz	0.8143793020974456	1.3002717195637814	2.7259288767966248	1.0689715125471795	0.9032775400939825	-1.4224011898613893	1.7549631231893685	1.084153949517396	2.7259288767966248	2.4794238541378166	0.31836954655092875	1.0692193988517953	1.083808079883687	0.7904070417047694	-0.2627072949962899	2.1939450431012726	1.0702021312624281	1.2163771363465967	2.6487604249897356	-0.39715749671365097	0.34260040510888823	1.9841825061205243	2.402447410200242	0.25468417137751714	2.223720479225068	-1.1594764942794926	-0.24240493786520576	-1.116083623321009	2.0363490326155227	2.4194709008097086	0.05973105337841047	2.54701955689227	-1.1072006006719903	-1.1660610363953365	1.086022091831029	2.6073146633832756	-0.269446023294619	-0.2639880215651708	0.19345576064900605	-0.0901185502060236	2.404118171336218	-1.1660811891269625	2.363915923832685	2.480780193099796	0.18798476790971216	1.7370703618004097	-0.8079604401982634	-1.1305163742408961	2.5885943651763106
126.nii.gz	-0.4775104583903123	0.09316682148419188	0.5687890212835844	-0.0928241322690289	-0.06881141605203014	-0.2614510564155562	0.3878802292257869	-0.08481500507978515	0.5687890212835844	0.2716979634121052	0.3347598693262218	0.15205583955362853	-0.044176129552016594	0.5652839485895372	-0.04934603359852266	0.33837754960916333	0.7571219015223811	0.9214836522196745	0.5183721422478987	-0.4235673435838206	0.2707199387022359	0.3670198782761512	0.23946310726402448	0.20786093110906925	0.42567544776435357	-0.5320989594664958	-0.9668053838853217	-0.7151866706843916	0.38906483634411887	0.24428646205225135	0.06215706786998954	0.31898322880859925	-0.45733532351472606	-0.5480666279749339	0.8314853855074995	0.5285516898006292	-0.5013077280886136	-0.36744461480737317	0.03622255373269382	-0.3268211352252912	0.2088816285702466	-0.56256711610306	0.15089779080175875	0.22598621364700733	-0.07474912167851477	-0.02290800234371652	-0.1216065627391416	-0.6315041462052093	-0.12139872932824342
13.nii.gz	0.15343500973918253	0.06774346288454768	-0.9753409820306382	-0.19731866455180896	-0.6534068502762753	0.5119300544369504	-0.5191924570732973	-0.19124176524169384	-0.9753409820306382	-0.6205926838291914	-0.05714906748293395	-0.12380557771783804	0.06923055956427886	-0.8448314785686697	1.0815998050501912	-0.5588105970161102	-0.0668839758511969	0.3796765988847259	-1.0681540796201632	-1.164799074227641	1.4189639515445145	-0.9673618802141635	-0.642648734108435	0.7469105946844418	0.1733167459119613	0.6303991474006198	-0.8265722904307403	0.34509850741138626	-1.0378113116746865	-0.6418155796378165	0.7288192003508516	-0.31136924311857106	0.6488764961308228	0.7111722532155084	0.5357052355032249	-1.0039295011081537	-0.7740004155983101	-0.8855869497230708	0.8874154165638651	-0.6698127511605213	-0.6821430922800523	0.7091692747928875	-1.1372385329401868	-0.7804176097145141	0.03484112050394576	-0.024393809571793077	0.05847289122339908	0.938392069812011	-0.9858470120513588
130.nii.gz	-2.6068304126048383	-0.1712934029148542	0.2412775056832804	-1.2095398285777936	-0.9686380890132416	-1.3102732959074557	0.7293061277779467	-1.129402964060687	0.2412775056832804	0.7076883148026379	1.1348669005636585	0.5404452676376377	0.646220417987528	-0.4652056181029222	1.371278688875468	0.6846629201555375	1.1909087468855828	1.461382741312398	0.2826276938155716	-0.4149449713299551	0.4057182134114435	-0.13921327092155025	0.7139051638784827	0.06439804310521698	0.7669891714768843	-0.44545555659820774	0.1256860777306188	-0.44692506815605476	-0.130736779030802	0.6904072118801559	-0.08432133104464341	0.7663604423568134	-0.4353862756845914	-0.4496048674037051	1.60107209948468	0.3446876126012994	-0.09749825473621555	-0.06802214589628464	0.04058587889730402	0.03914786631598355	0.6633616921247849	-0.4496096658706963	0.0922786794890103	0.4621018893473782	-0.14431119013780253	-0.08182959912940899	-0.1759126302382482	-0.5193747232992958	0.5834435385416433
135.nii.gz	0.9325511062385817	0.7181753860634492	1.0245096117018893	0.8329153216263202	0.6939227019856304	0.04247542296872535	0.30277911515932904	0.8221963641834509	1.0245096117018893	0.28538490634922153	0.1842603668734201	0.4820047596913645	0.3085749641404299	0.6861826386491711	-0.5436214955448272	0.3730229847255646	0.38557043108413724	0.6067248561998619	0.9725604071075634	-0.1899867522031204	-0.15365433124621045	0.767923238877151	0.36185778065506014	-0.10517075956257965	0.13120711399935103	-0.5522482812731966	-0.2209933063054506	-0.6423477551872445	0.8629783286736541	0.36943590481377464	-0.22335148553424755	0.24147608959083958	-0.509930167021912	-0.5707884591456477	0.4348992799860272	0.982222789197022	0.028019360335627245	0.0450425332817663	-0.29857496566223934	0.08447649169862208	0.37253284935158487	-0.5768691758219481	0.9900161348728691	0.46498101094724514	-0.13285261987737607	-0.11033901522803678	-0.16202342966145922	-0.6874733614644474	0.7385293986108418
137.nii.gz	-0.03761196621901087	-1.2378572850182652	-1.2753600439744022	-1.1590412984055474	-1.1231658024519047	-0.4950547427117723	-0.8407929733006669	-1.167305516015832	-1.2753600439744022	-0.2715488622015304	0.3315640064834239	0.45979631253116815	0.612265243948569	-3.2378048229473784	1.6048220744338364	-0.1513155848034483	-2.0532214223080985	-2.047782687064776	-1.2757129358726087	0.7330015359952147	-0.8682305073883105	-1.2383581131192543	-0.2757482651695211	-0.630092431453349	-0.8475765109187565	0.5113385414277902	1.3223017733368072	2.15374611200559	-1.2904704949387773	-0.26452877068038094	-0.4624629463872798	-0.5522912347276654	0.1972192391961114	0.5771407538843192	-1.705260620992501	-1.2692176765671621	0.9944132960653356	0.8292356049340927	-0.6171447744741781	0.6048685185595807	-0.21274479146500597	0.6512068208637225	-1.246509820659651	-0.09396229509979194	-0.2493672499569822	-0.3600825815615676	-0.21483530066904075	1.1879579579697017	-1.1243876582738057
138.nii.gz	0.9773891630805897	1.0492354007919495	-0.9659975348993344	1.3532655195004901	1.638389640929251	0.15229417001516732	0.05152883960085439	1.3483720083694686	-0.9659975348993344	0.371347099470928	-0.4462820126825789	0.195102239299857	-0.19842487739514086	-1.5854936069767716	1.2755117914061573	0.46570227158430266	-0.6504297741140391	-1.004742170852229	-0.8106078107675847	2.431708974231424	-1.1796641528964087	-1.014526830547753	0.32204393136718956	-0.8564694627604356	-0.8086110690282051	-0.18642251183106792	1.4073642848772432	0.3781212098516027	-1.0361996740391635	0.3312432790675322	-0.7436535259761284	-0.139628887460129	-0.347028006814142	-0.18635194331103677	-0.2643280045945138	-0.9469344075600098	1.2714583860554936	1.2176802553718418	-0.880397280965709	0.9298009277016964	0.4138173932423248	-0.15153165677394645	-0.8588959858085347	0.5529731493498069	-0.24640182699563423	-0.32785657168193844	-0.22638036607605863	-0.15831683793923507	-0.7657123710064871
139.nii.gz	-2.1463729542990393	-0.1089143966096698	0.2789506923312731	-0.82238855669829	-0.6462219613818861	-2.765507407748589	2.6878328018787707	-0.7486889244074223	0.2789506923312731	2.7492592284106214	0.28104840712948936	0.5796794639576094	1.063603795565327	-0.16431695916076722	1.1064809148902603	2.328668423423903	1.263484097815749	1.430055354601409	0.12138349966553189	-0.9132087428570339	0.4403922081354525	0.04365476961304988	2.7278416332671718	0.2932616404046176	2.6695298036889543	-0.9060343843696267	-0.5106090647639531	-0.8728709819397737	0.01774875847277372	2.719779083610522	0.19025885996660974	3.1064135870026326	-0.8262303087667071	-0.9146701330796091	1.6558778534968481	0.28659260171060047	-0.5435918111805824	-0.45689769561003274	0.2550210616699356	-0.3618749023299659	2.6024094914023923	-0.9208326515044213	-0.20642798175960814	2.5017809141547116	-0.04927557383959192	0.41525704484304293	-0.18397009931861258	-0.9456164737919204	0.1789954191159687
14.nii.gz	0.42036981064276097	1.1983071738832585	1.1995466338438836	0.8554222298422114	0.6082021937994052	0.3899023806161303	0.5413017292925857	0.869896665454497	1.1995466338438836	-0.10706033053905356	-0.4078773436053491	-0.8078267278608728	-1.1056334467780078	1.3043507062508954	-1.4808179192920463	-0.04786807359519765	0.9629869455699381	1.4997120349799797	1.0185151821722371	-0.4417778410727036	0.5396685374720799	0.5085741993480531	-0.17329000400406308	0.23011598200228914	0.1694895146546789	0.1279892315482465	-0.7179809713723874	-0.24919317525282422	0.5668226024460719	-0.17378426219823068	-0.3633078451696182	-0.3581498833374179	0.08166985724253288	0.10717146946841963	1.340467533141453	1.0419411302204855	-0.403455690669116	-0.3161805189164849	-0.5391731977142178	-0.2116011922840461	-0.19562101382308197	0.08798675690359085	0.4882422816001409	-0.1887008595576071	0.2499075909720474	0.4020765331461403	0.17660001446820747	-0.013350454532478196	0.4428566106405428
141.nii.gz	-1.0568874924841756	-1.3142705155712047	0.1718744749919799	-1.3069963512885185	-1.1331885414767287	-0.9286313737113663	0.003534082047522459	-1.2992311888862471	0.1718744749919799	0.19740492970817147	0.5012977335447397	0.6110643926467565	0.953753648684963	0.046930914604377455	0.11520357926660248	0.29172120396193085	-0.2517155091436902	-0.05671867966305744	0.02759562014780164	-1.0215735778397736	0.6068895818186277	0.8533068520507875	0.25168417141960414	0.373955820195062	0.7125809039103549	-0.39616495769607124	-0.4601533818462041	-0.4850263559978554	0.8213749578572382	0.24031640134102067	0.1867067710100994	0.4334273200315363	-0.35915059169712976	-0.38812606994712456	-0.3140040283537459	0.21405071559905234	-0.6050556097028416	-0.5380757980373475	0.12931253768649592	-0.45600913473193166	0.18282114291202914	-0.3950900875975242	0.09753244975864153	0.017038626135151797	-0.05700944090205116	0.02533310017941132	-0.12380809402303021	-0.3658301162305717	0.22642715780754308
143.nii.gz	0.4450920884090925	0.47629790676189915	-0.8675061842894969	0.7800416287635937	1.0421605250205137	-0.22316215948475834	0.10048908749936766	0.7842324335890133	-0.8675061842894969	0.7172714458301345	0.037527751727777024	0.3277197636182517	0.27747396372393457	-0.14147605400041488	0.33242855136398747	0.7648783431000101	-0.12602166714260607	-0.3907649940872053	-0.8660584812768702	0.18287199566567153	-0.28161195229479163	-0.8542708972449629	0.6704493701816083	-0.2071345208184423	0.30135772770627095	-0.428481910206408	-0.05686183815400641	-0.15111385461925508	-0.8889241434946862	0.6602774528585917	-0.03349422958908768	0.6953946725804423	-0.43663814911050797	-0.41971150835515164	-0.05679660058906368	-0.8774298946919932	0.21714631417826813	0.1910762848169148	0.06583736726579575	0.19673985381351208	0.6530600405059439	-0.40575980146321744	-0.9444606133402865	0.45512228834313295	-0.10456316707951473	-0.013847413186743276	-0.16289624942269615	-0.21743861864177358	-0.8263853818281378
146.nii.gz	-2.041134884931557	-0.35262167799327176	1.102714415003087	-0.9204678243700567	-0.6669063479488908	-1.160392758192451	1.137459187193492	-0.8709685161231274	1.102714415003087	0.7924660745019969	0.2890534159988311	0.24327639125017025	0.19099147213740858	0.7118183223182484	-0.1156312410532714	0.7933573267240887	0.9663033256572015	1.031640067322892	1.2367357668630392	-0.24197919072945115	0.12694678583453092	0.7747349408088967	0.8202890621910649	-0.05336283290131664	0.5975882684934234	-0.620444766146426	0.10010470635304068	-0.6707038189549964	0.8413819557303025	0.810017977990055	-0.13174348799551674	0.8147235753793225	-0.5830853531871223	-0.634582905508804	1.0552676129464595	1.2724372470718373	0.07865516238133773	0.049589572234621425	-0.004376783258510239	0.1827326418514264	0.8068544469587138	-0.6370608665642336	1.0598809189914025	0.7077167038615098	-0.1265947815425532	-0.04585470748084328	-0.17394154009462864	-0.7644757148569566	1.4398049815313665
147.nii.gz	-2.164199039575757	-0.41340740164138595	0.14028399138693265	-0.9083767587531794	-0.3892802203115531	-1.8953705177349254	0.8682741428467039	-0.8489598814662656	0.14028399138693265	1.4508359967399018	0.8217202185905895	0.4894699451508336	0.5069636429896749	0.15181186163322352	0.5059092597499594	1.3520761389042386	0.7305544248814853	1.1549108414530522	-0.01900857176420675	-0.9754859913768519	0.8908929492534539	0.03716495544597978	1.5210279909966327	0.4636812359136974	2.288075854108554	-0.6825857253030443	-0.6125950629476752	-0.6380147614868635	0.01766011026787492	1.4667849706739284	0.20621833725809202	1.921998792824784	-0.6313942128794614	-0.678961531578425	1.1311068326977773	0.13102719464136053	-0.6907911857909543	-0.5956037791169753	0.2379842892634425	-0.4789719095631343	1.3408333953932619	-0.683138661982895	-0.254058771833114	0.9637400410416955	0.0026972060845542527	0.4343136713059702	-0.1466661032570196	-0.6154815183171363	0.015445400472939746
148.nii.gz	1.7501042871882844	0.4699011543692488	-1.0447809057278996	1.3694637980563094	1.3915074280920037	2.569734295581557	-1.8348711633348616	1.3265450537061332	-1.0447809057278996	-1.955283476867839	0.0018904835567722285	-0.4335574323446549	-0.40842994888228934	-0.8489322679955293	0.6521293659501322	-2.4167814615067913	-1.1333011433493703	-1.12739630363724	-1.1226257624448197	0.022519099854192218	-0.5223694518345418	-1.030525222958222	-1.8970445787957089	-0.2703969944969614	-1.8143415833924124	3.935202154755513	-0.14658626216743328	4.126010966188401	-1.0355511978492231	-1.888540185254296	-0.12131409668639843	-2.0117789684998284	3.609337544021397	3.9637018191706064	-1.3189644427791418	-1.0958652700084308	0.14830967876069898	0.11139534835134451	-0.1181664315465181	0.21571076038601383	-1.867020095172236	3.9645485845125465	-1.0470130522636063	-1.8112509283374374	-0.3737721246058639	-1.3803798473068385	2.2679430752259053	4.303970892128839	-1.1333951735470995
15.nii.gz	-0.16462706924836537	-0.9401605271371832	0.47668120694820865	-0.9710290181159993	-1.0458192665174677	-0.48986936177951224	-0.25909845346548355	-0.9855935948169043	0.47668120694820865	-0.2115157512679111	-0.3035680525128958	-0.14187729739674107	-0.13839173000479404	0.7870968595459401	-1.314261247515509	-0.10073769837692446	-0.18302472803243833	0.2413797299955117	0.2546061766043084	-1.0966750045368885	0.6258417019525184	1.018121236574032	-0.2044893329820761	0.6988587828902736	0.6798940966760828	-0.258907060040929	-1.6409147010816476	-0.7208187621436613	1.0047574011219418	-0.21186087405190132	1.1014543581084424	0.4410256299115433	0.018396645527922303	-0.2622319877285053	-0.20739006298855908	0.4089743699832348	-1.226035619102936	-1.0475913314230665	1.1153372133833384	-1.096147740107054	-0.3063360141286504	-0.29744609894975654	0.28296927883676926	-0.24622650753783457	0.18941122264498414	0.35147131573331	0.08258718956078713	-0.27876601150757685	-0.487691055197196
150.nii.gz	1.968497504643991	0.14730001477512913	-0.9017281459543294	0.9572812524259476	0.7055621126236107	1.2575562081534113	-0.9962949147225362	0.8967289812099487	-0.9017281459543294	-0.8452903782063477	-1.558600683477338	-0.2534108961721627	-0.5364942494602805	0.7559668633392952	-1.5607959258227095	-0.7628750845278764	-0.8748055736378696	-0.8766381325957259	-0.9533934147515256	-0.3517438602597244	-0.24883470930038307	-0.7803664715542785	-0.7697390266061039	0.1307483667533157	-0.514472119654861	-0.12031322115568122	-1.3417674898265959	-0.26283751284977747	-0.8136266593301025	-0.748437829015794	0.45094121478272514	-0.6051984138388674	0.01855467856344918	-0.12822278513066246	-1.279456294199352	-0.9374958006828195	-0.409723494333946	-0.4073136413375731	0.33717492983367203	-0.48560184055224886	-0.7562792683004936	-0.14937794239012928	-0.9847028837091428	-0.515258119521753	0.008803841014367837	-0.08903361219674387	0.032058844350562624	0.10605958153389322	-1.0790460324533384
155.nii.gz	-0.6376325924224959	-0.8704293836042564	-0.6962391478364764	-0.6510620975433578	-0.460544495592732	1.033813754888863	-1.0175506483829966	-0.6661134348731224	-0.6962391478364764	-1.234856142802469	0.8429975154774665	0.5828509094006884	0.7373042637923037	-1.3105128701619604	1.0912954343929628	-1.3009780119446437	-0.6976646321846626	-0.657028563330158	-0.6322193622153938	0.16886751339234787	-0.38371987050622647	-0.5753935723374305	-1.3080417396085449	-0.20388415229588838	-0.9386816583422083	1.1229133096863453	-0.37222609127733536	0.38024867157490033	-0.5870494777728493	-1.3209892027133217	0.6201912538142473	-1.0578234716745025	1.2564625045733573	1.123097406244101	-0.6919806863735845	-0.6417409590801147	0.3580512309783417	0.14712731699846815	0.8566798504234342	0.1354228524583662	-1.3013372249130832	1.1282558233348823	-0.6381675018726432	-1.3751433725838011	-0.05309062666590902	-0.17478389036523795	0.020161890300391262	0.853453269621081	-0.7544572582907438
156.nii.gz	-0.8388510808275057	-1.030075399967369	-0.6597529407770218	-1.102657134754517	-1.0257241158370123	0.9161029417209391	-1.023802958445785	-1.1113005134565637	-0.6597529407770218	-1.2438826634865672	-0.33199981975914844	-0.7159765493816035	-0.5559966183920154	0.4114377303037558	-0.35083554921776516	-1.309784624843614	-0.09223853610784918	0.335578389308732	-0.7387073692027574	-0.9463733821422055	0.5020437960990399	-0.5487955853182162	-1.245165511642471	0.3683676429465625	-0.5804008595101232	0.6438255336754118	-0.737959932535046	0.3645760577994505	-0.5858427490351655	-1.2497040382140276	0.051409432248188655	-1.23589796741213	0.6227484954427016	0.6594440588114321	-0.05688690220921023	-0.6628673490719116	-0.7259053044083144	-0.5624069974107406	-0.03506560751069964	-0.5180915701563866	-1.2621536202884436	0.6406670209727282	-0.6793375002856726	-1.2712103490369564	-0.03767447212181605	-0.17281588665108308	0.043818386884706975	0.7518134829507097	-0.7176491897904325
158.nii.gz	0.49757029617320214	0.5656745772270778	0.5145487797943994	0.6908126254633569	0.6880666698933893	0.160698522906351	0.847393338289592	0.6904103469524143	0.5145487797943994	0.10512549673577457	0.383382988074127	0.4863932618054327	0.44758716858440184	0.3053600429953111	0.33380506934460563	0.17557250375491587	0.651944963526733	0.20007366634571883	0.8027433286828092	0.7136276338267199	-0.5312413228919394	0.2790243203750513	0.01334386640257647	-0.49796100140210914	-0.516225860920404	-0.3159876247081412	1.0200162100764456	-0.198676624424881	0.37490962545374945	0.01666358002637644	-0.4939116956656072	-0.2578136407500144	-0.3694403342742001	-0.3312528216159992	0.34055124002520715	0.6234512499298104	0.8535468654759273	0.6828663469071388	-0.4349531118275335	0.7469788272911292	0.07840976855400611	-0.31686502410045864	1.0177501994560267	0.08387489042196064	-0.20513268880416838	-0.2703728719239697	-0.19550441414829706	-0.47220909814466	1.2616746173749511
16.nii.gz	0.8969105116560655	0.2650208440717661	2.193545038201276	0.4409989807814456	0.14871970168114884	0.008219068307186425	0.45132883364679377	0.41951368898213887	2.193545038201276	0.005034051322577718	-2.109811345277083	-0.3585857598183692	-0.5291789929166363	1.7159383215156871	-2.927226842860987	0.12543125597696392	0.11795915009213016	0.6687178493589645	1.960642001513969	-0.919030124285709	0.5836520429141732	2.3055892757181935	0.005385022996558187	0.9215980726902675	0.4310814259032766	-0.6264752593662776	-1.1811818661925533	-0.7486164746091112	2.318254294294971	0.014916305456625508	0.07380200943224345	0.020207480282123543	-0.5666975524572291	-0.6343535063822112	0.22285045686243188	2.0594106562461554	-1.1209140334031367	-1.0395491418735814	-0.2955419965247123	-1.160787614220029	-0.02636504913234878	-0.6500080030659062	2.115858134466682	0.051534716159091616	1.0594260750986624	0.8164921430139471	0.3097791564513639	-0.5969717739430223	1.1664660079096876
160.nii.gz	-2.2666264498925432	-0.7344385531944904	-0.47922185692599933	-1.5475282198785172	-1.338766386067667	-1.028688297903543	1.216174491866977	-1.4846183193747227	-0.47922185692599933	0.2730573420931107	1.0509542200149364	0.1687296868122317	0.22596827282413792	-0.05198816139113033	0.7587407658221609	0.27568494953943773	1.371887056457432	1.1926741891308539	-0.4708015999683832	-0.580832788292462	1.6576608750382154	-0.5529040862392752	0.3393754842938488	0.7910557803000916	0.9367617782424644	-0.23888050741317252	0.11632075950949972	-0.37950596740756704	-0.5823752101382532	0.3238905438600178	-0.7380780046503963	0.14546494391105572	-0.3387962150775002	-0.23243195103770284	1.5503220428158289	-0.44039253707951986	-0.6741655377666658	-0.4667320236724067	-0.9196284356287615	-0.4953986486271893	0.28414160076332556	-0.23427697155932783	-0.6442628727131566	0.23144164250974364	0.21821473466126814	0.5472391634901249	-0.3022069511596238	-0.31335469783899855	-0.28835045229286377
161.nii.gz	0.566194949967148	0.5308157003422975	-0.4117015586086481	0.757557590845507	0.9743513295063148	-0.6552449080244778	0.4958713079643358	0.7581138729394039	-0.4117015586086481	0.9055577683030012	-0.47043298423798285	-0.4207837062423672	-0.7102090745203375	1.080489564193276	-1.0064323399915842	0.9318772412280335	0.4772889934244281	0.4588310834014377	-0.421848871653348	-0.045233383812338386	-0.0069826703360183345	-0.5254349191234213	0.9794305505263737	-0.16204314398450606	0.5696550844604524	-0.6404263820566114	0.35799491200266614	-0.5245340397398174	-0.5234219694303089	0.9679627747041846	-0.42012160496626383	0.752892414800018	-0.6487822005053968	-0.6485125462968389	0.42632552133262874	-0.42677279045372457	0.11612602459016057	0.20647120487226095	-0.48789487653825614	0.194869849370398	0.9623382021790285	-0.6454827863227915	-0.2574012157473278	0.8420579715544919	-0.18189452080329682	-0.14876520400329346	-0.20620538420576057	-0.6833294499602373	-0.22151215536473057
162.nii.gz	-0.5981488952822321	-0.924137860172876	-1.080010814964579	-0.8195988500398662	-0.7956797464875458	-0.009328327709231324	-0.6629590826696925	-0.8285701815252408	-1.080010814964579	-0.4669134269705531	0.7039515505413988	0.648793840096489	0.8727762299703211	-2.478528850919533	1.3688014426487891	-0.4008300657124445	-1.5711353033586823	-1.2392684600149646	-1.1141018633429138	0.2522581173516009	-0.5514550000672593	-1.0145619599258038	-0.526057512681258	-0.24183536688705223	-0.6450247129878698	0.14911931869041986	-0.5601121576798751	0.37466386540256325	-1.030271528307703	-0.5155353708585145	2.6374704128084927	0.03903386687222685	0.4970159812878533	0.18098082048036135	-0.9650969925679798	-1.090230957504776	0.3034209900187133	0.05929652428181538	2.5071074234514215	-0.3017357824772747	-0.519800477261367	0.19090235421313023	-1.185777767254461	-0.33498611680075546	-0.06698969988036531	-0.4887193315631383	0.2301170576818892	0.3875459449638777	-1.1915481878960754
163.nii.gz	0.2816080113637038	1.5590186377485202	-0.6370355334130622	0.7641846095493425	0.08585834939242781	-0.9279694688676065	1.2779419924862725	0.7947420868827094	-0.6370355334130622	1.382784846638845	1.0281978305301551	1.1111365591430091	1.3214891525259915	-1.0435152069404567	1.564292529492737	1.3013942414418298	0.641310296773551	0.14903170716360511	-0.4667919349632582	1.284977554199846	-1.0150704743077434	-0.8260466550116662	1.3694036415053157	-0.6874778735127242	-0.2311923784496962	-0.3827453190738076	0.8700748257381884	-0.6972593215146087	-0.8328763039883488	1.3991608592139868	-0.2659947040802081	1.1261346832341161	-0.385303610745103	-0.43084364809802317	0.7970724626173307	-0.5890600403527246	1.0529706479503649	0.8942769975136543	-0.15777950493286785	0.8323096745085918	1.4910354405079467	-0.45177600272712937	-0.6674112541826074	1.6923880179578605	-0.21295076977161306	-0.22586535794223012	-0.2085122349118211	-0.7473403816663644	-0.4235481707824131
17.nii.gz	0.47628042495202244	-0.32672443775010584	1.7178193378932498	-0.04084274342246876	-0.08542118392031119	0.008040025109245105	0.13805243275074683	-0.062109044106716006	1.7178193378932498	-0.21325472810991675	-1.3053645596556105	0.11235945025565568	-0.004877757944323362	1.3569418155643975	-2.4608572544524434	-0.09872870924462009	-0.19194744875100242	0.5882807431660242	1.3543300545642338	-1.3955038316630854	1.0563359501448624	2.1934995415638454	-0.21306926874536145	1.7194625542835182	0.7151833459362077	-0.3012324509111196	-1.7310492098556984	-0.7107460956815937	2.119477752825589	-0.21676296618390697	1.320626103706508	0.16251316102734187	-0.11405111608136412	-0.30503921908642173	0.14253668768971045	1.5634688814136812	-1.8056234533660342	-1.8341928861835128	1.0803055679692983	-1.9548116127049822	-0.28730075031305236	-0.3386738360104929	1.2897760594161691	-0.26960456738202143	2.459865435031592	1.8147597930434982	1.286182139824906	-0.34193814799946454	0.47387126577405775
176.nii.gz	0.8323595463982315	-0.5783270341630304	-0.48764740800849327	-0.3093755171548599	-0.7457966415430051	1.010506890234112	0.24500745848341784	-0.3468468139081888	-0.48764740800849327	-1.2268627244741743	-0.43322969698389746	0.36489057948104375	0.30872093780839316	0.42996890656004016	-0.2735401086981279	-1.2746891863149388	-0.18249215965735852	-1.4682647912742004	-0.1309167429727315	1.7413235415864783	-1.239084583756286	-0.24134855504086575	-1.2215600961745972	-0.7954646889131991	-1.4339220953570957	0.32556876095061527	0.9049884654393069	-0.11115737038371123	-0.16206041229994864	-1.2033137638768894	-0.7878668314514292	-1.5421590520106514	0.1682994011948976	0.2676394675359198	-1.447344869403725	-0.36930403783040094	1.0926293101947748	1.0433480761978065	-0.8149844893263066	0.9326648348568055	-1.1283144251070767	0.273749788202342	0.3293194050623527	-0.9167640500482956	-0.23974273749368125	-0.38485843515995793	-0.170623060483753	-0.2400738276168516	-0.21576234694701965
18.nii.gz	-1.5770740750100056	-0.7112141539489298	0.42269200510401495	-1.2144612275415958	-1.218029980811327	-1.5843984290137345	0.5781500426068142	-1.1900262992877435	0.42269200510401495	0.9590534834770446	0.368749036758923	0.41907181659999343	0.4580045240810183	0.4555131789548098	-0.09013169985848131	0.9732371144702566	0.5054519058095627	1.217327626291229	0.15205558232600186	-1.2860423648306012	1.2855255902077976	0.49631328316383	0.9577649500626546	0.7694571110161065	1.9951659007654354	-0.6605318826803936	-0.9687864864190949	-0.8398098375692089	0.43832231270840943	0.9410034436487169	0.2654422365809523	1.2608173134148535	-0.5711273434281534	-0.6673199769021105	0.9269951560970612	0.3661448714344365	-1.1768500482642255	-0.960537455499506	0.19584612554880343	-0.8824934488345763	0.8052735280540302	-0.6858601642985332	0.11972032849640013	0.7876304512236622	0.05143642945633638	0.38516805856814146	-0.1002342748898955	-0.748558510996344	0.07017478970162891
19.nii.gz	-0.6302613952288549	-0.5477606951187775	1.0338376644758585	-0.8061030105904993	-0.960920425649705	-0.5726532590259287	0.9558388486465693	-0.8042208513847826	1.0338376644758585	0.30225395621643564	0.12383689418757501	0.8279898758566682	0.9246962916878795	0.723675041434455	-0.567839275006117	0.37980359976733746	0.5265093939897604	0.9637607429088436	0.8918968353148264	-1.193217789039446	1.396144978218169	1.1622751468652959	0.31475741833982496	1.3400104924580423	1.228803206351478	-0.6541810242203081	-0.9405477383278951	-0.8157885410944383	1.1260008482226185	0.30321325341657374	0.0902585814839758	0.39933593147074903	-0.6037276161296858	-0.6585639346688299	0.6523327709250503	1.0458577901633066	-1.3240239111762149	-1.2630800189254061	-0.1662213261053661	-1.2994026681162647	0.23554472384590344	-0.6739463077010734	1.0390854475272333	0.2685511953333963	1.255116559343268	1.51264897306767	0.14086860004887647	-0.7075534679284674	0.7349543637786072
20.nii.gz	0.3641050930338623	-0.7392590298486882	-1.289307577883259	-0.1848818468021262	0.06330697500590499	1.8460367290103918	-2.216902734353553	-0.223955025273489	-1.289307577883259	-1.4251900027137994	-3.113651542669447	0.4465253062407722	-0.0475863026370881	-0.4515753622253626	-2.0275009440777363	-1.5014536123732158	-2.9891329646704907	-2.867734884378494	-1.2783022165723477	1.8506797502172008	-1.0844318627212948	-1.2571743733635115	-1.6001223300557148	-0.7443921842024691	-1.446047935918422	1.6724363787423429	0.8507503825584948	3.008902068789027	-1.3110188400244092	-1.6077388918567401	-0.9304975276227067	-1.843721414594137	1.0229547982902398	1.7098195813801658	-2.2600720338445823	-1.2914858535364395	0.9305100733102478	0.9939135187552475	-1.2110790600327548	0.6863221778397195	-1.5601968719972634	1.7976611710486872	-1.2507710262510225	-1.567094306077241	-0.2624653476389867	-0.40635908371150237	-0.19200903248301	2.112714237412461	-1.1943861610344624
201.nii.gz	0.9517924439511809	-0.22427216717567092	-1.01359698165699	0.127154902282532	0.08759279006080033	-0.5069869564889675	0.3976168889386371	0.12186490494568199	-1.01359698165699	0.4776597262412106	0.4624394520931691	0.33043923495071836	0.26726948372483195	-1.3550209855012145	1.3779076795489784	0.5420757628861312	-0.5082196922640612	-0.8184446498218008	-1.0021796821840347	0.27174412136079634	-0.29899829048550874	-0.9519465249542854	0.3303739183145172	-0.26226783180432356	-0.0552593120855819	0.03156027918794928	0.23277477932128524	-0.21405916398825672	-0.9844003697656538	0.32692126997446924	0.4452059958007185	0.6617163372743848	0.00041720002406150236	0.05215723241476078	-0.6552728586475246	-1.0023773317215157	0.5710715730243656	0.29159200393204504	0.8449936651258906	0.4505205409601183	0.35938369031232337	0.06571018820684814	-1.0171514722810449	0.30857697560056707	-0.149999523394569	-0.15709953044225455	-0.16161380516790957	-0.028256827273892428	-0.9175474603687529
203.nii.gz	0.9711512168247924	-0.5145238529529107	-1.1645814968928376	-0.28215045403864597	-0.7177505497444255	1.106229822045319	-1.445809105317384	-0.31457651972265477	-1.1645814968928376	-1.161360796963612	-0.5741333159589062	-0.21184677624386195	0.11466460171392454	-1.1213012012518166	0.5498762483771942	-1.1633955755921874	-1.5183770525545086	-1.751810999398728	-1.1473628393232886	0.682980646491612	-0.8219289112467243	-1.1022185438498056	-1.2022062386058854	-0.4351560492279614	-1.0907380637216997	1.059948739600282	-0.11631135603106318	1.6825664665561606	-1.1402145076560863	-1.2056035929350881	0.5009914560138593	-1.0537568143506661	0.9863680976516743	1.1218180533746445	-1.6230950033195488	-1.1569584552356047	0.6061865039288453	0.4347529852802926	0.8602410038515939	0.4464983377387635	-1.169125855419829	1.1715193231546006	-1.1566017772727617	-1.234050844321886	-0.1744956684947348	-0.3111901251290274	-0.10308556059550765	1.9841124529286076	-1.1249646656040049
204.nii.gz	1.4037058458309506	1.0914441336855276	-0.5284117546839247	1.5465564128721319	1.638966702789639	1.1031365660410957	-0.046945554864696405	1.5249133178247023	-0.5284117546839247	-0.4218438111767557	-0.8567970986472454	-0.9058748861941666	-1.129917033702543	1.005973805087453	-0.9293698600587451	-0.3426193347167209	0.36238540298574157	-0.21344216593681017	-0.3818032560586379	1.1828293597293837	-0.9055953895944377	-0.6626156462368634	-0.4650549609579377	-0.6652942915089545	-0.9611228169374197	-0.12838459170158192	1.111175005374543	-0.047122083334765086	-0.6498890717655647	-0.453843759259307	-0.8693426858727082	-0.8927862609315836	-0.2732618014745915	-0.15209799687753847	0.04841775558246092	-0.5183522108353731	0.8591854181830547	0.8919735935696321	-0.9952872023284545	0.7715558658978705	-0.3870562647879552	-0.13617821486480733	-0.31247555981823116	-0.2575705298945366	-0.2402044789346145	-0.3490944158465895	-0.2067121719011472	-0.34574069545263897	-0.221221218346452
205.nii.gz	0.051891738922960826	0.8106866166630797	-0.7515623015885697	0.451737961801055	0.22043849780468483	1.1563275150793193	-0.11540799236858876	0.4667983979621776	-0.7515623015885697	-0.875645659245714	0.04604662024858874	-0.9919671782826825	-1.367301890578957	0.2575088535350639	0.5530580295569686	-0.9157002811014479	0.8469414451655816	0.1678792952829648	-0.6297388885922774	1.0337499905448981	-0.5945668342229001	-0.8865430797761049	-0.8584531016831671	-0.5337749915084523	-1.088255847378332	0.8075769459130496	0.8503881555150139	1.2317130399568208	-0.9059329272190456	-0.8445231567833607	-0.6396438342995797	-1.134379938559276	0.48047536161266835	0.814810239310586	0.6575397183919222	-0.7215868039782732	0.6889643990495389	0.7337821618841495	-0.759714486279949	0.5797767061581686	-0.7873580495960443	0.8522950653439422	-0.7200874265879414	-0.7242516646058966	-0.22796569632322924	-0.3534572167744668	-0.1717710248227003	0.903100485469623	-0.5357210145138392
206.nii.gz	0.9027383085696783	0.153363395544221	-0.3060092193294702	0.6715460044831288	0.7679502859001616	0.8248152320190645	-0.7768508905671614	0.6417042450746216	-0.3060092193294702	-0.5910441817274467	-0.30488700186827244	-0.27797831675746637	-0.5521317542006615	0.7798747600837775	-1.071721250500568	-0.5058701735255945	-0.23032462009083957	-0.3675773687552796	-0.29776931751928465	0.0033736830504913096	-0.3041862955967062	-0.23225648746736244	-0.5897356321126402	-0.17994883801552444	-0.48977184382354133	0.004737855670396656	-0.24118210561962794	0.03630447604083439	-0.206503291089653	-0.600310801390313	-0.15023789087282563	-0.6261782772796891	-0.04933091597017306	0.009207444220613887	-0.5353460174592087	-0.30571432494894807	0.23228113531054814	0.13087015388841758	-0.15327660953395636	0.22768554331817947	-0.5837213844070743	0.0186125139323979	-0.1558179694356365	-0.7134726136792615	-0.12589154920938977	-0.18319686358544515	-0.12374679953712703	0.1202083532162359	-0.38841865057398006
208.nii.gz	0.872762901927296	0.453583016271385	-0.2765024088539117	0.6874583406604821	0.5487994563073393	0.7513562050775454	-0.5864211415004813	0.6647340542943078	-0.2765024088539117	-0.6222220261467563	-0.27798200647514326	-0.31359046590876527	-0.5834698721303141	0.8626124195005538	-1.149310995377129	-0.5523758744506612	-0.09204675329123008	0.10951364422165745	-0.2663659349939305	0.013350738858283858	-0.20745060375710686	-0.3341223072235303	-0.5735997231440023	-0.14675417174207267	-0.4975655508622881	0.22584279510023195	-0.2668456475178549	-0.32572366846265965	-0.31765598345029905	-0.5747917754866545	-0.06202081943185511	-0.5687754163186561	0.18407232008014496	0.20713097339251846	-0.06859022053337119	-0.28733243252236484	0.0996463619050477	0.10346940711801854	-0.001215998339546709	0.12566294333526035	-0.559778456776814	0.19329198364085728	-0.16106359914284293	-0.5147022351504159	-0.12680896361728122	-0.19736051511472852	-0.09665000308376508	-0.24075501559951518	-0.386955109094199
209.nii.gz	-0.35586783791959997	-0.2997855425004364	-0.6123675983498221	-0.5400309206637286	-0.6994359641169333	-0.21592441362465023	-0.42502082939293356	-0.5437931861307196	-0.6123675983498221	-0.23854015759911956	0.7012873180167962	0.33641931340857595	0.2635666380325241	-0.6116979065537019	0.6847836914048361	-0.1489342972159749	-0.1195633365840136	0.04577690984250948	-0.5970592943940007	-0.045123903467763724	-0.23721739525986177	-0.597137864659292	-0.14144816073836808	0.3399110388311349	0.04918265835383301	-0.33400854421602677	-1.4149056880142263	-0.3808410275307859	-0.5978848214942772	-0.13889623805757909	1.6035366137363238	0.31068877229179154	-0.1146859698753225	-0.33599183890722967	0.04568251167982029	-0.6091074868324029	-0.36898483346605365	-0.6030597380431141	1.568461721467029	-0.5758724327268606	-0.1567962651299545	-0.3470447580652777	-0.822960941206452	-0.17620402342129315	1.6117150820377788	1.2377077945207855	0.8242137729025019	-0.08511847145611512	-0.9663075085338021
21.nii.gz	-1.0520876302979691	-1.3172994453502167	-0.847773352069255	-1.527037889878715	-1.5224288101311354	0.3250361655838098	-0.9560125829564468	-1.5274277182488756	-0.847773352069255	-0.8894210466162207	0.9874059863264076	0.2651662909651603	0.17143503243493152	-0.8765670045559569	1.1760545768868966	-0.8832075156573762	-0.06530760859601646	0.0010574735301020508	-0.892916584194811	-0.8509543397014182	0.3715771673492944	-0.7077343795329244	-0.9314272266378941	0.3788317005821419	-0.28299550513740945	0.4290587292637675	-1.038250575072605	0.051090681675069125	-0.7517444039388207	-0.9408364062500655	0.9273389770958913	-0.5054794514978531	0.6215774216863901	0.4449132492919897	-0.20723197721025996	-0.8386481743094837	-0.7751667832118704	-0.6210991471602765	1.0247147746849563	-0.7149497185886615	-0.9768605140261586	0.40984703688703944	-0.9305587724516043	-1.042462971242174	-0.015289961074720543	-0.10005402560319665	0.029242851814322738	0.6018759838056992	-0.9181456099805361
210.nii.gz	0.07792392823915303	-0.030571758293562817	0.0022335220537808595	0.1811000481889195	0.3383619498859899	-2.2953879201872196	1.6298668513046497	0.17618360403201058	0.0022335220537808595	2.9033245854873293	-0.5116117854074855	1.0165940585854265	1.0142949864566415	0.955692982181741	-0.7959631127976491	2.5247989381607643	0.3015605745518104	-0.41491768958908254	0.2926263516351711	1.1393248112015486	-1.2587145155671642	0.01193236964217984	2.9742883599355086	-1.2300319199334864	1.1983623170164879	-1.1863534267847322	1.0017679407021094	-0.9902839338199938	0.06789226749217979	2.986671201799003	-1.1730703334587158	2.433533518244355	-1.2014472387101045	-1.1895353984899055	-0.2609555164947036	0.09604102439197215	1.1169938431946858	1.2281868941332172	-1.0124623892835176	1.3111774606482047	3.071319816801756	-1.1782585998720567	0.42323378696825864	3.1367900341061934	-1.007886199390712	0.24547687627595507	-1.224140512418593	-1.1167609242581353	0.4735758967005274
211.nii.gz	-0.3322037236475383	-0.5372209238305903	0.7262044796233577	-0.5303895386731731	-0.5998014689667873	-1.7685664865841284	1.1302435294111393	-0.5316197482907874	0.7262044796233577	1.7761554633287198	0.5595959447309491	1.2155766501253598	1.3611997894999897	0.3676240290555092	-0.09144671222669702	1.6730849155822878	0.45074787956483753	0.7763118020452182	0.699612175939785	-0.7678281524011037	0.4858608924034494	0.8459503260602663	1.7682997687535698	0.7106961434436653	2.1403027727998443	-1.0454981194798385	-0.876668400692383	-0.9975410812142903	0.8503535490698144	1.7762593100172783	0.4926338631971129	2.086031230193783	-0.9759091267496528	-1.0473653669814686	0.4579382787910994	0.7572996823630841	-0.871046149694212	-0.8088483343378722	0.4888373031983207	-0.831074714414072	1.7124346731472395	-1.0501087313039235	0.4874063523770202	1.7803352281523013	0.8990210482826893	2.3091975402461555	-0.48810341364641846	-0.9524643063843016	0.3854550575678629
212.nii.gz	-1.3841445299779942	0.22763606205804077	0.34165592556264757	-0.7799484103637578	-0.8366298906771092	-0.24294869787149442	0.1612790247046277	-0.7317376248206051	0.34165592556264757	-0.15817829389375113	1.5583930035038098	-0.047012619233572236	-0.17650646190361993	-0.1156850155311118	0.8445702172349135	-0.15402498209607124	1.4075584551154914	0.9974148338121355	0.6954775876012278	0.6300787880399837	-0.034024822344564117	-0.025478547744578604	-0.1675485262783578	-0.4969166282070736	-0.2586339007120918	0.060511339777388505	0.6952213171908775	-0.03892514679050607	0.00812958561938097	-0.1822912503529512	-1.1517871846352539	-0.41381848986416286	-0.1290040380229648	0.047700102423123315	1.3191562909839099	0.4953819369657266	0.4614747190021539	0.647814323000688	-1.0727177516364415	0.7155095342865999	-0.16426093608933	0.05454505216457964	0.45944677658870986	-0.2888741785006505	-0.9758758558009852	-0.7825552193800739	-0.6955850584383693	-0.16712680817973122	0.9304217437801628
213.nii.gz	0.10759415957726273	0.6461714248875341	-0.5172041519639708	0.5436535094600182	0.8006932059942733	-0.41683490915695853	0.8567559799843327	0.5730662289876814	-0.5172041519639708	0.7429842937562617	0.1821432170408857	-0.07874501986922215	-0.0911014217828242	-0.2417917897574476	0.8097826239509335	0.7597935009650395	0.7275969658580069	-0.014489015014077955	-0.3207981030173981	1.7278739273182282	-1.4033127897893851	-0.6152203924278047	0.7299344977221635	-1.3633149376191982	-0.4022893690213834	-0.551796664293674	0.8993913671370811	-0.359454785762477	-0.5949449760191641	0.7499867294119457	-0.5110197889813451	0.551273553954358	-0.5792373909908038	-0.5604292285199104	0.4616185814136335	-0.4776249390651318	1.4157700102831805	1.3755599488172898	-0.37587777543431766	1.3418611217993688	0.8177134209785193	-0.5449178604095343	-0.4941041937918899	0.9868683430279935	-1.1693798447980444	-0.8050858731190472	-0.9609481272127305	-0.5743567559616066	-0.3728996125900133
214.nii.gz	-0.0141534428041221	1.0972835252032584	2.6867487580498306	0.5381127396355622	0.24188431437158836	0.01460325351659759	0.7619976461950859	0.5586812701333097	2.6867487580498306	0.33600963243420523	0.19641595763619193	-0.0571283876993939	-0.2925234681900852	0.9055846082516795	-0.47649235643052806	0.37962831347005177	1.0442203046328074	1.2135603377313966	2.8529401516380064	0.0440577899035241	-0.2734905461667596	1.6473634904391115	0.264904974221954	-0.22431174402851808	-0.0992265118921354	-0.514508753212152	0.05275062815214843	-0.6340239651643926	1.8434667308301582	0.2776372352531769	-0.49108468875901895	-0.035687816568264696	-0.5100160636434806	-0.5388505433321187	1.164391536145985	2.7222776269845568	0.14771202997052343	0.22722227334110226	-0.6108469749114598	0.20964228337510332	0.2944446476625512	-0.5445272032005822	2.5908578479966513	0.3981579430233505	-0.09310413535127224	-0.06885697692434621	-0.12609309753834735	-0.7165400670023192	2.675555552023369
215.nii.gz	0.30511685702892405	-2.0062071511103805	-1.3012675053706735	-1.4337807899273494	-1.7318204325595636	1.1499502457721502	-2.2219451156250756	-1.485831512905237	-1.3012675053706735	-1.6826603620364209	-1.9512220130389908	0.15513321943762473	0.5988760010080019	-2.2540858458823303	-4.149910161593895	-1.855414039566807	-4.026928908510716	-3.4852806802805083	-1.31158697804615	0.48399694316754566	-1.0492854656924668	-1.2099819009209816	-1.6201779661231335	-0.521124833523619	-1.4250047920256128	1.21993186649386	0.29481767312701346	2.5247466363931688	-1.2647704074132644	-1.6137207285533148	0.004052051666107114	-1.6573792107885468	1.065658027551528	1.3078393561196477	-3.5412438198228995	-1.304456132546401	0.09730822725478858	-0.05063969450722691	-0.49405659248661515	-0.47485384473561154	-1.6050271244947822	1.3321407053856686	-1.2440147163900042	-1.4848800592239326	-0.23371204855706645	-0.39271786691118454	-0.14502349922569158	2.0438004795513955	-1.2094606481812222
216.nii.gz	0.6379577263922953	0.19018955407551882	-0.938735089339879	0.21814498686519085	0.1383882165028392	1.0067677857468516	-0.9484241961395602	0.2007715041511818	-0.938735089339879	-0.9786964651663186	0.04956625818236567	-0.5242503692839465	-0.687557482615817	-0.5151645129189475	0.6335133351000356	-0.9914142221734892	-0.25523321634212986	-0.5550131022662285	-0.939231850431782	0.7330608831312647	-0.9440893435166382	-0.9564243365518877	-1.0810562874472351	-0.9376615409038841	-1.2709922468309212	1.3944061656400948	0.7940816761417464	2.2914465936887614	-0.9510292722234239	-1.0790389330599615	-0.6390527933484842	-1.2573467939645468	1.0489485755639727	1.4286354974779414	-0.5196999602585513	-0.9492248933743734	0.8500490027336056	0.9128733907292038	-0.41848457072636924	0.9931855586236324	-1.0504110892762395	1.4844820015835853	-0.8920119016375885	-0.9770623283992539	-1.0432721516016725	-1.297776131822935	-0.21992009571031848	1.7211041104234024	-0.8869957738831565
217.nii.gz	0.7234018929521021	0.198220656692653	-0.3759597171796327	0.3253713927312588	0.29601068570156785	-0.17551328454459858	0.015130696698959663	0.3167006419611782	-0.3759597171796327	0.13720080199430454	-0.13319112270401903	0.13070043083005967	0.04239401229003015	0.40717439403852196	-0.2739615265458001	0.24068370563006558	0.023139591470939566	-0.0059575168887061256	-0.3857052590948427	-0.16164583486394712	-0.2034929314800177	-0.35423614106537177	0.11896828571426317	-0.18815212297100514	-0.10858944130687652	-0.34802397840963156	0.3118474256473872	-0.18992209808032073	-0.34076232946965856	0.11827644824363617	-0.13950417300071882	0.07849142806057305	-0.36272098118764856	-0.350255086352941	-0.05241877242918343	-0.36686935901638074	0.13911973725872853	0.18363089120396345	-0.05094670150480405	0.20445373261742808	0.13091196339251052	-0.34450644465954416	-0.3169419065312004	0.06306059554802124	-0.12683265276922884	-0.11738211417439012	-0.15521449155285286	-0.3079097750706915	-0.1512334557962054
218.nii.gz	0.10097720203848091	-1.0216613718518779	-1.1101754216281092	-0.6935861401698317	-0.6145379841186761	0.3278653491347415	-1.0278528314827373	-0.7215968297474435	-1.1101754216281092	-0.5233765496170256	0.6299649836985678	0.8612455333502639	0.955414001437193	-1.4518743137468688	1.1383767324717267	-0.41995929088058587	-0.9748097964898333	-1.6772118681608574	-1.0642441218731344	0.8615968711958006	-0.8600544122510044	-1.0338502629256379	-0.640990008176897	-0.4740250809335334	-0.7983212118083074	0.09378098719599534	-0.19723482206235263	0.16417666658025157	-1.0692003163781385	-0.6450909822009858	0.25536902480136014	-0.4966451161070811	0.10905673608563014	0.09723039044452658	-1.425175211243724	-1.087892394009981	0.7102873257008614	0.4990495533053431	0.42479532684487786	0.4526869951838501	-0.6098383476315217	0.11137571633172806	-1.0371001995845177	-0.6214744180642733	-0.12525457426628442	-0.18173501440351372	-0.12598913302141038	0.2407737824815739	-1.0836597451873362
219.nii.gz	-0.6912847905946842	-0.865801120978801	-0.8936751301145888	-0.6552276643548506	-0.37312105598231604	0.16589125833687504	-0.527258350945366	-0.664335517431906	-0.8936751301145888	-0.7747300060096637	0.03042875798269858	0.2756473344538676	0.37333284992716237	-0.4129519646503249	0.37350083936509126	-0.7188800826156472	-0.5354136862205605	-0.5080364448766811	-0.9273249632038987	-0.5417707170281277	-0.10652360254046479	-0.7671448816966913	-0.5943135725406639	0.06894896297910394	-0.25243992869572557	0.08437773436027089	-0.6918049869747012	-0.27610813534695255	-0.8113692574254039	-0.6087208050945485	0.14493522326076588	-0.4682152388907649	0.0910061240173459	0.08942228830769326	-0.5030074718259919	-0.8829327102791298	-0.11620544629918389	-0.2530195599190326	0.0910035422042194	-0.1623420632832628	-0.6184215885859684	0.07900031827037152	-0.8970825617826425	-0.7323879136715982	-0.0006557371684286909	-0.009497304519679714	-0.031102713052195995	0.08570233410281684	-0.9274499105910835
22.nii.gz	1.5475686110804605	1.0398528795208255	-0.1845739067662929	1.5382302476865106	1.6149647313393565	-0.3116795216218132	0.750303435007036	1.514845979133095	-0.1845739067662929	1.00006593677295	-0.8427489946997285	0.21568517532980935	-0.09838000570149412	1.2774970278471194	-1.7932678129945396	1.0364292204443488	0.17854815223734768	0.055371397940027094	-0.17792889563897757	0.20839032114108463	-0.33434679666994754	-0.33273430622523187	1.0270621654150247	-0.3159156829751132	0.32956537711442857	-0.7121497634473708	0.44951880287436036	-0.6062860065115715	-0.29729843211527474	1.0239690001655954	-0.36734982211204825	0.8114147727289236	-0.6944108713112461	-0.7250197285965632	0.08348834179354557	-0.21630508121242226	0.3389473024846026	0.3844262073119066	-0.4207649185370297	0.32916718056714234	1.0383238529896432	-0.723046813857393	-0.019175438588062386	0.9875384103210535	-0.18690960549362987	-0.1650398323772933	-0.20866560622257346	-0.7905924956101336	-0.014236551480162027
220.nii.gz	-0.5108897362747595	-0.2488012879493601	-0.9705659203893654	-0.3646367502246409	-0.09371283319986701	0.2798763286498719	-0.6938389044585097	-0.36021193536913726	-0.9705659203893654	-0.5116968514652644	0.6533213327853649	-0.5256492889003938	-0.9850908919625591	-0.6528897469718643	1.1656497143601645	-0.4719716202537926	0.10448420326401109	-0.8946691757125254	-0.8771219917585378	1.0757165318966682	-0.7205065557203287	-0.9319330713804814	-0.45738339655995075	-0.5766657123317075	-0.8009356912394068	0.18873153119625638	0.9257234570043046	0.7587281283857336	-0.9555487697643362	-0.46671924179872437	-0.47694543962502406	-0.6109729836706542	-0.015881209159172825	0.19727364623340735	-0.5343805088060088	-0.9335153172436309	0.8735171150660354	0.7742824625705002	-0.33811139923453803	0.7772823792948503	-0.4067542999075405	0.23510500624204933	-0.8109792929224134	-0.5516440384166844	-0.22289293204419514	-0.31373065155373636	-0.19729308592143316	0.33808192215896404	-0.7723784420637719
221.nii.gz	-0.5834512175477676	-0.6992504830346528	-0.9199670941126731	-0.45081271851100996	-0.20585631649884265	0.9526391697841979	-1.3711665331998997	-0.4667489560552302	-0.9199670941126731	-1.2347344041628878	0.6361247587459921	-0.6895926141986405	-0.340056349581559	-2.0042230917466357	1.4912027304206947	-1.3632664478755052	-0.5610292233354043	-0.9754298894873472	-0.9198539592497837	-0.1302947270985238	-0.29890586598388685	-0.7642257238588869	-1.0155393965555894	-0.14003932701898744	-0.6978013695687778	0.5221563962438309	-0.29318115106977904	0.5575071965873796	-0.7861256980005071	-1.0323675413739846	0.28465999611942666	-0.8611372752052263	0.48410832480010485	0.5510474537924605	-1.1233564457295093	-0.9069372116733935	-0.005524176061720233	0.057698979174909425	0.43932437302399463	-0.055333773534884854	-1.0324404559386775	0.5619468669625668	-0.8943643683532829	-1.1418506427783024	-0.13374083122796468	-0.23535596282266003	-0.09416301231637564	0.7794433258313964	-0.8956690215813348
222.nii.gz	1.1109267217950964	0.4026334127916181	-0.3918362093290352	0.6543631314473541	0.5427529365116357	0.5215092884258077	0.09444423394895998	0.6389667437672527	-0.3918362093290352	-0.3359041592533728	0.025548719918962307	0.43730909507740423	0.35692610623789417	0.46578183000184453	-0.4913275315858076	-0.24151397704118047	-0.10963217800994453	0.2620102737644699	-0.48507611077387447	-0.521144377348095	0.8286505499682618	-0.3100677560567161	-0.30563172221186313	0.32240430303789913	0.119649051712164	-0.0987075621459689	-0.5123166704445699	-0.1836454922143145	-0.34106036532527073	-0.30786949325117924	0.39876135562683734	-0.040197902363439314	-0.05932560789716805	-0.08399898968861809	0.11858763272591485	-0.44740980836538397	-0.4009051720558586	-0.3788883722310376	0.6318537752732408	-0.252186258392481	-0.32544824321792887	-0.08660695490990404	-0.550672335419485	-0.3923128681007955	-0.03957297791949307	-0.04855104852607507	-0.0683395206567195	0.017338035792416384	-0.508573779150049
223.nii.gz	0.8082911097711946	0.6590461910410927	-0.3181999168623008	1.105813182903365	1.2047965304929775	0.732973177010541	0.1071064903653486	1.0904114616273746	-0.3181999168623008	-0.3838568383807189	-0.02746832432321169	-0.10824136136870423	-0.3044646864295492	0.6908937179919553	-0.3512287491356498	-0.31311708121444304	0.37002380686115416	0.08003898503715916	-0.2776308283814018	0.28845904165455777	-0.494490224866415	-0.38591186088987495	-0.3820991684561973	-0.3664952255100525	-0.6004155899235383	0.010624319172179864	0.3782513211309097	-0.16059441707798602	-0.36529018008177233	-0.3816173777543146	-0.5321654388010374	-0.6390319964317865	-0.10658305925599464	-0.007906822098223066	0.10086222292241401	-0.3263601527844954	0.4107864500888477	0.42390996295681166	-0.5260294216894921	0.46027100853907216	-0.345202121037876	-0.0035563263527285225	-0.20756073995596325	-0.4190702163612844	-0.1583525497340938	-0.22326451552754914	-0.14583356912190906	-0.1621547192488467	-0.15871057414149306
224.nii.gz	0.9542501673717226	2.4438773807917755	-0.9096026140732077	2.220853871309516	2.0147584484371213	1.9733265463391025	-0.4431114857381969	2.2424617685338655	-0.9096026140732077	-0.7630390571144712	-0.2235851257807546	-2.0478620261097635	-2.2862840536027633	0.2732788917975968	0.5462306646054702	-0.8064324443817609	0.8154734323476883	-0.23446509286226472	-0.763470031552434	2.356247987376454	-1.3768065621460803	-1.1082286916505102	-0.873732731960624	-0.9410851712526462	-1.3487909504885711	0.8146965405056029	1.6655086180336116	1.508669775493554	-1.1369679396926384	-0.871098027742732	-1.0602561183614916	-1.3061076106791991	0.3682974803356391	0.7959400395800476	0.8272681208354107	-0.9066891809283109	1.3507599379008162	1.334050055952684	-1.1786025003856797	1.144824479547765	-0.7892691284598649	0.854479234307675	-0.9288498361761828	-0.9063405673220327	-0.2631219467727242	-0.3854469653370308	-0.21020944771871844	0.7604010594717721	-0.6553304901200061
225.nii.gz	1.936833148013896	1.04254996903201	-0.5948095749290517	1.6977412753776764	1.5923069454997019	2.198101460339527	-1.1123060115889019	1.658557966692548	-0.5948095749290517	-1.4203618182857034	-2.7834549468544085	-2.0558877014860415	-2.1278681008987053	1.0355109333976578	-1.5534264493407417	-1.5384959460173742	-0.6714816998524475	-0.6155630402860217	-0.6338031927426657	0.2909856578692452	0.271455543319122	-0.5649724948105962	-1.4349023369964282	0.17979468077010885	-1.3661620589356864	0.7308889912784848	-0.7578042388140668	0.008063789261925958	-0.5607075653662547	-1.4165749329419564	0.9326014450709068	-1.3860472765220575	1.0020728761074593	0.6850858854329107	-0.8684161551503726	-0.6665759187795678	-0.09857073295152692	-0.1905290451742355	0.980120102497551	-0.19309560746609034	-1.3962576377396483	0.6435321897357229	-0.6162401495462216	-1.253386660306381	0.30106418600992146	-0.9443235244307628	1.7774640896171108	0.37151139480588957	-0.8879341552213166
226.nii.gz	1.1801214414102075	2.4087960685294063	0.5999511344576883	2.3842349621858445	2.573118400571847	-1.264727347814658	2.0324263261161857	2.409746132432985	0.5999511344576883	2.586260644241329	-0.4772503059452815	-0.04727365334113982	-0.38804903341757746	1.3427273803393731	-1.1040604594385584	2.233709771902134	1.1353166340415068	0.695794748559461	0.832820768912354	1.034169263715358	-0.8453717677514117	-0.11871466402272035	2.7146048584505924	-0.6530137927698044	0.4852141577102535	-0.7855475975148533	1.240981260419477	-0.8272172474536125	-0.042834060854764704	2.7366692982254386	-0.9703517904337393	1.7183495536733753	-0.8166116012848611	-0.8082156852508162	1.1956286785516512	0.5456628898425742	0.78041510601999	0.890532991142184	-1.0933782077852334	0.7598056931812432	2.827146053364639	-0.8071604709930819	0.6780724814210762	2.8983760021807097	-0.241864677122258	-0.22275696564629774	-0.24069457685100792	-0.9886082265909881	1.2800591685045337
228.nii.gz	-0.4155757426331326	0.9619360312610065	-0.016265269444016284	0.6388047355013802	0.9769282474918839	-0.6871773492484978	1.3288853702639656	0.692690953089063	-0.016265269444016284	1.1078199227568992	1.1657047034771968	0.43794234363186657	0.21704039612798223	0.1607181158820373	0.7327248619541079	1.0477735080173858	1.5927486578263115	1.0419712075670253	0.09434503533068342	0.47920910639217784	-0.8701463714032539	-0.4029200862913904	1.1386914478857009	-0.7857990931588061	0.4239036826104099	-0.8246785188077945	0.467884734691764	-0.7563075002733842	-0.37687970082707495	1.139989476693083	-1.4100205157686032	0.6859865029795995	-0.8909211725152064	-0.8373978004575505	1.511878037597548	-0.012290778851198081	0.4113436727448403	0.7140990077101848	-1.434278983883182	0.662312097152152	1.1684544958090146	-0.8337036471584066	-0.031839559694523185	1.189792420218928	-0.9395190360165985	-0.2700910356298588	-1.000002644218661	-0.8685244837162944	0.2025303987046851
23.nii.gz	0.09441557425312742	1.5169787150567804	0.015350806757805946	1.2883856453960376	1.3469950152123569	-1.916798308083225	2.880550704301218	1.3415652632972903	0.015350806757805946	2.811515331766088	-0.4100373270543301	0.23883404469378472	-0.05953849885646969	1.2137704190028527	-0.6827921294394825	2.3895207075516876	1.2805445365738966	1.0850279206079316	0.2271626013095744	0.9386631261860554	-0.47497533990985874	-0.4923269839360304	2.852671072880326	-0.507843287367122	0.9056963063119337	-0.8693691715847621	1.0620523653601623	-0.7779962294275383	-0.4639858893502876	2.8713184436735886	-0.9089038557891606	1.8838781226517616	-0.8809936402456049	-0.8851956373812186	1.554978420744775	0.019779607829265373	0.5927528131719092	0.727676842706703	-1.056909789376522	0.6175959787687262	2.9315026426952144	-0.8816363427738523	0.057887226743748646	3.1698199025870664	-0.22659356588270935	-0.17203524379680354	-0.23775770615703257	-0.9993631004055886	0.4910235486843284
230.nii.gz	0.49508393409234785	1.550465138093482	-1.2009682459435969	1.3446821402717752	1.5256751887087976	1.0020103522015535	-0.8940406074193453	1.3580571732719915	-1.2009682459435969	-0.36466773181465756	-0.8216829816742264	-3.0633919938096037	-2.903518400597015	-1.2553923409979588	1.301498274996427	-0.3014284250063253	-0.3003225016631445	-1.332725923600899	-1.2446162562769316	1.8151288353755548	-1.5694931908416612	-1.269819573367849	-0.6051936603462906	-1.6864737000486447	-1.1369589705481686	0.9734909762442512	2.0704113578168646	0.7822093609457305	-1.278808951706944	-0.6203566455907907	-1.5203138105435945	-0.9091088474153568	0.5745732403058135	0.9433193743626551	-0.18340345602077934	-1.2379977739953154	1.6339922513193028	1.838117287400568	-1.5306512738151123	1.722323126198581	-0.5741041730644469	0.9714014329407151	-1.2448504909501297	-0.7091564085200787	-1.5664669541079352	-1.3537169228404553	-0.9516094523245469	0.4950109534354533	-1.1757872290166722
232.nii.gz	-0.7200268309708389	-1.1451640528202949	-1.3069790655589484	-1.0852470095853715	-1.071702808577964	1.2356306102038679	-1.8125538959593748	-1.09974639043522	-1.3069790655589484	-1.6640254150449365	-7.088155557623309	-6.464705645503974	-4.939452853487792	-4.397399385703786	1.4448749117691353	-1.9047004085477028	-2.9966692102089105	-3.0079115251117203	-1.324023282778532	0.2688754736915718	-0.31387647339459096	-1.2489990580590076	-1.4563188126891387	-0.3715924475214131	-1.2596311617303413	2.3814054502625197	1.1099376418078166	4.773533420222482	-1.3128626581194576	-1.4580532595202045	0.8575923597374071	-1.190313291771649	2.0782432539675626	2.606828669040089	-2.247797252823522	-1.3075204885462355	1.0499769678900304	0.242410098612291	1.200923971932894	0.5382167240610058	-1.4102779161171015	2.721468983234804	-1.3390768680219687	-1.5567294783886565	-0.19205698265030252	-0.35212997995714	-0.09610238554365955	3.8216839932714515	-1.186966357694925
233.nii.gz	-0.8587195699890513	-1.1645562156746398	-1.1188760709280454	-1.1382739385237606	-0.8744194595490813	0.9498600887526897	-1.6539026778135366	-1.1510288703087825	-1.1188760709280454	-1.2327729799789826	-0.22914139365540442	-1.2598281850641242	-1.5372539555124942	0.2252579730455641	-0.2771346002406192	-1.2809556312797863	-0.6264882930520181	-1.109152520165235	-1.1010693313102495	0.25833049815295633	-0.4449448296143133	-1.068061765503895	-1.2648962258030536	-0.28875737908163135	-0.9801306588905966	0.7308465830060411	-0.0798802429208222	1.179678334444479	-1.1128402068875267	-1.2782161982538456	-0.4405049955707849	-1.401242547274249	0.4735244544967565	0.7568641547715574	-0.9263440928960806	-1.1026946247061389	0.4233509507634336	0.2882049632531049	-0.40110935506074935	0.4632541435013646	-1.2460910824839357	0.799597826231942	-1.1052023099255301	-1.4460617065119807	-0.14384245816961905	-0.2742354065618576	-0.08586889366105442	1.274610827604316	-1.0497018773858444
234.nii.gz	1.947638515713982	1.2769752736481046	-0.2939111774571748	1.8143799338265338	1.9931032646609448	0.2283162396016897	0.1699788435208504	1.800604390747769	-0.2939111774571748	0.526392627106446	0.10164250756871424	-0.31889495036221	-0.45581463439308073	0.5353785290077477	-0.14142421691698603	0.5855173870691617	0.2832348374171422	-0.09230910251721763	-0.2475088021556046	0.5066112436617608	-0.5755738145651801	-0.42000585807574853	0.5365773302418094	-0.4302374371911451	-0.15505383813054124	-0.14441016844106086	0.46584243455282603	0.08813980166343229	-0.38926595641117495	0.5437599321812036	-0.4634568490700093	0.22185504463409528	-0.2502582494736853	-0.1430111564174845	-0.01696604898376626	-0.322655433719954	0.4886829634191951	0.5221639483253215	-0.5744119417258622	0.4098810337797215	0.5709026059686492	-0.12683453340271153	-0.11655440554265295	0.6109975672229047	-0.20161508805435527	-0.22287410179229147	-0.19947946962872126	-0.058712503936461116	-0.1881369438892471
236.nii.gz	-1.7825663583771703	-0.6381843347621771	-1.1965285176687215	-0.8722770937294602	-0.18471205121096956	-1.1655703249703055	-0.23731705259538824	-0.840241166585118	-1.1965285176687215	0.9561671499623255	0.7468206965945163	0.672110174144745	0.697500194681071	-1.3333021972680104	1.1894220380082137	0.9863962705436907	-0.9467839138560653	-0.6690676828591205	-1.233791313374062	-0.7186654294618028	1.2957155081363356	-1.1258565813337897	0.8162073098405344	0.38954374025464056	1.3994817869860132	-0.17996625216848902	0.2237243474121801	0.6733968874769618	-1.1955869996788708	0.7741223574589849	0.13587857780233162	1.1053611448788567	-0.27894163933500254	-0.12045132814094485	-0.4266945470587616	-1.204195124626081	-0.26952294175710595	-0.33910245013294443	0.2720316419446198	-0.15692265352416315	0.7160344788386284	-0.08727192442677036	-1.2651673441523301	0.29471361352808584	-0.0600536973176475	0.11921244084777813	-0.14939578908319845	0.48119037462971165	-1.0757899751079487
237.nii.gz	0.9293201068194467	0.2172659916146868	-0.7280348064295324	0.4237105467941481	0.44993464556473056	-0.2469888952355457	-0.12899767137111345	0.4049779544523894	-0.7280348064295324	0.42816898762918504	0.6006686837474344	0.5235173471730579	0.6384166066087962	-0.7700086997286285	1.0947989706318677	0.5096870190093222	-0.09088039138844904	-0.5839382595541142	-0.7286481127820734	-0.0063382749376061235	-0.38152742774484744	-0.6552636134547893	0.45269444575726075	-0.2932959748455531	0.07680520050029599	-0.4859275200855139	0.4626758943032316	-0.33976844821715285	-0.6564124801052265	0.4356515602807459	-0.03260762686076571	0.5286535927884668	-0.4738002436854408	-0.48863064939199546	-0.609662143119213	-0.7081922113618069	0.5878506954743304	0.3212747245744958	0.18859072964583756	0.5262246645124352	0.4691965005266077	-0.47648792647997495	-0.5777554881718662	0.2657101979683737	-0.15875330547843305	-0.14372642609024416	-0.18442554321366533	-0.48956107930850706	-0.5110834398340466
24.nii.gz	-0.8860500222979105	-0.09024103262004646	-0.3032297489316569	-0.22138308762492226	-0.018527349663397936	-0.4147790151918101	0.12357782208110442	-0.2007352622898477	-0.3032297489316569	0.22569100415884408	0.7551832354714731	0.23118084769727196	0.22675936241157754	0.09874570912908626	0.4916753232010252	0.2813745031290248	0.3967510526816847	0.4073324612424761	-0.3290783459718069	-0.3771148564763503	0.056666128729434086	-0.3125137200373643	0.196205159532504	-0.07858921391741726	0.14048325820626759	-0.07501237120614639	0.3341217046641687	0.03789725577601648	-0.31338967530836925	0.18428105878034678	-0.16703097995400218	0.16773030236280345	-0.1696721666508437	-0.05720639897668015	0.38258166350101497	-0.2808806734786254	-0.007071337598812277	0.0713347065754802	-0.07165393923873734	0.1199751308098306	0.17913582110367726	-0.04118706924074964	-0.28441199292313796	0.04002557336239877	-0.11278862209116276	-0.08286349583962484	-0.14365616378088308	-0.005823627660994745	0.016099294360865126
25.nii.gz	-0.2697252853712981	1.0931383850767182	1.471281058011904	0.8120784224350405	0.9789807145347662	-2.5460762992632393	2.8741499555269847	0.8633613708547245	1.471281058011904	3.300308816901048	0.0463346573905849	0.5910477443570876	0.4036945420791663	1.0724385748612089	-0.6380417564506111	2.7331807505285948	1.2056264046782983	0.8424718078794248	1.958116167494354	0.8357127750361621	-0.6950340156891718	0.6539542139739507	3.359185938603526	-0.5750478485203773	1.0696512371285982	-0.9568799905041232	1.134595238056303	-0.8538901106633884	0.8036906558801628	3.3649836996672855	-0.887583437684382	2.371694685720503	-0.949186011136074	-0.971936006462604	1.3021138266971062	1.5878266458134278	0.6709119181095264	0.7815471044730279	-1.0466201408779803	0.6362376143349547	3.421149065482246	-0.9689268002617889	1.9005555370191929	3.462899593033367	-0.24885236231430793	-0.21960176916218335	-0.24804828315407818	-1.077535862866874	2.667125458674914
26.nii.gz	1.0977109906482707	1.6198579204500967	-0.386357884943087	1.8112597539908082	1.7985912317799468	0.7085895678443265	0.010798509073114875	1.7986512933121392	-0.386357884943087	-0.0971728608839814	-0.5296143996515085	-1.0900867232000986	-1.5007631217092692	1.0006854935149248	-0.7248724509704683	-0.0171857195308472	0.6079448626409831	0.1939100275084525	-0.27399451430219873	0.9121092534423886	-0.7573739440908888	-0.6416426513232973	-0.06399183916567623	-0.5758834243569844	-0.7090318552188568	-0.16416548194409158	0.9278869966559483	-0.05471644772325419	-0.6295065199357345	-0.047507886125799106	-0.7390279126437539	-0.49293991179700386	-0.2948304824351337	-0.17834221411743587	0.41527584781511073	-0.4000075343049748	0.6979248249455464	0.7569573339435604	-0.7610171623559581	0.6743567412490585	0.015116353971250591	-0.16017612997326428	-0.2743267479319546	0.15920159585394425	-0.2305170580715295	-0.32063998273346145	-0.2041743632637109	-0.294226937074242	-0.11055464438261012
27.nii.gz	0.6055129587816728	-1.3787708901883688	-0.02518319323441424	-1.0212889640278477	-1.2256518326126349	0.13713011390708654	-0.7900818639743876	-1.0515802042354303	-0.02518319323441424	-0.7659136024139412	0.35478897179536795	0.624036718531747	0.8092609597486837	0.15276522704111797	-0.7926836247200734	-0.6907789592489635	-0.8987464391864731	-0.010115774125732514	-0.3620507213935899	-1.7062352929178977	1.505225725535398	0.9428165020367184	-0.7789562044549725	1.4257610400816119	0.5879193381816253	0.26001670587543835	-2.0957836406126416	-0.5775452194833357	0.8346119866389832	-0.7681266074924551	1.3348492346657646	-0.24356823552484952	0.5991069245460524	0.29011563420832986	-0.9360505302172846	-0.16561135686469475	-1.8914273394504562	-1.8396345902087716	1.126739125245816	-1.7533704320589698	-0.8671875150072847	0.22367036209682878	-0.1854878822604374	-0.7429313336044745	0.9715650618509081	1.0790636492958754	0.8784274845594013	0.4029263648324531	-0.813790738789562
28.nii.gz	0.6102162349878832	-0.5806695812503303	-0.5790931163373623	-0.30937928808607107	-0.5901962294386235	0.4137154829416633	-0.7792048552399492	-0.3426721219721211	-0.5790931163373623	-0.6324621224843346	-0.6544378891495661	-0.30934426936511056	0.09720561917496134	0.3048893505529367	-0.44668576231574997	-0.5545076892541276	-0.6166248171031149	0.2000645725440101	-0.7926988332171273	-1.8957438511187985	2.95417282401873	-0.2642144895382076	-0.6049448806428692	2.7974798527912634	0.632504349826574	-0.008171327602779645	-1.528021032197118	0.001507612738429607	-0.3279661880211116	-0.6042213451705437	1.3711867218086897	-0.29405526873112203	0.11884171882091984	0.037880135233861356	-0.5348410369355604	-0.6713828992735754	-2.418830377930527	-2.425338139765195	1.0343918051042758	-2.543620281761639	-0.6755459131250442	0.015025590648661227	-0.6010523261863676	-0.6246848317450868	2.1633838692496403	1.1076133760177405	1.4052036436171589	0.39526072697827724	-0.8948630342640091
29.nii.gz	1.1224897944013648	3.4018900318982777	-0.360794209354781	2.7815922036647307	2.6827986806572612	1.0614205281487445	0.5016640065581726	2.849506006547504	-0.360794209354781	0.16994900078151126	0.8035850287662292	-1.2785024870315993	-1.3770503725511651	-0.004403581437591083	0.8609207167408583	0.14993391938073874	1.6497379645915518	1.4443327941379283	-0.4849875159720588	-0.024246781367751307	-0.10407810754271793	-0.8126642825419035	0.11061645695585118	-0.24931871460810331	-0.2278641500783878	0.13832100662419147	0.38652467198494955	-0.08033971656593991	-0.8023817566333167	0.13631003815223486	-0.4449021689739159	-0.03188820129272317	0.08433105504175481	0.10435003544260994	1.819344406060497	-0.4841104066157689	0.17517229856425043	0.25538980909001835	-0.44536182832973975	0.2655959883490187	0.1620404694318892	0.08041290264184973	-0.6437182901895725	0.352217116584125	-0.3646818774504885	-0.22087729263877506	-0.130059676309025	-0.08509230779882525	-0.3387662361449109
3.nii.gz	-0.17877455771778988	-1.4681446843340096	-0.9457789745166336	-0.8709576445456225	-0.9521168938846342	0.7952216503170196	-0.10570199125362732	-0.8891941386893515	-0.9457789745166336	-1.1626665002975671	-0.19495894396847355	0.44034599617770603	1.186358938296616	-0.9595093043348379	0.6945532095859027	-1.193033993795992	-1.1335919157926835	-0.7676595220224685	-1.0301482072251005	-1.167073980325162	1.2520749315164699	-0.6427052268459843	-1.178049082229785	0.5576368076043502	-0.4549297052292573	0.5840856196470471	-0.05887313320243088	1.0104707439316811	-0.7083681237730776	-1.1715876892122679	0.7129417065979726	-0.9516659403356111	0.6642152647632348	0.6413304776223326	-1.0684267192291215	-0.956238124209386	-0.6881963153382659	-0.6351151800284467	1.0530587959823887	-0.5382801892322107	-1.1811969943719016	0.646163333920222	-0.941116396596869	-1.0471522595626332	-0.009247345233348275	-0.1569983724692879	0.05843966307187736	1.0547038127752988	-0.7799277692475823
30.nii.gz	0.8949537979812701	1.4542370148739014	0.9171952055054066	1.2997937086274045	1.4038994573012165	-0.027224121636794624	0.5044608704525926	1.3068553438697865	0.9171952055054066	0.4532566067899198	-0.5706926525334538	-0.4445446368133419	-0.872843180497249	1.165866488468422	-1.1268350390907718	0.5285246682837809	0.76005874640835	0.6552157227997925	1.0626830257010818	0.39414317781612673	-0.5849600668011149	0.43945067954256156	0.46337235125802057	-0.5337380544475389	0.06543054892386704	-0.7536428017425298	0.09421779506931695	-0.7140960701940059	0.5012304454459664	0.46545090582537	-0.6392924808354038	0.3050987139130168	-0.763225940635594	-0.7649289516647017	0.7105642357653549	0.8784285958982853	0.28712422547746297	0.46345265175066064	-0.6394687918963577	0.3963502123402233	0.4799026680755841	-0.763067204541922	0.9850784968740826	0.4777384416150951	-0.5243403594944495	-0.14092226995703735	-0.7398989550980745	-0.7818597331972932	0.8581345470872896
31.nii.gz	0.010454341765691462	-0.7873608455580348	0.5261526086142516	-0.6092606753874077	-0.6220481213269753	0.5400633085774501	-0.7979721096293846	-0.6293518124699621	0.5261526086142516	-0.8099894551202947	0.7378827315919936	0.5378186292659972	0.45095460356542155	-0.04569191771791157	0.27112786607455236	-0.7656063798208901	-0.17313936234888758	-0.3584570324098973	0.6990582345970493	0.022145335603097394	-0.36276814133147745	0.8686884711919448	-0.8449113213691872	-0.21706674390271785	-0.6937952465286834	-1.987228627322254e-05	-0.10667715802837155	-0.1566369633970799	0.9924463716897777	-0.8525853939773796	-0.02977379683016234	-0.8286234481772882	0.012951409292078666	-0.011771701612100512	-0.6320025143284514	0.669047259201769	0.22167041418478672	0.1800312810681325	-0.023368663570552596	0.18653261963257886	-0.8342314260446224	-0.012131922828410677	1.108084393146916	-0.9017864185031028	-0.1353490806520216	-0.2239469156981891	-0.11532733096515148	-0.11925731075283265	0.5004757140223214
32.nii.gz	0.7430599688345385	0.551307526441542	-0.7048116000324036	0.7746284899127742	0.9346848367790547	-1.057788773942991	0.3639573252931591	0.7724372212703886	-0.7048116000324036	1.3063623935055872	0.23716247139440622	0.18182906136947724	0.0766549707077955	0.16640991674692773	0.2916356002447702	1.2767794175513483	0.13229960738348703	-0.11130447457920815	-0.7113290241816439	0.036696792483802435	-0.4015991974167575	-0.7541472907190977	1.3253527143547306	-0.26112182059081707	0.5510989993665654	-0.5453011145910828	0.09534667126870702	-0.5990629821066131	-0.7693238024459031	1.324483649416036	-0.1820478819956472	1.2753377300464572	-0.5652472613838483	-0.5460148328821349	0.014717679176785802	-0.7105518056494196	0.3486329817903076	0.2505914077941533	0.019256624068412328	0.3982326337450253	1.348686491313733	-0.5367593324711294	-0.7841388982860558	1.187023658258298	-0.1494857269395119	-0.06226739324971746	-0.1919656753252035	-0.5707001225196788	-0.618007635173003
33.nii.gz	-1.4826993299394184	-1.2413215308818069	0.18543029800807387	-1.3040937357525864	-1.2051404213799093	-0.1448601954363966	-0.502860111001304	-1.3050539041874227	0.18543029800807387	-0.6238748272319261	0.25999164559343535	0.11284350281189512	0.319282733419463	0.1439941865467456	-0.28153007280892023	-0.5592152681108459	-0.17433703904564263	0.1422575811519595	0.07149276827944419	-0.9270384548595553	0.37020693791227083	0.6562475874425929	-0.5993434772163403	0.2990939352337746	-0.07406087302341882	-0.09397856408521227	-0.5862257879275282	-0.4367422034291265	0.6663748844879701	-0.6085503066362907	0.24894705793037336	-0.446942722234264	-0.02289920829455288	-0.0985273933581202	-0.30761899928459063	0.24871353033031987	-0.46576339968744257	-0.4895152014916742	0.24491108832370184	-0.36559451225725065	-0.6329015552402578	-0.11584642164815359	0.31616052263019495	-0.7073521155498607	-0.05960539933290403	-0.10625583050865055	-0.06534466391225596	-0.24351797741445275	0.10860145816653413
34.nii.gz	-0.6961720784772939	-1.3808803198631776	-1.0066736106587213	-1.2854456937605108	-1.3289402824211947	-0.45418130504269244	-0.5583295380922385	-1.304982370347546	-1.0066736106587213	-0.43345945816030534	0.5654845728655764	0.4281743904753328	0.44975102203107736	-1.455955685904176	1.0862947634185547	-0.3688841864970763	-0.9692430218350675	-1.688343320834981	-0.8584677218469592	2.9165313432076223	-1.5880496562805493	-0.9307988091884192	-0.22393088720202822	-1.932695405082897	-1.2489153974089795	-0.1927683176383968	2.8509333855005567	0.390407107876284	-0.9190640665619317	-0.21177196358913128	-1.7124157824247426	-0.6905153971833001	-0.4117085785101996	-0.2062658941211539	-1.4015219952335984	-0.9593998338581274	2.318672225352141	2.269057633862615	-1.6010873956425544	2.279371450137006	-0.12275627206025083	-0.17140420475015364	-0.6556460996520729	-0.028907782567012777	-1.692824862106353	-1.4809558309416597	-1.1741678886766984	-0.3538781084861245	-0.622795633037616
36.nii.gz	0.4398157326710091	1.213652768412237	1.1017815186520132	0.8542085852017992	0.5548776155507135	-0.40806711621362896	1.1155960300623609	0.8807688801331194	1.1017815186520132	0.6458098002424426	0.3688816698422968	0.3573914549204726	0.17828196313151057	0.6248003385023188	-0.004214272482671618	0.6651693203747499	0.9791563031134819	1.0678210639702832	1.2328675228875046	0.21998903936863942	-0.2764701379584776	0.4787649763980423	0.7430796597440793	-0.2948070551309325	0.03862848340705801	-0.5681222718550634	0.3830552599766967	-0.5822042716768342	0.570108599116601	0.7627713604058867	-0.49947555021087875	0.38896248686710255	-0.5768834213675198	-0.5867304561514661	1.2047055863119474	1.1026021822963377	0.24428013476561247	0.3645954298817026	-0.5460366459983709	0.3140840538594026	0.7921224617681635	-0.5878652087820935	1.0863150346523427	0.9461799624068273	-0.18019756898568243	-0.19088743592914162	-0.19198635351909976	-0.7245516329545454	1.396549987428788
37.nii.gz	0.2098646370215516	-1.146221877187319	0.7034578868848328	-0.7973245742759504	-0.814265838539674	-1.538045324736463	0.836384091276041	-0.8183074463512308	0.7034578868848328	1.0601090866515848	-0.2975375187702044	1.0515229527588281	1.4878237617741559	0.4620267436712833	-0.834749739149808	1.1060273777586263	-0.4801119000289249	-0.333384158428542	0.6315030000308374	-0.6511918264035043	-0.033748861369022276	1.6298812789150925	1.1179578223387152	0.1733598833605416	1.0657188943767975	-0.7164004049106896	-0.9553272172303323	-0.8083786395649509	1.6997301016178472	1.1265206086967379	0.16227824383257122	1.2936932262852368	-0.6372702032150742	-0.7260587552465084	-0.7363243378419798	0.7392968123693185	-0.5340161493098045	-0.4090652043262418	0.002691037356878406	-0.4509295347978386	1.0540916073647622	-0.7379053402432333	0.824009539500502	1.1883101605326962	-0.05103874099750498	0.13602880538417259	-0.1473716800350156	-0.7378684324235648	0.09455250185244292
38.nii.gz	1.2149780016385063	1.2635127427043427	-0.48698203554445735	1.6375587889292342	1.7893788141648983	0.5362582750381142	0.5148602215433933	1.6242959759165838	-0.48698203554445735	0.1008828292952457	-0.48860723676267653	-0.06130345762202111	-0.4720883711145685	0.944863359315104	-0.807196295247975	0.19456143080516233	0.35516520174604715	-0.06240745780086912	-0.32499976035043443	1.255821543491349	-0.7355163055681896	-0.6617567850028678	0.14542674458404617	-0.5638830229685785	-0.5342962702385552	-0.01230101018521703	0.5588027129506662	0.14911538757612836	-0.653026015190636	0.1517250299626563	-0.6604239357880533	-0.22002583016053734	-0.1940055657920478	-0.015758113305932162	0.28852499416373056	-0.4909578349871352	0.7476526461238234	0.7399992876215348	-0.6684747439518284	0.7083798217125706	0.21509739345541803	0.007828676990969915	-0.4560802173046533	0.3185709425905833	-0.2155918112100628	-0.27710764261634546	-0.20061077422478146	-0.06097992757012227	-0.409469805233745
39.nii.gz	1.1601995728679655	0.8369129973920737	1.3176234358632166	0.9465971203043665	0.7272964601207073	0.5736591163035343	-0.06712887631983824	0.9254866155888201	1.3176234358632166	-0.1946434633728319	0.008615420506978368	-0.05913303303712292	-0.36244470756042996	0.8811058775504073	-0.7549817374597488	-0.10326939487014793	0.4609652615220546	0.5729886247698583	1.3344835495120009	-0.02230918430133008	-0.09106316359558779	0.9819325295742151	-0.18599310782857206	-0.07212525372113168	-0.25815186756938663	-0.4125997333616763	-0.5286543181954004	-0.5943824759325713	1.0959539563929992	-0.16674187917491265	-0.2897148315689128	-0.3577971594241526	-0.3801046767523937	-0.43744514677223817	0.3624059986250376	1.2303244337283903	-0.1366148158140142	0.006193868169820703	-0.4282600910565224	-0.06318413172934488	-0.16322868876199872	-0.4496437416136585	1.3115674762879448	0.007645515856492514	-0.13284048489725628	-0.1802976213218167	-0.13297060038125713	-0.5944328963439021	0.651623917561286
4.nii.gz	-1.7300799760997687	-1.4247347926947842	-0.2635909495214853	-1.4863554152696974	-1.0648167011562364	-0.44907082311357516	-0.7103119765882187	-1.4776286844065163	-0.2635909495214853	-0.2789956381533807	0.7999876514524693	-0.7363401633450195	-0.254141115702506	0.05110543623874395	0.06862120013223555	-0.2157383781913661	-0.09543900116326659	0.41550062470562465	-0.417207871084797	-1.6169204809225313	1.9292514929886	0.025266009050350865	-0.2708413448542762	1.9608959235568248	1.090745467318862	-0.13565431256773272	-1.1900372824561911	-0.30810487876640336	-0.046225020158048045	-0.31049490132063867	1.133538736381003	0.15429146770881738	-0.03837742675157939	-0.10872050909187136	0.16044264273979572	-0.2737068420905804	-1.8621103684365197	-1.8177819813973761	0.8846597534456265	-1.9547799330955347	-0.3999807939520324	-0.13052654770496136	-0.3617715122139238	-0.6251387628909705	1.8867293629306856	1.710823171309144	0.7816267036009779	-0.016571595902542653	-0.4896842011335426
40.nii.gz	0.9957247552527492	-1.8257021150509378	-0.8864304719514031	-1.144675327050339	-1.2251982036592068	-0.5508372330757723	-1.0097757557025562	-1.184495578551062	-0.8864304719514031	0.013488494538307022	-0.11723289459441763	1.3290315130848824	2.076518319171577	-0.5892398597087778	-1.103469010090781	0.1773442973235974	-2.5566745648092546	-2.267806408766538	-0.8870809820765467	-0.34781121162050194	0.13750098783963627	-0.25973463000709973	-0.041211308451191364	0.08861479396024607	0.08212617002355345	-0.2291056980844175	-0.6287989702073814	0.1720145374696351	-0.25920188446106457	-0.03646255800081912	1.137789751864792	0.6588361095004402	-0.09710299286770409	-0.19131375193920108	-3.1769266160618903	-0.8552931058673846	-0.03955814917520607	-0.20454412837686894	1.3313997993553466	-0.33207480841598824	-0.061596409128267235	-0.18296283647358036	-0.5269841860729951	0.05308741304471195	-0.0012002856511756617	0.05486056315952283	-0.07243353023339623	0.2823016468390617	-0.9131476572378148
41.nii.gz	-0.3543609211030501	-1.2354972768918007	-0.18072212436004004	-1.106153324750014	-1.415157104382682	-0.3545860071818019	-0.18443329035356426	-1.1277095081676756	-0.18072212436004004	-0.0525030697483892	1.3791639069045887	1.5982915626538967	1.8546132386676137	-0.6498833268163966	0.7145961522505283	0.06298748190558653	-0.4522510137571198	-0.7682584160289874	0.08864392060843511	0.7410988806786168	-0.8298158195077299	0.11651147020032265	-0.1445170461673537	-0.9131800693071095	-0.5697797349822072	-0.49665711379384775	0.9007734932617708	-0.3957798098283884	0.16567724826263808	-0.1471495917357853	-0.47996324357139625	-0.2542708557755979	-0.5214159905142092	-0.5072311610360074	-0.7864839053020876	-0.01917510698846105	0.9979138489271624	0.9267448534269592	-0.4055049044309417	0.9338061144416621	-0.11468736795980457	-0.49820449799521355	0.4219116595785023	-0.10657114166668677	-0.8114418480274306	-0.7142763918755963	-0.7428667043330115	-0.5878300980947895	0.3249222308769293
42.nii.gz	-0.32746663620732674	-0.3780008338432372	0.412162493804563	-0.6581693580418222	-0.9983765006517114	-0.778559159385356	0.8595180472896636	-0.6553208901598752	0.412162493804563	0.20284620488142688	0.9987678354623807	1.2350025180152073	1.6641098160232863	-0.6605923043210293	1.1422916988315377	0.29201516717930787	0.3948671182098171	1.2088876074638857	0.12330882637608488	-1.2266051171828385	0.9806740798413316	0.4140793325154887	0.2575643144854962	0.7107777783822874	0.8711973538993025	-0.5424499248663476	-1.1392362598355263	-0.742958456116756	0.3806123829908386	0.2885676154650159	0.7616279472400157	0.705951022171974	-0.3533828062210207	-0.5562600044473166	0.8418179063979158	0.3326466913171335	-1.0661318830545992	-0.960933895941444	0.7933676987159869	-0.8820294960907303	0.21436540238379664	-0.5828269296447679	-0.10317781385160965	0.5465930691009562	0.11240840740110904	0.24682024825413434	0.006202099395445487	-0.6222573183379264	-0.1502124100501713
43.nii.gz	-0.047142245571880036	0.17347478705816166	1.3199778095579837	0.3555988360889464	0.4955692755877047	0.11361226708338708	0.37320395841642007	0.34681779405272317	1.3199778095579837	-0.1545643510369256	0.1474558208543906	0.341386959482806	0.2982692155970706	0.7157327208856411	-0.5663131428993264	-0.06264173350763064	0.3147344090321877	0.44067568450201033	1.337353970330241	-0.17126633258270707	0.060382176844984176	1.242699287324032	-0.15608988919166925	-0.061053887081868825	-0.05678601720386842	-0.2934974656587996	-0.12108245504563392	-0.43252511686799666	1.3587676949132583	-0.16606649501305157	-0.2994625253603146	-0.2711836196348537	-0.3178776569253165	-0.3023614202273712	0.23590566118926468	1.320562842500036	-0.0423330239010272	0.03994744909786976	-0.368692559188201	0.053596446067072354	-0.1706206884359284	-0.303393242928434	1.552881601987751	-0.19814021446342153	-0.1314003088208047	-0.14246610343619048	-0.1504934942442104	-0.4117031610606561	1.2219721169211069
44.nii.gz	-0.3809588271077337	-0.16912019472890702	-0.6835561963717699	-0.48519936174078837	-0.6204889345539277	-1.4466532730904678	0.7039049684504475	-0.47756562416101445	-0.6835561963717699	1.3681294002143987	0.34411082888979955	0.4510945893413122	0.6857831089135026	-0.52388414381676	1.100384701965277	1.3148796270803307	0.3986776249011564	-0.09170430857504434	-0.6603705615769659	-0.08238756883081372	-0.2886358524092392	-0.5954838386952643	1.3354350536144486	-0.20906350840882013	0.6327872069242243	-0.6556511232493747	0.11811422853663864	-0.3977072031945728	-0.612820883565813	1.3353615062767084	0.3111841328675118	1.7233290044818736	-0.6050725524094904	-0.6528622171359553	-0.004101410192761808	-0.6403104428046544	0.3502511613471175	0.19217319149269602	0.6494721576531783	0.30000860749212654	1.3480486456107081	-0.6433783096968274	-0.6175374890377537	1.3107572263508902	-0.1508643695370358	-0.06391034297971802	-0.19625014625956028	-0.5537760998732473	-0.5455556811160568
45.nii.gz	0.45413512190568817	-0.4793015018497585	-0.2318612694034571	-0.10591313165945802	-0.1676607325795256	1.3824436326585732	-1.3673837731970537	-0.1410783517552814	-0.2318612694034571	-1.4080953928366502	-0.5691094385083333	-0.9108706443946535	-0.6014282824697897	0.42253363156160745	-0.8080160147786623	-1.5065575176259733	-0.5492431846680079	-0.17150289617825815	-0.33387909432844765	-0.7001115479432074	0.38749893642344274	0.03469245972135492	-1.3614421676535	0.3044995373196228	-0.7627162757443874	0.5031499132945589	-0.891722608243756	0.030616023896765335	0.025126968045053412	-1.3627487186326286	0.7296234767780123	-1.1016316273680429	0.7055207707423997	0.5020082452827989	-0.6623364738064023	-0.25467538304585396	-0.45230962272340014	-0.49297110013557566	1.0206693416824038	-0.3697698609154416	-1.3586880982375447	0.4774950795483028	-0.19219563170230083	-1.368098488120553	0.14038379870517007	-0.039613319561863744	0.27010987699300254	0.47721934194359694	-0.5054953558730247
47.nii.gz	0.5592821578878315	-0.5974374995389653	-0.5341599109596827	-0.3566941794215174	-0.540271997616967	0.8280146685919744	-0.9789546672449487	-0.3913472583880752	-0.5341599109596827	-1.0319194090369288	0.0684919584448965	0.26183668463638454	0.11139807946871691	0.07406962623188501	0.021621070381966548	-1.0144710330156432	-0.3446677866207228	-0.21690231122801615	-0.5802063098742326	-0.5374107624992052	0.07569052121980901	-0.3996000585776411	-1.0089439121151123	0.20563981278269958	-0.5960536268666673	0.0058711815288997465	-1.115250286771572	-0.2690574214483984	-0.4041927694975166	-0.9994233893250095	0.24145393066852824	-0.9128543231082953	0.1138705123300852	-0.010793652166146755	-0.6283288902668883	-0.5462754843048879	-0.5713653898817252	-0.4279577132204541	0.10366181469985623	-0.5066763644962914	-1.0078197027002869	-0.03866984455525102	-0.4929461478633346	-0.8784947088804996	-0.10566424047768713	-0.22683874340667187	-0.05185628920629703	-0.009506209082508973	-0.8245469562081762
48.nii.gz	1.3248091046167092	0.6563301918346909	-0.45535221140940435	0.9479736268302541	0.7800777976076841	1.3880422134598385	-0.9215741910572852	0.920671369768049	-0.45535221140940435	-1.1349505761913885	0.8132516143729174	0.5483202009073406	0.5721105334804044	-0.25813947580593644	0.3192920918760169	-1.1783710986138347	-0.4011282207514655	0.19198328932133038	-0.6095566752181284	-0.9370018548403667	0.7970856900297721	-0.387839404864643	-1.0474992635672375	0.7909458916584072	-0.7066698625640584	0.7060802306489081	-0.5388829763366534	0.6292200327773445	-0.39873646463471146	-1.0417498370833478	0.24659262441137267	-1.0298034089664991	0.6887686982569062	0.7174289891880694	-0.3334937455383929	-0.5349409334342851	-0.8595500925026595	-0.794932593809315	0.10707218592006718	-0.9053356965217966	-1.0507195880217155	0.6938414560714736	-0.46437741021808066	-0.9642961336466261	0.9165811321684595	-0.2861139475173103	1.5658300046320022	0.7552767489536067	-0.6005185551621368
49.nii.gz	0.8938210675723798	0.010358380213070414	-0.7845586058466489	0.3731983680397434	0.211238202471179	0.780517058384699	-0.4734369281115805	0.345298637349162	-0.7845586058466489	-0.7361583331964934	-0.5161258743972466	0.23952027599610382	0.08273537079049942	-0.03537384573011315	0.07366427075011651	-0.6748466446535429	-0.5782509442675953	-0.5189776006367964	-0.8316838611794702	-0.13387348743238384	-0.12403499779691987	-0.7412605975207889	-0.8094718282011913	-0.1280190408903511	-0.8438576450933482	0.21718982946117416	0.026895264752199412	-0.02587663240659864	-0.7437780394684333	-0.8055046881653578	0.5305515332426584	-0.7089071497784235	0.22911815262304064	0.22667669544935765	-0.6441852855392448	-0.8084956925676393	0.06279298259929354	0.07516095040048332	0.8253818332776572	0.08313809139747301	-0.7944418650562654	0.22961833817861943	-0.752493921913931	-0.8156753418868093	-0.19228109115442635	-0.7116374528686098	0.16449577412633826	0.10665372438071062	-0.8005751505267665
50.nii.gz	0.2998425062239393	-0.6216649704337717	-0.6800729991070806	-0.6091047379582998	-0.8503177522267192	0.7705429419079622	-1.1527747376728998	-0.6328999559690044	-0.6800729991070806	-1.103994975416322	0.32457067367964915	0.0032708324482059793	-0.1050557421889479	-0.08268435174276995	0.19641291013874648	-1.111157118161936	-0.35314213466379835	-0.2916028913478357	-0.6893672719291212	-0.3548059635419226	0.07798688447734466	-0.5411946972071653	-1.0852493309603628	0.1018717421957082	-0.7473909541908919	0.6062066605788797	-0.8284031085815369	0.252541520064481	-0.5600007992029332	-1.0731201656555196	-0.016113633290687424	-1.1192910541264152	0.5457106620045962	0.6269472736512788	-0.5796085251655567	-0.6743003545001661	-0.3716877211858534	-0.24819735508399562	-0.1816645675870082	-0.30850285710265274	-1.068316710480485	0.6231638606132117	-0.6796696771933722	-0.9984082043831835	-0.09982770211856229	-0.2336188308417222	-0.024563299712203245	0.8505220034087546	-0.81761712954992
51.nii.gz	1.3168498774952495	0.5187020105565052	0.38030477102972676	1.1124900765797092	1.128565348819057	0.5003014710369864	-0.06715991603296054	1.0784695619432323	0.38030477102972676	-0.24963106702041077	-1.668358540844097	0.12128234312701973	-0.15503725707981073	1.2598988727019285	-1.97025723687295	-0.12097958913756329	-0.41602142111705664	-0.27400668348693097	0.3621269523208015	-0.1232128110317569	-0.33094120983641934	0.5154497576890599	-0.26013824644942724	0.04170485261298955	-0.2340936103728329	-0.45911101746593896	-0.8070349515676309	-0.3892539019818755	0.5582793521601536	-0.2540187318601758	0.19015158667191678	-0.21576308509710213	-0.41254816493394303	-0.46189041497494104	-0.6138116817754047	0.30774857424381064	-0.28122921837615306	-0.2425809361148429	0.18157347556545522	-0.2413338120339522	-0.2587386701224835	-0.46376822925917327	0.5500596509595889	-0.2102436304826567	0.28431209989891937	0.09840689348940605	-0.063834593112706	-0.316836866068974	-0.12196817300208931
53.nii.gz	-1.5029559484671893	-2.3622770268410367	-1.1842977211107955	-2.132427711397799	-2.1226708143951365	0.06623022705834235	-1.7075560535402927	-2.15972481051471	-1.1842977211107955	-1.1392254687969086	-2.2400968241684125	-2.2970304159925945	-1.7302038367701789	-2.9184240370837555	1.261330036290835	-1.153714682053605	-2.68875700507089	-2.649786821680655	-1.1859618353826604	1.4640839098929408	-1.5865129098009971	-1.0804876111335329	-1.0682433740343682	-1.6106506452818816	-1.4897735206991782	1.6019120639684794	1.9621209979013958	0.9034424946083575	-1.0819475940063539	-1.071007444656699	-1.0663800771229905	-1.2974914607147978	1.276243374555503	1.5393096524117973	-2.431419900644841	-1.1785461984158814	1.7238881804677695	1.6990119495443141	-1.2443100468154522	1.3622962694531768	-1.0331167205061824	1.5292798874573477	-1.0854564885096705	-1.0702450243497847	-1.360035869775939	-1.4409048228146306	-0.5039311078981306	0.7037740438687035	-1.0602736707550824
56.nii.gz	0.20430952753020096	0.18797335507497925	0.11644859182299296	0.22706264292383643	0.21186980623606186	-0.5008579014982082	0.8739201791362414	0.23233361884926448	0.11644859182299296	0.4343175514029088	0.5498610386188668	0.5679866417048043	0.5892225301003013	0.01901744199364678	0.6077549922683125	0.48958828143511707	0.556260939132042	-0.05879060839571189	0.365456120289703	0.6740012726333815	-0.6626180393308944	0.1115979176319271	0.3925934863980554	-0.5175916310657755	-0.33860112615762356	-0.340388559089135	0.859188092562802	-0.19561328444637585	0.19329402662672635	0.3927380342452224	-0.6005264352978592	0.04518667711312337	-0.4269248933915019	-0.350178186310983	0.10514275700480757	0.2184077083647726	0.6683927044845308	0.6705006415312861	-0.6767385084862263	0.5920646187635142	0.44078354869522257	-0.3373836570648262	0.6398653234097343	0.38609491473728647	-0.2130583467714602	-0.2584920682342604	-0.20835245566411428	-0.4100215319557049	0.6301788618577705
57.nii.gz	0.9397961858788232	0.3631618781414038	-1.2029824407616683	0.32809911202577563	-0.02903932829571484	0.9754234054060636	-0.5742744605052559	0.3156920300689538	-1.2029824407616683	-0.7882095216562729	-0.640550265218126	0.41237834508272614	0.7475365739080336	-1.1949111202606955	0.9521133768522091	-0.7192706225955408	-1.0444524990999324	-0.5714189933438468	-1.2279221190282275	-0.09201990393319041	-0.0262702349499913	-1.2047056338972184	-0.7032315829844434	-0.27437172130875787	-0.7785631456229678	0.3627321448133895	1.5195548910179122	1.4881799187532578	-1.2595312046063323	-0.6907564004634282	-0.6839601491612393	-1.0155977567023529	0.0959459345323084	0.3913575445901872	-0.2656605360784797	-1.210711205363535	0.31510326029428865	0.4206709377961677	-0.8677666842957885	0.35600215335124225	-0.650373447996456	0.4338033244420289	-1.2181460666779516	-0.5951513733516848	-0.21574274323334972	-0.33500910885581053	-0.1775998228383716	0.7057136082225766	-0.9823045727977437
58.nii.gz	-0.6149910123995549	-0.00856739103808676	0.9226078752778866	-0.34174498933533265	-0.40954632639366584	-0.5676567136773195	0.4282586158723134	-0.32195220056561574	0.9226078752778866	0.5628567810350725	1.3181642696010918	0.9462605304354998	1.0240460675514163	-0.04594134310999457	0.6516344420697253	0.6090865954044751	0.8441891847979145	0.6260410131471376	1.2519915627266676	0.2997095627014204	-0.4069924932389506	0.682941748021381	0.5720022932756302	-0.5904417848095846	0.1590431260939088	-0.6618630066129324	0.7624001364671967	-0.5458799108988025	0.7324181152896391	0.5662640339431504	-0.9451562503462565	0.32682453426320207	-0.7278951932488649	-0.6683998995762077	0.7819896635407011	1.1042559915843482	0.5683150529386718	0.6243981181154097	-0.8512088672207391	0.7552323076297242	0.5924753913658037	-0.6601403524514288	1.2849146570334045	0.4925472919957097	-0.9722065666392682	-0.5695896324069794	-0.9492409393881157	-0.695689036734203	1.7617506222353632
6.nii.gz	0.3668015542577533	-0.3235991656969287	-0.7196947953141233	-0.1547427868676177	-0.526545355038798	0.40412582074889725	-0.7434818720549248	-0.17736414136862244	-0.7196947953141233	-0.5760219929287863	0.7247681741529545	0.3788723449578673	0.16512331415322368	-0.3294848850086918	0.5372777328825232	-0.5032450680210101	-0.16347684045505403	-0.048018692039194136	-0.8085395369346157	-0.800664259952666	0.5017512349965324	-0.6671502072472469	-0.5243219117092957	0.8285232375583583	-0.1942322933688685	-0.22622225348269917	-1.160391204565759	-0.22706469797747078	-0.6855690765908808	-0.518367637089024	0.46768684604122734	-0.4243170245585041	-0.1684165389846524	-0.2197570441315879	-0.22293359212466124	-0.759590665730859	-0.9119016149451372	-0.9527068016579001	0.5622279609789127	-0.840709688031536	-0.5351546904751329	-0.22880657596050138	-0.8967339455407831	-0.5462278026843082	1.0446041372061055	0.33753255555217243	0.7145030100633214	0.008594051923922376	-0.9628569120717508
60.nii.gz	0.3948217935892869	0.6096917877647554	-0.5704927350768467	0.8331505517067581	1.073165881702419	-0.5170024041561082	0.22766222898367347	0.8260547186502614	-0.5704927350768467	0.6459083325366355	0.22476819764700612	-0.1838664496785848	-0.6469012102804451	0.41509550844528437	0.15271065955373198	0.6932339192960126	0.44000638443458756	-0.09440879667673839	-0.4331021631500156	0.9621530180089608	-0.7355711468516137	-0.6940960997533473	0.6814850802759749	-0.5712077611646557	-0.267461620937267	-0.4860425873291027	0.8540405303539409	-0.6362054916656575	-0.6773006780013305	0.6969339882141504	-0.6329204081203388	0.23752648357306702	-0.5195561302281543	-0.5112705536817983	0.005168424726544509	-0.543535714985409	0.6734703906375138	0.755950844005626	-0.7260168672534486	0.5890694774068865	0.7486001590082936	-0.5092540514718664	-0.2331300792541265	0.9962465646227907	-0.23671738513843796	-0.2882717603816266	-0.22428890147138966	-0.7485667236139163	-0.34035199109266584
61.nii.gz	-1.6705252107432875	-0.565940378970979	-0.3376646676038519	-1.023972908253111	-0.9468600582458014	-0.29934051215939067	-0.0004929247851709364	-0.9957369341201697	-0.3376646676038519	-0.15801701555402028	0.8632152095054874	0.35490573384910007	0.22078346733457715	-0.2782023489508737	0.8702803465270644	-0.10289389660232413	0.5280997237699787	-0.021912992218936507	-0.06122812198484738	0.8353835247354753	-0.6619878321941375	-0.38324903678318195	-0.16712555986367214	-0.521518146796691	-0.5760028068666132	-0.09662769157288865	0.7618469468526428	0.00454703016221827	-0.34611057976860904	-0.1738122179292133	-0.5255158661536439	-0.4033259358086158	-0.19971353883551468	-0.10997593364859602	0.22492506343087992	-0.19239808438183384	0.7431369047716183	0.6791753616306503	-0.5518135726843728	0.6153351368514195	-0.1279270319043861	-0.09443324842703753	0.020160385840464614	-0.15191791240094002	-0.22028333195664176	-0.29426844961046283	-0.20034143237724192	-0.2487506623342601	0.05535511836483246
62.nii.gz	-0.3553247785320423	0.20903363448609627	1.911901479425872	0.015099520610312498	0.01422351498339052	-0.14181543315510145	0.21490799677361846	0.017619159445191507	1.911901479425872	-0.03504038825287588	0.20361815279644344	0.02141941423497209	-0.16924569843257098	0.7524045167823405	-0.36710566007359285	0.04742874420285863	0.5896339100893134	0.2318546586732616	2.6079232280168525	0.7837406234424931	-0.6273961756761834	1.5083471042869667	-0.010556558349176168	-0.5731248204592477	-0.6363271824865064	-0.42182784273025287	1.3879239456904535	-0.40786075809247524	1.7508667063279344	-0.0025352501079435583	-0.8384205468327114	-0.476519574684897	-0.5011289870166146	-0.44664733565067466	0.2569546863231776	2.2211281874359114	0.8018452193341721	0.8061463211208517	-0.9115001409752254	0.7484434834353254	0.06309662481446669	-0.4386002526548251	3.3433193295057184	0.16110239078847347	-0.23199711418124608	-0.31514281579574266	-0.21378348041113598	-0.681135402422526	3.869548392063781
63.nii.gz	1.7346512584733418	1.7901457570635813	-0.751930004727007	2.2253267151141913	2.49831649651207	1.8024884465085524	-0.3654111017137788	2.208522374340052	-0.751930004727007	-0.6409302644526619	-0.6490630612929441	-1.538671295180205	-1.768720308745032	0.49479925728969565	0.17081325856577653	-0.6076426858926598	0.3906129919580236	-0.13453773926445534	-0.6716992648281632	1.219777101033576	-0.48402760516332427	-0.9202017096785576	-0.6881390163361782	-0.5694968487332329	-1.1283311141730072	0.18808985873171297	1.285421841544488	0.396959841098261	-0.9345805404524447	-0.6567306840221676	-0.9989146943349398	-1.1913291165738837	-0.024830824588960878	0.1523951277663349	0.2892054436294601	-0.7747856744984951	0.7600725219585422	0.8597931430478348	-1.1363420865759746	0.7336562436584697	-0.5824713261387835	0.16874841508919908	-0.6539660482717116	-0.42333136134431837	-0.23167425746410572	-0.3617785212810273	-0.17205110545340363	-0.044701454629318516	-0.4750082552901299
64.nii.gz	-1.0218975053315587	-0.4433600749277755	0.6634068824084045	-0.8192488783805021	-0.7500161256274294	-1.1021789424888335	1.1738476316181454	-0.7943290527786523	0.6634068824084045	0.9691177777256129	0.029417363068380466	0.48936762542448725	0.4963865684562404	0.7217155696146821	-0.37344191119419234	0.978190219947015	0.9064941488167807	0.8070978271436451	0.9620365387174293	0.16695410029722277	0.08412349955158045	0.5350075854246853	0.9604891888457534	-0.1929143243442387	0.7354016409951711	-0.8449328412240928	0.3365081347961567	-0.7616712681883722	0.5561904926750886	0.9571980863059611	0.2003497028506212	1.1349657508683162	-0.8043084044158421	-0.8489958354210657	0.9281485734493864	0.8493025899118546	0.2892748877355296	0.25351768787583917	0.4430592564767233	0.38283508670239463	0.9655619668045426	-0.8441883650213926	0.7111347429201584	0.8946277771071967	-0.36583251779416176	0.2871140927296605	-0.7909587839486045	-0.8402539269159148	1.1440296197675655
65.nii.gz	-0.9487183337055574	0.06219616116406999	0.48725757287840166	-0.39290018088697193	-0.26986693089669633	-0.8529608869786435	0.76461807956472	-0.3544461463334305	0.48725757287840166	0.8977724596772326	0.6562355133181252	0.3185730781273078	0.23434266536795087	0.49727469800994833	-0.0032903905632280664	0.898937349598653	1.0455048837299952	1.0240735829139773	0.5068941553236586	-0.5173131412019859	0.4433877829058442	0.3250072344212654	0.8845236288634116	0.211594351628448	1.07014424328719	-0.6689528854962585	0.21757305946530375	-0.5145862926373106	0.3192771402021746	0.8653502449159921	-0.08218913345182245	0.9872019645017266	-0.6904582531420009	-0.6607931907683364	1.150761391851076	0.553957333288093	-0.14239083173045178	-0.16521290852783874	0.08640235092565587	0.06397785297763232	0.8505805251625849	-0.6534707564799339	0.30200768120044286	0.7019334261681657	-0.10812690637637203	0.5048729162328178	-0.6391764220486745	-0.5909152598847365	0.898884773274025
66.nii.gz	-0.36161652033611114	-0.0292402131683376	1.4055962882991742	-0.21419691062416826	-0.2619130847471699	-0.350271791606001	0.24695721756498742	-0.20597179539776989	1.4055962882991742	0.22000683173787774	0.5105183866055976	0.38126959756387807	0.3884153408341238	0.32227519233592383	0.24097694886806362	0.29523736936936235	0.6142682411818505	1.0916973165419979	1.170513189436151	-0.7743412090816184	0.5136836949193042	1.2147650680483435	0.18122275840266816	0.3480586278223804	0.5733778724014323	-0.4369293768097962	-0.8000289527457819	-0.6905380784156014	1.2531288933101201	0.18247811294029015	0.46104463678932367	0.49884604062799054	-0.3086521806378994	-0.44653182845786493	0.8156740895722497	1.3589740843451135	-0.5127485385316995	-0.5249749314909795	0.64647987418878	-0.35863405912882373	0.14205220941987828	-0.45964791686614404	0.9675271546024583	0.17601425250326913	0.0126606157916395	0.13313069760781732	-0.06909971429082491	-0.5659588611854471	0.6723140554256938
67.nii.gz	-0.7248703619609856	0.9929718796189775	0.45867298065694334	0.2578550239582293	0.06776292898786748	-0.6820934232494853	1.3201721671715614	0.3107078074492558	0.45867298065694334	0.8605337781439376	0.5088546554481811	0.1375824711644289	0.040299226924124715	0.3724411197518881	0.531568005562135	0.8295164233952178	1.3332220260472685	1.5321445473666608	0.4549102191561767	-0.19651808861823983	0.029339137003626736	-0.10868002999527328	0.7931756187883101	-0.03396146277840914	0.5784995849927895	-0.5467614274108173	-0.2879017755898671	-0.6118510700718259	-0.08161527603725713	0.7908477560530135	-0.04828829895590878	0.8277700890862267	-0.4871331231506643	-0.5594465280636777	1.6766812391635812	0.44805543730900504	-0.13150513197595248	-0.021229693549882293	-0.028001329722641	-0.03910984610126187	0.764669485023234	-0.5630337512719554	0.10369515511438974	0.7774876637706744	-0.11550608216640756	-0.004807321251722742	-0.16387323592411035	-0.6510430676418713	0.25454318981125357
68.nii.gz	-0.012187158324480791	1.1830628125775529	-0.8972964103731935	0.7373370061735569	0.6600002663506264	0.9599918294236299	-0.47976064591030615	0.75254932851413	-0.8972964103731935	-0.4792133794161077	0.17495218457414932	-1.7019302180330738	-1.8584197485337808	-0.6807064087767902	1.3781602395522776	-0.4600861792244534	0.5897120015679735	-0.05589914214246184	-0.7731190515241736	1.5346870512680297	-0.6162893927529186	-1.0384517959064243	-0.4923244066673646	-0.6664948803019621	-0.9016386568725533	-0.03331690895736603	1.7943417998718127	0.2866895756176814	-1.0645461619202428	-0.49278471419921804	-0.809496005220939	-0.8733937922097835	-0.18046307766629405	-0.05396280654430851	0.4230321093380738	-0.8686792725050873	1.1014235096227216	1.0232736916869036	-0.8877601985406736	0.9239722691879125	-0.42251038339765695	-0.02738922315404429	-0.757812398464558	-0.3479737672882908	-0.2611657302576996	-0.3757361648010177	-0.2217639507302876	-0.27138198456556173	-0.5303088739422971
69.nii.gz	0.3062754413844981	0.7922366468242245	-1.102350967655873	0.8538215870838802	0.8778633834436207	0.8221041800964978	0.18538095663523446	0.8585313598638059	-1.102350967655873	-0.17301615486112223	0.37244796115072737	-0.7351008845992639	-1.0790018673943578	-2.501200480170411	2.0515814655140576	-0.15281294448897298	0.10784815906178069	-1.3274546818264905	-0.939371241488092	3.547283349580105	-1.5328752222891298	-1.1566779988525482	-0.45807149321291485	-1.1006386755256752	-1.382093085000827	0.2346384254494168	2.7294348192620355	0.930458195381579	-1.18839920000595	-0.44287525089377916	-1.0503659024801786	-0.9768405797518483	-0.06668591751097992	0.21043612476799284	-0.19781644593487352	-1.0740924891181354	1.8422475151031374	1.6801727883251585	-1.0709413546842352	1.475820417200751	-0.3199828672719208	0.261177539802866	-0.9477997132493423	-0.22034640210528653	-0.280295356039327	-0.40284346386967196	-0.23568610380016525	-0.008911787394893097	-0.7620486117734546
71.nii.gz	-0.016217749143480207	0.4213160008404495	1.060770444402036	0.3627921278790302	0.36528167577952503	-0.567940578444841	0.4486961569278977	0.3695474945392355	1.060770444402036	0.7623592262122124	0.3913899159454903	0.31846555775044044	0.319563139731289	0.4462726608656715	-0.05550157413370654	0.7975773341806327	0.4959124182657979	0.9559371843433013	0.8108534333317204	-0.7258259783255763	0.44640024860557354	0.8503382414617426	0.7795072519158825	0.28571345517462093	1.01599155351719	-0.6430652036452926	-0.6989599717833641	-0.734186521102044	0.8823036771368926	0.7748834156880762	0.5604926149950734	1.2737499023907242	-0.5169049593445988	-0.6526507304992957	0.7348542864723577	0.9713884489417626	-0.44110638271361635	-0.4421894969834115	0.7327944646680582	-0.3182761677287197	0.7215695004051665	-0.6634165278849694	0.5779060178217159	0.6671641459606829	-0.016515023564659826	0.16048332054512993	-0.11456000031305098	-0.7068103944577964	0.5211333757632671
72.nii.gz	-1.0389695257825338	0.4497585692427369	2.352710003171105	-0.3171727435753175	-0.4612565784705443	-0.7511117122079741	0.994305251559652	-0.28013190183187775	2.352710003171105	0.518147609504135	0.3294088189630532	0.061279883152937635	0.053243283657488205	0.6508489916116209	0.014925578518272612	0.5429656193247249	1.0999944067237388	1.3773486072706647	2.4117994041661786	-0.3000044683501705	0.2694449952759595	1.6213112591869943	0.47619372388772857	0.013969371807490404	0.48258502566270023	-0.5552490482632763	-0.04278859724080321	-0.6550765011176357	1.761916120118912	0.4690205903938504	-0.23572402254023442	0.3802901848501233	-0.5265400833012914	-0.5720218202592298	1.2770735124528745	2.4584945377363527	-0.05744940971418206	-0.024005255469884093	-0.2318370602887353	0.06625033704994596	0.4577019891866089	-0.5775463905315522	2.198466673124821	0.46034037804314426	-0.1258743179112043	-0.07214600937816364	-0.16357556007269647	-0.7240147282254319	2.45187666006022
73.nii.gz	-1.2108286638095056	-0.5179710723272344	1.7864180818896471	-0.6985637439186135	-0.5520679128479501	-0.7306593121919374	0.5987820015443954	-0.6705891143163437	1.7864180818896471	0.26337853685786694	1.1434221366859618	0.9288629944799454	1.1747705136843973	-0.2569873677437378	0.8427120971602795	0.31823036519153397	0.49250869426082544	1.1130479540787006	1.2796000667596679	-1.2624492115292123	1.0229737959908378	2.01415201045929	0.2744660731915511	0.6393446493527424	1.0550850105254383	-0.29284982346501676	-0.7443955983850352	-0.5335563671602378	1.9970242100333226	0.2608539074607603	0.5829682285558027	0.7394452180810926	-0.20075976603671317	-0.28744165557578943	0.8287710963975689	1.6939217444518473	-0.8596416718313277	-0.8369918289095037	0.809525500548155	-0.6019588717499159	0.1881590673613235	-0.30597792119885586	1.136282253063196	-0.0067455852296801665	0.0467617698734082	0.21523131020114047	-0.052223726005633395	-0.34431576454067375	1.3932899982101021
77.nii.gz	-1.8929304396744018	-0.8691042929482267	0.9872516062891757	-1.2248879977655154	-1.0044364965084602	-1.5802022280979822	0.6510485237368996	-1.1967488482461068	0.9872516062891757	0.9364180045206547	0.6205981388211627	0.6980806420730458	0.8757312190526597	0.15893701186140746	0.2705548358850112	0.9550242565294713	0.3362798059266934	0.8347424889853484	0.7235163709153674	-1.1210925179538935	0.9218696337723695	1.2054981790472705	0.957024527866873	0.5451568354226031	1.6312968214779853	-0.6761671511666808	-0.6779879603263865	-0.7281422701254594	1.1625862078312534	0.9354794270348079	0.3594282060581005	1.385134112477757	-0.5886273178868868	-0.6807915779651795	0.6726057395887186	0.9974246076889854	-0.7867993659802245	-0.7182841362688518	0.4718710750198751	-0.5466295375083411	0.8417702408454064	-0.6919804344056893	0.465897293784844	0.5735191646296381	0.0837634784917197	0.42770280894583024	-0.0834307358592182	-0.6896645276210063	0.7993313279859503
8.nii.gz	0.5484903620657638	-0.17264143800489876	1.729472321165128	-0.1865139949870883	-0.5166196225329173	-0.6230979364564012	0.48433652148530765	-0.19784536616798765	1.729472321165128	0.4894321692158239	-0.06239565594284689	0.38292379569797547	0.3568418081490525	0.744233732865404	-0.8999181891351896	0.5734811460283609	0.2439249104523752	0.921912388463203	1.2838567415797688	-1.0770096325237573	0.7957079349236137	1.9732638633379693	0.4702201203384687	0.667432271408199	1.119974278425395	-0.6186960058384496	-1.4339835101484912	-0.7702924809381961	2.009665662068921	0.4850169755736853	0.8175353891974924	1.064749825297191	-0.4400630676427108	-0.6310945216819004	0.44276801542715755	1.5483592807628375	-1.022682490856162	-0.9492374773155463	0.8258219087662305	-0.8776375750223941	0.3961050652629909	-0.655092828990324	1.1738002796656197	0.47207875974556873	0.17900818864345241	0.4748476762523401	0.009876761974935092	-0.609310026486278	0.34471879259021826
80.nii.gz	-1.2875224116601935	-1.1388105605116159	-1.3047592912310835	-1.3198151070570099	-1.1788078725898217	2.4435513316724107	-2.5579280272266325	-1.3302415583397964	-1.3047592912310835	-2.2451131024469966	-3.0332141605154015	-4.425310008954519	-3.111523594525923	-1.929921194460263	0.22440131593365076	-2.9112763564806525	-1.9834673120618196	-2.17888030097953	-1.320126291493575	0.279244024541563	-0.5340663415395385	-1.2875789484675746	-2.2001299242760703	-0.25675064611882586	-1.5846324267875402	6.277952117370058	-0.3267663586372578	3.9253377940890815	-1.3471866157464085	-2.2039656191834727	0.06899983278486245	-2.1967617950685465	6.599598623395854	6.125709409253835	-1.7603734879828439	-1.3092147742709335	0.22657516506196235	0.19263090156814586	-0.08535225491191574	0.015948137608217176	-2.1696538029376886	6.057010372839132	-1.3107110859144604	-2.0851480090690746	-0.207505832335032	-0.3995890955625626	0.4104437628884228	4.273327895717625	-1.2427363824372342
82.nii.gz	0.11362821472487444	-0.0403158948128945	2.929701734143867	-0.1329185388813598	-0.205162852719865	-0.6900358217184616	0.6029114591917005	-0.12804192713986	2.929701734143867	0.5932028642896884	-0.03329411822015687	0.21393461102826428	0.092118513616265	1.0033104888999589	-1.2134566664296886	0.6528764340956883	0.5003157555794097	1.1224382730416276	2.561178139845409	-0.7823635140322128	0.6834188051976935	2.8011098529651606	0.5220654642095831	0.4487570595085661	0.9799705686720201	-0.5390827526736784	-1.0424247707543028	-0.7073151813149097	2.924980287865585	0.526734758512954	0.5652772244427617	0.9467044244473856	-0.39797148382417846	-0.5492189870460944	0.7375669514499879	2.7824607288955483	-0.7024838471648032	-0.6368413624117967	0.6988256758348885	-0.5189950838692502	0.4608342974656507	-0.5651244284048456	2.2100121290500794	0.46389372229870135	0.0550810768009993	0.2706971919687761	-0.06411019582935035	-0.5874528375355464	1.3376614013406078
83.nii.gz	-0.5982109591904246	0.5606421090537036	0.9583586034127562	0.18246871019461852	0.19427671088957396	-0.7160477627659394	0.7504069077749107	0.2133373294859687	0.9583586034127562	0.7169466222082028	0.7038592154685912	0.296136790049109	0.20438931885105804	0.3976325652279833	0.37850575686685994	0.7224425799879615	0.9033461899763211	1.119101601701807	0.8929731252283798	-0.37410367301844955	0.5373169218096425	0.6109982112114017	0.7257792367844442	0.15670596573060463	0.7538294719833815	-0.5080368201173386	-0.2952344731909845	-0.5971410270281554	0.6378425387726315	0.7269161459779059	0.028177608576132798	0.7981545321087925	-0.46420336787936883	-0.518160212376217	1.1123092351119812	0.9234859605145862	-0.23664996295631976	-0.18822083196247885	0.13729156310803944	-0.06892124099801068	0.702750488214853	-0.5242800210012538	0.5762144652045478	0.6959556420025086	-0.08429059491632951	0.02237979706510777	-0.1445598725218544	-0.6036327535407974	0.753875515856169
84.nii.gz	-0.38949083823073444	1.6547116397963957	0.7481460630470149	0.8633665996821674	0.8100743694701168	-0.6341471507857751	1.332268516968588	0.9180220145958797	0.7481460630470149	1.1940542420749534	0.6707437520706295	0.25973352757161006	-0.05110012461858834	0.4333923307517528	0.5764367162733778	1.1132600435559858	1.3959343897976324	0.7164910422770193	1.367203443558868	1.5140053141097716	-1.0547330525698848	-0.048210996394637384	1.1204902515273154	-0.7858462353586615	-0.3733335026246002	-0.6303212486012302	1.6329657622861726	-0.5208384787041284	0.05460289892229533	1.1238267900615488	-1.0097752672924836	0.38798182144283505	-0.6988262604897604	-0.6523303686732294	1.3791444188080897	0.902256120389884	1.0847286006637624	1.104994612758397	-1.1194968242768621	0.9607325149333253	1.2176953424855885	-0.6415053570332715	1.0924773237085268	1.2079722802444854	-0.25601247408089095	-0.3154698026992505	-0.23897050741334805	-0.82628021381683	1.9665962808786985
85.nii.gz	0.5983301720987166	-0.11689046374910339	2.3547390787830205	0.21848856901788705	0.25043972518439817	-0.05410338857795432	-0.32027768555257663	0.19145728567255563	2.3547390787830205	0.07695345576422485	-0.47301915723409144	0.04002298378828717	-0.05151769931758235	1.105964290684703	-1.9641528814918945	0.19795229548856474	-0.1597042958068173	0.5891563902551484	1.793714273495058	-1.0369836763324478	0.6165509884806989	2.58641387914742	0.04095185875528008	0.6358172256343984	0.8400396577202773	-0.4867314161442252	-1.528511547759333	-0.7694565210360117	2.67793719090704	0.03565372239389183	0.8768685533237295	0.607073976625368	-0.2824411062039554	-0.4979697183944451	0.04003406848438081	2.0753021149736544	-0.9732316991465886	-0.9538984703953631	1.044492539963253	-0.7636501532569506	-0.04091708255923687	-0.5218377587333397	1.596869882259318	-0.009881271326239735	0.23067192532177752	0.5095368983549974	0.06052123919995405	-0.5046305654607937	0.4094409168917476
86.nii.gz	-3.0718592021324764	-1.3527584481229282	-0.5774742635401079	-2.0969773140219417	-1.5542123930629368	-0.9836306100102505	-0.22442894450788548	-2.040827538733305	-0.5774742635401079	-0.06510049095125654	0.7754898082795824	-0.36558236739028055	-0.2671942460098878	-0.09085807295223255	0.6872923020301409	-0.026625288727941492	0.5637596526401772	0.6642708482116784	-0.6371266312667899	-1.0137829322194898	0.7343011503749529	-0.5276805055841542	-0.05464171173308604	0.3552919069799493	0.6104503213919017	-0.11416224719511868	-0.14577961626413977	-0.1942447312692217	-0.5817809728159423	-0.09065704735497121	-0.18712828375459523	-0.06270972047497324	-0.16842995320744203	-0.10390966090099568	0.741592612308317	-0.5384569983015733	-0.7328621665022362	-0.46567489942635043	-0.37124734290448685	-0.5111844121022611	-0.1624812348865594	-0.11355892206013037	-0.6042432983883358	-0.3622881599579272	-0.0717069893859001	-0.026283252666637395	-0.11118213391908491	-0.1916281544495076	-0.36431023477669694
87.nii.gz	0.5532836755018247	0.42295543685470194	-0.4007367605270918	0.706551217402219	0.8117037359233875	0.8610733681167159	-0.6467258370827964	0.69237973065275	-0.4007367605270918	-0.4718225878331035	-1.0014489965436124	-1.2189082853815347	-1.631398211869197	1.4532243167542458	-2.439508863714702	-0.383813351889228	0.006685859681510518	0.13492992034268236	-0.4377800662978702	-0.20857151697122508	0.3548062375354219	-0.4434794048845674	-0.5458688652433856	0.010257203216339363	-0.31249078570708244	0.12345888566973132	0.06573473070014417	0.06543874710785957	-0.4493502092880497	-0.5544086403364312	-0.3319083426847488	-0.676296793347446	0.0066873479263943264	0.13152189703708225	0.041413932665062235	-0.4304441762187233	-0.04072087024570613	0.013250709501778233	-0.3339101801626141	0.10946991240530995	-0.5480927910881869	0.14213898214491283	-0.34267697895427657	-0.734248328860063	-0.10020916403864633	-0.14566703763453862	-0.10121363711820845	0.17340326107798051	-0.32640692842887764
88.nii.gz	0.05528597025823432	0.036804976468631005	0.22557414534335193	0.1483162196246567	0.2505113371029938	-0.4319605021049338	0.11027658938705014	0.1455297500357841	0.22557414534335193	0.295885656869642	0.3033740293252565	0.1833124863272665	0.06944527486562961	0.6058582275209203	-0.34655033930997925	0.37619753794564087	0.28410762706755616	0.6247592510206667	0.03116430511277044	-0.8388090256157359	0.3709327591487189	0.2834812790951849	0.34173823831854117	0.29338376288698426	0.7384363736841201	-0.5130111396561129	-0.7066765541364388	-0.6029774355168155	0.2881369717076492	0.3280624074314457	0.21131718669032554	0.54914770448789	-0.44226840326817335	-0.5179807479472045	0.34511254001340236	0.15778706189350178	-0.5862913532602273	-0.47970026213354	0.25542316136492427	-0.40545389316689356	0.26892840620233066	-0.5283224639775538	0.006185857791030486	0.18912914906962866	-0.05067663949794373	0.05512256362062192	-0.12311242555116234	-0.5345935297702059	-0.05747445827235014
89.nii.gz	0.9885511281825587	-0.8614147006225287	-1.0879009214080633	-0.1777996483668411	-0.4083237825183119	3.2942254613426867	-2.422270118776602	-0.23516819389678836	-1.0879009214080633	-2.388435871754894	-0.8725926767239203	-1.4090491510815342	-1.6224394358335144	0.41998826203027045	-1.4254603618254928	-3.1868822636395864	-1.2826022042192138	-1.3944030166021077	-1.0983847215592	-0.0561399684305602	0.38640689130985756	-0.9442004338633316	-2.4115342005887572	0.1610485468422454	-1.6541594672417985	5.5347637462942565	-0.9349302006011407	3.0387546246148998	-0.9858826624567013	-2.4087343748457872	-0.22400275970891032	-2.484974351096964	5.297587320570519	5.473279220334514	-1.908004150353862	-1.097607825661884	-0.2426572574476343	-0.2474077533087875	-0.48396323401314	-0.22854516829993599	-2.3734053185308763	5.403429469133116	-1.0324243419610424	-2.2885195140705457	-0.013846094614053499	-0.35390028585587524	0.9009010771125672	4.829046201318066	-1.1406297869443527
9.nii.gz	1.1701751785764236	0.24251649291954003	-0.987885257399251	0.882507342871839	0.9002162010769562	2.395875115168509	-2.0636350691640164	0.8377294982184577	-0.987885257399251	-1.9155917551356514	-1.3035125116968274	-1.9168162652994043	-2.103660699872249	-0.23848556344797814	-0.09747220063277046	-2.320018889232553	-1.3319129569989792	-1.2252292668360567	-1.0257279236238144	0.5163359091758869	-0.9673011938711219	-0.9574219559091668	-1.8636157027375957	-0.5219147914792235	-1.845195578105256	2.405057954885193	-0.553133428132227	2.1981643461746625	-0.9569744228964034	-1.8503126129850713	0.42344456200647984	-1.939006968290821	2.598900369482878	2.355619586536215	-1.5656875417087168	-1.0198428015757801	0.6097355572720333	0.2839046140775168	0.43244513236670923	0.32363271142807687	-1.824308555424485	2.3289454176514144	-1.004068164961129	-1.748404422824124	0.13036798943629516	-1.2821962366038955	3.3611694570797352	2.392741876156463	-1.1464886064090378
91.nii.gz	0.15307607154493139	-0.26539835668608763	1.5971559580263168	-0.146375185385155	-0.28881339829902936	-0.1403414438755391	0.051621072920827474	-0.15757615232881364	1.5971559580263168	0.027399131892461098	-0.26638556145625036	0.37327958701476455	0.4960401728885651	0.8040529555751881	-0.9018229353870051	0.13398907374765437	0.0824449527672874	0.42434571876647537	1.5256006441489558	-0.8007500160068539	0.8696264693051993	2.0601418839102053	0.028682334948126918	0.6530421413028816	0.3084468628632324	-0.4770712985555745	-0.24550101805866464	-0.3788776146460794	2.025515838781889	0.034060169484593665	0.212130222331229	0.10988523696654318	-0.45542054705857865	-0.47151660573694093	0.08530610586497102	1.6532262597481766	-0.4658581057291714	-0.5888019143113143	0.25879959125270124	-0.3837002645030215	0.022929371876088258	-0.4723196646278622	1.7732261345620801	0.025455208952814293	0.38545892120127384	0.2593072036686426	-0.08579267357393351	-0.39603889498741657	1.783677690442886
93.nii.gz	-1.0925317898799591	-0.5036173121216327	0.8730466695679711	-0.7611096020744739	-0.6657670674257872	-0.16751710630706682	0.26116134596686674	-0.750308846309807	0.8730466695679711	-0.36728193667457504	0.6474365197975476	0.5356482952874334	0.6698764949112566	0.08042223159730358	0.3385416111694329	-0.30503209556490035	0.41855198736070176	0.6203161494951694	0.8490123817473337	-0.522741584757232	0.2608406258324777	0.9953263745974271	-0.3485979766656105	0.1085965181512841	-0.08972416017511345	0.002254966369930847	-0.34902040087462605	-0.06476616487927246	1.0480798689538948	-0.35188953008000934	-0.06590553336961268	-0.34677848635944547	-0.035399982631163916	0.009134888907079732	0.3905616899143794	0.9545662677427017	-0.2560059703212045	-0.19769944487148328	-0.18142667924041478	-0.19829516773910597	-0.3657685097259449	0.0036480796182879528	0.9519260360963219	-0.39036045126927454	-0.11113088978808737	-0.14805561720010246	-0.11447408071512556	0.049354514535084444	0.747985575153149
94.nii.gz	-0.5594482003696426	-0.2834945615632813	1.6265466263036146	-0.5586446211520731	-0.7305763745682938	-0.36669254760494246	0.8276596762701525	-0.5569595117731437	1.6265466263036146	-0.05276000328069471	-0.04122754908106719	0.4008276192067624	0.4632728608820684	0.814897505326473	-0.538760882153242	0.035624507634699265	0.5272715177720837	0.8828432340568808	1.498464458550646	-0.6511851653682599	0.4342845866498327	1.647546031462048	0.008866104708661074	0.16474905730966946	0.12546773191186497	-0.5035705982829266	-0.19400378124504045	-0.6710337637910403	1.7161244211160316	0.029516164076256027	-0.3633040090385867	-0.22158141586384764	-0.47904694980764667	-0.5275848228309448	0.5323025503893445	1.669685840651509	-0.3069534363015277	-0.23764496806689497	-0.4007185264355988	-0.10084378279572506	0.02696402762257607	-0.5408799311201884	1.7618562542734575	0.28085508467562076	-0.058256357861569255	-0.05816512175886898	-0.09544401651110304	-0.7249415356189974	1.67150461396413
95.nii.gz	0.9892401152840642	0.11698631756445019	-0.6463960369600895	0.5497330062400636	0.6829485651483248	0.4832578762268971	-0.5105686751092402	0.5385931573720514	-0.6463960369600895	-0.5404006794917554	0.20182286402862065	-0.08567049084289136	-0.04094867615603777	-0.15121888288760335	0.26441727070937304	-0.474698390752131	-0.44181484197787446	-0.2123050836081464	-0.763979317897894	-0.8323146791549517	0.42684619654130057	-0.5317794603034618	-0.46499349314307103	0.6210314461631834	-0.16622043000690698	0.9998864593539475	-0.5563517564230508	0.2353523482907497	-0.5500910611461836	-0.4651184811718898	1.7280604859469741	-0.02770156493591136	1.0166328735107517	1.0445588427703043	-0.44995374059037624	-0.689915785803745	-0.27976105782512617	-0.7157457672226858	2.3554021597200037	-0.26904125991599936	-0.4666187550393006	1.0187672880824363	-0.7329367157355395	-0.4914053244881643	0.8706193974924367	0.22298139424691532	0.8587657948627273	0.9212867959673955	-0.7297710402400288
97.nii.gz	-0.46520726006576607	0.48018369270984523	-0.9212857640327974	-0.11723902693854339	-0.14983774907716244	-0.4462871276789161	0.019120095930467623	-0.08721477157805968	-0.9212857640327974	0.5008410866634742	0.5675261902453936	-0.8087017429888435	-1.0554953117310504	-0.7287824820091466	1.1025560721548904	0.5396864450408787	0.44299306441898495	-0.07334153978064831	-0.9545480642110519	0.07520080276787383	-0.2644228365671822	-0.9622106405153888	0.4017749851374103	-0.14286248194738166	0.4161808727431457	0.04737013855512034	-0.3967792669492367	0.06464023215255175	-0.9754813528034663	0.37620035757433984	0.997651352057445	0.878220618716405	0.018996671297391687	0.0853136108406217	0.4779958430922027	-0.9301630929431987	0.4722753405509884	0.038382104165004274	1.1045623138305818	0.1586959616904549	0.3719284304295746	0.09482929543481917	-1.0822191181514031	0.10047367874639569	0.06486739142895487	0.5689278431417587	-0.41514862775161265	0.2809731666024997	-0.997800469432572
98.nii.gz	-0.7586318439587386	-1.011808159072024	-0.43019822818888315	-1.0856775998387358	-1.0015201987762916	0.17838792985583207	-0.8210082136180794	-1.0894990810242724	-0.43019822818888315	-0.8245497745916571	0.8868673068181218	0.11652078074613985	-0.006100421819698066	-0.3013536653889968	0.6513580868871071	-0.8064672393486116	0.029814091404531035	0.09073544072296376	-0.4605497641076902	-0.6170854860854648	0.07246986085049219	-0.20711412953044767	-0.7663111991626295	0.26672202164332587	-0.316665230756267	0.28712955576578086	-1.2175394191383488	-0.3556534005063748	-0.21693128486839985	-0.7660528426893858	0.2792377587488852	-0.6098856825768724	0.3230809935190998	0.28676674502444943	-0.2267475920079297	-0.4172114208436717	-0.5779687561345282	-0.5315693271423051	0.23667933308862057	-0.44982836771267565	-0.7801433720625709	0.25525018784963466	-0.5545066785739542	-0.871926874919778	-0.016180669239560953	-0.07771624879981696	0.010527514614425842	0.23615747084433716	-0.740189747480568
99.nii.gz	-0.17781234687482256	-0.3166537319680918	0.39085304418878114	-0.46908565597751994	-0.4947199166056097	-0.42023651255983807	-0.07897050426607008	-0.47013174621519277	0.39085304418878114	0.017203138062218522	0.3519272681072309	0.1373344805547075	0.18076097592602225	0.34089107758368886	0.003895467452288769	0.105468249295986	0.24165503227057863	0.0002998437166006488	0.5547334310062983	0.08103734016399698	0.0026348766101786606	0.6218019876729511	0.047206220937917855	-0.15618284846721506	-0.14782498177393422	-0.38798818888586484	0.136423846974102	-0.4290173391531899	0.6868661093040292	0.05045280841669362	-0.32963915722492093	-0.10937248414951488	-0.408847018081491	-0.3995859602255369	-0.07741294637522482	0.49348421048789126	0.16856217757114356	0.19876796778928518	-0.35995672763229986	0.20688082015800144	0.06734343349100345	-0.3993584717972368	0.7390888782470957	0.0392907374074421	-0.15380093651907872	-0.18440842453671297	-0.16532718304052194	-0.4993636322318359	0.5779754084788904
[truncated: 727 more columns]
