# Supplementary material for: Radiomics machine learning based on asymmetrically prominent cortical and deep medullary veins combined with clinical features to predict prognosis in acute ischemic stroke: a retrospective study
Source: PeerJ. 2025 Jun 6;13:e19469. doi: 10.7717/peerj.19469 (PMC12147764; doi:10.7717/peerj.19469)
Supplement: Supplemental Information 2 [file peerj-13-19469-s002.zip › features/APCV_rad_features_correlation.csv]

ID	log_sigma_2_0_mm_3D_firstorder_10Percentile_APCV	log_sigma_2_0_mm_3D_glcm_Correlation_APCV	log_sigma_2_0_mm_3D_glcm_Idn_APCV	log_sigma_2_0_mm_3D_glcm_Imc1_APCV	log_sigma_2_0_mm_3D_glcm_Imc2_APCV	log_sigma_2_0_mm_3D_gldm_LargeDependenceHighGrayLevelEmphasis_APCV	log_sigma_2_0_mm_3D_glrlm_LongRunHighGrayLevelEmphasis_APCV	log_sigma_2_0_mm_3D_glrlm_RunEntropy_APCV	log_sigma_2_0_mm_3D_glszm_HighGrayLevelZoneEmphasis_APCV	log_sigma_2_0_mm_3D_glszm_LargeAreaLowGrayLevelEmphasis_APCV	log_sigma_2_0_mm_3D_glszm_SmallAreaEmphasis_APCV	log_sigma_2_0_mm_3D_glszm_SmallAreaLowGrayLevelEmphasis_APCV	log_sigma_2_0_mm_3D_ngtdm_Contrast_APCV	log_sigma_3_0_mm_3D_glcm_ClusterShade_APCV	log_sigma_3_0_mm_3D_glcm_Correlation_APCV	log_sigma_3_0_mm_3D_glcm_DifferenceVariance_APCV	log_sigma_3_0_mm_3D_glcm_Idn_APCV	log_sigma_3_0_mm_3D_glrlm_HighGrayLevelRunEmphasis_APCV	log_sigma_3_0_mm_3D_glrlm_LongRunHighGrayLevelEmphasis_APCV	log_sigma_3_0_mm_3D_glszm_LowGrayLevelZoneEmphasis_APCV	log_sigma_3_0_mm_3D_glszm_SmallAreaLowGrayLevelEmphasis_APCV	log_sigma_4_0_mm_3D_firstorder_90Percentile_APCV	log_sigma_4_0_mm_3D_glcm_InverseVariance_APCV	log_sigma_4_0_mm_3D_glszm_HighGrayLevelZoneEmphasis_APCV	log_sigma_4_0_mm_3D_glszm_LowGrayLevelZoneEmphasis_APCV	log_sigma_4_0_mm_3D_glszm_SmallAreaLowGrayLevelEmphasis_APCV	log_sigma_5_0_mm_3D_firstorder_10Percentile_APCV	log_sigma_5_0_mm_3D_firstorder_Minimum_APCV	log_sigma_5_0_mm_3D_firstorder_RootMeanSquared_APCV	log_sigma_5_0_mm_3D_glcm_DifferenceVariance_APCV	log_sigma_5_0_mm_3D_glcm_Idn_APCV	log_sigma_5_0_mm_3D_glcm_Imc1_APCV	log_sigma_5_0_mm_3D_glcm_InverseVariance_APCV	log_sigma_5_0_mm_3D_glcm_SumSquares_APCV	log_sigma_5_0_mm_3D_gldm_SmallDependenceLowGrayLevelEmphasis_APCV	log_sigma_5_0_mm_3D_glrlm_LongRunHighGrayLevelEmphasis_APCV	log_sigma_5_0_mm_3D_glrlm_RunEntropy_APCV	log_sigma_5_0_mm_3D_glrlm_RunVariance_APCV	log_sigma_5_0_mm_3D_glrlm_ShortRunEmphasis_APCV	log_sigma_5_0_mm_3D_glszm_GrayLevelVariance_APCV	log_sigma_5_0_mm_3D_glszm_LowGrayLevelZoneEmphasis_APCV	log_sigma_5_0_mm_3D_glszm_SizeZoneNonUniformity_APCV	log_sigma_5_0_mm_3D_glszm_SmallAreaHighGrayLevelEmphasis_APCV	log_sigma_5_0_mm_3D_glszm_SmallAreaLowGrayLevelEmphasis_APCV	log_sigma_5_0_mm_3D_glszm_ZonePercentage_APCV	log_sigma_5_0_mm_3D_glszm_ZoneVariance_APCV	log_sigma_5_0_mm_3D_ngtdm_Busyness_APCV	log_sigma_5_0_mm_3D_ngtdm_Complexity_APCV	log_sigma_5_0_mm_3D_ngtdm_Contrast_APCV
1.nii.gz	0.5624459161433851	0.16356259003658613	0.12847088969013573	0.40919104827886016	0.38403935176687065	0.8764549372781417	1.42092535291242	1.237313527609974	1.540761678149179	-0.20831502518176379	1.0039214522081248	-0.6652290813115401	0.5047203070905371	-1.7765096838904397	0.34190698992328145	1.7457240234546194	-0.2820022407372049	0.9701820794972126	0.5625762725537296	-0.37001072675880764	-0.2439479090115823	1.462037875978447	-0.05172469931889137	0.8179313984669091	-0.7037598215692558	-0.45802902118311306	-0.712575060888469	-0.3866592624453658	0.050017040902360435	0.8815100494072482	-0.31561325096979803	0.4929389038843184	-0.0368457139909913	1.594662164510356	-0.11113379572739081	-0.04333343943738608	1.0203462794225353	-0.7094712987371634	0.3568621798293943	1.2173012642278724	-0.16719290205203907	0.1914431747807188	0.009033713922114044	-0.283910098967636	0.349002656837518	-0.2782779998855256	-0.29258709894686863	0.41124051970002323	1.0451938664537148
10.nii.gz	-0.505771761225692	-0.6320124089609486	-0.19651642449886145	-2.095600211162452	0.9499896010250815	-1.3818565925352435	-1.0373244123829037	-1.9612525242485461	-1.1703677925625482	0.48210684105160023	-1.9235970485812577	1.2478457752539676	0.2556536152753104	1.1229361352631526	0.16556995478518088	-1.9185466939277027	0.3315551161261048	-1.2313753889263288	-0.7238020055426344	1.027506545824345	2.0181256239257497	-1.0271578744614474	2.195806459432221	-1.6078949529014626	2.231405959556629	4.236693957807495	1.3259510618165624	1.68444486054763	0.3188403985482635	-1.6291944962407232	-1.118650198651082	-1.7437668235402852	2.138759375232446	-1.7691503139204483	2.1136048238914222	-1.2754154716925081	-3.038238915615699	0.9105176260685973	0.9127914866944167	-2.093210723110038	1.5289335053020177	-1.055308985004406	-1.3422258039398878	3.6733519767677647	0.3830450185371283	-0.6210311971300919	-0.7913150301945426	-1.5827039486009649	0.14985164660915498
100.nii.gz	-0.09744037912332643	0.6778084598730995	0.43167467893048284	-0.023060383539635708	0.7487033487018085	0.36232117975091355	0.5917946773039284	0.9469817806900425	0.7217744015410135	-0.17152682480539727	0.5309440834816221	-0.20784271763264106	0.0027227674248599806	-0.8970234664633988	0.4909803600132631	-0.20514419709311416	0.48011430794454235	0.4774558111465799	0.29648162024942404	-0.38778401683816216	-0.49645355371615324	-0.08834136310023986	0.5558019896722376	0.16928144414887505	-0.42146222914856396	-0.38506312592668485	-0.5131413930605608	-0.2245131033133481	-0.030187696477608238	-0.21064200638234074	0.39735063203383525	-0.5056217290320768	0.41843404261260575	0.7361118592295876	-0.2673959233534919	0.14032465739077019	0.7495091209482362	-0.16463730433699336	-0.3325263161350783	0.37043994191681234	-0.2779668546100298	-0.3568968793343521	-0.09143368977266388	-0.1442710359913165	-0.12230521780625515	-0.15456144560172036	-0.7014500674019353	-0.16166092616217392	0.3643261139360095
101.nii.gz	0.24125519925578987	0.22400538107790363	0.10402172581889148	0.8665106133825996	-0.5199176924000298	-0.24175528657569595	-0.01960196300466781	0.544427382051665	0.7029301852952552	-0.20246406425289784	-0.031551978854055786	-0.7620006134864623	-0.18604245501050232	0.04953452193317562	0.1166571611102532	0.22773452777525283	0.04993727782343855	0.05487163711459879	-0.3588025843462366	-0.4946553255047637	-0.5080692385086045	0.33752254206901744	0.411596851412057	0.1679267988084429	-0.5107363032328092	-0.4823742294433523	0.4460724434546407	0.1939971464086321	0.2238607374865043	0.2152867979352929	0.17945987629077084	0.9964448829960095	0.4841242227200402	-0.38212903888379396	-0.41975633513687577	-0.429429506127965	0.29357943415271626	-0.393109856307361	0.08356942127936144	-0.2605540441088518	-0.34218097190670715	1.7250996545227408	-0.02996962615671117	-0.4264322463075004	-0.26980304138841504	-0.22850209772158409	3.305367362831795	0.4988010622403851	-0.6187536521155712
102.nii.gz	0.13782371595009013	1.0698533972857285	1.7388697555862405	-1.0050834465489435	0.8372983859951666	0.6263144749120096	0.18603328446976541	-0.6814124191875293	-0.42854614071212876	0.1282251443064206	-0.46301611136048154	-0.20940754643374293	-1.5576690019784103	-1.011180748535058	0.7204557900867128	-1.0151131742781403	1.7486266524910223	0.40716778611259535	1.2784512853211727	-0.4193151160085355	-0.6591182758860952	-0.7531155153581729	-1.3084202903927844	0.7805110779407552	-0.6996758032488487	-0.7473629966150422	-0.3872893075366515	-1.0350627736119529	0.4478892720433516	-0.3992490356670725	1.4661044614744707	-1.1185894342856009	-1.731838370938804	0.7703030444043986	-0.630976984494037	2.0896837384041906	-0.1247412646172532	1.5818727774324732	-0.8604394180277625	0.8181649297974125	-0.676359526204744	-0.15444810855387672	0.84500157866396	-0.6486154685917401	-0.6071863104804762	0.3174655350472776	-0.8084521681280088	0.028621387508364463	-0.4936885099913731
103.nii.gz	0.5833699172045216	0.19971073825870836	1.4398727585747235	-0.7729170943969885	0.22659091674643922	-0.7919040114319302	-0.8062408872736537	-1.5214282955105993	-0.5226574961663302	-0.37455943105077505	0.1598939447206303	0.8544752760154127	-1.078662064159325	-0.5214521722006502	0.8949153516996591	-1.6466530369029442	0.8311542031043458	-0.1910632366554819	-0.6034678952895101	0.5974430488980844	0.20945631462503214	1.3913115683510489	0.008984936370700742	0.19541224455874895	-0.027861047134798127	0.6351576460062863	-0.2871602655160838	0.11942164666911952	0.7872441867793816	-0.24997143465828628	0.7102132001744521	-2.523371337620447	0.1025252768384373	1.9177228007635383	1.1333345349547175	0.21052590204512714	0.3966106697476172	-0.8737452228705147	0.9126577793711187	2.602349225373705	0.24969947682747798	-0.7315256332900593	0.21705381823111983	1.379295520074506	1.1572129414271646	-0.6604928582300624	-1.315034713192467	-0.32759834111163266	0.7379013829332441
104.nii.gz	0.1585493495821292	0.24846642922971424	-0.23820115757222105	0.6146368188341046	-0.13147413957418472	-0.16294095334805875	0.09718989102794034	0.6433004171487912	0.559035466924924	-0.8938356908448681	0.5987417038096797	-0.3506132799290515	0.552198503199666	-0.7181340992069396	0.5811232726920904	0.8680107448293832	0.4191921545729137	0.5658574088702767	0.3715395010542061	-0.5015932611287833	-0.2641632080749165	0.5604584140345913	-0.6343061817078064	0.5208431598887651	-0.6398246416501502	-0.509301331231325	-0.0901241884359369	-0.7608618752352255	0.1335101172424795	0.37405726675262274	0.8673539542628446	0.07686630600541354	-0.24209919487433657	0.6163123703582637	-0.6938450225662995	0.7370704924862701	0.7460436685487171	-0.516523590528837	0.2270848755091049	0.4652251892843064	-1.0043450826725158	0.826148900650805	1.5716016130194785	-0.6153133147080531	0.18286557826698843	-0.45786273095928864	-0.4054781560767673	1.0749492627754857	-0.7892213987615185
105.nii.gz	-0.24007228296427902	-0.09703152339973797	0.24123962464197854	0.2971395434321308	0.07466911735943008	-1.1838167805010273	-0.9350847797530537	-0.5757377574414145	-0.10976660420659388	-0.24051979923996636	2.405312741045087	-0.28193624255056593	-0.7590385303674174	0.06380775740434116	0.2986245524069407	-0.2344380226356391	-0.009438872452174493	-0.11286215505502308	-0.8457843229464719	-0.6000083315180045	-0.3107695447863527	-0.7195357798460621	0.4082859871043893	0.17535577438254024	-0.5768587735142883	-0.2177000053756863	-0.9835945542644329	-0.6596247151151216	-1.3347937163259638	-0.12760681723919032	-0.2657400154055392	0.364407633080648	1.0494483215979755	-0.0556810000214193	0.37419770200584535	-0.825445999686152	-0.33974182887811677	-1.6878510482535825	1.7159961788353044	0.34291167541621104	-0.4913373839711215	2.449358712809417	1.0155885998616747	-0.1047340013743857	3.3097154306894874	-0.46426564954377536	0.15451833453718117	-0.019417973564875377	0.489687946077271
106.nii.gz	0.7437514592235871	-0.7034680921626558	1.1119396932354724	1.1422264573079968	-1.2689247216683637	0.36677931442008543	0.036506234187671134	0.20378724550924734	0.37095609508575117	-0.5221862502581345	-0.17373051426232078	-0.8047585084580756	-0.9866063113200941	0.5482900378623362	-0.17034307573995758	-0.06700088498090519	0.4025135722708103	-0.11024470981521453	-0.4158650683144929	-0.3106306007453126	-0.10284964241589209	0.3241295999223144	0.7283504951753881	0.6964234646067314	-0.8042599130539255	-0.8026725366737543	0.022522130285743777	-0.9237469610230031	0.11402771802934848	-0.39387891845923106	1.1515081472787896	0.19264601801477826	0.943339632202436	0.27679149253445207	-1.0290634603468851	0.9395612939975131	0.7643286431741987	-0.21638775929005347	-0.36380773945630435	0.05598345966846772	-1.059455003443782	0.636217775699269	0.5433735762287052	-1.117908311412751	-0.5538374693576832	-0.00528459383551632	0.5945149914817289	0.9889560874867402	-0.9126272049733352
108.nii.gz	1.56890696747428	-0.41852649224700506	-0.5351511964278981	0.09581888792945688	0.4685096211328882	-0.5122691069053776	-0.15028335434599388	0.3194083872052724	0.26553395100831656	-0.19604194697468405	1.4771052297808203	0.2711669034043371	0.21416138295943934	-0.8224085853770198	0.39683132939651344	-0.30142223695665565	-0.3808065053668676	-0.3713229877983717	-0.5058676776122394	0.9054029826674013	0.5864352788834134	1.4435556517693497	0.940861447472525	-0.21638154168305396	-0.11936337582662498	-0.04102133435217027	-0.07728267084052846	0.12074043441594381	0.6325981057252459	-0.1075240734585164	0.26570125454126753	-0.33712537511025475	0.26399325871746526	1.238562018396842	0.032268046143758854	-0.029324075552321395	0.39307342050406624	-0.619017420589181	0.6148109199135264	0.6177382454214772	-0.4039855314868562	-0.13856484111172201	0.6125424155218204	0.08643760976023337	1.0565864225423374	-0.361432784388704	-1.0663532748930888	0.07050110960895975	0.5438358387107687
11.nii.gz	0.22149731120784028	0.2726434465151904	2.755885053584519	-1.5685085150172773	-0.9732848535089806	5.39209833930832	1.8595929367224922	-1.9057098349704769	-1.4149429481138667	9.939500364465273	-3.3960664596166388	0.43921073312801356	-2.4469893262140774	0.48342296777844174	0.46841325068208794	-1.665436139054382	2.3405003646433555	-0.8020327421092169	2.76530744272408	1.0997924589646617	-0.5395187921786762	-2.13564651626113	-5.160846801461941	-0.9185549696070001	1.295575008158915	-0.14635187046659348	0.11238761683223011	0.12908504975404853	0.425320797694919	-1.4513818466191297	1.8293682381730567	-1.865687236552395	-4.143514077472864	-0.6425413406855665	-0.7016373752376083	2.4119298241983573	0.18296846094787883	4.707162521191839	-5.523425810537868	0.42880795924859455	0.24631378276989063	-1.0973759400387828	-1.6652390578755267	0.12596837490510243	-2.064821127200074	4.662489209807059	-0.04311085526296864	-1.2320031241607423	-1.1754887145574435
111.nii.gz	-0.8067642728782706	0.01604383319436288	0.7862400666388247	0.7133995084597765	-0.9682983498646751	0.11407378905185694	-0.5691333591436801	-0.22779429737189424	-0.7862464611200296	0.5078575256010709	0.049165038043620914	0.045313915769566546	-0.8601503206153085	0.38447831176564096	0.10158626071912664	-0.20065882030004698	-0.038980248109272496	-0.7589927413282055	-0.38353345865219507	-0.0011320130996821734	-0.24173082346451102	-1.152839894150669	-1.0454384951813065	-0.4788309469037487	-0.4160684074716531	-0.5382464078038484	-0.06134875811764921	-0.2658687703211954	-0.913352714543419	-0.3503823848262272	-0.08654313523067152	0.7610504228343288	0.016446206967640084	-0.7272471848798623	-0.7060992432543522	-0.36920445265128715	0.005495384494182616	0.13391175218586618	-0.5571196758772597	-1.0069856888142288	-0.6626273667130992	0.4472525485066398	-0.1465685438177821	-0.8152270293642929	-0.1671307408930781	-0.3071087069521218	1.5605630794338554	-0.4134049642349149	-0.6383519305221748
112.nii.gz	1.500360068964356	-0.03637132174114045	-0.22919058797797984	0.9224690752344832	-0.7174579739176609	-0.5845064782817482	-0.6983248052441104	0.43695054810145223	-0.2237164081885206	-0.16678938678214184	0.18047902625288392	-0.302789172822609	-0.06378502588251271	0.05275654068749877	0.12074260993623644	-0.019218787762091478	-0.41897646405260675	-0.4918815395854016	-0.7932063692669098	-0.15015559360237923	0.0712126788407809	1.2965007762259824	0.8001882084133325	0.1278160943992186	-0.6436923935601611	-0.331251950840184	0.8013251087709081	0.39286326040401437	1.2221563568625686	-0.24388347012601616	0.4156386944777244	0.5970910161296186	0.9199646067833624	-0.10161801211610536	-0.5531268442022973	-0.0818332792820388	0.45107293874692705	-0.6100856507628495	0.06779100611658241	-0.15014743864285868	-0.6134319149349122	0.21911886144982326	-0.11990263571775549	-0.38813890010894014	-0.4863363593202512	-0.18715341461480717	0.3392660640924332	0.37937047513293465	-0.7784413070307397
113.nii.gz	0.5812050061084088	-0.29432053388236495	0.7428332996670937	0.8481946159933617	-0.5341695926196767	0.5793233720304182	0.5885677103065755	0.8923125552272475	0.6810786050334106	-0.5258459256460328	-0.055880692174388805	-0.3950052526559303	-0.47502742591874714	-0.0719858489764878	0.662613841829879	0.5537420860858968	1.1484203743802885	0.8864310339931133	0.8939548857457367	-0.9328704820365856	-0.7952305604610651	0.9686673140402976	-0.10023878264564327	1.138740907080619	-0.7917071315019889	-0.6198878928042632	-0.5499076770159079	-0.511649715945123	0.23026198921599808	0.44448028054327754	0.7581927517850351	0.13411638135699785	-0.02920057565156321	1.449666782099952	-0.8131274062651715	0.9001360863692044	1.5159565211162358	-0.08000174137690694	-0.35652622258472366	1.1793709162803194	-0.7517781903221135	0.5023456324161245	0.4715283075708024	-0.8545108668087946	-0.39461574727581605	0.06059679512120836	0.04090996173218624	1.1004262189787304	0.006091378022829666
114.nii.gz	-0.7508129713109976	0.22741988604050653	0.2153717264829554	0.29269775256705666	-0.09377201628336476	0.1319430223371006	0.4661044102645426	0.38074245431433074	0.04661959599640566	-0.09295750313710352	-0.1387681745396443	-0.4959730726217932	-0.2932495882942056	0.09933318807665997	0.23793234707774955	-0.06285497976173998	0.32380907509117757	-0.04463167027480247	0.2307579827594734	-0.2912203531018794	-0.39418452251286046	-0.5418505877942876	-0.025409004089107446	0.3564775427488111	-0.7264760220650087	-0.43860638363355675	-0.18344263506005493	-0.7642600489427055	-0.7967884489798701	-0.2661638746409298	0.4579372329445928	0.588731281010216	0.7888323230453121	-0.6915208632835684	-0.6704627552021579	0.29209573262957667	0.32006653968248977	0.04814566147118427	-0.3715862733117211	-0.3782667627306154	-0.7344848689051686	0.13985192777319988	0.390204049698771	-0.6566194072792156	-0.6195636671000522	-0.14937683175291128	0.491729952115729	0.09300703244950595	-0.8615490406419584
115.nii.gz	-0.979551854701167	0.3693533504409467	-0.7154259917445996	-0.27889083480591337	0.4740095288281017	-0.5809791688037703	-0.5625133383210078	-0.6896608320118501	-0.6486646602206579	-0.3136152874923264	2.728899140805718	0.15264349547123562	0.9048014214265256	0.2866945313823989	0.46874522077572556	-0.009956255499437806	-1.0506635792804377	-1.1033654280766334	-1.3395246266932785	0.7617944249065225	0.4701126032777868	-0.19145163589870676	0.5734425052775337	-0.5908956713631929	0.12396948606185505	0.13342747432681007	-0.9324934450864176	-0.45168265864086476	-0.9373122553968314	0.4719391498468317	-1.1453210691516407	0.313126246106753	-0.12609510225467674	0.5546711207000533	0.5596577148448392	-0.7083992218611924	-0.2653940568155585	-1.4926532272236432	1.4184811124086356	-0.14659297949434333	-0.3737380226350461	-0.24899864276899747	0.6474511800852543	0.2565697413145392	1.6336207811384056	-0.6619773932415997	-0.8533217628684752	0.2969120553420793	0.7005378964465369
121.nii.gz	-0.6364131589094209	-0.05946313286610097	-0.27992006965591165	0.6697555803479195	-0.17450056605965433	0.9096979668358951	0.8532236712967604	1.2711450807617273	0.8772807433388017	-0.8282841281996212	0.6003594686209257	-0.6281370413184931	0.48845379989961196	0.5454348883236042	0.1739511953027121	1.1419759801650007	-0.7025687264730589	0.09370086460287053	-0.11636041050844059	-0.22582468769395767	-0.5559146112786293	0.8283371810496851	-0.24158912189855616	-0.5741789552016375	0.06070748588125601	-0.07486703807685646	-0.6574396892399199	0.5594290812621097	-0.187548510428141	1.011298291068047	-0.5697566880844824	0.6175749288079229	0.42444986969613047	1.4829067181560638	0.11889448100937498	-0.8207156210259545	1.1042348673201963	-0.2584899754612575	-0.06867077373488463	0.9271641708089663	0.657216608273504	-0.21542201648024228	-0.16305358325630925	-0.22682828828776255	-0.3564486627428955	-0.2423312892867955	0.857431521135243	0.06987016299060068	1.829811211748567
122.nii.gz	-0.9135047490500113	0.8986479248005692	0.5709589702457024	-0.04467990248795789	0.4247461252764754	0.4759055295891942	0.04641264817573881	0.2959463351318507	-0.5981876564536102	0.0889341014555543	-0.8036654471078636	-0.3117048857704883	-0.4484719090988823	-0.23152500969976553	0.5458864132075437	-0.4244980813253051	0.2883018483257309	-0.10783284709483293	0.35588973116483935	-0.4079272079507024	-0.42191632191648104	0.019819964274077905	0.1922496041902407	-0.43523248721614466	-0.220528740273896	-0.2670593797503611	-0.2614756824495089	0.2070771330395333	-0.33251712336703176	0.07876116916827351	-0.07892959527912127	0.352604100953098	0.48439209761031	0.7346639543244536	-0.28842518329154476	-0.299327627469494	0.8411005076322724	0.25441520728908074	-0.3068377769492006	-0.31596189824801374	0.061977749126513756	-0.037558817264170194	-0.5685416563836486	-0.20040543715971526	-0.6562557849016386	-0.029289614996298768	1.2922861349854475	-0.13398472168277503	0.3191467878176128
124.nii.gz	-1.8566632930992624	1.332125001282809	0.43189158621174467	0.18315746283084433	0.27890041258616216	1.5436125703982764	1.013968446835374	0.9255689862061138	0.5208241968098278	-0.3342468654296176	0.5349454402570376	-0.5712913325222609	0.5178380570767469	-1.5975480782484712	0.5544094159233449	1.6433972946433026	-0.7850378583157541	0.055148397672013245	0.27267973558621605	-0.28053967642882854	-0.5511144432777649	-0.4038087817712301	-1.2757163173793593	0.6352872592412683	-0.7901776209747582	-0.6829169568484935	-1.2266998960064102	-0.7536516133306708	-1.0157557539483073	1.7921686723497605	-1.0364358375725133	1.3307795365883508	-0.8647785481170127	1.0329839394295879	-0.34796442616856266	-0.13683877373841316	0.7705794727998377	-0.08506830819543308	0.4185058073496934	0.30890742609812155	-0.4657173492118323	1.203068283648793	0.5062761632792078	-0.7389452007759122	0.0853022474028714	-0.38808142660397665	1.4569683619568263	0.9863619811918896	1.0692527036914958
125.nii.gz	0.8143793020974456	0.31836954655092875	1.083808079883687	0.7904070417047694	-0.2627072949962899	2.223720479225068	2.54701955689227	1.086022091831029	2.480780193099796	-0.8079604401982634	0.2066539454836446	-1.0406481415729296	-0.47156135185604664	-0.7389711133033856	0.48053707102115495	0.16852750605523908	1.2819492037117415	2.5588964560579903	2.5221982033930077	-1.310084135572568	-1.2375208349626377	0.5852126700828412	0.5999664128958296	2.4302172480301225	-0.9685685317574816	-0.9651035995296722	-0.2715204831973264	-1.5204227632366172	0.0739439833689453	-0.051196563627088784	1.201422210892995	0.17187925007608382	0.3410711122862893	0.6307082189845323	-1.114307556693628	2.1456221153988806	1.280129552305042	0.4649234470733889	-0.8253238332882122	1.3104175855060958	-1.1125341558389097	0.6016894604879682	1.295306409838923	-1.1558154050589307	-1.062344031894769	0.32113480903034153	0.7248617232630558	0.8937713476881697	-0.7637311351703047
126.nii.gz	-0.4775104583903123	0.3347598693262218	-0.044176129552016594	0.5652839485895372	-0.04934603359852266	0.42567544776435357	0.31898322880859925	0.8314853855074995	0.22598621364700733	-0.1216065627391416	-1.4888801216754688	-0.6465517688484587	0.25372492351953563	-0.15831240927214899	0.5911808141888554	0.09556064720232069	0.18706079187893818	0.17655379552285455	0.27223984308431415	-0.4530963082071959	-0.3726577174445812	0.6544504048819283	0.18816742114369664	0.11536410357746274	-0.4718682092980387	-0.5034129311863188	-0.7483698305902953	-0.7698728627761443	-0.4396660357990013	0.32380887588927215	0.039043962485828844	0.4890638941423195	0.5093769203328377	1.296733138533382	-0.6992537324165118	0.478571173083469	0.9690885352911265	-0.21112032335858422	-0.3145268883430866	0.1284545598279617	-0.7113728900361213	-0.13960042367096356	-0.0761058304080592	-0.7248188627804952	-0.6296282069174206	-0.1745057516999191	0.23208595207485186	0.39288638412533916	0.2556747789055222
13.nii.gz	0.15343500973918253	-0.05714906748293395	0.06923055956427886	-0.8448314785686697	1.0815998050501912	0.1733167459119613	-0.31136924311857106	0.5357052355032249	-0.7804176097145141	0.05847289122339908	-0.6235521225384266	0.541115422175036	0.5543368410562761	-0.020191534327322142	0.25709815704563344	0.28109313262632857	-0.06679359750498523	-0.4454921460118962	-0.20526652018562577	1.7144109086688395	3.1337153485209064	0.512483359248769	0.3534527053710386	-0.43045209617659336	0.21971575181993983	0.684084103111928	-0.36679826665218207	0.1370748749103926	-0.08639705527961099	0.01011117929883747	-0.613214807499118	-0.9435429959013402	-0.5525423613313396	1.4024602272084161	0.18413397427697278	-0.3399067024147257	0.15201961416863716	-0.28767849322085054	0.05230795601064589	-0.18484232863816588	0.3326044982744774	-0.6689921005078218	-0.4103266819367103	0.006619562523879195	0.6997684031049765	-0.297472230491498	-1.055050144156958	-0.690483255082393	1.6571379092424492
130.nii.gz	-2.6068304126048383	1.1348669005636585	0.646220417987528	-0.4652056181029222	1.371278688875468	0.7669891714768843	0.7663604423568134	1.60107209948468	0.4621018893473782	-0.1759126302382482	0.6208526290854403	-0.48851435804687027	0.6244842686440953	-0.5170154571155255	0.45428193333061945	1.5052917134180563	0.19067006236776654	0.7284385237349705	0.5826568429074138	-0.6826618175720428	-0.7327161151873862	-0.25388592707713015	-0.9676314078658353	0.5988825570090989	-0.8095719672113738	-0.7579964350602039	-1.874105366954635	-1.0534604682241737	-1.8556482356686275	1.8929579202522695	0.10939420402188366	0.6844148009166089	-0.7853671687404595	1.8122941372711436	-0.3801780324624625	-0.05939597117156442	1.003067743539278	-0.6389164380168113	0.39085918536720604	1.281728076543835	-0.6059798210923037	1.2236738615714255	0.6211781678011018	-0.5646435834172657	0.8211967972094911	-0.26142660243426774	-0.016138616365638077	1.5956697805986133	0.14765627424915845
135.nii.gz	0.9325511062385817	0.1842603668734201	0.3085749641404299	0.6861826386491711	-0.5436214955448272	0.13120711399935103	0.24147608959083958	0.4348992799860272	0.46498101094724514	-0.16202342966145922	-0.24626499220853806	-0.6542544099392288	-0.35273973746089277	-0.37319889302265735	0.22937326706519728	-0.30305083865906113	0.5139698142372493	0.9235603736333086	0.6745901188753748	-0.7795531321831671	-0.8572203534366125	0.5973481493982868	0.8211426127423945	0.8338032774379085	-0.6335905477380439	-0.38565637849871415	0.3685593987953392	-0.7226911567704204	0.6612499694026707	0.08764859853918175	0.34319364788367174	0.7772916107867083	0.619577524710281	0.014560932274443317	-0.7250221321753915	0.9100685137249263	0.2568253457701865	-0.15780928245304462	-0.06221289219572155	0.27718886274312454	-0.8646127398796677	0.6462692731748921	0.8738556876596664	-0.7827326673288496	-0.36327533816456464	-0.10440971857627417	0.43099926434223207	0.6313501367251968	-0.2695511417552253
137.nii.gz	-0.03761196621901087	0.3315640064834239	0.612265243948569	-3.2378048229473784	1.6048220744338364	-0.8475765109187565	-0.5522912347276654	-1.705260620992501	-0.09396229509979194	-0.21483530066904075	1.547724969004737	1.9613097978017295	-0.32361318566437897	1.1367292936778557	0.07807501255599901	-0.6706442776401189	-0.5404176634259528	-0.39228130232787384	-0.8890414574818704	0.8706823798345866	0.46458764306953587	-0.8771231565378161	0.7921893921020129	-0.42211891741304214	1.15683007903842	0.8535994127778579	-1.301461881063131	0.3373601496328236	-0.9288792667042498	-0.8059111204257763	-0.19061130064853898	-2.6039749147424383	-0.32965599892831626	-0.28713835512698077	3.340446392821554	-1.0289865542527104	-1.001123090203587	-1.3916576105379248	1.6513100505868417	0.6727609962461251	0.9803635967531026	-0.8201834213877917	0.07220863670522464	2.3464567116886994	3.56215800363579	-0.4712039375305873	-1.4444243038178217	-0.6019919114356932	2.8179004632226268
138.nii.gz	0.9773891630805897	-0.4462820126825789	-0.19842487739514086	-1.5854936069767716	1.2755117914061573	-0.8086110690282051	-0.139628887460129	-0.2643280045945138	0.5529731493498069	-0.22638036607605863	-0.002747777273394025	0.05948367861388811	0.07840331352002372	-1.578557439215459	-0.6964097063050874	-0.46405096040281174	0.14221922916917254	1.284094592417927	0.6352431340712392	-0.134303327824755	-0.322071232052008	0.7837009597604403	0.5811235765791073	1.9516005838889423	-0.13246053779113018	-0.04055395282329725	-0.4040188106960151	-0.33864280477367337	0.9569217753368119	-1.0584530193910608	0.7915885192146805	-0.9829832686997865	0.9601101346891913	-0.3930487016523816	-0.19119558241013232	0.15106232751510437	-0.6047015560034477	-0.639714263914466	1.1116759281605273	1.8690711145152765	-0.27565663715742195	-0.7646094499149778	0.9494403802986507	-0.5437695029899525	0.8041676553435574	-0.4123116248093475	-1.280932910180453	0.12950381689993318	0.14716647417772558
139.nii.gz	-2.1463729542990393	0.28104840712948936	1.063603795565327	-0.16431695916076722	1.1064809148902603	2.6695298036889543	3.1064135870026326	1.6558778534968481	2.5017809141547116	-0.18397009931861258	0.1022555773836975	-0.8280105976786661	-0.21951388514794914	0.01504967904645902	0.010061965747865192	3.0869857536857777	0.19859446791431437	1.325312459708622	1.3865041584193305	-0.8503341942002359	-0.7784255720311029	0.5688698537145777	-0.1248889398073328	-0.02564422565538627	-0.4410089985375467	-0.516938809405985	-1.2464525037611884	-0.25543829003276797	-0.9312092057640159	1.2075169805722867	-0.8205272687579505	1.0826079272979725	0.12117078488645298	1.2365996877258627	-0.19874909704727037	-0.4189687066031086	1.0934600299451567	-0.5432009992274426	0.5484599207783853	1.0081038810594036	-0.15306381029403024	0.42074021949608165	-0.20014308100866723	-0.3297128936130974	-0.05229198853367563	-0.3029684046758432	1.4498997353367185	0.5943015896326016	1.243588656724564
14.nii.gz	0.42036981064276097	-0.4078773436053491	-1.1056334467780078	1.3043507062508954	-1.4808179192920463	0.1694895146546789	-0.3581498833374179	1.340467533141453	-0.1887008595576071	0.17660001446820747	-0.5395115768683377	-0.07201590059296943	1.3496650722797805	0.7558324388697689	-0.32239859347915995	1.5266204188779118	-0.9636901024093801	0.5966394640012256	0.28689341573469246	-0.5837836074478624	-0.6955901841306948	3.3850973261312185	-0.47391273322735444	0.5451407856797686	-0.603945944623773	-0.5095469277122939	1.3560337565220137	0.4246891002367153	2.389768057543573	0.5036200319119426	-0.33246948032287404	1.4725167501911913	0.626812431451043	0.6387474374137013	-0.6434462933687245	0.32215913910762883	1.4276734614403819	-0.17943784541185717	-0.09857016396618122	0.9680625278219545	-0.29037295890731596	-0.255158930174177	-0.24651398085553933	-0.3496176998815453	-1.4941508772585192	1.2845766037182842	0.7686459093880006	0.9125625181164108	-0.13073427131595375
141.nii.gz	-1.0568874924841756	0.5012977335447397	0.953753648684963	0.046930914604377455	0.11520357926660248	0.7125809039103549	0.4334273200315363	-0.3140040283537459	0.017038626135151797	-0.12380809402303021	0.5110078470982183	-0.4222422518947917	-0.9584854098388524	-1.6580366858212556	0.39532000458242844	0.6289054475972229	0.3427115385832861	0.4727520007928572	0.6968119212883798	-0.4519810847076697	-0.34948873285747634	-1.0673325908692817	-1.182823540389969	0.3802777936500888	-0.7373917710333614	-0.44658157693184974	-1.6088524212253588	-0.9999149205703446	-1.2713515564780524	1.2858765862408195	0.020172430525322662	-0.31904149569018425	-1.403777641509923	1.804874889517231	-0.2981808813493896	0.524490570830486	0.5682213534869118	-0.032727716940790706	0.10420152808206559	0.2621783840129595	-0.6086328502481655	1.3243618870908473	0.44815835983060714	-0.30972744499264226	0.7500622215615647	-0.2025210267067799	-0.07953840993974916	0.17297790931975943	1.19461651499839
143.nii.gz	0.4450920884090925	0.037527751727777024	0.27747396372393457	-0.14147605400041488	0.33242855136398747	0.30135772770627095	0.6953946725804423	-0.05679660058906368	0.45512228834313295	-0.16289624942269615	0.11878319490577437	-0.0076187122165969215	0.3565827226822278	-1.2433084440656987	0.46472543386143805	-0.2831311080221091	0.379036993082103	0.20363402976386097	0.21913091313319064	0.31503382629845045	0.8059886634602309	0.9425211737954349	-0.5586501298867272	-0.34878333702719605	0.7730900185976614	0.7510345269458303	-0.8666373732065424	0.03287929853940882	0.9214279453489947	0.11867964020137198	0.2726034550906508	-0.9820315799775816	-1.4466747042404218	1.2864526161419187	0.5098735831413277	0.6944873356407216	0.27463377486441065	0.5747464955942914	-0.38259605565081406	1.1066138473384064	0.970031139401885	-0.7037320057178655	-0.31378567414625946	1.219593655689062	-0.3141452711672446	-0.004113211532352628	-1.2353238214086695	-0.41925496971324583	1.5782893784595498
146.nii.gz	-2.041134884931557	0.2890534159988311	0.19099147213740858	0.7118183223182484	-0.1156312410532714	0.5975882684934234	0.8147235753793225	1.0552676129464595	0.7077167038615098	-0.17394154009462864	0.4888283782625977	-0.7216665121715198	0.3747453388489764	-0.5070778267071819	-0.0535431034218806	1.5694586380641318	-0.8315939386764674	0.5726827744358345	0.3103838205734331	-0.6893231218990433	-0.709620104611765	-0.9190115906704441	-0.369134433312392	0.8592908512431001	-0.9186211917460189	-0.7095247687404718	-1.0596854754906175	-0.5963050295333554	-1.3397235835633188	1.6899141169674485	-0.7873372966626202	1.8026643430298015	-0.05113661429064151	0.19399969137037704	-0.2727912564886065	-0.37542532084990216	0.4901176606405881	-0.4011746473580508	0.6035255132384766	0.3504489182252027	-0.39403594991601554	1.9858009330256257	0.3898282514657442	-0.3763822560142549	0.31347639620834733	-0.30003228352406214	1.8915515091186073	0.9897116488826504	0.2577900670703974
147.nii.gz	-2.164199039575757	0.8217202185905895	0.5069636429896749	0.15181186163322352	0.5059092597499594	2.288075854108554	1.921998792824784	1.1311068326977773	0.9637400410416955	-0.1466661032570196	0.14600291913812863	-0.5007753881817968	0.5229472716056902	-2.4294170050453103	0.6241691277390564	1.1743480596532971	0.28574600654989046	1.0217935786572414	1.1874258388968166	-0.45954416370257806	-0.24966406703122043	-0.28314816745750093	-0.8866911683876614	0.7409325829744402	-0.45371358334158274	-0.25441864986791957	-2.7771850629692816	-2.641692394541522	-2.014738338025922	2.6277683389875515	0.17262616343824047	0.15345091554902474	-1.1060527751857907	3.2019026003447477	-0.6618136471141807	2.246959664958328	1.7916007209118185	0.37371564372553956	-0.353340627160642	2.7044316949542186	-0.8568691509937162	0.8189161122713988	2.5625539425224813	-0.7587301883913076	0.19046580010983646	-0.12010590347060593	-0.6704157771715641	1.7746886454368511	1.054004093200153
148.nii.gz	1.7501042871882844	0.0018904835567722285	-0.40842994888228934	-0.8489322679955293	0.6521293659501322	-1.8143415833924124	-2.0117789684998284	-1.3189644427791418	-1.8112509283374374	2.2679430752259053	0.10261811058991586	4.317217430141699	-0.4183314167163374	0.6809745516544858	-0.46046584029656484	-1.333142640032463	-0.6416900763787281	-1.4886388260867143	-1.581802425038021	2.519546273375169	0.6999589382787911	1.9006774022808748	-0.4348807814763803	-0.8974238451651297	0.8725840612769309	0.40002749856734027	1.558962996330349	1.8640896340765585	2.5456097406764133	-0.6487942013473702	-0.6288090822260711	-0.9775955171996134	0.5564093030214456	-0.3596394970077862	0.7716716485138305	-0.4620882882646215	-0.4922274758291487	-0.6917997108223879	0.6979354408566412	0.9118726543412867	1.121939400469999	-0.9456829192473944	-0.8805067532459078	1.022534110337411	0.06687539774426171	-0.4601482870430193	-1.1789384745644622	-0.8293013356247737	0.34584799893368684
15.nii.gz	-0.16462706924836537	-0.3035680525128958	-0.13839173000479404	0.7870968595459401	-1.314261247515509	0.6798940966760828	0.4410256299115433	-0.20739006298855908	-0.24622650753783457	0.08258718956078713	-2.1159182387441735	-0.650782253503676	-0.2670326402945952	0.08010072684432568	-0.03384794986571229	0.540009598948625	0.6860020891023093	-0.2949171469643876	0.8697429758364609	-0.36890202525688476	-0.3774088498768092	-0.43902385669582544	-0.843891478855906	-0.15179133920806304	-0.29253420885862946	-0.10231245900421604	0.9873725303097152	0.4981862074460182	1.037009511829396	0.800508314497713	0.6098890382889026	0.06535493517353005	-1.588639467081277	-0.6789986139484455	-0.7136440477457848	1.051218030033858	0.35571990360070216	3.3350871636854924	-2.3384572150038943	-0.8773291931915738	-0.41100995106194477	-0.6325580303518085	-0.7497422365049615	-0.5222163152253116	-1.5399974189220011	1.370740729373738	0.9358871754309986	0.11411416884264337	-0.8070420633170096
150.nii.gz	1.968497504643991	-1.558600683477338	-0.5364942494602805	0.7559668633392952	-1.5607959258227095	-0.514472119654861	-0.6051984138388674	-1.279456294199352	-0.515258119521753	0.032058844350562624	-2.0311950409329764	0.22327106542351588	-0.8940193027043372	0.9566230972840843	-0.11435022354442881	-1.127140789265316	0.31447622448108103	-0.6666942402003972	-0.7134377115500666	0.35588378788220787	-0.4934467245609232	0.5476085467849606	-0.8610929745485393	-0.2676136090212653	0.5311101525365334	-0.507347023992263	1.48112824697768	0.8603105156875163	1.3915206604227428	-1.0844100546489712	0.6147167238406123	-0.8485121093768282	-0.10660864818451528	-0.45917544628545515	-0.38195687789174054	-0.03654450979439862	-0.05958926475385321	0.4571810162718617	-1.2242533189868865	0.7081976998873175	0.26639144007533755	-1.0574490012462159	-0.6721116727650338	-0.24239090419413628	-1.1437857799151228	0.20445704562301473	-1.0531758911330322	-0.658371597444356	-0.5545356558223887
155.nii.gz	-0.6376325924224959	0.8429975154774665	0.7373042637923037	-1.3105128701619604	1.0912954343929628	-0.9386816583422083	-1.0578234716745025	-0.6919806863735845	-1.3751433725838011	0.020161890300391262	-0.7946811615505637	0.05065468636951357	-0.5145157008157283	0.10574257571917402	0.7525562681965158	-1.7174824118158778	1.2135726233715236	-0.02612103507675578	0.01683737212009289	-0.48088822266694836	-0.30718014591957554	0.26328115346566056	0.7902484923044573	0.8041253929906512	-0.7250757650706362	-0.3939082299867341	0.15134397921363527	-0.39748533668324965	0.34396687231662304	-1.0216963880056282	0.7160733794884053	-1.4374037526967145	1.1706995161600577	0.14155287688874005	-0.28845559346141114	0.33179042646522644	-0.11229685809187248	0.3111203665624634	0.9486335909620235	0.2934361542021029	-0.5225965987465584	-0.3437887177085269	0.16098611465004983	-0.551017194921213	0.7383003403270919	-0.33120151103587636	-0.9987241572370074	-0.21993305162518312	-0.15367727872934658
156.nii.gz	-0.8388510808275057	-0.33199981975914844	-0.5559966183920154	0.4114377303037558	-0.35083554921776516	-0.5804008595101232	-1.23589796741213	-0.05688690220921023	-1.2712103490369564	0.043818386884706975	-0.3699224765307868	0.6734131036258877	0.35332036038849873	1.0893477216189418	-0.34924674244761333	0.32426794279693105	-0.9740695169436651	-1.123016980371861	-1.0048146624780223	0.046964895454297	0.2392254415000858	-1.2437103145075301	-0.007222192733200865	-0.9844203798142891	0.2255720557087767	-0.1549556294338326	1.0235083452593277	0.969905865993077	-0.5664836236449561	0.03232919412792563	-0.6330973428478969	1.4005778264860163	1.1874058298751096	-1.5750294218097147	-0.042316794844317766	-1.2045482714803923	-0.9548200716157411	-0.06769151809668762	-0.27574219437596426	-1.1206788325355332	0.3198606904496255	-0.6667958866354295	-0.4878277380195179	-0.2780878592607388	-0.5032893579781819	-0.2669780410755604	0.5086995972170982	-0.490795065644449	-1.089001332012522
158.nii.gz	0.49757029617320214	0.383382988074127	0.44758716858440184	0.3053600429953111	0.33380506934460563	-0.516225860920404	-0.2578136407500144	0.34055124002520715	0.08387489042196064	-0.19550441414829706	1.053937732661871	-0.3776068400780179	-0.7301035942745695	-0.11984613650899895	0.205979351900085	0.07940072004648492	-0.22876874207584702	0.33996426096447535	-0.15264275840226216	-0.6408036167995748	-0.42532780076666243	0.397992928259562	0.5158680144368144	1.25719850526455	-0.986503932141328	-0.6653087423413195	-0.2284965818098376	-1.174684729896208	-0.0024989463600918363	0.12446142372451025	0.07771349500137574	0.7959316562522067	0.8554163248240815	0.24790186864383196	-0.5689396075680561	0.3759407240789285	-0.02306039447097585	-0.786114656317066	1.1753307583998152	0.5402378659757618	-0.8904018106571732	1.8457686972603584	1.7988687291056034	-0.6979614688432775	1.019940505415746	-0.3599585050123742	-0.0671746883500004	0.792268675892678	-0.38649477487119466
16.nii.gz	0.8969105116560655	-2.109811345277083	-0.5291789929166363	1.7159383215156871	-2.927226842860987	0.4310814259032766	0.020207480282123543	0.22285045686243188	0.051534716159091616	0.3097791564513639	-1.206026810612712	-0.5767469679928169	-0.45572300393159054	1.120320793194503	-1.4958762718577507	0.012386111758945112	0.918222879328559	0.5799149799690726	0.9358543428878533	-1.0012369576622995	-0.8752341350859185	0.552555226582052	0.8211953517489693	0.6248538706443036	-0.6178896526873675	-0.3950038760671209	1.8598607199212824	0.339902104710579	1.4589120260116812	-0.4554508329506413	1.3268340128396245	0.8015842489348809	0.09368512086598514	-1.1159514796399512	-1.042465164389358	1.5740497018948998	0.38382915249245203	1.8315198146175105	-2.4853656827859796	0.3085040706020314	-0.40030931122301117	-0.40638489852541276	0.03845896092950689	-0.43984283744078767	-1.7354125914974816	4.1165560135192285	1.5787022585264316	0.3871678660193577	-1.695255327050571
160.nii.gz	-2.2666264498925432	1.0509542200149364	0.22596827282413792	-0.05198816139113033	0.7587407658221609	0.9367617782424644	0.14546494391105572	1.5503220428158289	0.23144164250974364	-0.3022069511596238	0.44007266238225445	-0.49344633872447746	0.7887779659324223	-0.8550809149339266	0.6586526970144636	1.6170976575580773	-0.31590883674477627	-0.15244622837833255	-0.04342041158604002	-0.22718231419916113	-0.6643741814552356	-1.5103067003355122	-0.901589360453763	-0.2832306963367344	-0.09309763220316787	0.008086193627377196	-1.4820795885501696	-0.6141115061279739	-1.7447081829428246	1.5309558518146267	-1.6298116788669896	1.5746491553489064	-0.3852061027726492	0.23194503910009845	-0.34262591707416507	-0.7866797653029571	0.3787917058946919	-0.524735726775194	0.25344009159301095	-0.3694778918037252	-0.23436872576624196	-0.3885052689948331	-0.11686196385742495	-0.6154668516015905	-0.1904780333248542	-0.37365068629019066	0.8513834764405247	0.3911319608444962	1.629906242479885
161.nii.gz	0.566194949967148	-0.47043298423798285	-0.7102090745203375	1.080489564193276	-1.0064323399915842	0.5696550844604524	0.752892414800018	0.42632552133262874	0.8420579715544919	-0.20620538420576057	0.6329012731994234	-0.5595339392503877	0.9953289313776252	0.1287785262104381	-0.1098845517674586	0.5701385599532989	-0.28583175232473496	0.5987376818639248	0.43446363569217644	-0.6003924060068949	-0.3903106584265542	0.17601619055120546	0.23093218003868574	0.5458820641555534	-0.635039687233596	-0.7266382506058726	-0.18703390194808733	-0.5411322549477532	-0.4762754545733193	0.8623328024401008	-0.1285884240215306	1.1077258922931477	0.4702821663699815	0.0924479536882425	-0.6027667768788095	0.06239845652355372	0.5915020747737001	-0.25726936642183357	-0.17569529122921002	0.8165166973724169	-0.545587624509819	-0.6591675349179845	0.49253851289894823	-0.6542197736903139	-0.5229361852598952	-0.22047275974586855	-0.6649358111413676	0.5025730152203053	-0.45772037518536
162.nii.gz	-0.5981488952822321	0.7039515505413988	0.8727762299703211	-2.478528850919533	1.3688014426487891	-0.6450247129878698	0.03903386687222685	-0.9650969925679798	-0.33498611680075546	0.2301170576818892	-0.9295982056960137	0.6409697157239591	-0.5618643977273112	-0.3267242873274224	-0.6306930636657448	0.05620100430634955	-0.20926999221472378	-0.9371937453139642	-0.6396423051985173	2.5670315136179744	3.636729533221001	-0.5407645417083065	1.6626809602852997	-1.2184773785809122	2.36489410154927	2.7326077238055624	0.13492358729587975	1.0065562842124158	0.4717602734841153	0.29968298159622586	-0.7398497484521723	-1.5818444018105604	-3.400012976706894	-0.4188557277980252	1.898947421722337	-0.30032961824280824	-1.7261951201659609	1.1676186333170164	0.7811587193863191	-0.41160723135649274	1.0736437550302889	-0.6293745924386978	-0.48412158189708576	1.99476091349218	1.1461091859600456	-0.39562866327328444	-1.108939655243096	-1.1588479429460978	1.330954610578789
163.nii.gz	0.2816080113637038	1.0281978305301551	1.3214891525259915	-1.0435152069404567	1.564292529492737	-0.2311923784496962	1.1261346832341161	0.7970724626173307	1.6923880179578605	-0.2085122349118211	0.4343175046621924	-0.8631872130076071	-0.4350496230044545	0.5401884635381817	0.395093804138995	0.24581142292657968	1.1753558297809072	1.5858815885253472	1.2182937030088412	-0.7198005031903999	-0.42582513190470855	1.5933439978115111	-0.40706228511783504	1.1537751537404504	-0.7229818710709511	-0.34644406597183997	-0.25716502914317935	-0.4585531822445563	0.9177613754478705	-0.27816204729619914	0.8840343600620743	-0.6773533677478596	0.04655103785831679	0.4501279152394744	0.022590650050173723	0.40880625563167483	0.17804831797510495	-0.7481407850237165	1.145946240583899	1.8396949488519627	-0.3803934964487553	0.10532794871054113	0.9256557164263297	0.16721968758533134	1.133138687371967	-0.3653288438013687	-1.1957300791146297	0.5347604129513465	-0.5123687236963084
17.nii.gz	0.47628042495202244	-1.3053645596556105	-0.004877757944323362	1.3569418155643975	-2.4608572544524434	0.7151833459362077	0.16251316102734187	0.14253668768971045	-0.26960456738202143	1.286182139824906	-1.5331661287229201	-0.5523860956051317	-0.5820378166269551	0.580527810716042	-0.42257795448003416	-0.7531154756742156	0.6624737386962922	-0.5341639362352626	0.18968810770715736	-0.057130484405609194	-0.45690967328404947	-0.33714731025919115	-0.03688824811534618	-0.778426433519718	-0.1983783064206184	-0.4678384023262856	1.5036284133114213	1.3839412414743282	0.8635799633354528	-0.6979944258934332	0.6236639228450578	0.9611742328518692	-0.029449488294669812	-1.4529152297262253	-0.8257100101743335	-0.04974502758419848	0.009923065034267476	2.587342979265468	-2.37675566683977	-1.2953903253544052	-0.0362876237762746	-0.34672020354913236	-0.8535272207380742	0.017805408786390024	-1.5813819469556474	2.699766746470848	2.942825566091438	-0.618731395374133	-1.588348214386629
176.nii.gz	0.8323595463982315	-0.43322969698389746	0.30872093780839316	0.42996890656004016	-0.2735401086981279	-1.4339220953570957	-1.5421590520106514	-1.447344869403725	-0.9167640500482956	-0.170623060483753	0.09308543015382631	-0.4798762599080971	-1.6361284809658068	1.5308743963283153	-0.6862090613790626	-1.1861074595696168	-0.37262205630778417	-1.3381193555913982	-1.6290637753805055	-0.22681802881457233	-0.5035053916379719	0.9092646794273835	1.002020761056631	-0.2321036570121749	-0.6060576800224031	-0.4298254032615254	3.0071990361588545	1.8005867705478509	2.6298111451056423	-1.7670127661528763	1.3323521917155996	-1.0118316325949794	0.624559812988601	-1.134841208160785	-0.4609571828968497	-0.7600921251639599	-0.928011425504564	0.3482971548145314	0.49933196389656365	-1.496020018951557	-0.35777797377481924	-0.7102834901696736	-0.8400287787207193	-0.5278763314277437	-0.5100430423866523	-0.2477130829656123	-0.28715696040760874	-0.7351684606301621	-1.7322128827125223
18.nii.gz	-1.5770740750100056	0.368749036758923	0.4580045240810183	0.4555131789548098	-0.09013169985848131	1.9951659007654354	1.2608173134148535	0.9269951560970612	0.7876304512236622	-0.1002342748898955	-0.3483977637138562	-0.8198101300393034	0.11116082306810157	-0.6677721953054527	0.1858021389388037	1.31626314771465	0.24444384485959375	0.8903835198388398	1.4326348621646032	-0.7355007675827351	-0.8842196492851585	-0.6546063240874062	-0.9190318470999762	0.47699542079152796	-0.7926205904270535	-0.8079860972782346	-0.6036747433393417	-0.24896088236853872	-0.8384035325276272	1.6197934305762915	-0.4750044547700064	0.8959537013390036	-1.0523386003468769	0.22544742899510922	-0.48708804253880167	0.07632235648192556	0.796555552267884	0.4119986091735301	-1.1119395191155033	-0.4073166151482309	-0.3622064974805455	-0.16856853104436534	-0.24287078140060095	-0.3633633131426294	-0.7680275742670877	0.021107839800090844	0.8952122558967033	0.22321786807743307	0.2037155119118336
19.nii.gz	-0.6302613952288549	0.12383689418757501	0.9246962916878795	0.723675041434455	-0.567839275006117	1.228803206351478	0.39933593147074903	0.6523327709250503	0.2685511953333963	0.14086860004887647	-0.9384608322605771	-0.7484679149672361	-0.8181255374086551	-0.26999368992594397	0.38603507306177537	0.21896543844800212	0.48208655629835245	0.20285859578125323	0.34485876180173125	-0.7088959593511591	-0.5681339699265764	-0.5391349416183411	0.2606578072401646	0.9227560574616237	-0.8730695991122619	-0.7664513288403123	-0.6495202218069894	-0.8499499445694841	-0.7174173990170482	-0.18896125899668997	0.4483199504778146	0.47712028989539423	0.6490349260077732	0.2871536904821304	-0.8758286047599513	0.21381777022500917	0.9001510719965453	-0.21759536669152538	-0.3811215883268343	0.427541293186119	-0.7833432311879529	0.11392132619294595	0.012236733400879734	-0.7415696196103226	-0.7285834089114576	-0.12551579144629435	1.1185132443901067	0.5208718246091575	-0.3469077356322053
20.nii.gz	0.3641050930338623	-3.113651542669447	-0.0475863026370881	-0.4515753622253626	-2.0275009440777363	-1.446047935918422	-1.843721414594137	-2.2600720338445823	-1.567094306077241	-0.19200903248301	-0.8257195656628795	2.4838296419097663	-0.4149759149016949	1.6529511054505301	-0.857262745154377	-2.1233853465761667	-0.8497322940641293	-1.7203208500126763	-1.9369338486485632	2.108940163339486	1.1940220543595494	-0.675199627626735	3.063973156433636	-1.4471891327182538	2.2878100147465097	0.7468142293774757	0.6599069325631292	1.6868236717928624	-0.2183831992507988	-2.2103624712563787	-1.025144652367073	-2.3407360268539805	1.7595883534970103	-1.8328002362015652	2.068964229690313	-1.4693838149411722	-2.414578227347298	-0.3023585429242226	1.3888875305422366	-1.590690335768746	2.001421941311406	-1.1625062792842331	-1.590706980020644	0.6450536221853075	0.9700323408407328	-0.45355887350352264	-1.1112340233555078	-1.548291108082439	1.5792650251672364
201.nii.gz	0.9517924439511809	0.4624394520931691	0.26726948372483195	-1.3550209855012145	1.3779076795489784	-0.0552593120855819	0.6617163372743848	-0.6552728586475246	0.30857697560056707	-0.16161380516790957	0.3011975596795957	-0.3599256449403979	-0.9616030929859771	-1.689589357322526	0.1378598365688114	0.0005263742587223693	-0.132877198645288	0.051491019319795765	-0.13563895703426723	0.10384180852663322	0.5617411854147556	0.5494496625490812	0.6302688283668112	-0.30316368582272185	0.1834635941132729	0.564394080819168	-0.19858185266384668	0.524510727088848	0.2965936855678457	-0.644640307675395	0.01833995986004068	-1.4331547427061055	-0.3443152768395728	0.3908515930215781	0.6165510694979828	-0.7706645986309578	-0.2929235311273388	-1.2129330012346484	1.0847972696437471	-0.1402042756190901	0.5547903283787314	-0.6792958755892422	-0.5085210770838342	0.27676595215750527	1.1733103986703948	-0.3999637871112417	-1.1353641021155851	-0.7557034153665398	0.7522487766994286
203.nii.gz	0.9711512168247924	-0.5741333159589062	0.11466460171392454	-1.1213012012518166	0.5498762483771942	-1.0907380637216997	-1.0537568143506661	-1.6230950033195488	-1.234050844321886	-0.10308556059550765	-0.29273683177601073	2.233644917936853	-0.5554353700728373	0.9275396161022162	0.09775721149431796	-1.551386051590087	0.5565580161870265	-1.2197902152231084	-1.2424077755004772	2.8960923758033394	3.2959603099642822	-0.696340411914624	0.11763974287083741	-1.078960202953074	1.4578829843809131	0.7127935597544361	0.7829282418156787	1.4714357748238769	0.09352382765206829	-1.9979492471463192	1.0887750941014442	-1.675698973815632	-0.23356793783547483	-1.442407411415133	0.8195000336355681	-1.246256706075208	-1.7498633798228542	-0.47652071642555327	0.511655892511244	-0.9289557464425914	1.2214264051369523	-0.9919434150399863	-1.0338676738424535	0.647585541352144	0.4583170246859434	-0.37203058363618347	-1.1684486284956115	-1.275083652286962	-0.8866989316391631
204.nii.gz	1.4037058458309506	-0.8567970986472454	-1.129917033702543	1.005973805087453	-0.9293698600587451	-0.9611228169374197	-0.8927862609315836	0.04841775558246092	-0.2575705298945366	-0.2067121719011472	0.734455932070336	-0.3024062528131094	0.4715033868147925	0.8966981427129166	-1.156160057897174	0.8565083052736212	-1.2135527654647522	-0.4857154200931771	-0.8440270076853376	-0.36399954604006923	-0.11868597358797811	0.18717366405953456	0.3111656968265229	-0.35277501504174036	-0.5015785122994836	-0.43644101755573644	1.0302723149203759	0.8681295773451609	0.22112472810769387	-0.31806991122664213	-0.6814149940089431	1.2589101331608639	0.7962711374335153	-1.3247694776894188	0.03528037049928823	-0.9202024593882936	-0.8548009739029091	-0.6216877735762216	0.709157325397708	-1.0199736238039425	-0.016449341016686696	-0.636584271556565	-0.9305924275829945	0.47927967677301053	-0.12500954694197844	-0.30918590654889655	0.24519273555316157	-0.5061173146456782	-0.5705702282059777
205.nii.gz	0.051891738922960826	0.04604662024858874	-1.367301890578957	0.2575088535350639	0.5530580295569686	-1.088255847378332	-1.134379938559276	0.6575397183919222	-0.7242516646058966	-0.1717710248227003	0.3077151993085306	0.9156971882670736	1.7354423512387867	1.2898932641506524	0.3549640264487832	-0.2988411594911064	-0.7995448110071028	-1.2408556709477494	-1.4060166379937158	1.062416706981945	0.7116143346920869	0.35581970267786567	1.141684932461934	-0.786386580667597	-0.023176407623613202	0.08499938333866307	0.9598405857354712	1.3384408515024675	0.13839940524374805	-0.9636112534604789	-0.6486401040328671	0.296101184493087	0.9551421443992449	-0.9793214187994883	0.16284082377643425	-1.0664660958794308	-0.8795329661240782	0.08255650142203724	-0.2166088338617579	-1.4981366670980303	0.7814512391842658	-0.8265103160194915	-1.1068676455992548	0.1346429337504865	-0.46612435409372804	-0.11234154783086424	0.19997227701473244	-1.1281453915100745	0.17254000328988295
206.nii.gz	0.9027383085696783	-0.30488700186827244	-0.5521317542006615	0.7798747600837775	-1.071721250500568	-0.48977184382354133	-0.6261782772796891	-0.5353460174592087	-0.7134726136792615	-0.12374679953712703	-0.489802037069011	0.1381505368255749	-0.012440832196299887	0.5202254373390052	-0.2040754858590175	-0.36100360708048274	-0.5133553578049246	-0.8645387633985528	-0.7264510272913848	0.27370132611827375	0.627254663293374	0.11146066114918843	-0.23853707293057766	-0.8509018056585843	0.3348817906321011	0.6849055449337955	0.8082415982982152	0.748077864065889	0.6391574566164457	-0.25939788619653487	-0.3370150701927595	0.20100665490468997	-0.40443418684180565	-0.6688247814540692	-0.11057638292032851	-0.46027738790437545	-0.4130350588865613	0.2628141412101705	-0.29599714308461256	-0.845299792673358	0.17513622002328286	-0.372961342667744	-0.7071961231095278	-0.1054890980537128	-0.2863130150522436	-0.14093272216385103	0.12259633475016737	-0.9771582046560832	-0.09639980112435768
208.nii.gz	0.872762901927296	-0.27798200647514326	-0.5834698721303141	0.8626124195005538	-1.149310995377129	-0.4975655508622881	-0.5687754163186561	-0.06859022053337119	-0.5147022351504159	-0.09665000308376508	-0.5804372469965996	-0.51553911207292	0.26686516022328655	0.45731905350524915	0.07490637144393104	-0.8089427053629697	-0.043742453745174104	-0.6855024825895883	-0.5919470289541082	-0.308447445148678	-0.3502490061105978	-0.49727982650898006	0.885341202166186	-1.029639422512428	0.29684431747097956	-0.26710561277862993	0.3863412764425445	0.8385862486467641	-0.14191720009229455	-1.2999118335244362	-0.0469266201781321	-0.10642436047052711	0.9812142968104266	-0.9693459224439868	-0.42347634744139867	-0.8618065856741804	-0.411019335698717	-0.1816326070414607	-0.37629618121629566	-1.4436096130193763	-0.005488975221834187	-0.8233029267752198	-1.3168030199057439	-0.4317316457955082	-1.0418979515207567	-0.048830072598262574	0.7975707668012719	-1.0635452119236726	-0.22029642621282933
209.nii.gz	-0.35586783791959997	0.7012873180167962	0.2635666380325241	-0.6116979065537019	0.6847836914048361	0.04918265835383301	0.31068877229179154	0.04568251167982029	-0.17620402342129315	0.8242137729025019	-2.164501124486501	0.021821487091639353	-0.07297095471968079	0.07009196789712875	0.7970455106831538	-0.5613970888293492	-0.11221070353349277	-0.39421989617896386	-0.07529506156692539	0.3088381860802349	0.6320182818317834	-0.5570273809581838	-0.9937716564169843	-0.20039252434340102	-0.15932983849276117	-0.0014755862576103082	-0.5301850053169749	-0.18486479120702964	-0.5755766948295736	0.4481031987431294	-0.8661246790283712	0.6357308271292712	-0.32390176532150994	-0.08500554796352192	0.14189535001890458	-0.20386576438285553	-0.07081713229106196	-0.02450878647260747	0.3060491549824391	0.45540065425162624	-0.05804655412350006	-0.4128042100678661	-0.01919559004846958	0.5858498596060582	0.13296332793827195	-0.4133068928800838	-0.45047396354437236	-0.17325700963902896	0.701019272549299
21.nii.gz	-1.0520876302979691	0.9874059863264076	0.17143503243493152	-0.8765670045559569	1.1760545768868966	-0.28299550513740945	-0.5054794514978531	-0.20723197721025996	-1.042462971242174	0.029242851814322738	-0.6087608291878857	0.4565528052716123	-0.2705715624339901	0.08731787724121591	0.653543994050613	-1.1021202435379474	0.3857715683336854	-0.8414352278982357	-0.44322368627487063	0.32225997132918915	0.48798183687708124	-0.9213028952638289	0.6821808985783832	-1.0823762256574683	1.25792802340747	1.5063179087187435	0.20206681179727073	1.021085593135808	-0.5935355867568702	-0.9532933276811774	-0.9738891758700305	-0.23453008814425472	0.4081882666949513	-0.9915141965831307	0.5279669238678704	-0.9192305278969424	-0.6057635336890977	1.3902572384199072	-0.5984163313084062	-1.880848681379514	1.4734567697446694	-0.8035540620925287	-1.374141817131647	0.6606825764191646	-0.7281290745402831	0.11919742607152777	0.27377086777341064	-1.5413820926807145	0.5099957692290769
210.nii.gz	0.07792392823915303	-0.5116117854074855	1.0142949864566415	0.955692982181741	-0.7959631127976491	1.1983623170164879	2.433533518244355	-0.2609555164947036	3.1367900341061934	-1.224140512418593	0.718743798484287	-0.9768756442635204	-1.026393821765056	-0.6679224035984012	-0.4358124390344744	1.1521133013465923	0.2570500109550741	1.767942992370142	1.1609868247409791	-1.223924868932576	-1.0757539035060946	-0.7366158889500815	-0.3657033560896302	1.8941628261032986	-0.9645478353910097	-0.8121680742092198	-0.9169474559991508	-1.8520995240518061	-0.8715838300670326	0.6920754176011646	0.5072076194936236	1.0444478700078181	0.08653836073210074	-0.03270802484496415	-0.7111593753205003	0.7140786731318168	0.11671271402987747	-0.9399267647513398	0.7637291194771869	0.445517708157203	-1.1332637488722166	0.955737381662074	2.5605039948136747	-0.7587557328654103	0.7048991770544061	-0.5412086131931092	-0.6232198071127679	1.4892096598367341	-1.0493296950893132
211.nii.gz	-0.3322037236475383	0.5595959447309491	1.3611997894999897	0.3676240290555092	-0.09144671222669702	2.1403027727998443	2.086031230193783	0.4579382787910994	1.7803352281523013	-0.48810341364641846	-0.3575044105440803	-0.8424681125250858	-1.2810184765245027	-0.8359433529470995	0.2374767004478942	0.21764516001268414	0.8076670287060718	1.146897908059011	1.4256226021749712	-0.9359739797464762	-0.8816426198798571	-0.6775193877100291	0.2658377245174923	0.3185781738168427	-0.5984336558963012	-0.7651537740018324	-0.29361164218092817	-0.6594982619537755	-0.2711857465048874	0.030372798897370545	-0.16386062269501336	0.6647946106687087	0.35814473763930915	-0.09993895157038325	-0.8434421886059639	0.440396058675392	0.2203441266107083	0.24464569105591222	-0.2653789525108365	-0.4985800963105476	-0.7641914585515897	0.34575026165706096	0.08924408088041821	-0.892800354217765	-0.5959005586708158	0.20725134488821584	0.6858929203057302	-0.0708002550622043	-0.2550608472774103
212.nii.gz	-1.3841445299779942	1.5583930035038098	-0.17650646190361993	-0.1156850155311118	0.8445702172349135	-0.2586339007120918	-0.41381848986416286	1.3191562909839099	-0.2888741785006505	-0.6955850584383693	0.2300026329628977	-0.29423489081705445	1.398457361762619	0.7283806377786918	0.8482448337057105	1.0765990604664335	0.38141817600187	0.05820965602678156	-0.49833229796202455	-0.6794845158376719	-0.7390430927058886	0.05131569222694697	-0.29739931973167255	0.26385850135845057	-0.6600870255331884	-0.5924517952128282	-1.0962260778653783	-0.6826825202283946	-1.3664802675820082	1.3275263119374805	0.14053525790620644	1.0408212762951596	-0.4989558011390321	0.8633981326098422	-0.420815716492795	-0.7410680989747388	0.5006342876557202	-1.0370021873338717	0.5643200108570015	-0.09363923654621766	-0.6725427043705148	1.3478451176656412	0.5643999894325933	-0.7728531695893126	0.5925494616558992	-0.48821964351647074	0.9342661050841691	1.3365948922593467	-0.14435596908299556
213.nii.gz	0.10759415957726273	0.1821432170408857	-0.0911014217828242	-0.2417917897574476	0.8097826239509335	-0.4022893690213834	0.551273553954358	0.4616185814136335	0.9868683430279935	-0.9609481272127305	0.24894830666277384	-0.46855922011620693	-0.054135083763831755	-2.689718948987748	0.16896747912843374	0.9908253350591302	0.09838877992248192	1.0979723970787683	0.8923601008520146	0.3002711186789309	0.9089034763438393	0.3187029118158196	0.552628979823495	0.8666563126814413	-0.41451763340213243	-0.22282210483415735	-0.0806529843145635	-0.39246782894803756	0.2906533740131092	0.4697899570493332	0.33070051335841544	0.18076131328790437	-0.7468802160490032	0.08484623102293512	0.15780147768686598	0.1488456915429979	-0.24736166690089267	-0.5956180511087418	0.5849145561403652	0.5621198527244474	-0.3528649502415766	0.44432613238229013	0.7480701100453379	-0.015939806847146916	0.9495675081558301	-0.4172421561252766	-0.7889675889960932	0.006963029492837225	-0.07846571916680867
214.nii.gz	-0.0141534428041221	0.19641595763619193	-0.2925234681900852	0.9055846082516795	-0.47649235643052806	-0.0992265118921354	-0.035687816568264696	1.164391536145985	0.3981579430233505	-0.12609309753834735	0.1442778906931847	-0.6978649077118613	0.46101054398713875	0.5806758171528743	0.13386827134235404	0.7863992436867354	0.1717930940653373	0.6661102790694684	0.44767473565944554	-0.7332988139348642	-0.7150922703497277	1.6931869387171405	0.2762881633585909	1.2202129727553668	-0.9530447237690441	-0.803958161430616	1.0782254610098718	-0.3047416910623704	1.5682968822657453	-0.13305837692696268	0.5825347694528606	0.8041904486920388	0.7865953206074678	0.05366124046794053	-0.8316221017578891	0.9254700971004763	0.7507155991198298	0.316734514764981	-0.38952018865148624	0.6391618873354155	-0.8048221148794302	0.30994365275456676	0.320966650572053	-0.852232978885781	-1.311994358062429	0.4217429130594008	1.4506562922678914	0.9371624475224477	-1.0661988486138096
215.nii.gz	0.30511685702892405	-1.9512220130389908	0.5988760010080019	-2.2540858458823303	-4.149910161593895	-1.4250047920256128	-1.6573792107885468	-3.5412438198228995	-1.4848800592239326	-0.14502349922569158	0.4056064695703393	2.9220564428332003	-1.5496910284972203	1.5663638358542442	-2.8053477544555085	-2.395711238781204	1.8977851782292445	-1.5526559457148774	-1.613346663697736	2.6641009493900465	1.563764306901376	-1.2192988590418576	1.6657762605491815	-1.2865382443531939	2.8322994540567876	5.733388822120751	2.4896087384759857	2.2023217861325035	0.8022032802456586	-2.4927667639614373	0.41247260026132887	-2.679374883529456	-0.9954128905942893	-2.5027729169739996	1.9759107142669423	-1.4585731047438184	-3.2431463707581365	-0.16431599491728244	-0.01589997569915894	-2.053771560374457	2.2989332901881734	-1.2095817093447485	-1.6755216687593397	4.088861658790178	0.054348805739757755	-0.4227604123159936	-1.1671535753230156	-1.8737021897052746	-1.201014630139462
216.nii.gz	0.6379577263922953	0.04956625818236567	-0.687557482615817	-0.5151645129189475	0.6335133351000356	-1.2709922468309212	-1.2573467939645468	-0.5196999602585513	-0.9770623283992539	-0.21992009571031848	0.751862875977477	2.022764166482296	-0.022934845241348988	0.6125290749134809	-0.6442931741554023	-0.9487866616483269	-0.3935195857687528	-0.9217128251056625	-1.1439693509937883	0.20973973614501534	-0.20840544235411665	-0.4504488902803273	1.2058366771020421	-0.5023825422744794	-0.127781060904501	0.2453705087934208	1.1959265937543184	1.1174495278670034	0.4606511274022552	-1.1444111061870397	-0.05904423571026667	0.011858643269461932	1.2235260546975304	-1.4644307929408436	0.4380539716100453	-1.34799251756352	-1.3693884576662227	-0.8960357452409154	0.5838989843229323	-1.3336329616543785	0.6518419231713141	-0.7986751540497359	-0.40127704663451846	0.26349012042861497	0.15227658249965667	-0.4067847216326351	-0.7370933327885728	-1.1896680569936218	-0.9497404258751629
217.nii.gz	0.7234018929521021	-0.13319112270401903	0.04239401229003015	0.40717439403852196	-0.2739615265458001	-0.10858944130687652	0.07849142806057305	-0.05241877242918343	0.06306059554802124	-0.15521449155285286	1.1567338282610322	-0.14204498108818653	-0.13960241805307108	-0.7209529848883649	0.1988203798520241	0.0904722732444949	0.7283731576063537	1.7123647973767666	1.4208367651806	-0.7898806536982161	-0.576484432037469	-0.23353981451501718	0.37590763035099284	1.6450783848043402	-0.8774717725704848	-0.7473284228753572	-2.304016317964233	-2.2350978725479083	-1.5933442317965478	0.3476187967898853	0.83892711582585	-0.16110355811130864	0.4881666953216953	2.0063113765003293	-0.4944646481812108	0.9207415786074568	1.2867924470013699	-0.8341970027083041	0.5076142738286358	1.6808488487386886	-0.724177521315791	0.15229707909795773	1.8926041284189157	-0.7910840845799615	0.6137550450941673	-0.3212446543585225	-1.0767772516156502	2.030510888148054	0.1303781189236305
218.nii.gz	0.10097720203848091	0.6299649836985678	0.955414001437193	-1.4518743137468688	1.1383767324717267	-0.7983212118083074	-0.4966451161070811	-1.425175211243724	-0.6214744180642733	-0.12598913302141038	-1.3793045056470778	0.22003086570789063	-0.5268823179493783	0.9469406816037194	0.08309630598949012	-1.381950202460242	-0.44228250170639644	-0.923770434305494	-0.6372927142796968	0.29188473033106177	0.0019182628801220182	-0.7180204528954176	0.6139623934282872	-0.8174103073469298	0.955243339129097	1.6886948724181112	-0.08257031995544026	0.22207282086214575	-0.6499075893817204	-0.7697140667632841	-1.2467224417653266	-0.5176344979763177	0.40305882426157896	-1.0041294683869422	0.610659854342501	-0.5800885451259524	-1.0260287818065676	0.23697881098877133	1.2197191940488123	-0.6598705272033282	0.2079740579571928	-0.8732436258678729	-0.5798410110785651	-0.23964980433546731	1.0023087921365414	-0.3948744372010239	-1.038136323144748	-0.7235043835058332	1.2397950949766234
219.nii.gz	-0.6912847905946842	0.03042875798269858	0.37333284992716237	-0.4129519646503249	0.37350083936509126	-0.25243992869572557	-0.4682152388907649	-0.5030074718259919	-0.7323879136715982	-0.031102713052195995	-0.5997042611527162	-0.28499897567094157	-0.5062823416530552	0.5193923057026566	0.4220706854538309	-0.5424745469534477	0.019775130148792806	-0.15151934105291845	0.25605129542470073	-0.19771763039895168	0.06504765424495683	-0.15334774059685402	0.4214409938590702	-0.6282306386118184	0.14330177430479774	-0.35750121029328735	-0.14462935053915468	0.7401091771096274	-0.5144600517804647	-1.0482335845862336	-1.1285717746962785	-0.36825431845597173	0.7628506232334659	-0.3605744569215483	0.17785908384929613	-0.9513018144060106	-0.4797696385765403	-0.21685205095049842	0.7367570969862067	-0.846200765493831	0.21707748429419682	-0.8419636366198514	-1.125831487719647	-0.43722819864387025	0.2756010324475207	-0.3884732785782879	-0.3691958271461078	-1.1056821386514741	0.7010759421603784
22.nii.gz	1.5475686110804605	-0.8427489946997285	-0.09838000570149412	1.2774970278471194	-1.7932678129945396	0.32956537711442857	0.8114147727289236	0.08348834179354557	0.9875384103210535	-0.20866560622257346	0.43233440517340105	-0.6591679971404896	0.035503189674943945	-0.35159739743218543	0.19658179085101057	-0.3211593497738766	0.2941427749158448	0.7620243933855897	0.5149279402051687	-0.6234617526365829	-0.6323179971760331	0.9782760826367531	0.4240148009054518	0.09432473379123861	-0.06428677538063796	0.10189279834732906	-0.08337075025644734	0.005857218293885261	0.7589789449746265	-0.2104469484137066	0.30850731179055846	0.12430543692143671	0.7498392908660748	0.2738592045808277	-0.3757775305417103	0.27811235039406096	0.5560508454794133	-0.0023837756301211994	-0.31176924285192986	0.8329010463909728	-0.2938801620064879	-0.38726942253271973	-0.28520839779026236	-0.09183909058135448	-0.5591969102536964	0.0736323722861535	-0.4827944246237541	0.1105819327293136	0.3063255968825182
220.nii.gz	-0.5108897362747595	0.6533213327853649	-0.9850908919625591	-0.6528897469718643	1.1656497143601645	-0.8009356912394068	-0.6109729836706542	-0.5343805088060088	-0.5516440384166844	-0.19729308592143316	0.4580658205395316	0.5931197422363816	0.6646678604527108	-0.6828034632207373	0.53252877625099	-0.4580231102379844	-0.4579783397649001	-0.41286352393761105	-0.7909915111026106	-0.08556142521573663	0.02589643871737084	-0.8906679862460828	0.5283226663169406	-0.9081817436671941	0.8651780026851313	-0.1798974059126585	-0.13868799989263225	0.6635561493277395	-0.6118858835003002	0.08539477516675352	-1.1663476737368323	-0.09194176291359192	0.2521890634172417	-0.3145422050352924	0.6285045545445169	-0.9557019732510361	-0.8357922596082197	-0.7833136831344132	0.875425157854806	-0.9048786968920969	0.483052322330052	-0.7214343573432462	-0.9739464658375409	0.6678258407559958	0.6266624272054346	-0.3310940582725734	-0.6758447286751487	-1.0365888878894096	1.370547460191708
221.nii.gz	-0.5834512175477676	0.6361247587459921	-0.340056349581559	-2.0042230917466357	1.4912027304206947	-0.6978013695687778	-0.8611372752052263	-1.1233564457295093	-1.1418506427783024	-0.09416301231637564	-0.2450728563038642	0.7657401399997027	-0.06732094361530085	0.33328302354846495	-0.15866200947782386	0.2637871976205322	-1.0436324124215808	-1.1000515991252993	-1.0089365278832665	0.9019612980277268	0.16521332868356509	-0.4305412572897371	-0.3711595576545672	-0.6523732243549744	0.15868429805175513	-0.09343009102684707	0.06253832714748023	0.25634074451604166	0.13579562381642823	-0.05453165259649296	-0.5028480127275178	-0.8721487117674516	-0.5497651879592149	-0.26615888830738227	0.18770255609277667	-0.4364361006863766	-0.679088220883105	-0.4029687938410117	0.737389173601428	-0.34197654845378894	-0.09964212915441453	-0.4462462557290945	-0.14151657647290972	-0.16082992094730775	0.8856046918395182	-0.36385875631103703	-0.9857117403953114	-0.55222773972443	0.2681699825345886
222.nii.gz	1.1109267217950964	0.025548719918962307	0.35692610623789417	0.46578183000184453	-0.4913275315858076	0.119649051712164	-0.040197902363439314	0.11858763272591485	-0.3923128681007955	-0.0683395206567195	-0.20705028199088857	-0.06403830018007325	-0.4277904719452877	-0.7725015552285803	0.45491923337672546	-0.32696834519064893	0.5865097550348856	0.19443137502144175	0.30312386731346785	-0.10796639179809368	0.22401178833467686	0.5855202142221665	0.48777930220907606	-0.13293749225058843	-0.043826693564452	-0.01680929970216523	-0.7838413689618536	-0.22443974132482952	-0.100356681151167	-0.5645921902300877	0.6825291382336975	-0.606571503751169	0.2523554635834936	1.2982053696015823	-0.3834487643162391	0.049390098184126534	1.1547873261376558	-0.35209734442520063	-0.270837746826006	1.0691559101262185	-0.26539384598305327	-0.595180453196463	-0.7121938353805077	-0.4711967962563058	-0.42068512751894316	-0.14402489577671074	-0.8407386064287502	0.008976868764442618	-0.2516716570520814
223.nii.gz	0.8082911097711946	-0.02746832432321169	-0.3044646864295492	0.6908937179919553	-0.3512287491356498	-0.6004155899235383	-0.6390319964317865	0.10086222292241401	-0.4190702163612844	-0.14583356912190906	0.6141938967115479	-0.28342351033751595	0.05352349244241829	0.28592280661490904	0.36286717002258706	-0.08706540147625941	-0.6204392211948085	-0.7131374543890774	-0.9205463564057604	0.7077830770930512	0.7508035602379807	1.3932916538680433	0.9248666996500824	-0.38398891055156625	-0.16990989896754707	0.06059378603496799	0.3400854253071503	0.6086415923627432	0.8088032739751818	-0.2543912779978468	0.0250513323788529	0.16684094949986863	1.364720065487409	0.6720898314584944	-0.04791938244969799	-0.4285367686705727	0.5362429890990563	-0.5577034655493206	0.3454558015510734	0.1519611712587271	-0.013280490128172163	-0.42390403366606044	-0.3784509156977258	0.4316497011729249	-0.31763569879760717	-0.26048064867717075	-0.28935939167309266	-0.026116881884655347	0.3376872428551671
224.nii.gz	0.9542501673717226	-0.2235851257807546	-2.2862840536027633	0.2732788917975968	0.5462306646054702	-1.3487909504885711	-1.3061076106791991	0.8272681208354107	-0.9063405673220327	-0.21020944771871844	0.7179150026301689	0.9013559308057151	4.373275572874282	0.7621411043757532	0.12906404013623973	0.14777620251434406	-1.8434202821618333	-1.0795567134083435	-1.4567476243944006	0.595187878347761	0.328928781105516	1.860213441766549	0.6233073552894981	-1.1525167373937746	1.2960450326911939	0.5291231523609298	1.2244944047263868	1.6551611349176552	0.4539845199471892	-0.3816964695694562	-1.7520907206613492	0.9785145093934345	0.4749710868124703	-0.7237618040085909	0.641270105652327	-1.395603322873181	-0.8640463151469687	-1.1252850206559657	0.6995074564075092	-1.2390856534694727	0.8598840661270245	-0.9010317154374322	-1.264369384855	0.9570550038672435	0.10891074700002269	-0.3904944425263914	0.11310896925664857	-0.9578278471859965	0.3775008196068324
225.nii.gz	1.936833148013896	-2.7834549468544085	-2.1278681008987053	1.0355109333976578	-1.5534264493407417	-1.3661620589356864	-1.3860472765220575	-0.8684161551503726	-1.253386660306381	1.7774640896171108	-1.1299431551152637	-0.03263913114035554	-0.03675054504738193	1.5843927017167416	-3.118640675603719	-0.7618994475319477	-0.7655387996650689	-1.2565793224041717	-0.8623977842496393	0.007582323833774547	-0.5037022503665046	1.0503823209318757	0.32015895420894236	-0.8170295699130457	0.11982723549500744	0.47628863249561043	2.1409661902512145	1.5014145914467032	1.789938851526401	-1.4576823455272763	1.4761217514627534	-1.849970945880182	-1.8604786292940099	-1.1262200193766385	-0.8122183478824646	0.54371296890698	-0.004237979983522997	3.3930764380712164	-2.461327549019697	-1.2321901541140539	0.6556742737159127	-1.147011995625519	-1.5494916245239785	-0.37267959535922096	-1.6775853331725423	3.004642198038091	-0.6943200144324428	-1.1169132090239722	-1.397732847043492
226.nii.gz	1.1801214414102075	-0.4772503059452815	-0.38804903341757746	1.3427273803393731	-1.1040604594385584	0.4852141577102535	1.7183495536733753	1.1956286785516512	2.8983760021807097	-0.24069457685100792	0.8749860116428885	-0.981644400102398	1.1303972389640133	-1.2116518005676786	0.14175962192139413	1.5046261523903972	0.3579173011847922	2.0168813044151492	1.2391271811360165	-0.8884676465487602	-0.9240748722488226	2.4534338849143804	0.34336269124212415	1.6932799323015368	-0.9533167431674603	-0.7527983555014688	0.6448255944546003	-0.12647910502890264	1.3772033618665507	0.07246073962511192	0.17932328000883557	0.7328356690489747	0.8261897644886034	0.5884649609510749	-0.6545308095641703	0.2668731503251702	1.0086736771073435	-0.5429376803228999	0.019125377789653356	0.6883735638644574	-0.7279703299637624	-0.2935455961541117	0.3872332940593468	-0.5706255397255426	-0.7068960226745942	-0.17256915541830253	0.06141283518126379	1.1385534768581094	-0.1890203922464787
228.nii.gz	-0.4155757426331326	1.1657047034771968	0.21704039612798223	0.1607181158820373	0.7327248619541079	0.4239036826104099	0.6859865029795995	1.511878037597548	1.189792420218928	-1.000002644218661	0.1799829795736438	-0.7842711784722453	1.0690016214590956	0.929024311099507	0.48598411249235973	0.4003454733284385	-0.25435210709805034	-0.16238647965821904	-0.5854504720644146	-0.5664835567661299	-0.4758792489464326	-0.0021490702419392927	0.2849340456894798	-0.07415121223459147	-0.546400465419291	-0.33772485007426517	0.32053314433764696	-0.4421591554349901	-0.1485468651281448	0.14340891955692922	-0.4144469112858086	1.7117543879930706	0.613432458163395	-0.8639206960834845	-0.7804212153258201	-0.14559587953245673	-0.13604609655544225	-0.34452297351383504	-0.06390940524239729	-0.4946969679718489	-0.7326373143191186	-0.27377411401048485	0.398178640540723	-0.8520559920463776	-0.4619908526399934	-0.05383162011808734	0.19973084102912936	0.22070945855989496	-0.7097915580682844
23.nii.gz	0.09441557425312742	-0.4100373270543301	-0.05953849885646969	1.2137704190028527	-0.6827921294394825	0.9056963063119337	1.8838781226517616	1.554978420744775	3.1698199025870664	-0.23775770615703257	0.5077617204999223	-0.8989046093839749	1.1014563016486094	-0.808504203823626	0.04413911146112901	1.8139456505464813	0.6873780511337596	4.636235596745914	3.184090653873278	-1.0736278041369118	-1.1495705909514544	1.0668850529076612	0.2283435432977887	4.897036653115348	-1.1562515582285877	-0.8347680429954961	0.15035102641533124	-1.969220762972191	-0.05728319994892464	0.29802457958387435	0.5406110510077047	1.2658482726979554	1.0063109180512362	0.09295106886292503	-0.7672413053382687	1.2488020538661175	0.6433903849066437	-0.8102696145703163	-0.004007218782161281	1.573946486776146	-0.8563808896316126	-0.487927738366201	1.6146787331388774	-0.8331919767663665	-0.6079125462635585	-0.23615030191035563	-0.8748432620932473	2.3063257216210307	-1.1412250264325163
230.nii.gz	0.49508393409234785	-0.8216829816742264	-2.903518400597015	-1.2553923409979588	1.301498274996427	-1.1369589705481686	-0.9091088474153568	-0.18340345602077934	-0.7091564085200787	-0.9516094523245469	1.4037904653863067	-0.02917876523417042	3.1780798451558683	-0.19132147558447685	-1.9004640145475706	0.9308270607983299	-3.662918803014985	-0.8875845481052025	-1.4471469600810805	0.812080120682402	0.07097262869466772	-0.7559041014506256	-1.703481231125147	-1.3259854963674451	2.0649353923381635	1.7948281363426652	0.6851035180969122	1.2161831724317977	-0.8108451828962406	-1.4359974237897362	-2.6578058092165184	-0.4372556609066604	1.1451456795392803	-1.7280039455432856	1.5462084290440878	-1.890117494917801	-2.090679016486508	0.11263444132064437	0.6485822405608731	-1.591513152461674	4.145071786056517	-1.2255243709417591	-1.73371600044675	1.3224810585898565	-0.36143396828612034	-0.6240443012432978	-0.9027100308778505	-1.5882748646705747	-0.5456439158493565
232.nii.gz	-0.7200268309708389	-7.088155557623309	-4.939452853487792	-4.397399385703786	1.4448749117691353	-1.2596311617303413	-1.190313291771649	-2.247797252823522	-1.5567294783886565	-0.09610238554365955	1.7275742772086462	4.782653664501934	1.2798432456422066	1.7917215026982563	-7.410598195343244	-1.2904153438204116	-3.169804461918825	-1.6462248464134008	-1.1904418799891499	3.066383395140268	4.923142679324521	-1.4653895335937304	0.37571706500906643	-1.5350648995604836	3.1194567784724208	1.1723350244556074	-0.07051980274681795	1.4422144928208416	-1.2340729608262373	-0.5474273188736907	-2.8215472233316228	-3.054253425442746	0.22412720670627814	-1.48415384531237	4.238928944429993	-1.2917177329662035	-2.7264013492679897	0.6009946653022593	0.7350427432524674	-1.7067513238707002	2.9593569761307372	-1.1259765569295572	-1.5147409497046318	4.22794411282605	1.2937342937991438	-0.41089697414936377	-1.2281593697045419	-1.5830286128717617	3.662172210396109
233.nii.gz	-0.8587195699890513	-0.22914139365540442	-1.5372539555124942	0.2252579730455641	-0.2771346002406192	-0.9801306588905966	-1.401242547274249	-0.9263440928960806	-1.4460617065119807	-0.08586889366105442	-0.3051394397539699	1.4851649711126294	1.1795829199059011	0.8587414457867787	-0.13529808521431166	-0.7549539113155693	-0.8375067740799972	-0.9388184372811728	-1.2452168225425644	0.2893124877566683	0.8237140955746237	-2.103404156343201	1.0738166810322192	-1.1890130404788115	0.9909562949495384	0.27634268378929405	-0.27253371896011364	1.097641936713787	-1.576693287512911	-1.3249558648222106	-1.5718195353411015	-0.04954530427141608	1.1990368975517192	-1.383929302071726	1.4925978653451353	-1.5214710223353933	-1.269957477595155	-0.708183530276213	0.15240820015600587	-1.3391852387794405	2.4801336159698435	-1.0077771135175686	-1.1327319587570122	2.339922240161012	-0.36532739128886493	-0.3036349475624052	-0.4066254636970341	-1.612851226977572	0.371618237568456
234.nii.gz	1.947638515713982	0.10164250756871424	-0.45581463439308073	0.5353785290077477	-0.14142421691698603	-0.15505383813054124	0.22185504463409528	-0.01696604898376626	0.6109975672229047	-0.19947946962872126	0.246842942331735	0.025562404492518367	0.37798647074123026	-1.139514975930802	0.017257952212005753	0.4851950263356972	-0.15093542376942376	0.37477971838924645	0.17677497758458202	-0.28285465658127407	-0.5370533177591433	0.869512075009877	1.160444822942027	0.2575723409587942	-0.5437011138242559	-0.6109311260442234	1.6726989900949856	0.3439179653522646	1.4364865848096808	-0.7612761775443977	0.6514702955261982	0.02974074624721383	1.3199881163275629	-0.8045885955140114	-0.4892521049741992	0.11531045218768923	-0.38140582221379005	-0.23281469938540325	0.11442609753944316	-0.3866057580220396	-0.4874681525931008	-0.42860111560028835	0.15603025901816214	-0.41040484811148015	-0.4165000873287463	-0.12701236096770663	-0.5483888294008051	0.05849102182327244	-1.2698206023841745
236.nii.gz	-1.7825663583771703	0.7468206965945163	0.697500194681071	-1.3333021972680104	1.1894220380082137	1.3994817869860132	1.1053611448788567	-0.4266945470587616	0.29471361352808584	-0.14939578908319845	1.3205526191463648	1.0349173431972996	0.9633627678721252	-3.1964982884860915	0.7789455720883104	-0.39185208447334813	0.18543386723611363	0.1090094537950792	0.540371462403875	0.723344702887286	0.35106163830010895	0.709994939301935	0.17816343636206317	-1.0846095189845706	2.6354966249171023	1.9772426008576969	-0.6457186730752272	0.7656901294789977	0.33608813414311134	-0.5160364980928884	-0.5404381452897776	-1.5783608987282192	-0.058158878715513306	1.658324719104852	2.180614417862937	-0.5443285900107615	-0.5188879681646853	-0.6467339038164281	0.1593766119688581	-0.2121554606770153	2.0397661042436837	-0.9514471161621827	-1.1811928806681993	1.0656191700816144	0.7596174809861543	-0.3169727926714268	-1.3419853523125183	-0.8865972495827381	3.702352275487167
237.nii.gz	0.9293201068194467	0.6006686837474344	0.6384166066087962	-0.7700086997286285	1.0947989706318677	0.07680520050029599	0.5286535927884668	-0.609662143119213	0.2657101979683737	-0.18442554321366533	1.17033728633911	-0.3599276414588215	-0.9405547344799714	-1.0492780701721354	0.48626180888280346	-0.2495552215053387	0.10495528926448816	-0.10236395228318616	-0.2090632385273583	-0.18210660998722797	0.13895782489430097	0.1028451583219365	-0.1319053109012224	-0.38925502681382446	0.05344515883545411	-0.024431573887625156	-0.6730401238678912	0.038190374928545254	-0.012815335121800681	0.9244122880243261	-0.12231825643248534	-0.6647233608779423	-0.16368368808289244	1.4714814866862367	0.2674901429760877	-0.18120840634396804	0.07132327508024829	-0.3441819476993585	0.899939161790627	0.2342073775885269	0.10951004150207304	-0.0043219888619402125	0.09414738831225751	-0.027566481331188383	1.0754113336843596	-0.28797802919860555	-0.9239173778114907	-0.5317362133415977	1.3247985378936253
24.nii.gz	-0.8860500222979105	0.7551832354714731	0.22675936241157754	0.09874570912908626	0.4916753232010252	0.14048325820626759	0.16773030236280345	0.38258166350101497	0.04002557336239877	-0.14365616378088308	1.2174872394499432	-0.0009057715648459684	0.2278196820728592	-0.7336481256239056	0.42373851518899425	0.3209595248259024	0.3334071356675338	0.18070856567859847	0.24020430405198323	-0.22990959901930097	0.11890610070223008	-0.8921010502921867	-0.24506292313898384	0.003793752010909246	-0.49854388458590504	-0.5330339028153802	-1.1168133870966417	-0.9918036543821598	-0.9885643796114411	0.460835695434992	0.5911126441599499	-0.06318446388588318	-0.27977606664303434	0.6826594132023103	-0.4647449822141954	0.5261900457661041	0.6242074257596872	0.10564491222638998	0.05079481296099963	0.20122388920230827	-0.6278262705864079	-0.11042444800347133	0.867440653423598	-0.3493972409926071	-0.03916967590944848	-0.17975973340020526	-0.733945128233082	0.5251768344194739	-0.40571681264747256
25.nii.gz	-0.2697252853712981	0.0463346573905849	0.4036945420791663	1.0724385748612089	-0.6380417564506111	1.0696512371285982	2.371694685720503	1.3021138266971062	3.462899593033367	-0.24804828315407818	0.5949388478389974	-0.968794444823818	0.070233966387253	-2.9044111916379336	0.16207899136792317	2.2931764736910045	0.14768062774358884	2.321002463869543	1.4200967610129227	-0.8996980190018019	-0.8269116699206387	0.6871502558307149	-0.16163478275461649	1.487274116190617	-0.8480503829723687	-0.7025359929356693	-0.9417046551157268	-1.2270220843492916	-0.25160828101116267	1.5585647774239826	-0.05056563961562426	1.036977224940777	0.10433290282909148	1.160931934211739	-0.6416386491747179	0.7751980563787547	0.9716547915568816	-0.7919791286646305	0.15441543068858335	1.413878104068042	-0.8485436704047532	1.5752277942508868	1.0466430340273596	-0.6641292526184241	0.17486822787054793	-0.26583959961980524	0.5961006163850902	1.4886091756812767	0.47500042703571344
26.nii.gz	1.0977109906482707	-0.5296143996515085	-1.5007631217092692	1.0006854935149248	-0.7248724509704683	-0.7090318552188568	-0.49293991179700386	0.41527584781511073	0.15920159585394425	-0.2041743632637109	0.7044318705684205	-0.2623013478388156	1.3118188431334232	0.8762317542727044	0.002184733527557662	0.011601810762888558	0.29772707549811817	0.4809929344660938	-0.00019656072450447055	-0.7041069007993632	-0.5088109283018851	0.6718694017217092	0.21773109431575144	1.8720999451584013	-0.8678177048476308	-0.7654291499155244	0.6477407507840359	-0.4557289529238465	0.5037280162466842	-0.05550357947328913	0.71999451586358	0.6004875255992732	0.687475944499717	-0.39081805716293033	-0.6014130438278718	0.27605689043837983	0.40246126913093283	-0.4507786574141247	0.11182229855649926	1.1508526789532245	-0.6861151164936454	-0.40978035637475235	1.340171868161567	-0.5080974564726256	-0.2781542896922239	-0.136044935243045	-0.9068522426367719	1.2168421665586078	-1.3358251480299537
27.nii.gz	0.6055129587816728	0.35478897179536795	0.8092609597486837	0.15276522704111797	-0.7926836247200734	0.5879193381816253	-0.24356823552484952	-0.9360505302172846	-0.7429313336044745	0.8784274845594013	-2.1008532392373636	-0.4178500130108272	-1.208699374934121	-0.27611631503680834	0.2757282633421948	-1.2590845582369454	0.9362845839582092	-0.3947659747117052	0.5344090089458073	0.4108083894573022	0.17925705187151872	-0.6283250133587718	-1.1141768956260232	-0.40283527280714	0.09457114066803544	0.02825194179320597	0.44675871990609756	0.22712692305421142	1.3062843346737327	-1.1138095508098123	1.491035522431428	-0.9865586085181375	-2.357547279662927	-0.9294021452821656	-0.592569228623999	1.8030259235885657	-0.6875167538983268	3.622793004602314	-3.0838487838352693	0.10896687983141315	0.5049973681162407	-0.8441900050221033	-0.7774260328696104	0.2599230594430988	-1.9151943946951877	7.669234396532231	0.22033836298929532	-0.759816961720851	-0.9353950803114116
28.nii.gz	0.6102162349878832	-0.6544378891495661	0.09720561917496134	0.3048893505529367	-0.44668576231574997	0.632504349826574	-0.29405526873112203	-0.5348410369355604	-0.6246848317450868	1.4052036436171589	-1.3762499535930541	0.48313605003268834	-0.56167486886228	-0.19843241396190117	0.2796711748762684	-0.022150821968360285	0.6387874193290921	-0.00039222104842296366	0.7547651564709429	-0.24763850372116222	0.18531840181549408	0.09710162264477434	-1.8836089142165389	0.1912929386807627	-0.4331240068190937	-0.19058004610740517	-0.3498757990913103	-0.47973518696465145	0.5518140023198661	1.1376672092470377	0.46339072733499836	-0.41414515664152235	-1.686300655093375	1.0527423941315135	-0.38913251885683225	1.6229935798589474	0.5576111331205227	0.38101710414589046	-1.0842494850525588	0.8525990742513716	-0.3949646348094235	-0.5322827813372064	0.10597863827865531	0.10272879539496657	-0.21230347215866519	-0.013137845563091709	-0.9465527523741812	0.2667864769156711	0.5213119655733102
29.nii.gz	1.1224897944013648	0.8035850287662292	-1.3770503725511651	-0.004403581437591083	0.8609207167408583	-0.2278641500783878	-0.03188820129272317	1.819344406060497	0.352217116584125	-0.130059676309025	0.8625271785667004	-0.13916120993283504	3.355467526328631	0.7388511218861216	0.304219439125195	1.6578272227738007	-0.3189863265221055	0.1712589808417837	-0.2072635556452661	-0.45164593064151004	-0.7455649206888558	3.475835195773682	0.26824636409028607	-0.12884326641385013	-0.11110148378265924	-0.43381530180911976	1.891247710348105	1.5789430527621904	1.9595031585152252	-1.0707855593411777	0.7550554994360035	-0.15057448177005117	0.24817301406560208	-0.7806215127654688	-0.6598912458455689	-0.021746778031831438	0.46393701624355144	0.9240267083933683	-1.572578582779566	-0.2698497741387725	0.3296158838956241	-0.9460395933432018	-1.1593786553599477	-0.5474256602535184	-1.178950689388902	1.3309504760982074	-0.4235394578281169	-0.7452148185901788	-0.721663806920038
3.nii.gz	-0.17877455771778988	-0.19495894396847355	1.186358938296616	-0.9595093043348379	0.6945532095859027	-0.4549297052292573	-0.9516659403356111	-1.0684267192291215	-1.0471522595626332	0.05843966307187736	1.2907647305934098	1.39830229423363	-1.5647524211867534	0.4108783968846976	-0.28747755079681137	-0.04092050871984915	-0.4345803369584384	-1.2495170090892513	-1.0170545499641306	1.5408197666368435	1.6760367272477317	-1.3086862093630722	-1.128249924112552	-1.3230897451355004	2.257946311389322	3.084977347581433	-0.19559616455143922	0.7606451457261829	-0.9591124819196002	-0.34335205407288233	-1.5703988055404006	-0.39137234195636916	-0.01240505554084535	-0.5365927000909735	1.6271263066688553	-1.0917830454085262	-0.9163245931300793	-0.3508091973820039	0.5515672082699975	-1.0333259639170949	1.3675542967224916	-0.3738205149407608	-0.7359548057626364	1.5613740299242536	1.175118120732795	-0.3803109372965182	-0.29020303566700256	-1.4293881380978648	1.291032455438321
30.nii.gz	0.8949537979812701	-0.5706926525334538	-0.872843180497249	1.165866488468422	-1.1268350390907718	0.06543054892386704	0.3050987139130168	0.7105642357653549	0.4777384416150951	-0.7398989550980745	-0.2914320067072644	-0.7051641577960485	0.566238753803099	0.07530590074973194	-0.28086397478811603	-0.05471069136986514	0.644545363827249	2.782234932138417	2.425942269537527	-1.4487809396694347	-1.245832235566606	0.7451628129123324	1.185339306819514	2.6192603544184583	-0.9904651804939263	-1.0239795702220316	0.23117052497957685	-1.755654140798726	0.4191378421946038	0.043172791433266605	1.6732221273071195	0.2761459383432105	0.9322051938995679	0.2844011982385658	-1.102114332351304	2.5740474630895323	0.8840242045881699	-0.08205740919609397	-0.5885810570452152	1.3854244990903726	-1.1543416655459957	-0.14150431880870795	2.065607060928063	-0.8957160437927545	-0.9110497604532579	0.2088546199069824	-0.6363064428859244	2.7912509208901204	-1.6529671092175848
31.nii.gz	0.010454341765691462	0.7378827315919936	0.45095460356542155	-0.04569191771791157	0.27112786607455236	-0.6937952465286834	-0.8286234481772882	-0.6320025143284514	-0.9017864185031028	-0.11532733096515148	-0.012281775214646786	-0.16583310901279044	-0.9054891927323065	0.5705991104525062	0.13791977223969867	-0.9996609827752699	0.4305749396674016	-0.5574658906021086	-0.527640843678412	-0.4998870844873714	-0.5313343137207639	-0.8827819996167094	-0.244328468874711	0.07344539109679243	-0.8028942471709323	-0.6031690915634063	0.775413506803882	-0.48659984348227164	0.4869316190590144	-0.6373139092756543	1.4219400767027748	-0.24300217980265232	-0.843850927390683	-0.9864748416582323	-0.7059625003220976	0.766114941724376	-0.7425808547628262	0.5899124312557817	-0.10903622005620033	-1.3345164003815746	-0.8838303841326418	1.1120341987523679	1.2704804950559547	-0.7264231646910021	-0.12653345466688512	0.17612983915726232	-0.007512090379717575	0.2237648932057302	-1.6044806790818527
32.nii.gz	0.7430599688345385	0.23716247139440622	0.0766549707077955	0.16640991674692773	0.2916356002447702	0.5510989993665654	1.2753377300464572	0.014717679176785802	1.187023658258298	-0.1919656753252035	0.4942836854406983	-0.6721928463131103	0.08866838955494381	-2.058103239374904	0.383419382899063	0.8272480204599475	-0.022454869812347854	0.8797369693140435	0.5344214791113149	-0.2800553336401495	0.20653378612004447	-0.06407175024666191	0.06000292502359459	0.3450729118723331	-0.17719222204379143	0.07846550337991308	-0.8498370235306807	-0.6574632305381475	-0.9046669470796658	0.9165727310332374	-0.7656799004858218	0.29235760739200745	0.0531326514057569	0.6482498753260303	-0.19190357185591977	-0.2267069744240339	0.2454471153593065	-0.5711201842137097	0.5516036794520736	0.2843590080338398	-0.23723215701016925	-0.49638595595168095	0.17774373706638166	-0.37729637484708745	0.2907316357488353	-0.2954516482449388	-0.8773222597266993	-0.20899710742124514	0.5557268754058492
33.nii.gz	-1.4826993299394184	0.25999164559343535	0.319282733419463	0.1439941865467456	-0.28153007280892023	-0.07406087302341882	-0.446942722234264	-0.30761899928459063	-0.7073521155498607	-0.06534466391225596	0.125065427017328	-0.4335340139540574	-0.49675232969923017	0.29551183318357127	0.20999381090007282	-0.0930406131025304	-0.05922017558925662	-0.783655613128876	-0.6443983417268901	-0.11424455398866164	-0.008267982051999061	-1.0795885121591937	-0.8216283696883552	-1.0028336030599232	0.2913022690385831	0.09938908700387349	-0.10216912276963364	0.46980174948150827	-0.6274266174649122	0.07934150242408053	0.007500394966766806	0.337837086376241	-0.7427739432950113	-0.5390822824006516	0.059524395952698046	-0.7433818579467234	-0.3802463479761302	0.16573749883071173	-0.030563142025035628	-0.9158223162209571	0.22346425112820437	0.42604328649224915	-0.6700507391389376	0.02914159653934469	-0.08845609705570208	-0.13876579300957032	1.1505784249862112	-0.51094302691117	-0.20336778544648737
34.nii.gz	-0.6961720784772939	0.5654845728655764	0.44975102203107736	-1.455955685904176	1.0862947634185547	-1.2489153974089795	-0.6905153971833001	-1.4015219952335984	-0.028907782567012777	-1.1741678886766984	1.4936836668437108	-0.1486457905306213	-0.8260954926844115	0.27037071614227026	0.7039025988034443	-0.560639727750491	-0.09666015253034972	-0.16870011304507776	-0.8474136190372762	0.19571334934458187	1.1395061386888257	-0.539939682403509	0.3557347905724044	0.052459528090277756	0.06519396055581142	0.24675872051793277	-0.24280010743945038	0.09109669506249622	-0.16519856265061403	-0.3880913164370953	-0.21565406452747274	-1.6547182942182765	0.34445451810923877	0.06964226960125594	2.131716655868636	-0.9222992359730758	-1.0661699238764213	-1.7271762042750958	2.049205806029547	0.5311033641649608	0.1915775390906953	0.4605601664931054	1.0685080005085057	0.6718353473062904	3.558261157124143	-0.7454552416542354	-1.0465438636587006	-0.3146858801403516	0.8083624147625306
36.nii.gz	0.4398157326710091	0.3688816698422968	0.17828196313151057	0.6248003385023188	-0.004214272482671618	0.03862848340705801	0.38896248686710255	1.2047055863119474	0.9461799624068273	-0.19198635351909976	0.23393413970480925	-0.6763829448759779	0.2634365680232394	0.10807305685030366	0.2831764152442569	0.7108420444137443	0.6402706653765566	1.5483622843250013	1.0537085740318	-0.8931057794612505	-0.8045334988134789	0.6975052581691811	0.309118849166219	0.8040699308285079	-0.5160580115428777	-0.44004999339241346	-0.32003840124971017	-0.5344691627024163	0.05107142073756116	1.36697067792324	0.6243844625446091	0.5940237508518991	0.0661878223049844	0.8792032626962981	-0.5152027506974581	0.30780666869415346	1.3353729569550896	-0.3567163110160253	-0.1316304634890128	1.3978709620546295	-0.6176529062135353	1.1528301418346016	0.8575144050090924	-0.5219305605740773	-0.10769865718983443	-0.20065915157479364	0.28593193952302826	1.3259794518046324	-0.4890914752302356
37.nii.gz	0.2098646370215516	-0.2975375187702044	1.4878237617741559	0.4620267436712833	-0.834749739149808	1.0657188943767975	1.2936932262852368	-0.7363243378419798	1.1883101605326962	-0.1473716800350156	-0.9882262605205842	-0.7390409933309281	-1.7940502737643862	-0.09176221226197893	0.1690800203725074	-0.34681395660964465	0.5254563363620353	-0.301122401636641	-0.10331094330621296	-0.06729900403017483	-0.14529236710106447	-0.6331567801447648	-0.2646133272550824	-0.5598459869879153	-0.07717299398441797	-0.07491469377287363	-0.3754551696265287	-0.27378334638203894	0.08425642739843389	0.4673038721049242	0.15902652416839422	-0.06589920069490161	-0.5744708819975698	0.29169308702377744	-0.4839895376454215	0.3600227038322565	0.24874269002065172	0.31690612889472053	-0.4393795210984937	-0.3589572756547264	-0.4660866294971194	0.7405968605922326	-0.07442990074459753	-0.36381555832379975	-0.4571580320734839	-0.02796682947168571	0.7276638790429107	-0.3673847301252892	0.14150968586314633
38.nii.gz	1.2149780016385063	-0.48860723676267653	-0.4720883711145685	0.944863359315104	-0.807196295247975	-0.5342962702385552	-0.22002583016053734	0.28852499416373056	0.3185709425905833	-0.20061077422478146	-0.3996839826125243	-0.06621521548236307	0.29238813993819934	0.8219584790249066	-0.24536612107251382	0.2381174158073446	0.32246955062189697	0.32172724873835606	-0.16584004858165136	-0.552437613948216	-0.6683391656581349	0.24460463594168153	1.2135630787371157	-0.00900846118759958	0.14461628919536682	0.28524038605932767	0.6456734550978392	0.5560087175830282	-0.11016423212079852	-0.341448652722943	0.06557001748424807	0.7472832549427891	0.7502683080688127	-0.9263603591091973	0.05917211131731481	-0.6738442328641816	-0.026237207678874552	-0.05026156533240574	-0.08471408498037797	0.10336367970339772	0.5825095239383853	-0.66997079364227	-0.4543265850210175	0.5556482861315698	-0.6543237888489465	-0.11379951164386967	-0.3284361212288223	-0.20563036430858134	-0.8547142257510898
39.nii.gz	1.1601995728679655	0.008615420506978368	-0.36244470756042996	0.8811058775504073	-0.7549817374597488	-0.25815186756938663	-0.3577971594241526	0.3624059986250376	0.007645515856492514	-0.13297060038125713	-1.3483747771883137	-0.6071418244273519	0.08677285501228839	0.5848728147914999	0.370161606390318	-0.6801067518202836	0.6898099156821145	0.6431010757081086	0.4384795491387825	-0.8232888694117639	-0.8316737879487957	1.0200515812659592	0.8155093001268928	1.0927679908111794	-0.8672831624707965	-0.7412260061261589	0.8865725094958133	-1.0155240306698357	0.8815054628709047	-0.16329441646315995	1.339497914559126	0.31589617514484497	0.46603359400813593	-0.1783065174009031	-0.8630988992110921	1.5134225152460465	0.9878738048115706	0.294992646504682	-0.7758589336379943	1.0118851460770732	-0.9283943324928209	-0.04434333992307472	1.2741673685234427	-0.8786230882906944	-1.0703293953710513	0.03902861400782388	-0.09416960869282424	1.6766468948946138	-1.5181720629561288
4.nii.gz	-1.7300799760997687	0.7999876514524693	-0.254141115702506	0.05110543623874395	0.06862120013223555	1.090745467318862	0.15429146770881738	0.16044264273979572	-0.6251387628909705	0.7816267036009779	-0.6178211317297668	-0.07039721220398154	0.9719219463407157	-0.005735791293866161	0.7217642689277475	0.2561289406648973	-0.9784295655108989	-1.0472062890452258	-0.547660738633759	1.4626988163542034	1.5115118416267526	-1.2899960255012204	-2.4293974128251845	-1.081430512134169	0.7274462598934561	0.1272785157862333	-0.9646987899397964	0.03706214962859058	-1.3537768276801525	1.2354895562936914	-1.119949726500451	0.9780980289970803	-0.6733898379856876	0.015392712598626585	0.034323226327601236	-0.81237164376708	0.14668582842596803	0.3096273064291256	-0.33877282208690435	-0.4470062176095413	0.18021535605404024	-0.06801448125598045	-0.5612963793380326	0.003556316461025293	-0.1278754046552609	-0.3456561029350647	1.1291066357630593	-0.3153223333690801	1.4271090426284936
40.nii.gz	0.9957247552527492	-0.11723289459441763	2.076518319171577	-0.5892398597087778	-1.103469010090781	0.08212617002355345	0.6588361095004402	-3.1769266160618903	0.05308741304471195	-0.07243353023339623	-0.9052053773659663	0.6533287410069579	-1.978002965407677	0.19872503070885095	-0.07677375753937873	-1.4597480333663253	2.464295659683145	0.6721003179247129	1.6857146606317006	-0.26570198549672974	-0.5180621172225446	-1.1042765461922666	-4.391508404301072	0.08996905715545613	1.039971178976901	1.3260250405338838	0.527537250781611	0.15744381029885215	0.8957205359151337	-1.0356052718674436	1.368211001370442	-2.2672367239713522	-3.9874086345702384	-1.0768885338987324	1.2500505883478736	0.26820490971159355	-1.7800014694949604	0.7982117207566082	0.28821223495879417	0.6862350560113268	1.0868888355678665	-0.16018634432159556	-0.026032189572260177	1.2601157943089851	0.9637768843087606	-0.25009342790353417	-1.0530852557637316	-1.0501274450529023	-0.44689869462738285
41.nii.gz	-0.3543609211030501	1.3791639069045887	1.8546132386676137	-0.6498833268163966	0.7145961522505283	-0.5697797349822072	-0.2542708557755979	-0.7864839053020876	-0.10657114166668677	-0.7428667043330115	0.6263056775925022	-0.516077964653104	-1.1921881888347048	0.2661085245263246	1.05078742125618	-1.4521119885221307	1.2636595935715682	-0.08306181135968568	-0.32752582601484614	-0.5435722571984914	-0.2613879645723259	-0.5107859808189978	0.316666342285967	-0.10922028850441795	-0.5434708392206022	-0.32300452893638243	0.3589221495621036	0.1798868898037562	0.18151765709256973	-0.6879335266057808	0.5093638493413015	-0.5150627456477603	0.43935325923405194	-0.5363473616332279	0.813773834944178	-0.5377918812212514	-0.5299609893604925	-0.4803173438631331	0.9504277194120352	-0.2822184845702969	-0.007546049769014986	1.1999419469444692	-0.04539378478136107	0.6030531313746652	1.1048779847948156	-0.546991269953184	0.1709084099044539	-0.6461428676421471	-0.0455740206122133
42.nii.gz	-0.32746663620732674	0.9987678354623807	1.6641098160232863	-0.6605923043210293	1.1422916988315377	0.8711973538993025	0.705951022171974	0.8418179063979158	0.5465930691009562	0.006202099395445487	-0.5754966569179092	-0.6050120883218654	-1.3711668853012928	0.18584065579674885	0.2900901042124271	-0.14453404577123566	1.5956897656195757	1.9235760643882414	2.3066458463023243	-0.8384756089827587	-0.7687860352333251	-0.6885865353532187	-0.6250432301008529	3.3700395314266123	-1.0371499659624375	-0.8993671041686233	-0.28704793872978324	-3.494102332593929	-0.32300885431694226	0.6572281808487519	1.620182587239483	0.07075822818146327	-0.9048132368199462	0.13735649303851014	-0.8382205054878511	4.613729188123161	0.7834572054448793	0.7113429035686109	-0.8318403396829788	2.636523295803667	-0.9895773890521435	0.17793338233010672	3.812393028349394	-0.7775196145709051	-0.638460996450379	0.011808334583483468	-0.9997123114180412	3.569294737776285	-1.6241776621954471
43.nii.gz	-0.047142245571880036	0.1474558208543906	0.2982692155970706	0.7157327208856411	-0.5663131428993264	-0.05678601720386842	-0.2711836196348537	0.23590566118926468	-0.19814021446342153	-0.1504934942442104	-0.17732896068335421	-0.49799022627270567	-0.48896987916312873	0.2182329518513792	0.25145948578249044	-0.09634409132303712	-0.05527524720315001	-0.05454818886783555	-0.122353621953456	-0.5727040721388361	-0.6619518339142871	0.19308097195035065	0.3954798008433014	-0.10110906145280218	-0.5635766121158899	-0.5420947132542492	0.18728072520862926	0.26951937608065707	-0.045270651287774404	-0.007314968066909226	-0.007904207310328839	0.5623628335535017	0.5381434092945331	-0.21130978190440086	-0.34827568951561216	-0.43116364752828634	0.31006047945524695	-0.22518251382243457	0.054570540364036	-0.45533057445619524	-0.30402031279236447	0.9609062535359195	-0.3607747756950185	-0.3974241055044499	-0.2716553620240855	-0.2477977458423882	2.5730589080724284	-0.11442852540835374	-0.14183323649532883
44.nii.gz	-0.3809588271077337	0.34411082888979955	0.6857831089135026	-0.52388414381676	1.100384701965277	0.6327872069242243	1.7233290044818736	-0.004101410192761808	1.3107572263508902	-0.19625014625956028	0.4570808858968359	-0.3225663139923202	-0.9237585650073743	-0.017874325405580798	-0.1085081093275211	1.5554525112934925	-0.06350398433670124	0.5642700728969059	0.7264550882736419	-0.6495584499772313	-0.42438701278189356	-1.3327498520836127	-1.148947272107706	-0.5025581348966128	-0.00857583244309706	0.2286715595620211	-1.1152592329497502	-0.04970101758732226	-1.201477192258743	2.111222926701387	-0.8416395590500457	-0.03826267078437942	-1.1190652423464515	0.569097484886253	0.6284777596604165	-0.6542718149741384	0.0819250140154046	-0.3788173316862932	0.5456983899809751	-0.11905477413071655	0.37414940903324895	-0.1311453800653713	-0.13283790212161758	0.48532626241076243	0.8772585830216398	-0.33702834285142896	-0.3780439891272601	-0.5789954043028847	1.3018081330973401
45.nii.gz	0.45413512190568817	-0.5691094385083333	-0.6014282824697897	0.42253363156160745	-0.8080160147786623	-0.7627162757443874	-1.1016316273680429	-0.6623364738064023	-1.368098488120553	0.27010987699300254	-0.8259475728902052	0.23004196421376288	-0.11897582132931478	0.7224077847492073	0.13541737098386145	-0.8801109389408648	-0.2707937798574996	-1.3683199624419076	-1.0545649925793514	1.5047875798237387	1.474819325669502	-0.6238440874688377	-0.5602505819301056	-1.1206193426192685	0.7473785809226657	1.0612619983937375	0.2709285872123249	0.6102704771925626	0.29274843219470803	-0.9863748036496325	0.40983299703671344	-0.7392297536249759	-0.6315390230142947	-0.5597561801763161	-0.1585483365508366	-0.196199332699646	-0.1764770877290936	0.7136683654830008	-0.7010147298537307	-1.1463067224726218	0.13218218740811757	-0.35304459958544204	-1.0084095050721211	0.36835557334533303	-0.640426947295407	0.05884072662784702	-0.11881630109433204	-1.1420072398381762	-0.45316616193598375
47.nii.gz	0.5592821578878315	0.0684919584448965	0.11139807946871691	0.07406962623188501	0.021621070381966548	-0.5960536268666673	-0.9128543231082953	-0.6283288902668883	-0.8784947088804996	-0.05185628920629703	-1.8734825666961812	-0.01885145406875892	-0.9936225459445508	0.964931739973688	0.17702398527978805	-1.345145431375128	0.282391345778287	-1.1840487302190668	-0.8740594541945648	0.46529435493432936	0.5591114850964827	-0.4399330394574251	-0.4813989049500096	-1.0484988515872762	0.8768571662796472	-0.16253661521408655	0.8735020038790817	0.9543125059250194	0.6020317265622149	-1.049593971703073	0.48969687370345416	-0.8580153108616122	-0.7802735050710784	-0.7816931677444694	-0.11254733679307098	-0.44428364216430416	-0.07183094283277756	1.0092128950375991	-1.0722046048746408	-1.1410327689734732	0.7279106091182379	-0.8192901043873915	-1.1837781597631338	-0.03251170534105601	-0.8662959271797837	-0.08428100480731962	0.00989824521006102	-1.1837936726627112	-0.2554044394416377
48.nii.gz	1.3248091046167092	0.8132516143729174	0.5721105334804044	-0.25813947580593644	0.3192920918760169	-0.7066698625640584	-1.0298034089664991	-0.3334937455383929	-0.9642961336466261	1.5658300046320022	0.07269999800555403	0.8602501661411527	-0.5737634519634544	1.2446120332195043	0.2401682558472475	-1.689917197816754	0.820528609462019	-1.0898441813530266	-0.7946156293201453	0.06322242218366528	0.21984139478717735	0.781582871685345	1.0682148734475303	-1.7594594573158082	1.8965274618035053	1.192551452837472	1.9756717968442399	1.8179374536636885	1.4711019601245365	-1.723646781662818	0.5825142891276421	-0.8695634022037502	1.1456180212442721	-1.1661717573610206	-0.34340860056344513	-0.9493066440868161	-0.7005978294307714	0.09137845779316246	-0.5698907931749118	-1.5390462623135623	0.48737339709198124	-0.9180270891961867	-1.3979378150817496	0.05438342084068729	-0.984825595515398	0.09199183586487648	-0.11144832128679792	-1.3376448716603662	-1.0140012298524386
49.nii.gz	0.8938210675723798	-0.5161258743972466	0.08273537079049942	-0.03537384573011315	0.07366427075011651	-0.8438576450933482	-0.7089071497784235	-0.6441852855392448	-0.8156753418868093	0.16449577412633826	0.49477947850140436	-0.14743593746468603	-0.7234064074999469	0.19698304723918067	-0.6150527858570023	-0.4994585570375103	0.30525263245955314	-0.18997688677716404	-0.24804749665627043	-0.2513614106045206	0.3638207073711275	-0.00470188433210185	0.10212426360415128	-0.8511300666543443	0.7447575738828344	0.5175267494085944	-0.18189307762013354	0.5929267759987187	0.3209721739656231	-0.09964956479107949	-0.30268319110601105	-0.920992757100665	0.49146183480872957	0.49282272705122376	0.9325533646417362	-0.5071501960322982	-0.025864135667723352	-0.3273748362228022	0.22437614903585051	-0.5057195116897123	1.1627792324709672	-0.774949538189681	-0.936973028717511	1.1522814171038191	-0.02029479771423774	-0.11462673456107525	-0.7293660151184552	-0.8002163398208322	1.6793317310643598
50.nii.gz	0.2998425062239393	0.32457067367964915	-0.1050557421889479	-0.08268435174276995	0.19641291013874648	-0.7473909541908919	-1.1192910541264152	-0.5796085251655567	-0.9984082043831835	-0.024563299712203245	-1.2043801704026609	0.4513800225378265	-0.17028270163361517	0.49919828150331336	0.3511645138660778	-0.8878528062679172	0.4267082490148422	-0.4960048385813216	-0.39860564064301285	0.3072118030557364	0.8675120775763394	-0.3191476302147082	0.461057965250357	-0.11254551415232009	-0.30656326723710087	-0.0028525756996225435	-0.11322095902979493	-0.2099807979944858	-0.25568132063898397	-0.9451612210984169	0.9549441113171805	-0.4977029822322034	0.1662381669592045	-0.29468302865072904	-0.3331632444231064	0.0863007778639935	0.20581565020286197	0.15181304045853805	-0.3231277461819105	0.06248268204452107	-0.38751249465687193	-0.6030525543053413	0.009435273501139724	-0.08401179593842396	-0.21299054551644142	-0.15498202914008022	-0.9900403224812636	-0.36676444958445686	-0.8998749260640565
51.nii.gz	1.3168498774952495	-1.668358540844097	-0.15503725707981073	1.2598988727019285	-1.97025723687295	-0.2340936103728329	-0.21576308509710213	-0.6138116817754047	-0.2102436304826567	-0.063834593112706	-1.111789373507857	-0.1590056217077652	-0.9311191214081608	1.1251159530513197	-0.6939645534271544	-0.6050061862244148	0.87135149787006	0.7697165572027326	0.8434217298640084	-1.0008260072838693	-0.9887131152834052	0.8242307877476623	0.36281159486921405	1.0306332959489888	-0.7510454323421033	-0.7061690543054197	1.2094189397881119	-0.3106267845219026	1.1768897056549934	-1.1158195022271589	1.8955289045712949	-0.0801118175327173	0.37475681852919884	-0.719567141115508	-1.0526474617784716	1.6061854033632583	0.28874829600820495	0.8696318930528655	-1.1170370974146167	0.6967207141471825	-0.7101863670396952	-0.636575652547905	-0.16420152445877922	-0.9377267439962444	-1.1877119706184258	0.7154354015218958	-0.5923029911405016	0.5706364742356443	-1.8751536629308152
53.nii.gz	-1.5029559484671893	-2.2400968241684125	-1.7302038367701789	-2.9184240370837555	1.261330036290835	-1.4897735206991782	-1.2974914607147978	-2.431419900644841	-1.0702450243497847	-0.5039311078981306	1.7527335085720284	0.11028985517422284	0.00989423692371261	1.572818868472421	-3.2959408588884016	-1.2971263426286297	-3.4034511505711795	-2.069631318813816	-2.271493402261511	3.151205570078353	2.44952342815882	-2.806978353189758	2.258793840687249	-2.047535991309494	3.267610805223214	1.0442118572382164	-0.7181980254817889	0.5402576462229056	-2.159878604052589	-1.458044515629516	-2.2941780053755543	-0.38464551991984147	2.1628053579476085	-1.8745654172132686	2.855242013476594	-2.1962883961356456	-2.5454911613157627	-1.7054915855677626	1.7948018291794463	-2.390071987396908	1.5305950817465102	-0.8897624068242568	-1.3056256832943416	0.7494653832281042	1.7486213175711143	-0.7424634138947128	-0.2431911811344017	-1.6215279296260652	0.4121684214277277
56.nii.gz	0.20430952753020096	0.5498610386188668	0.5892225301003013	0.01901744199364678	0.6077549922683125	-0.33860112615762356	0.04518667711312337	0.10514275700480757	0.38609491473728647	-0.20835245566411428	0.825160756017285	-0.34869706320558214	-0.6620821870536371	-1.355811703025326	0.4651488894555404	0.667120854045802	0.20884081977384822	0.46449716530914864	0.05612792522727832	-0.5165249318086149	-0.25935383565740644	0.02456231680278598	-0.5565635314282287	0.5544613609757695	-0.6776184945970507	-0.26471816959351846	-1.1385850786946996	-0.6820958652254252	-0.6249673464435331	0.9136970607324747	0.02822776523107915	0.25495644453228977	-0.5885666041503727	1.2437039335563471	-0.21089684740511017	0.018833752859880544	0.5174694325434817	-0.7881330988975079	0.8593338495066435	0.9983849657858024	-0.671266887031132	1.921856271590861	1.3180631325526466	-0.27745565284232204	1.351773316959819	-0.3919832351910434	-0.20992059461765983	0.7960332492322195	0.4463663980109046
57.nii.gz	0.9397961858788232	-0.640550265218126	0.7475365739080336	-1.1949111202606955	0.9521133768522091	-0.7785631456229678	-1.0155977567023529	-0.2656605360784797	-0.5951513733516848	-0.1775998228383716	2.7016310022637975	1.3141755001952018	-0.34668370644516494	1.0837414539903099	-0.37996196253480297	-1.4073489258371827	0.9801635166853649	-1.0224692569121057	-0.9468798742475252	1.2851453884756465	2.863447458693018	-0.22309825846036366	-1.2863534175815	-0.9784088796585128	1.2126276090618449	0.8186332451792011	0.09622696304611257	0.6633853858290409	0.9925986586377271	-1.1535756773406234	1.3359870101829392	-2.1192722810391653	-2.733607307700155	-0.7010921389540357	0.37120484057781283	-0.11212788695676848	-1.3057068857469474	-0.21445301217615279	-0.09948938694852076	-0.30114206884152855	0.5539184447882818	-0.992716681349314	-0.05119601664200853	0.15922261909623664	0.4006072791222025	-0.2629316755437285	-1.4294768060745882	-0.9525417307818971	1.0545632859524428
58.nii.gz	-0.6149910123995549	1.3181642696010918	1.0240460675514163	-0.04594134310999457	0.6516344420697253	0.1590431260939088	0.32682453426320207	0.7819896635407011	0.4925472919957097	-0.9492409393881157	0.7148339328296527	-0.6159629156870864	-0.3489247767434268	-0.43761847333579623	1.078811897491601	0.16747060129151337	0.7064783020197575	0.41341537800329253	-0.05470980749731885	-0.6660345196524651	-0.4788976834428191	0.26907933987110355	-0.29318972558737394	0.32169965799369965	-0.5943631104757114	-0.4525958404841117	-1.111994135767751	-1.3088262264030952	-0.6215727722043662	0.7714379496570516	0.7872869984550807	0.14240580822436086	0.025802778888535025	1.784346703565462	-0.11407261060632563	0.3583907416227711	1.0075720469353961	-0.9489443709989785	0.9752781121329444	0.9825551585515224	-0.65514455798226	3.4889092555254635	1.435173290291915	-0.2977207919754231	1.0803793174537442	-0.5350644268763844	0.28986237326852876	1.3142183898107245	0.0049378429996205005
6.nii.gz	0.3668015542577533	0.7247681741529545	0.16512331415322368	-0.3294848850086918	0.5372777328825232	-0.1942322933688685	-0.4243170245585041	-0.22293359212466124	-0.5462278026843082	0.7145030100633214	-0.9824073097672529	0.13176844523776016	-0.5572372831175629	-0.03249318063300832	1.3041938594780642	-0.9746338827696408	0.030469585926234072	-0.6234084638925014	-0.41513477145738803	1.0566665192765556	0.43971030678494777	0.4638311308973706	0.6458557782709682	-0.6558509956161163	0.616229818215993	-0.1086859511115654	-1.0374585268651515	-0.24396367604245578	-0.32521008559121756	-0.0957466904930003	-0.09084326838329532	-0.26509026859262863	-0.47321147466056507	1.090463575574029	-0.5307493933289015	0.17889342057280053	0.6375953292640918	0.05542078084675675	-0.39137534356887654	0.819371930329271	-0.03599442607127976	-0.9294129875556044	-0.9220933582040252	-0.8133430675381902	-0.534132389093251	-0.0756688710882489	-0.9179195419427815	-0.4694580028665096	0.8802306741343188
60.nii.gz	0.3948217935892869	0.22476819764700612	-0.6469012102804451	0.41509550844528437	0.15271065955373198	-0.267461620937267	0.23752648357306702	0.005168424726544509	0.9962465646227907	-0.22428890147138966	0.28943693319147495	-0.8684788459331211	0.6357953572498144	0.4287099201545195	0.20866278289755802	-0.5346860069885178	-0.2603046401476657	0.10226133096292644	-0.39469888541110687	-0.41095925647935905	-0.3771637061074989	2.544277563526094	0.38305026874053844	0.7630140230690637	-0.5321102521216567	-0.4422580625979552	1.7340520104352197	0.40789252066205056	2.6895192656415703	0.0766444964396107	-0.3641868020251414	0.8269521933892227	1.0398729641985571	0.22949702954969597	-0.36072752464397667	0.18606095720676988	-0.06967910514714501	-0.5816070926766754	0.8393660124214427	0.7709679950317749	-0.549236109972472	-0.32776319962760836	0.6972883838709528	-0.515593959500006	0.3989105349203643	-0.3235764426340228	-0.8892452587807048	0.4878127614080631	-0.4025589659758359
61.nii.gz	-1.6705252107432875	0.8632152095054874	0.22078346733457715	-0.2782023489508737	0.8702803465270644	-0.5760028068666132	-0.4033259358086158	0.22492506343087992	-0.15191791240094002	-0.20034143237724192	0.1764172209255643	-0.20512678953250243	-0.016413938120433513	0.07210496479183251	0.45039701034625856	-0.12197439768986336	-0.09352722832902495	-0.15684807834498968	-0.4583372510576481	-0.3536226791789924	-0.29240993941618937	-0.28588545946041694	-0.4007166374903216	-0.06791260997401932	-0.44315390754942374	-0.15067014167053344	-0.42117131571309885	-0.16208702477816908	-0.49303021973302	0.15250729721690123	-0.276308595778407	0.1882780352371079	-0.17641377377053172	0.24302331682573142	0.14085754030408779	-0.4144661025563392	-0.07506390203361595	-0.869790953656421	0.9814609812674949	0.39775522656392515	-0.4591099030393827	1.273434138112959	0.6538096447325386	0.0158412089382449	1.8215753013758027	-0.4140212038741074	-0.2097460962544461	-0.14921359778611454	0.46738550337249984
62.nii.gz	-0.3553247785320423	0.20361815279644344	-0.16924569843257098	0.7524045167823405	-0.36710566007359285	-0.6363271824865064	-0.476519574684897	0.2569546863231776	0.16110239078847347	-0.21378348041113598	1.3717411987136823	-0.6478628105090958	-0.05472289729230138	0.6419984331883013	0.25425429095913554	-0.003937367788557347	0.2384098915940106	0.31747847075217184	-0.2937123842761564	-0.8526240560954171	-0.8087909196588055	-0.13840407276975883	0.3469370245325634	0.24984069036075499	-0.8122087966893246	-0.643361796893548	-0.29821194601828654	-0.7050751610867091	-0.5551951393170185	0.30248606124278493	0.4471131052571227	0.8447519953917236	0.8772761372194762	0.3413322860472422	-0.561975686565233	-0.16851521325850008	0.17654708718192028	-1.0782158175617964	1.002171511231361	-0.13301574112411566	-0.940889567813312	4.592740171346209	1.8169894929776647	-0.7056739178991133	1.2409820966575245	-0.40641581988369574	1.6485171796962654	1.5424016992582692	-0.8009839706128465
63.nii.gz	1.7346512584733418	-0.6490630612929441	-1.768720308745032	0.49479925728969565	0.17081325856577653	-1.1283311141730072	-1.1913291165738837	0.2892054436294601	-0.42333136134431837	-0.17205110545340363	0.7149598508859676	0.051606433770121314	1.8602353745080016	1.055745266471206	-0.4612333978317222	0.32433486523257443	-1.3293072478835268	-0.6143376006707599	-1.159535746453868	-0.3271006737344751	-0.14864858517672258	1.7489704400587058	0.35430025415459776	-0.25888679026850364	-0.2918627839434098	-0.28256544136515505	1.7340874494301453	0.8895367713846886	1.7985285592703022	0.4830042009774214	-0.7616800988417128	1.0473174091531798	0.5399087936679398	-0.2833320091070693	-0.1778874230958484	-0.5728186787814071	-0.0864686883983711	-1.2151098992985028	1.0283234137498294	0.1660210233564804	-0.46160122751093635	-0.6477486972326745	-0.04259165466675529	-0.07397515398785441	0.585643538742391	-0.3959740711489583	-0.8192759478473631	0.4479649186954384	-0.3738878534489279
64.nii.gz	-1.0218975053315587	0.029417363068380466	0.4963865684562404	0.7217155696146821	-0.37344191119419234	0.7354016409951711	1.1349657508683162	0.9281485734493864	0.8946277771071967	-0.7909587839486045	0.5430646496614754	-0.7489148078367632	-0.139407479286556	0.2624146939395691	-0.1143736132964587	1.987283192730841	-0.6218552426345614	0.03453177636483475	0.06333995658391688	-0.5504032511433339	-0.4501531401989151	-0.4691155309446419	-1.105845512831545	0.2770751127059024	-0.7049273826125411	-0.604383338681179	-0.858523063004044	-0.2935244467346925	-0.8568890785375723	2.151491685308775	-0.7739612317955763	1.3070098695909529	-1.1949135623421845	0.7859170975312952	-0.2463902600859529	-0.05782047089540751	0.6752379406312092	0.8440130191989902	0.27797267661651154	0.2899359901305132	-0.4478437924567851	1.3878457808890925	0.5477002098009793	-0.4999117875693695	0.1592893705103114	-0.28545865255003255	1.9248346774227698	0.7846097393880319	1.3232965166637929
65.nii.gz	-0.9487183337055574	0.6562355133181252	0.23434266536795087	0.49727469800994833	-0.0032903905632280664	1.07014424328719	0.9872019645017266	1.150761391851076	0.7019334261681657	-0.6391764220486745	0.8642972954649685	-0.47591110387001456	0.3651097009548511	-0.8488731626785986	0.45240237133696076	1.1495421304356965	-0.07235350996682928	0.6938473194628295	0.7141949965980555	-0.7198835763495891	-0.6741126238046491	-0.2515027269875451	-1.2761425434497544	0.5465816923985524	-0.5616369413188559	-0.476809967018057	-1.1997086652459341	-1.070072198986452	-1.103656893103213	1.8728182998825489	-0.575240012149064	1.1988252525335592	-1.2951886643387953	1.055949773431695	-0.6764435521149571	0.40793843770101496	0.9363093011402784	-0.21265267838152566	0.193176351085842	0.4276287359785117	-0.8747378479037405	0.7244605008973987	1.0001376447931574	-0.7556688617430639	0.09421596370439907	-0.3286550811868091	0.6607060115123402	1.0824563653867407	0.5883472049821565
66.nii.gz	-0.36161652033611114	0.5105183866055976	0.3884153408341238	0.32227519233592383	0.24097694886806362	0.5733778724014323	0.49884604062799054	0.8156740895722497	0.17601425250326913	-0.06909971429082491	-0.4898200517132913	-0.6767741790403649	-0.29347117955189755	0.5337948243903337	0.23788680354774128	-0.2187527724458164	0.5594778652355621	0.3240564535148801	0.6423459844590953	-0.7455873849829536	-0.8662983951773355	-0.6176993099709426	0.27195117095514354	-0.21407726629818763	-0.59472875578689	-0.6491070198754968	0.4747448249570449	0.3257813896822293	-0.013528258667619168	-0.31036498645573696	0.20462054634009547	0.6920215901774776	0.6323793903355116	-0.7816226311874734	-0.6559217932277183	-0.17947436510179474	0.22804318422616063	0.7108219853947125	-0.6739089607245397	-0.7519010023521384	-0.5584987034672957	0.24963529030082693	-0.1010871613554426	-0.66967220767968	-0.9793060582275558	-0.022540806651621847	2.796639267091646	-0.33031837254045016	-0.7645799571868679
67.nii.gz	-0.7248703619609856	0.5088546554481811	0.040299226924124715	0.3724411197518881	0.531568005562135	0.5784995849927895	0.8277700890862267	1.6766812391635812	0.7774876637706744	-0.16387323592411035	-0.2993609226892982	-0.6053258917576136	1.0613250795113502	0.23131456386568242	0.16588454941575542	2.0282182986967885	-0.4284369174674494	0.47140062997600785	0.39148421243164255	-0.6308889865196857	-0.5609329176649617	0.7513921313709471	-0.20657774929445324	-0.15642827611530102	-0.21646411731280035	-0.17453677123166955	-0.0478799501931526	-0.470204060760135	-0.3598911642482255	1.7470129984270295	-0.5665958549455271	1.4974452939921197	0.10129429812439325	0.32066265352092244	-0.6335466790358039	0.1461231127214779	0.5887932534090909	-0.13839330230960567	0.24662238033600437	0.4384580972263818	-0.7061196142225085	0.1527323101273941	0.7026269897583571	-0.7134831633080058	-0.30831138480290815	-0.22860337714058188	0.6034019938974468	1.1749903283242424	-0.15079266356547155
68.nii.gz	-0.012187158324480791	0.17495218457414932	-1.8584197485337808	-0.6807064087767902	1.3781602395522776	-0.9016386568725533	-0.8733937922097835	0.4230321093380738	-0.3479737672882908	-0.2217639507302876	1.1876776785314829	-0.1170759530271362	1.5818734744814733	1.693361369346662	-0.3404461746560058	1.2578189205950348	-1.5479613345679855	-0.64069513989792	-1.1422099141026634	-0.3507554867904143	-0.1161868229568643	-0.8155810395725792	0.05133761045103476	-0.6916767224183374	0.05153617401976188	0.01325683586129416	-0.572481125987503	0.5511999843017139	-1.8350187473348833	0.5159999793682047	-1.640877762244058	1.42117578207382	0.6186340224905245	-0.98308907223166	1.478352401590121	-1.4306112861966802	-0.8682087953735421	-1.2022545675062977	1.5054272300813325	-0.391105815513231	0.9239946742494788	-0.6156762813496752	-0.979583126068506	1.174409213473235	1.3590657141457227	-0.4544782604581307	0.06810244282377849	-0.320023340217852	0.11429892692222623
69.nii.gz	0.3062754413844981	0.37244796115072737	-1.0790018673943578	-2.501200480170411	2.0515814655140576	-1.382093085000827	-0.9768405797518483	-0.19781644593487352	-0.22034640210528653	-0.23568610380016525	1.4532629185900408	0.21191431115457443	0.21072130023909005	0.557589615015354	0.028616115510750557	-0.05975017255582698	-0.5533414307593967	-0.32136094819768696	-1.006873009249541	-0.2582429299341653	0.2021528349459789	0.5554210197429168	0.6414627411800855	-0.20964905138272383	-0.06321390820369781	0.5208311215819064	0.3479273258182768	0.9518099088251594	0.2707340990312026	-0.9526480068710821	-0.2929305542287293	-0.9911257416974008	0.6974383921802949	-0.8380288842582231	2.0404851945040288	-1.1740932728506694	-1.0277106688757822	-1.3655869739637068	1.5883317372296566	-0.4013514909644025	0.8525281424298929	-0.5355422338633842	-0.5985548403390019	1.209994513985839	2.859893895399977	-0.4617237802353825	-1.0537942001965352	-0.9750895900632606	0.4253121025709452
71.nii.gz	-0.016217749143480207	0.3913899159454903	0.319563139731289	0.4462726608656715	-0.05550157413370654	1.01599155351719	1.2737499023907242	0.7348542864723577	0.6671641459606829	-0.11456000031305098	-0.3097247157272485	-0.6651614182131997	0.17912948716846394	-0.6813130475098448	0.3907689926739808	0.2430723864936887	0.28040334320611165	-0.015137280001061789	0.5318642120675678	-0.20318907900376987	-0.3206647451603769	0.15039564246820394	-0.11465841418494903	0.12158416819765935	-0.6608747702398234	-0.6663768383874301	-0.5878187201321589	-0.8431109234158202	0.0007375678580097821	0.6588595442039652	0.34874225731068187	0.31517514430929344	-0.1772163664880426	0.7925121587339471	-0.7359522078976048	0.9858057948063331	0.9110352065233771	0.5256638596210746	-0.6035696482381189	0.36773491950378184	-0.7605328747334744	0.24139083824296823	0.2960936526105633	-0.8030695756055276	-0.6364512228568373	-0.01996835584452422	0.31039808582195344	0.4177228388811293	-0.1070235087476055
72.nii.gz	-1.0389695257825338	0.3294088189630532	0.053243283657488205	0.6508489916116209	0.014925578518272612	0.48258502566270023	0.3802901848501233	1.2770735124528745	0.46034037804314426	-0.16357556007269647	0.19616906593970188	-0.7056243583980139	0.311107169353581	0.44428976955596405	0.11409533766325262	1.030384708984966	0.309989592061956	0.15542635731984109	-0.007603289968352797	-0.5701134125417161	-0.5223473717531218	-0.6092510147100526	-0.18293354162901024	0.9321191981779502	-0.8981904819426788	-0.6563634850177265	-0.7369775470760445	-1.4892916077777452	-1.2521355203910336	1.1211404738874575	0.2501774404133964	1.4571775055975529	0.32691055622805826	0.04708022036786118	-0.7184106331367766	0.32710433861626587	0.7288849557355712	-0.43224718735425605	0.11117505092677005	0.21424859877599012	-0.8851384143961298	2.034270305093918	1.1778367716062388	-0.8014480401629852	-0.30014307089808845	-0.23225552023055832	1.781066047226623	1.5568607562403391	-0.8301782598109164
73.nii.gz	-1.2108286638095056	1.1434221366859618	1.1747705136843973	-0.2569873677437378	0.8427120971602795	1.0550850105254383	0.7394452180810926	0.8287710963975689	-0.0067455852296801665	-0.052223726005633395	0.3989873291312483	-0.44728599663840923	-0.48864137258595486	-1.6058150182671331	0.6361710744936104	0.20978799220250927	0.9900979191021749	1.0670417045966294	1.5859155338979434	-0.758080539862175	-0.6843547508776207	-0.5882929921807438	-0.3803466226887383	0.9137464619070474	-0.9352010926302591	-0.8346693793797806	-1.3335721283334407	-1.8360418129677178	-0.9215293238959568	1.1627646692254083	0.6914830315686605	0.3030442879032943	-0.41300150175578476	1.322462500721257	-0.7185299658177333	1.5531160219615525	1.037312662708931	0.15566566852439084	-0.28783691171974757	0.19517588433795133	-0.9233260676021385	2.203110903739766	1.9435820854786359	-0.8576636747258061	-0.09637919976263182	-0.14171121263000713	0.34811232707749357	1.4535615849114478	-0.3585688414802634
77.nii.gz	-1.8929304396744018	0.6205981388211627	0.8757312190526597	0.15893701186140746	0.2705548358850112	1.6312968214779853	1.385134112477757	0.6726057395887186	0.5735191646296381	-0.0834307358592182	0.5245821495174673	-0.6251449084868116	-0.5662137266991975	-0.6041827714033348	0.30303343617663797	0.9492742660645243	0.22955018430996574	0.3829532238440449	0.7668774344621913	-0.5107517537724731	-0.699267928895831	-0.7639431327211533	-0.7623810345212146	0.18571720264636396	-0.6447750231857605	-0.5149074903201275	-1.2611700099147134	-0.7194532818873289	-1.6431098819627934	1.7423388040034216	-0.29802636272579214	1.1814052057553082	-0.4018214621770969	0.7228274785011826	-0.5234703049766822	-0.16942258119866327	0.737311620002778	-0.38033106211019496	0.042403586190527864	0.16288058758068047	-0.5983899286613996	0.957819815986252	0.13778906295658644	-0.6571406324776722	-0.027135729369607006	-0.29149178817275073	1.1746363854433934	0.7820739052258415	-0.06612799415309972
8.nii.gz	0.5484903620657638	-0.06239565594284689	0.3568418081490525	0.744233732865404	-0.8999181891351896	1.119974278425395	1.064749825297191	0.44276801542715755	0.47207875974556873	0.009876761974935092	-1.572800763695752	-0.5614978349255391	-0.6655207029068015	0.4445080311917584	0.2850615713336393	-0.4816168659370156	0.9751894014994675	0.1705646110871456	0.8116746561458125	-0.49761238430098165	-0.5937416172047596	0.4185094218008189	0.2521366145558185	0.2816169466086012	-0.5991501551532818	-0.5053285551433494	0.9096598816488022	-0.03559023284655826	1.691400921564518	-0.4383931389176764	1.4048517955701163	-0.25768604150619734	-0.4838784160831407	-0.32596399574038165	-0.8221870020968995	1.9836471874097457	1.1080205915834995	2.6856838848441495	-2.44724776399507	0.46530263379487574	-0.6161842174930324	-0.24658572799121997	-0.1758069193829615	-0.7284442689664062	-1.6376639316395614	2.907851413482024	0.9252183065565539	0.32062353404326255	-1.3839413990750178
80.nii.gz	-1.2875224116601935	-3.0332141605154015	-3.111523594525923	-1.929921194460263	0.22440131593365076	-1.5846324267875402	-2.1967617950685465	-1.7603734879828439	-2.0851480090690746	0.4104437628884228	-1.4056368166946336	3.519763873034821	3.679875372928017	1.7737084850854121	-5.064138138506065	-0.25092962249977063	-5.917292373049291	-2.2084225762943936	-2.298096548995411	4.169082871324651	3.3452164023574706	-2.3357784720803285	0.42128778542985673	-1.863079204366296	4.361715272829472	4.789699635837643	0.9153147618407885	2.1885434099498857	-1.007392179611438	-0.11637847623716141	-5.622338278264199	-0.2604638177932577	0.4335916590279531	-2.3452474809806962	4.952369703811457	-1.8537518600824954	-3.7611545203354955	1.6957974282021333	1.0042350223342662	-2.668625541634375	5.140560448113283	-1.2029992263108138	-1.997164221182409	4.524210545422363	0.032094720849165884	-0.4181567712926954	-0.2418640665584039	-1.8878654403799904	0.8367570283941235
82.nii.gz	0.11362821472487444	-0.03329411822015687	0.092118513616265	1.0033104888999589	-1.2134566664296886	0.9799705686720201	0.9467044244473856	0.7375669514499879	0.46389372229870135	-0.06411019582935035	-1.0284026558290484	-0.5893316796919161	-0.34173080105082676	-0.992987259201821	0.39786250232141823	0.03259994163698388	0.639520467893213	0.5405392298576084	1.128226655972353	-0.6007080096686197	-0.770322043909874	0.32652919210617604	0.10579699761449313	0.5770638382158317	-0.7847163508585184	-0.7363107474568646	-0.26443858385469976	-0.5934140698163086	0.5610432352789698	0.2181865778971813	0.7482404944918825	0.3079658061840588	-0.19447847987647496	0.7356873160460166	-0.7134862277063414	1.5207134455919455	1.2843624741344086	1.5501542591039221	-1.2817060799935567	0.5840125811744405	-0.5598780274319233	0.5307892243705132	-0.24834196560337862	-0.5893522664398798	-1.2701187521543604	0.7809085235172712	1.5156080482588081	0.4366198627311527	-0.5692589440009289
83.nii.gz	-0.5982109591904246	0.7038592154685912	0.20438931885105804	0.3976325652279833	0.37850575686685994	0.7538294719833815	0.7981545321087925	1.1123092351119812	0.6959556420025086	-0.1445598725218544	-0.10586467171228503	-0.5911718030429927	0.335184455512374	-0.912179025811083	0.1873489551042026	1.6993324123097346	0.1668142640160493	0.8048191922730221	0.9414836204456237	-0.7514180939217183	-0.8430804568897808	0.04768398110499846	-0.19646274434646596	0.4647552732461435	-0.660573473279476	-0.6477645263538906	-0.7034421234574253	-0.788512196028514	-0.41953202904236603	1.303528429904174	0.1728230918228055	0.6459222365029051	0.15819829254836365	0.6420133168450718	-0.6449126973822293	0.5127038116449973	0.906976683386547	0.007403514483121583	-0.4536198644982807	-0.046473497237309105	-0.6559695286526693	0.4232471949032373	0.8183023762555398	-0.5933139393600517	-0.6248505074334987	-0.05946977300417437	0.5389113955037962	0.5238434425073063	-0.14880957170105888
84.nii.gz	-0.38949083823073444	0.6707437520706295	-0.05110012461858834	0.4333923307517528	0.5764367162733778	-0.3733335026246002	0.38798182144283505	1.3791444188080897	1.2079722802444854	-0.23897050741334805	1.030881250327742	-0.7485848972443214	1.0718579509991437	0.7957755010168767	0.3937568234140661	0.7934647479019451	-0.16420443219053454	0.3961866313219376	-0.23067054326704378	-0.7326771409402837	-0.7774172303503005	1.2307576753087999	0.029594904082653674	0.1766515489970633	-0.6665327984876295	-0.4623809581976514	0.07630127799276148	0.2077701344226015	-0.09980601734514459	1.284195863336268	-0.6660572027786064	1.3760855953820612	0.5989162467138562	0.29161713810754153	-0.18085695209666658	-0.734681520489905	0.1449538030021068	-1.0110362640139672	0.9680998577881439	-0.23389147285351308	-0.48871089072860535	2.0656112744150295	0.5814312281440872	-0.3838556449276213	0.9564416001601005	-0.3731650285701541	1.742829129470139	0.511556393608835	-0.03943540720788856
85.nii.gz	0.5983301720987166	-0.47301915723409144	-0.05151769931758235	1.105964290684703	-1.9641528814918945	0.8400396577202773	0.607073976625368	0.04003406848438081	-0.009881271326239735	0.06052123919995405	-1.5720197791893962	-0.5939891733187715	-0.561952930026688	0.4807246268151626	0.23924851959145083	-1.0617064312063282	0.3679427186491828	-0.4567855411642317	0.2240600691395956	0.04450582225591173	0.0848490083344824	0.5223380574188103	0.640273672447569	-0.4011113890864801	-0.15028016709183561	-0.10836012137607025	0.9517355050506646	-0.2844515058310769	1.19793517571366	-0.8260544616312606	1.1434138922487347	-0.2655940900820666	0.1691972553562323	-0.348019387735013	-0.8534962735017436	1.7631949312632438	1.0357210741272234	2.276947932809653	-1.8488192962821977	-0.3327828248303967	-0.7531427672216855	-0.41003880404462095	-0.3039366572661355	-0.6464538997532242	-1.805439096166561	1.5599569915571754	1.3112984071427125	0.04797477543809623	-1.2074279490490474
86.nii.gz	-3.0718592021324764	0.7754898082795824	-0.2671942460098878	-0.09085807295223255	0.6872923020301409	0.6104503213919017	-0.06270972047497324	0.741592612308317	-0.3622881599579272	-0.11118213391908491	0.7771434840590935	-0.17868222538616216	1.1048379494652796	-0.4998444588514501	0.10203261820628227	1.7438906277747883	-1.307133718772673	-0.19044684345999716	-0.0018205789452844265	-0.3525956908486189	-0.4951146958684297	-1.7742933998432862	-1.9369447199262837	-0.23042645565881562	-0.35359008591385116	-0.15633067198867556	-2.1264459291901834	-1.24022516991008	-2.9116079268122674	2.2330776416856555	-1.4193211290358985	1.0138500240147053	-1.2259092717830158	0.8062308076269572	-0.27585434718666363	-0.403042735526444	0.5464860547124338	-0.8757353510731456	0.49612403028447466	0.1994109146535108	-0.6114114684909969	0.17552765803494788	0.7407989555097101	-0.42392127918690165	1.066960805447131	-0.40313425039267714	0.26575738356467726	1.1755992514484497	1.3488456267009665
87.nii.gz	0.5532836755018247	-1.0014489965436124	-1.631398211869197	1.4532243167542458	-2.439508863714702	-0.31249078570708244	-0.676296793347446	0.041413932665062235	-0.734248328860063	-0.10121363711820845	0.4781171868962363	0.03278856234428825	1.741046811038098	0.0591911414681072	-0.07533443907240876	0.0527250956591195	-1.1092885200964608	-0.7347532879149856	-0.6050067030187172	0.6282102918625754	1.2898851060278071	-0.02904800017955494	0.7048845885532187	-0.8425987322512362	0.5280227698383019	0.9264787014439996	-0.22668994842911974	0.37036765629753865	-0.14171221268137107	-0.2666185106826666	-0.34481978430513854	0.3060853598443978	0.14294698550962565	0.04950649206038663	-0.128907178006485	-0.3132828695796388	0.6234971146021336	0.04513800948276542	-0.6575495831745148	-0.2525727417781835	0.166991619308961	-0.774205110249635	-0.7309048205058287	0.642491019411116	-0.818086759547381	-0.1373919889394831	-0.18757788783527285	-0.3974955944935816	0.3495965272239642
88.nii.gz	0.05528597025823432	0.3033740293252565	0.06944527486562961	0.6058582275209203	-0.34655033930997925	0.7384363736841201	0.54914770448789	0.34511254001340236	0.18912914906962866	-0.12311242555116234	-0.2669818539140056	-0.5063911744094821	0.19326372146280915	-0.8862749663363532	0.38768991721836654	0.366903873537156	0.5259237391020642	0.7530512620947785	1.098340038289407	-0.6528337531021765	-0.7266495514311325	0.12243561872668647	-0.507578319340159	-0.3676361999767611	0.3592222283161637	0.44115237629036147	-0.43930814982989963	-0.8647265981345835	-0.2621713829740205	1.2969391788661102	0.4898255131885468	0.5548375455900474	0.04832282444474902	0.4325887936762214	-0.6526759744241913	0.6197970555831636	0.9247035065965521	0.12450937145395095	-0.39800475196183116	0.40698347068943574	-0.7786736422219858	-0.2618222959650279	0.916260269607849	-0.8315045311692197	-0.6830601641680957	-0.15788553503383518	-0.3115442754289256	1.2685439320497491	-0.6692121629654245
89.nii.gz	0.9885511281825587	-0.8725926767239203	-1.6224394358335144	0.41998826203027045	-1.4254603618254928	-1.6541594672417985	-2.484974351096964	-1.908004150353862	-2.2885195140705457	0.9009010771125672	-1.8516186851532557	3.39435024934205	-0.197609560110926	1.7847982192410106	-0.9438520496441374	-2.030630765404958	-1.377974389802416	-2.2777265384369447	-2.3414908052588443	4.126393685529514	0.6740706091187695	-0.003553986344181241	1.734720248698451	-1.775275618414767	2.225895771720637	-0.13695621525526833	3.4526536924303506	3.146630463514292	1.801024805213244	-2.178455278327762	-1.3376685557910888	0.7305429798275476	1.7414730086256924	-2.5207573913591363	0.3401292927036654	-1.7156456399445397	-2.8877343120287793	0.684457305404553	-0.6150558880495667	-2.630007311355384	3.1051570986797725	-1.2067246549515434	-2.032799982985348	1.6205007195048609	-1.6131534912147627	-0.01504211749411748	1.8358114362947136	-1.9048685152553797	-1.2055919783762306
9.nii.gz	1.1701751785764236	-1.3035125116968274	-2.103660699872249	-0.23848556344797814	-0.09747220063277046	-1.845195578105256	-1.939006968290821	-1.5656875417087168	-1.748404422824124	3.3611694570797352	-1.0185193229601153	2.5831366919737486	0.36690547734875817	1.026728283169821	-1.3016710290262357	-1.3997629093805133	0.04613917296217045	-0.1637341908264697	-0.29893445410531144	0.06038491347322791	0.7660132607434599	0.028938427970347715	0.4543173586973309	0.009449273209872225	0.11752021194613702	0.6119713758395589	0.792620849104814	1.089109494002506	0.601307722478648	-1.2512223105867954	0.07575534832660988	-1.1079644261788644	0.26585065151086834	-1.226836923729353	0.604605623952816	-0.7337770404105295	-1.1283233075556107	-0.28329118521323443	0.32719306664374675	-0.529533302761163	0.8512951485278518	-1.0373731910859736	-0.9356617408909567	1.7374315894253167	-0.37508598699837664	-0.29622416548898134	-0.9799574858092339	-0.9670798026080593	-0.35719727421036535
91.nii.gz	0.15307607154493139	-0.26638556145625036	0.4960401728885651	0.8040529555751881	-0.9018229353870051	0.3084468628632324	0.10988523696654318	0.08530610586497102	0.025455208952814293	-0.08579267357393351	0.21515586465508865	-0.27739312380032977	-0.6802037878126937	-0.7103583051001916	0.13749016154107715	0.33184633725539275	0.2010816259454384	0.18801145729939198	0.20436394972508415	-0.4081121136686815	-0.2787708708279296	-0.35490088660343616	-0.2608218723979875	0.6526827138601649	-0.7382657724951736	-0.6726863070676001	-1.0837718418564222	-1.4302270905897896	-0.6335724124546086	0.9537401949797296	0.6040176080027547	0.5147687359022394	-0.4892018897162829	0.9732833393483856	-0.7252701229703282	0.9403264820560823	0.9058404739197748	-0.5715719931030774	0.18206879108638394	1.002004725582384	-0.9437850000456964	2.3212002770998925	1.0547025865723847	-0.8223020833425005	0.2627631039105696	-0.4004551071197121	0.40591267111318763	1.1779785622136112	-0.3486572070408164
93.nii.gz	-1.0925317898799591	0.6474365197975476	0.6698764949112566	0.08042223159730358	0.3385416111694329	-0.08972416017511345	-0.34677848635944547	0.3905616899143794	-0.39036045126927454	-0.11447408071512556	-0.28732299726440724	0.015184427677895143	-0.6086441918802923	-0.8917690415669219	0.5172046909355913	0.1507811076025461	0.6646001902921445	0.288941260328584	0.35767425351118254	-0.356217330226587	-0.20796463844092997	-0.34453149086983964	-0.8944795275770244	0.4681484933317106	-0.6497183497621155	-0.48635646107765035	-0.5857808835039099	-0.5647411375918612	-0.16552577136204352	0.836716966660511	0.14247535177805906	0.09832246315740283	-1.1946511827636952	0.5275476512860371	-0.4020936407319427	0.4961679285044508	0.37340438642238094	0.28818410940426986	-0.28008781042901953	0.4469545318941116	-0.4687588536895197	1.545645864085131	0.4214153067329872	-0.4167433914573699	0.06682677295054881	-0.012367857434299273	0.5658171383345808	0.026923290660804643	0.11769634189533518
94.nii.gz	-0.5594482003696426	-0.04122754908106719	0.4632728608820684	0.814897505326473	-0.538760882153242	0.12546773191186497	-0.22158141586384764	0.5323025503893445	0.28085508467562076	-0.09544401651110304	0.0906541619856444	-0.7174919827089639	-0.8092478856251581	1.2231069707997606	-0.2247514527518391	-0.38102258674100553	-0.14199461678864117	-0.8075967179123675	-0.7906016100982824	-0.4776115231091007	-0.5541206527844086	-0.7913466247832928	0.18198623168592667	-0.6125469991832359	-0.4347370714127872	-0.4389866757608168	0.6195698342071557	-0.028519297681997825	0.07640897836456653	-0.512816022092235	0.8686830522110721	0.563865748530123	0.09850217972338192	-0.8538266125272146	-0.6719193650901206	-0.030502083394030165	0.15432047759504697	0.2381384755753916	-0.73403518856558	-0.8294104029616508	-0.6514977113761526	0.19115783891021917	0.16932790934255426	-0.43879721211975203	-1.11691373050939	0.2284848748677489	1.6772719582975417	0.18752627352254256	-1.3545700417033293
95.nii.gz	0.9892401152840642	0.20182286402862065	-0.04094867615603777	-0.15121888288760335	0.26441727070937304	-0.16622043000690698	-0.02770156493591136	-0.44995374059037624	-0.4914053244881643	0.8587657948627273	0.11033664518736888	0.10145444616283163	-0.002257246143554008	-0.9662929363352742	0.9714872036288658	-0.36590363124978426	0.9806225674122314	0.07219241153699582	0.628117165718107	0.06843572603221235	0.1743315812122054	0.23745049524524375	-0.27622811143526593	-0.35838946827107465	-0.11568228953598836	-0.2634968927724648	-0.022004887831129485	0.47025051838061216	0.5696672629129019	-0.08283875148276724	0.2790992197620934	-0.45060036862158	-0.8425915436554369	0.3037923665932517	0.08442118038524361	0.2294006096942657	-0.18415903763021566	0.5128683867126493	-0.23643935284821005	-0.17025470780214857	-0.02434968945643558	-0.42496340927333554	-0.5009142353232181	0.4263783369060864	0.23947188315482018	-0.24442624143676944	-0.7883114061429344	-0.41841830015504244	0.5332378690335567
97.nii.gz	-0.46520726006576607	0.5675261902453936	-1.0554953117310504	-0.7287824820091466	1.1025560721548904	0.4161808727431457	0.878220618716405	0.4779958430922027	0.10047367874639569	-0.41514862775161265	-0.8944703889198624	0.020710745126103925	0.9497716448112717	-3.288784247384395	0.6702766810693064	0.5238213020314938	-0.10661290052678535	1.4268832850981779	1.82892154392855	0.08108539475461006	-0.5748192655558614	-0.34476551549042167	-0.9423488781468022	0.13223567854585297	-0.03752737557604277	-0.5924940900933873	-0.31058602723558115	0.5680448210722349	-0.010776595333989777	-0.5239828727979411	-0.6783386684342991	-1.192715653679059	0.03886646614003329	0.21023683120650105	0.8625080009291112	-0.5093846103435186	0.023825829649639675	0.2993182649303589	0.056181742905567995	-0.24650074123474644	1.0294724566249203	-0.8826022944064641	-1.321469091614178	0.5390749687672226	-0.03579389378590715	-0.4391455131503925	-0.8626428406408232	-1.0466202671555083	1.2002702074704694
98.nii.gz	-0.7586318439587386	0.8868673068181218	-0.006100421819698066	-0.3013536653889968	0.6513580868871071	-0.316665230756267	-0.6098856825768724	-0.2267475920079297	-0.871926874919778	0.010527514614425842	-1.3468493966538897	-0.22231924040451748	-0.13635419776809157	0.16308417453220417	0.1609943365075012	-0.10628960663732658	-0.44562835259519556	-0.9806934844305218	-0.8048723758831505	0.4790865009369457	-0.11832722951734718	-1.0321540922331744	-0.9424009536720616	-1.1039225596084874	0.787188846269433	-0.18000843531590643	0.030151901208905214	0.9297793451204794	-0.1140515179890956	-0.11745796047180515	-0.16659923816596095	-0.059446021687256975	-0.5444968361006721	-0.3628747355522616	-0.33858166758961467	-0.6962693408283203	-0.043321661387721894	0.021924285840512925	-1.0116025717600743	-0.6412530518975409	0.13504032891979229	-0.7406361435505437	-1.1865096368347632	-0.4455525711978603	-0.7351128951239554	-0.14783284172450228	-0.007878501471514986	-0.8643469754459461	-0.17492755884441155
99.nii.gz	-0.17781234687482256	0.3519272681072309	0.18076097592602225	0.34089107758368886	0.003895467452288769	-0.14782498177393422	-0.10937248414951488	-0.07741294637522482	0.0392907374074421	-0.16532718304052194	0.07271208540456027	-0.4950913310976237	-0.47470611596503337	-0.34389181706113287	0.06902098699562156	0.643591493305282	-0.25519264289727667	-0.21518048634570638	-0.3849139714689111	-0.3599872184592843	-0.1903039743688354	-0.43523922673547144	-0.2648051675894008	-0.012136909528630512	-0.5369788857108717	-0.3257865178535221	-0.6238248019227297	-0.4487355244929195	-0.4647259507521077	0.3220576289335364	0.3373680683457749	0.008979130262646833	-0.2163355104372566	0.46644692699030804	-0.3723533534603472	0.039807964944981095	0.2673014557391814	-0.4100469805830135	0.2381989338368772	-0.01778218905074652	-0.6111682606358495	1.0874234742759843	0.4403745814561243	-0.33397785353871356	0.37231542824827174	-0.3178040686629469	0.1304179799067655	0.13071757466150677	-0.36192940097852183
[truncated: 163 more columns]
