# Supplementary material for: Radiomics machine learning based on asymmetrically prominent cortical and deep medullary veins combined with clinical features to predict prognosis in acute ischemic stroke: a retrospective study
Source: PeerJ. 2025 Jun 6;13:e19469. doi: 10.7717/peerj.19469 (PMC12147764; doi:10.7717/peerj.19469)
Supplement: Supplemental Information 2 [file peerj-13-19469-s002.zip › features/APCV_rad_features_final.csv]

ID	original_shape_MinorAxisLength_APCV	wavelet_HLH_firstorder_Kurtosis_APCV	original_shape_Maximum2DDiameterColumn_APCV	original_shape_LeastAxisLength_APCV	log_sigma_5_0_mm_3D_glcm_DifferenceVariance_APCV	original_glszm_SmallAreaEmphasis_APCV	log_sigma_5_0_mm_3D_glcm_InverseVariance_APCV	wavelet_LLH_glcm_ClusterShade_APCV	log_sigma_2_0_mm_3D_glszm_SmallAreaEmphasis_APCV
1.nii.gz	-0.7211332152342963	-0.1975093709985121	-0.8205110927057412	-0.25853691123071976	0.8815100494072482	0.539416484653913	-0.0368457139909913	2.4465587388684025	1.0039214522081248
100.nii.gz	-1.0301042216467702	-0.5035357616258209	-0.7304770638787342	-0.877623284332806	-0.21064200638234074	0.04484021268781251	0.41843404261260575	-2.216725994280956	0.5309440834816221
101.nii.gz	1.3975679274281032	0.07357011311036697	1.1463165376865863	1.5937047341232122	0.2152867979352929	-0.24212533730927563	0.4841242227200402	0.2797786642148041	-0.031551978854055786
102.nii.gz	1.13377639416936	0.07307913571185722	1.1983448777742145	0.02560052577442361	-0.3992490356670725	-1.2764792016809867	-1.731838370938804	-0.6731675999302994	-0.46301611136048154
105.nii.gz	0.8508812328537816	0.1791514849063054	0.9966945788748276	2.019887168977649	-0.12760681723919032	0.4990946469018347	1.0494483215979755	-2.6240094350652203	2.405312741045087
108.nii.gz	0.41721855679065367	-0.3098117605871216	0.8040898453353741	-0.49750906779486037	-0.1075240734585164	1.0210393087872947	0.26399325871746526	1.1979975596669128	1.4771052297808203
11.nii.gz	1.4224068268932348	-1.6226243327608665	0.7362662993217455	-0.6099219505259434	-1.4513818466191297	-6.196742109013624	-4.143514077472864	-0.5390186857472828	-3.3960664596166388
112.nii.gz	0.8380312585441408	-0.07993087945940712	0.8362594373372881	1.4548023510605286	-0.24388347012601616	0.6629794632348457	0.9199646067833624	1.0547279103183997	0.18047902625288392
114.nii.gz	1.7156033800901036	-0.4265698829145393	0.8972226333904206	0.2621294786705825	-0.2661638746409298	0.4850197031428854	0.7888323230453121	-0.05557868312700036	-0.1387681745396443
122.nii.gz	0.7189498767315312	1.8689737412872125	1.2878400083656452	0.8959523152828583	0.07876116916827351	-0.0073510623137416214	0.48439209761031	-0.07788112995147216	-0.8036654471078636
126.nii.gz	0.23243610332795242	0.5011642693448901	1.1487385816299291	1.263487223324304	0.32380887588927215	0.12209802008026599	0.5093769203328377	0.2295353757774927	-1.4888801216754688
13.nii.gz	-1.0105505719742325	0.3676505010937856	-1.2772504881946103	-0.8623918771839619	0.01011117929883747	-0.448971208478909	-0.5525423613313396	-0.05114267947144921	-0.6235521225384266
130.nii.gz	0.9915615597863937	1.3842755634974586	0.8491519756740893	0.963658432711187	1.8929579202522695	0.4074746365152487	-0.7853671687404595	-0.8729773271534754	0.6208526290854403
135.nii.gz	1.6847624752910038	-0.2974439504688703	0.8709966114299301	0.24251138965373517	0.08764859853918175	-0.004492843231340492	0.619577524710281	0.47825513886134136	-0.24626499220853806
137.nii.gz	-1.1374543924405216	2.2144145569017266	-1.299302406183324	-1.0201411476458455	-0.8059111204257763	0.5110422216933282	-0.32965599892831626	-0.4949685546548304	1.547724969004737
138.nii.gz	-0.9783812764810391	-0.5650019719704056	-0.9102132543805265	-1.431328899098232	-1.0584530193910608	-0.1629889224851387	0.9601101346891913	0.9622988159374375	-0.002747777273394025
139.nii.gz	0.2665127485775514	-0.4112174385187897	0.8265735636902103	0.8476873600609671	1.2075169805722867	0.8221401201557299	0.12117078488645298	0.2161965323169691	0.1022555773836975
14.nii.gz	-0.9202432343870405	-0.7418378999055136	-1.0695221140982483	-0.3456453718494265	0.5036200319119426	-0.6311396641967637	0.626812431451043	-0.5527871182531886	-0.5395115768683377
141.nii.gz	0.9325390191034214	1.0343296247754734	0.9277087594033007	0.5815664126867556	1.2858765862408195	-0.14969612614305614	-1.403777641509923	-0.29484722895777005	0.5110078470982183
143.nii.gz	-0.7873982860298964	1.1974273807552982	-0.9225113535227784	-0.7990000040753715	0.11867964020137198	0.7907493206052818	-1.4466747042404218	0.616720744782908	0.11878319490577437
146.nii.gz	1.0028234851903202	0.2273665770830927	0.9214934733474117	0.3031704564669365	1.6899141169674485	0.5183586952882797	-0.05113661429064151	-0.8934941389679373	0.4888283782625977
147.nii.gz	1.3356255417966858	3.7497784393875744	1.0190097698410336	0.6090673837301136	2.6277683389875515	-0.15996684436537625	-1.1060527751857907	-0.0055262770703651464	0.14600291913812863
15.nii.gz	-0.20825305871543048	-0.013789182006100983	1.2840044623495472	0.11693025741627454	0.800508314497713	-0.40030319310587315	-1.588639467081277	0.16091650550113576	-2.1159182387441735
150.nii.gz	-0.7706492584007797	-0.6891921269638844	-0.9315757146936112	-0.6090492354358272	-1.0844100546489712	-1.8214750862784388	-0.10660864818451528	-0.04638617779110305	-2.0311950409329764
155.nii.gz	-0.8988935262974509	-1.1148623117253489	-0.8905438152787248	-0.40288630159211036	-1.0216963880056282	0.19621772491355305	1.1706995161600577	0.09213551167507655	-0.7946811615505637
156.nii.gz	-0.8869244522145248	-0.31477413764405915	-1.1961329681516935	-0.9278225029372644	0.03232919412792563	-0.16825285578434762	1.1874058298751096	-0.98209657923907	-0.3699224765307868
158.nii.gz	-0.19621569012521833	-0.23821348024770875	-0.3724903719612619	-0.15871388198343947	0.12446142372451025	1.2322472294664613	0.8554163248240815	-0.22217806767016438	1.053937732661871
161.nii.gz	1.1587322794526829	-0.9374186295027708	0.879796475652847	0.7254126299255701	0.8623328024401008	0.681254463046646	0.4702821663699815	0.49817928880978996	0.6329012731994234
163.nii.gz	-0.9230795081077133	1.7593496255750116	-1.023558833325762	-0.6442057417727832	-0.27816204729619914	0.3050311552791312	0.04655103785831679	0.9478868203291636	0.4343175046621924
176.nii.gz	-0.10641576925983688	-1.0448264905718003	-0.34813756318804423	-0.6118693599575088	-1.7670127661528763	-0.6056949085547644	0.624559812988601	-0.6592988439269833	0.09308543015382631
18.nii.gz	0.3941757754060536	0.9059327225596976	1.2202851825435543	0.40794864675733855	1.6197934305762915	-0.5199829700647488	-1.0523386003468769	-0.3861569775349655	-0.3483977637138562
20.nii.gz	-1.5289064954872882	-1.520670402063288	-1.072857845136062	-2.123056722362511	-2.2103624712563787	-0.009244429453426942	1.7595883534970103	-0.31592169655822744	-0.8257195656628795
201.nii.gz	-0.5903624890535524	0.5003950343085828	-0.6905447926407119	-0.8537353369319137	-0.644640307675395	-0.9420979938063482	-0.3443152768395728	-0.8669763223033327	0.3011975596795957
203.nii.gz	-1.1315478783496435	-0.6433075437009778	-1.3870323200209844	-1.290490937027157	-1.9979492471463192	0.7414820292009755	-0.23356793783547483	-0.46101532730884554	-0.29273683177601073
204.nii.gz	-0.8612703807751503	0.19518570173343663	-0.8268409956589954	-0.7993286842907158	-0.31806991122664213	0.9968857568730951	0.7962711374335153	1.9255672818488159	0.734455932070336
205.nii.gz	-1.082683747149762	0.08915153029673152	-0.9292369143479281	-0.5955139523242723	-0.9636112534604789	0.32525774547578745	0.9551421443992449	1.3086791471737442	0.3077151993085306
206.nii.gz	-0.7781603833175126	-1.0342693106713308	-0.7955494997824626	-0.2907541150166142	-0.25939788619653487	0.7384163305816274	-0.40443418684180565	0.6223143994304317	-0.489802037069011
208.nii.gz	-0.994975745656926	-0.8166042154488989	-0.855673019743292	-0.6717432870747841	-1.2999118335244362	0.4142404637255142	0.9812142968104266	-0.6639576445457722	-0.5804372469965996
21.nii.gz	-0.9219660889578108	0.878643570697383	-1.1190977069212136	-0.5540655468475709	-0.9532933276811774	-1.880147734488794	0.4081882666949513	-0.5330391738950007	-0.6087608291878857
214.nii.gz	-0.46994351500121284	-0.39743334262790053	-0.5794183570911197	0.6279145632714612	-0.13305837692696268	1.1534044036199609	0.7865953206074678	0.363977778009716	0.1442778906931847
215.nii.gz	-1.3160452387476786	1.2940537333843565	-1.3675156148885814	-2.253198843354546	-2.4927667639614373	-0.8731779797106074	-0.9954128905942893	-0.7453329823467201	0.4056064695703393
217.nii.gz	-0.29730992958889035	-0.0046514591771927615	-0.8400885608334306	-0.010599489210870694	0.3476187967898853	-0.056498272970502125	0.4881666953216953	0.37480006939577026	1.1567338282610322
218.nii.gz	-1.1697464276505996	1.0727279511227172	-1.2466819842594012	-1.076575737650201	-0.7697140667632841	0.8718433561619578	0.40305882426157896	1.2354277826195312	-1.3793045056470778
219.nii.gz	-0.8215592847136044	-1.2965351004543955	-1.0749874838439966	-1.094491658840805	-1.0482335845862336	0.2645712065019187	0.7628506232334659	0.05605082866397359	-0.5997042611527162
22.nii.gz	-1.0515405357623133	-0.13362255872054388	-1.0829453189234606	-0.2655334458339964	-0.2104469484137066	0.8243978057596918	0.7498392908660748	0.4262998117663899	0.43233440517340105
220.nii.gz	-0.8914841913935406	-0.8931244190753047	-1.1736998877675204	-0.7115174950178343	0.08539477516675352	0.4204522252326744	0.2521890634172417	0.12155153428531511	0.4580658205395316
221.nii.gz	-1.0558081906557026	1.708913209750264	-1.1114184707941162	-0.45219503641041153	-0.05453165259649296	0.5738198725889387	-0.5497651879592149	-0.1134397972807037	-0.2450728563038642
222.nii.gz	-0.3745169267903187	0.6922200195114411	-0.4890035789786061	-0.4311223169526095	-0.5645921902300877	0.062480511121045114	0.2523554635834936	-2.0591674604278354	-0.20705028199088857
223.nii.gz	-0.10145249081516443	-1.3188967581727966	-0.5903817064580735	-1.0958089820645198	-0.2543912779978468	1.0932050846010086	1.364720065487409	0.8335490809470354	0.6141938967115479
224.nii.gz	-1.1664582275705198	-1.2999113467393042	-1.320880904946775	-0.9650378796118924	-0.3816964695694562	-0.4439614068061953	0.4749710868124703	2.013128778484917	0.7179150026301689
226.nii.gz	0.6817751702036019	-0.9444161878919716	0.9559119388262163	0.9315328382168665	0.07246073962511192	0.8624286482044001	0.8261897644886034	1.5623990751968309	0.8749860116428885
23.nii.gz	0.08801580646712416	-0.1589695085021396	-0.4444896546304383	-0.17808954151502498	0.29802457958387435	0.8767039226977086	1.0063109180512362	1.0519559860169945	0.5077617204999223
232.nii.gz	-1.511086239522854	-1.0045955797697201	-1.4164576269471383	-2.2080827873004782	-0.5474273188736907	-2.6874144244716804	0.22412720670627814	-0.32683428739170656	1.7275742772086462
233.nii.gz	-1.3647127912233805	-0.9854671610237866	-1.1149289657753052	-1.1416001362236212	-1.3249558648222106	-1.962067994480207	1.1990368975517192	-2.283472749709995	-0.3051394397539699
234.nii.gz	-0.8509836398795859	-1.0985561734598628	-0.8602719888408324	-0.21826761926129742	-0.7612761775443977	-0.8796548203984781	1.3199881163275629	1.3662074797971033	0.246842942331735
236.nii.gz	-1.4470479199237	0.5130204612110462	-1.3226066040400735	-1.2263212931222875	-0.5160364980928884	-0.2719831390209916	-0.058158878715513306	-0.8374390574825917	1.3205526191463648
237.nii.gz	-0.7199840939834335	-0.7002576789045925	-0.7402367208162762	0.024901185266303208	0.9244122880243261	1.2323918946025776	-0.16368368808289244	-0.3920704341695738	1.17033728633911
24.nii.gz	-0.41620999865229735	-1.008771872781839	-1.004249589698694	-0.449887161775154	0.460835695434992	1.0017461721433796	-0.27977606664303434	-1.5027798919231328	1.2174872394499432
25.nii.gz	1.3336644687723194	0.03880761106368517	0.8717309949777547	0.9978376823375651	1.5585647774239826	-0.3394143102824787	0.10433290282909148	0.5762834157510259	0.5949388478389974
26.nii.gz	-0.7323115535298423	-1.1880680570637683	-0.938101775579098	-0.5336508399838914	-0.05550357947328913	1.0391974012876923	0.687475944499717	1.472501978885893	0.7044318705684205
27.nii.gz	-0.02231063271445849	2.257311861512077	1.0954282250153302	-0.5155346775044923	-1.1138095508098123	-0.740708684145581	-2.357547279662927	-0.33440022049206175	-2.1008532392373636
3.nii.gz	-0.5796286264857837	0.9444124652982351	-1.341932458252801	-0.804243315495594	-0.34335205407288233	-0.24741181032768536	-0.01240505554084535	-0.405260433306577	1.2907647305934098
31.nii.gz	-0.11830927177603345	-0.9034523032085571	-0.5007127020741291	0.052123294580380765	-0.6373139092756543	0.6625940642274621	-0.843850927390683	-0.3569905377958447	-0.012281775214646786
32.nii.gz	-0.31284219269241653	-0.6503889502435126	-1.2669006476821352	-1.0098365803636344	0.9165727310332374	-0.2777905013404714	0.0531326514057569	0.4467409040523972	0.4942836854406983
33.nii.gz	1.404779033245791	2.364801148485341	0.9462735997053269	0.9336563527679546	0.07934150242408053	-0.19921044497744808	-0.7427739432950113	-0.8592903762660545	0.125065427017328
36.nii.gz	1.2767507984064461	-0.6883132747597487	0.9790720518431892	0.8698964837709923	1.36697067792324	-0.424761879900419	0.0661878223049844	0.06709036723505113	0.23393413970480925
37.nii.gz	1.2723781254022086	0.4196232433348662	1.1167636345899519	0.7667536097463611	0.4673038721049242	-0.2015851340309485	-0.5744708819975698	-0.347144401080306	-0.9882262605205842
38.nii.gz	-0.4158391998714997	0.2647135112408284	-0.8768984654562096	-0.4426540785868088	-0.341448652722943	0.3699228887447245	0.7502683080688127	0.05296361871488855	-0.3996839826125243
39.nii.gz	0.9957138047008212	0.2686433533371353	1.0791560423660125	0.7578294372752399	-0.16329441646315995	-0.8723053847475671	0.46603359400813593	1.2104165291301312	-1.3483747771883137
40.nii.gz	-0.7510550966539846	2.8375693250188716	0.822839101873337	-0.171112021877674	-1.0356052718674436	-0.47243217390975	-3.9874086345702384	-0.507807329522116	-0.9052053773659663
42.nii.gz	1.1742298229915897	-0.921054178431627	0.8040898453353741	0.4585661656457755	0.6572281808487519	-0.46015639095809413	-0.9048132368199462	0.09573264323235023	-0.5754966569179092
43.nii.gz	1.489883054799711	0.0824395759508868	1.233067233385977	1.4926732656622574	-0.007314968066909226	0.35919113540494935	0.5381434092945331	0.6584577895215395	-0.17732896068335421
44.nii.gz	-0.08866834567373459	0.6874819961666268	0.6197676507747695	0.27946027039770516	2.111222926701387	0.5111832137368569	-1.1190652423464515	0.4187413208454161	0.4570808858968359
45.nii.gz	-0.24143177814040012	-0.3933500339253893	0.6934712212076688	1.4412121273288896	-0.9863748036496325	0.017665933154009005	-0.6315390230142947	-0.11920094143643784	-0.8259475728902052
47.nii.gz	0.2679224153748646	0.40104995779724584	0.6745753368205392	0.5434091891658331	-1.049593971703073	-0.7145060604999817	-0.7802735050710784	0.28005384941105765	-1.8734825666961812
50.nii.gz	-0.05823504449209011	0.7137094264461546	0.8972226333904206	0.4793913851857832	-0.9451612210984169	-1.4715488142034798	0.1662381669592045	-0.15457981658139014	-1.2043801704026609
56.nii.gz	1.3463783884611589	1.2736240596065358	0.9906268851749483	0.8864596134903256	0.9136970607324747	0.490094282182651	-0.5885666041503727	-0.0011099845437755357	0.825160756017285
57.nii.gz	-1.3182399756924068	-0.2870933789163312	-1.0987803748333322	-1.9827234767720996	-1.1535756773406234	0.7743029500121428	-2.733607307700155	-0.35131667016488205	2.7016310022637975
60.nii.gz	-1.1821145983917334	-0.5835419036653575	-1.1685397122121155	-0.5090751306034552	0.0766444964396107	0.4631128695326082	1.0398729641985571	1.923560029899448	0.28943693319147495
61.nii.gz	0.29445108214570986	0.06105252003128331	0.6266203581134517	0.9830977378888422	0.15250729721690123	0.4873315596128758	-0.17641377377053172	-1.821917031531952	0.1764172209255643
62.nii.gz	1.5577459534768028	-0.051751591431820614	1.2724701279204775	2.1342064047227396	0.30248606124278493	0.8161035157954638	0.8772761372194762	-0.5711519196643761	1.3717411987136823
63.nii.gz	-1.2416689109741397	-0.6803293321927271	-1.036279245219187	-0.6967279492863996	0.4830042009774214	1.1639431861577176	0.5399087936679398	2.9200844927057235	0.7149598508859676
66.nii.gz	1.0385964274405026	0.13972916334127872	1.1911067947007137	1.1767440545922694	-0.31036498645573696	0.5448109348243542	0.6323793903355116	0.6132623312622799	-0.4898200517132913
67.nii.gz	0.584978351726879	0.15955098510722818	1.0413295310990591	0.6889541789009221	1.7470129984270295	0.13305604503288718	0.10129429812439325	1.5284779704084173	-0.2993609226892982
68.nii.gz	0.00874245303450114	-1.17745766104623	-0.7048362035035682	-0.15515990857282075	0.5159999793682047	-0.29293945902415347	0.6186340224905245	0.8329419921749911	1.1876776785314829
69.nii.gz	-0.3449651333918227	-1.112453798002128	-0.9069083499981778	-0.658011613474057	-0.9526480068710821	2.3441198913596795	0.6974383921802949	-0.07629824991494767	1.4532629185900408
71.nii.gz	0.8398228308764156	0.07516519404324253	0.9833112320269068	0.861738013775555	0.6588595442039652	0.06878148572319392	-0.1772163664880426	0.27430472899976727	-0.3097247157272485
72.nii.gz	1.8740202396945183	-0.5864113158331211	1.1851721552980063	1.6330104398413663	1.1211404738874575	0.17204942877124743	0.32691055622805826	-0.42295404718307805	0.19616906593970188
73.nii.gz	1.7807933456789	0.09292237145561687	0.8833635146612104	1.4109076004434586	1.1627646692254083	0.18710921468902816	-0.41300150175578476	-0.5471812756307672	0.3989873291312483
77.nii.gz	1.6115662942620148	0.7675716227234457	0.9727016112142349	1.5165907379322743	1.7423388040034216	-0.6199099073007369	-0.4018214621770969	-0.8107097122560318	0.5245821495174673
8.nii.gz	-0.41504233237083055	-0.0450572636342459	1.207614626640057	-0.44052622511000183	-0.4383931389176764	-0.8075776555098224	-0.4838784160831407	0.1962782717785057	-1.572800763695752
80.nii.gz	-1.4283297442399125	-0.9457488467352865	-1.506807038537881	-2.058580896730097	-0.11637847623716141	-0.9073812896047377	0.4335916590279531	0.8554573425854833	-1.4056368166946336
82.nii.gz	1.187603265306889	0.9942624135870413	1.2049103794311762	0.7790490766863151	0.2181865778971813	-0.2752880637074443	-0.19447847987647496	0.24618106650095747	-1.0284026558290484
83.nii.gz	1.6598762317613485	-0.5473660115923246	0.6394696927612675	1.2240294440183943	1.303528429904174	-0.036988495959358374	0.15819829254836365	-0.021181383261738206	-0.10586467171228503
84.nii.gz	-0.14221155520019732	-0.7274345009074418	-0.48416796648998567	-0.4386369504255877	1.284195863336268	0.9996055352612387	0.5989162467138562	0.405904999967317	1.030881250327742
85.nii.gz	0.3406854911740455	-0.24585528334870893	1.3198632144766487	0.6372953320697605	-0.8260544616312606	-0.13731882123611167	0.1691972553562323	0.07687793760416715	-1.5720197791893962
86.nii.gz	0.7726056344024487	0.11052805543143841	0.8717309949777547	0.4830527517258236	2.2330776416856555	-0.704418051424703	-1.2259092717830158	-2.6802141412080007	0.7771434840590935
87.nii.gz	-0.8561959360753072	-0.35382798718020836	0.11650439697961103	-0.1557487359123303	-0.2666185106826666	0.7380588229903351	0.14294698550962565	0.22096196879942268	0.4781171868962363
88.nii.gz	-0.23852048793777486	0.1704571179690303	0.8936731986443612	1.4279395731948608	1.2969391788661102	-0.11939479700254309	0.04832282444474902	-0.1538684716548133	-0.2669818539140056
89.nii.gz	-1.0470511658989528	-1.489483228092508	-0.943090902987492	-1.5907019134676827	-2.178455278327762	0.2804380745782465	1.7414730086256924	0.3626919554981695	-1.8516186851532557
93.nii.gz	-0.0803091774624761	1.0479942219495937	1.1845945703157768	0.6651342779584909	0.836716966660511	-0.32654656033135177	-1.1946511827636952	-0.7792692218872678	-0.28732299726440724
94.nii.gz	1.9708812592855567	-0.8160983152244313	0.9966945788748276	2.45818439604959	-0.512816022092235	0.7281821926393718	0.09850217972338192	-1.9604254298586854	0.0906541619856444
98.nii.gz	0.3156064703225818	1.096126034903279	1.0489334600218505	0.2577466311491467	-0.11745796047180515	-1.534961503377057	-0.5444968361006721	-1.193668833579707	-1.3468493966538897
99.nii.gz	1.4436694107552532	-0.5871647413138024	0.7524250890825094	0.9817729759218535	0.3220576289335364	0.34288126115207507	-0.2163355104372566	-0.953435392703024	0.07271208540456027
10.nii.gz	-1.178040370864653	-1.3429348872599078	-1.0798201315289595	-0.9842294862230367	-1.6291944962407232	-2.5074426219422947	2.138759375232446	-0.6564419542289804	-1.9235970485812577
103.nii.gz	-0.9652892396003969	-0.23414801800113375	-1.0809106024988606	-0.8080830935557717	-0.24997143465828628	0.8904243446927603	0.1025252768384373	-0.680794989046071	0.1598939447206303
104.nii.gz	0.7478844857586759	0.15274586276201976	1.1295158207965292	1.1170870019001182	0.37405726675262274	0.5679105419953734	-0.24209919487433657	-0.7129796190398986	0.5987417038096797
106.nii.gz	1.2515570826632054	0.05104322574641061	0.9910091115495454	1.9305675124153405	-0.39387891845923106	-0.5311766645273716	0.943339632202436	-1.0600675965347375	-0.17373051426232078
111.nii.gz	1.1795004333274801	-0.26185017537712835	1.2890726795780187	1.7150425134632823	-0.3503823848262272	-0.913371093873741	0.016446206967640084	-1.265280326848516	0.049165038043620914
113.nii.gz	1.110184139185355	1.78628230637148	0.9910091115495454	1.239100166656546	0.44448028054327754	0.38176631769809455	-0.02920057565156321	0.8334555286568094	-0.055880692174388805
115.nii.gz	-1.0618581435210122	-0.9790518117975671	-1.0041752624321019	-0.5928218494069698	0.4719391498468317	-0.15436591799275123	-0.12609510225467674	0.253634925731637	2.728899140805718
121.nii.gz	0.07492516229145312	1.2787516115901263	1.0644966212952696	0.32601003748517243	1.011298291068047	-0.16409144579122886	0.42444986969613047	-1.2776574671356309	0.6003594686209257
124.nii.gz	0.8978485839306848	0.18659620680405947	1.125786707444957	1.0521781339646104	1.7921686723497605	0.9701880689442745	-0.8647785481170127	-0.44127218095832554	0.5349454402570376
125.nii.gz	1.1377191219617433	-0.6665386844587253	1.3441100087113227	2.2175116652211497	-0.051196563627088784	1.3689440768713688	0.3410711122862893	1.2068914024322765	0.2066539454836446
148.nii.gz	-1.081217004913873	-1.1865986308597927	-1.1854611774322226	-1.3614963085603302	-0.6487942013473702	1.6314919024164007	0.5564093030214456	0.5461402729327115	0.10261811058991586
16.nii.gz	0.9340504594947808	-0.030477543346762805	0.9613985782563815	-0.06917188342406033	-0.4554508329506413	-0.8419432529567483	0.09368512086598514	0.01345705894800968	-1.206026810612712
160.nii.gz	-0.6130420556893718	-0.6888888329670817	-1.088594106517589	-0.295306684310508	1.5309558518146267	-0.4221604832037545	-0.3852061027726492	-0.19891944492124453	0.44007266238225445
162.nii.gz	-1.1454623484532398	3.4978310023940513	-1.1718346781851163	-1.0140314695126942	0.29968298159622586	-1.3231484241773572	-3.400012976706894	-0.09275415810474615	-0.9295982056960137
17.nii.gz	0.8554316905346481	-0.33969200164484814	1.1745616771079184	-0.09418882419407444	-0.6979944258934332	-0.7539284933776449	-0.029449488294669812	0.11991033905744912	-1.5331661287229201
19.nii.gz	0.4837047120212071	0.11470663821439184	1.0734941783168266	0.9469653251197632	-0.18896125899668997	-0.8450208297825089	0.6490349260077732	-0.3738597775056414	-0.9384608322605771
209.nii.gz	-0.21078539389079745	1.6526540572550605	-1.088594106517589	-0.5071174168627864	0.4481031987431294	-1.5494474460167913	-0.32390176532150994	-0.17560974794341425	-2.164501124486501
210.nii.gz	-0.3340087997057521	-0.8394878424510245	-0.5733598850872919	0.70072324622606	0.6920754176011646	1.8269017549271847	0.08653836073210074	0.05634269033925139	0.718743798484287
211.nii.gz	-0.5502985216711741	-0.013042266874646203	-0.6604518696830275	-0.30823392854467985	0.030372798897370545	-0.25380166355165307	0.35814473763930915	-0.4395923360041619	-0.3575044105440803
212.nii.gz	-0.5527400725794809	-0.807224140424591	-0.6728212300695445	-0.26492074999499965	1.3275263119374805	1.1133692015732521	-0.4989558011390321	-1.9278081520274313	0.2300026329628977
213.nii.gz	-0.4700096968011638	2.2602772240016686	0.8914175494523778	-0.8865401516096632	0.4697899570493332	1.684141698138204	-0.7468802160490032	0.4798245418800217	0.24894830666277384
216.nii.gz	-0.8157944647403191	-0.18986841790729128	-0.8980988184764778	-0.9447819773450765	-1.1444111061870397	0.5576460877785677	1.2235260546975304	0.8930160126794628	0.751862875977477
225.nii.gz	-0.8734999783517303	-0.48475693968954275	-0.920109338021884	-0.643025269936351	-1.4576823455272763	-0.4942836447476151	-1.8604786292940099	1.371595674968178	-1.1299431551152637
228.nii.gz	-0.7865592620776233	-0.6250060274341424	-0.820441700709141	-0.30370804344750124	0.14340891955692922	1.769604156230952	0.613432458163395	2.845507389282607	0.1799829795736438
230.nii.gz	-1.2524757720209525	-0.7162996021900561	-1.2340921475995261	-1.4468375846892472	-1.4359974237897362	-0.287411115811349	1.1451456795392803	0.25438216484664006	1.4037904653863067
28.nii.gz	0.16726123658375147	0.4094712010257711	0.745383817714025	-0.5635313354367608	1.1376672092470377	-0.45942020332998945	-1.686300655093375	-0.8291906148176311	-1.3762499535930541
29.nii.gz	-0.3269118580463743	-0.4973181646143202	-1.1375017228483573	-0.5470331394854002	-1.0707855593411777	-0.3478987119238554	0.24817301406560208	2.8456561650559125	0.8625271785667004
30.nii.gz	1.2470048464044252	-0.8410184629631736	0.7715353898092706	0.8564388638676932	0.043172791433266605	0.0022680032155538493	0.9322051938995679	0.8780278801627581	-0.2914320067072644
34.nii.gz	-1.1172533990634201	-0.43743650302476433	-0.7664540913728451	-0.8658655679768611	-0.3880913164370953	1.6919304636816634	0.34445451810923877	-1.1021380296718069	1.4936836668437108
4.nii.gz	0.8913202627019534	0.8197423238461914	0.8961220606223255	1.0471347425877922	1.2354895562936914	-1.2727825515386253	-0.6733898379856876	-1.147955499457571	-0.6178211317297668
41.nii.gz	-0.4150216624921469	-0.41585484827806374	1.0303212146962886	0.5931704054785027	-0.6879335266057808	-0.34637662035307176	0.43935325923405194	-0.6060980401258458	0.6263056775925022
48.nii.gz	-0.8918524053497435	-0.6915443915956394	-0.8889992117668973	-0.7952461538223671	-1.723646781662818	0.03039036202219031	1.1456180212442721	0.40684497105661577	0.07269999800555403
49.nii.gz	-0.7887180495458641	-0.5895276610590551	-0.8570611285775306	-0.8437703903032577	-0.09964956479107949	-0.9361693346631241	0.49146183480872957	0.026612420911263562	0.49477947850140436
51.nii.gz	0.29353738455111555	-0.48089762385230894	0.9090853630296419	1.3403796930398229	-1.1158195022271589	0.15172962402084414	0.37475681852919884	0.7736490217244331	-1.111789373507857
53.nii.gz	-0.8911189324770541	0.7278922148825893	-0.9992945384096372	-1.5224006819058054	-1.458044515629516	-1.5330792277265735	2.1628053579476085	-0.6246921857392909	1.7527335085720284
58.nii.gz	2.414020702470624	-0.5046401365146626	0.9728873373563687	1.101085039794281	0.7714379496570516	0.8899407557571596	0.025802778888535025	-0.9233176796204382	0.7148339328296527
6.nii.gz	-0.6691064868698225	-0.9908733926700286	-0.868039095530612	-1.0526249749537475	-0.0957466904930003	0.32085827838205816	-0.47321147466056507	0.7665191637470853	-0.9824073097672529
64.nii.gz	1.1597745853568528	0.7411180601270265	1.1793112769993066	0.025644558749893055	2.151491685308775	0.554240119982149	-1.1949135623421845	-0.2345914051698426	0.5430646496614754
65.nii.gz	1.3424425633938768	-0.3820160857196749	0.7403947666871269	1.3234889469185038	1.8728182998825489	0.4766446151148382	-1.2951886643387953	-0.749053842112009	0.8642972954649685
9.nii.gz	-0.9839774680433294	-0.8370000197741981	-0.9427184681625962	-0.9231958429650793	-1.2512223105867954	0.24721819428417774	0.26585065151086834	1.3968945946494882	-1.0185193229601153
91.nii.gz	2.004361674665586	0.1631728762534608	0.8928943754375893	0.8908356356405026	0.9537401949797296	-0.22098635257864338	-0.4892018897162829	-0.7933457283778765	0.21515586465508865
95.nii.gz	0.8311270199223498	0.7479536926658091	0.7435263175250154	0.019708913010278873	-0.08283875148276724	-0.3352596721651271	-0.8425915436554369	0.23280704980734768	0.11033664518736888
97.nii.gz	-1.0486147604504756	1.483754608810002	-0.978500652507844	-0.8049095930722708	-0.5239828727979411	-0.6340427956952543	0.03886646614003329	0.11225150652116064	-0.8944703889198624
