# Supplementary material for: Radiomics machine learning based on asymmetrically prominent cortical and deep medullary veins combined with clinical features to predict prognosis in acute ischemic stroke: a retrospective study
Source: PeerJ. 2025 Jun 6;13:e19469. doi: 10.7717/peerj.19469 (PMC12147764; doi:10.7717/peerj.19469)
Supplement: Supplemental Information 2 [file peerj-13-19469-s002.zip › features/APCV_rad_features_z_score.csv]

ID	log_sigma_2_0_mm_3D_firstorder_10Percentile_APCV	log_sigma_2_0_mm_3D_firstorder_90Percentile_APCV	log_sigma_2_0_mm_3D_firstorder_Energy_APCV	log_sigma_2_0_mm_3D_firstorder_Entropy_APCV	log_sigma_2_0_mm_3D_firstorder_InterquartileRange_APCV	log_sigma_2_0_mm_3D_firstorder_Kurtosis_APCV	log_sigma_2_0_mm_3D_firstorder_Maximum_APCV	log_sigma_2_0_mm_3D_firstorder_Mean_APCV	log_sigma_2_0_mm_3D_firstorder_MeanAbsoluteDeviation_APCV	log_sigma_2_0_mm_3D_firstorder_Median_APCV	log_sigma_2_0_mm_3D_firstorder_Minimum_APCV	log_sigma_2_0_mm_3D_firstorder_Range_APCV	log_sigma_2_0_mm_3D_firstorder_RobustMeanAbsoluteDeviation_APCV	log_sigma_2_0_mm_3D_firstorder_RootMeanSquared_APCV	log_sigma_2_0_mm_3D_firstorder_Skewness_APCV	log_sigma_2_0_mm_3D_firstorder_TotalEnergy_APCV	log_sigma_2_0_mm_3D_firstorder_Uniformity_APCV	log_sigma_2_0_mm_3D_firstorder_Variance_APCV	log_sigma_2_0_mm_3D_glcm_Autocorrelation_APCV	log_sigma_2_0_mm_3D_glcm_ClusterProminence_APCV	log_sigma_2_0_mm_3D_glcm_ClusterShade_APCV	log_sigma_2_0_mm_3D_glcm_ClusterTendency_APCV	log_sigma_2_0_mm_3D_glcm_Contrast_APCV	log_sigma_2_0_mm_3D_glcm_Correlation_APCV	log_sigma_2_0_mm_3D_glcm_DifferenceAverage_APCV	log_sigma_2_0_mm_3D_glcm_DifferenceEntropy_APCV	log_sigma_2_0_mm_3D_glcm_DifferenceVariance_APCV	log_sigma_2_0_mm_3D_glcm_Id_APCV	log_sigma_2_0_mm_3D_glcm_Idm_APCV	log_sigma_2_0_mm_3D_glcm_Idmn_APCV	log_sigma_2_0_mm_3D_glcm_Idn_APCV	log_sigma_2_0_mm_3D_glcm_Imc1_APCV	log_sigma_2_0_mm_3D_glcm_Imc2_APCV	log_sigma_2_0_mm_3D_glcm_InverseVariance_APCV	log_sigma_2_0_mm_3D_glcm_JointAverage_APCV	log_sigma_2_0_mm_3D_glcm_JointEnergy_APCV	log_sigma_2_0_mm_3D_glcm_JointEntropy_APCV	log_sigma_2_0_mm_3D_glcm_MaximumProbability_APCV	log_sigma_2_0_mm_3D_glcm_SumEntropy_APCV	log_sigma_2_0_mm_3D_glcm_SumSquares_APCV	log_sigma_2_0_mm_3D_gldm_DependenceEntropy_APCV	log_sigma_2_0_mm_3D_gldm_DependenceNonUniformity_APCV	log_sigma_2_0_mm_3D_gldm_DependenceNonUniformityNormalized_APCV	log_sigma_2_0_mm_3D_gldm_DependenceVariance_APCV	log_sigma_2_0_mm_3D_gldm_GrayLevelNonUniformity_APCV	log_sigma_2_0_mm_3D_gldm_GrayLevelVariance_APCV	log_sigma_2_0_mm_3D_gldm_HighGrayLevelEmphasis_APCV	log_sigma_2_0_mm_3D_gldm_LargeDependenceEmphasis_APCV	log_sigma_2_0_mm_3D_gldm_LargeDependenceHighGrayLevelEmphasis_APCV
1.nii.gz	0.5624459161433851	1.4813654820467845	-0.02987705746703546	1.2422811916181473	1.2781090158056025	-0.3404717970432004	0.97189337278877	1.2717613574524544	1.3193400492399823	1.2032023189815624	-0.8918386575211505	1.153469617987653	1.1763583647116964	1.2995825112729833	0.5691563020997823	-0.02987705746703546	-0.906771560734161	1.5057242448869679	1.74521480921061	1.5418100880454053	-0.5748093724028414	1.426337503721151	1.35124627242941	0.16356259003658613	1.0503471878134454	1.147411897358604	1.7522438245627652	-0.7028021861474256	-0.6942735657963119	0.1295860645321248	0.12847088969013573	0.40919104827886016	0.38403935176687065	-0.9350550959826585	1.5923032250636413	-0.5054992652644587	1.0401357953989672	-0.6424696047483217	1.0563270458868166	1.4451346985235713	1.0522019868892438	-0.08520829982473835	-0.11847701199294774	-0.3039824591350354	-0.4266757095139343	1.5013031688036016	1.6588868896264568	-0.25004618289239644	0.8764549372781417
10.nii.gz	-0.505771761225692	-1.0715299609704607	-1.1667718860932927	-1.566510258122113	-1.50685060621769	0.3418630751803593	-1.7539440602687202	-0.8910365760745101	-1.0752816938331975	-1.0068284068109299	0.8125706350585636	-1.7031225663146818	-1.1976602908194045	-0.9186528848552171	-0.9135525994504663	-1.1667718860932927	1.636989838918974	-0.9370549099484783	-1.0877988738307955	-1.072258831663736	0.649633955946175	-1.240102515280664	-1.7027109707696808	-0.6320124089609486	-1.6849862523534025	-2.269130705853274	-1.8722189165584524	1.493577425171287	1.457783522050702	0.10305167186471272	-0.19651642449886145	-2.095600211162452	0.9499896010250815	1.3346973267080724	-1.1010353518727092	2.2482749587405735	-2.211775374913967	1.7619701289231942	-2.0804295008440774	-1.2849137490901104	-2.1595237643899514	-1.1682543847726479	1.8006564513608332	-0.9981289662215265	-1.109031953939527	-0.9795363748187209	-1.276166627868428	-0.8862645545086868	-1.3818565925352435
100.nii.gz	-0.09744037912332643	0.45872924784165037	-0.45294668732198495	0.8472657901556853	0.5141625222014552	0.04141345748161948	0.4962084529320489	0.10856484980134408	0.7827308868904866	0.005517719141530529	-0.5931867323605801	0.6655347112393559	0.49524436559261287	0.1387575573294757	-0.002793627011232001	-0.45294668732198495	-0.6187077463176749	1.0558872820162228	0.6257013732009731	1.4718521514859686	-1.2563460119910979	0.9457405741592331	0.07707620399076796	0.6778084598730995	0.24262009447785254	0.3820276017525132	0.05121368900829812	-0.3551508239632421	-0.37623694356164544	0.5401246553632533	0.43167467893048284	-0.023060383539635708	0.7487033487018085	-0.35101039329742945	0.6530045660841708	-0.3929422448102121	0.5847068634121274	-0.5439582303974958	0.7101940445055495	0.890478688360065	0.7800201900625268	-0.46389847953024976	-0.20502841343365816	-0.031840613917775616	-0.5967168562164158	1.0421667495065206	0.6822015685431351	-0.09262490384695136	0.36232117975091355
101.nii.gz	0.24125519925578987	0.5374070014605783	2.3355234442565216	0.5998000025772927	0.597687320409566	-0.3954258653752185	0.5342924199174447	0.3500658066224999	0.4109364676306422	0.2433432444586023	-0.3621998684779227	0.5629211505705018	0.5094684556129782	0.3533430575382945	0.49970704848564296	2.3355234442565216	-0.5961215784445884	0.2512279587240218	0.39493564268579456	0.051543586343502604	0.05114398955627116	0.3490762850602237	0.28693879798906907	0.22400538107790363	0.45026423725144804	0.5724300586253356	0.2526201992543118	-0.59635499184898	-0.6106082729304392	0.2978430020956099	0.10402172581889148	0.8665106133825996	-0.5199176924000298	-0.3211700904716498	0.4612378406809994	-0.47751301583051653	0.8029985739733388	-0.7021275101018167	0.6796287931494833	0.35005744754541623	0.6017798102890047	2.7732670570891833	0.39393951493263385	-0.5117137898040058	1.7760540725835594	0.24976724493587119	0.45028162576195097	-0.38766077696566703	-0.24175528657569595
102.nii.gz	0.13782371595009013	-1.4245684102753606	-0.22089544758021185	-1.1885309339390802	-1.5825798064014096	0.9800485566241225	-0.8646382111249491	-1.3842604709692292	-1.4362225633856038	-1.5976607112112036	-0.2365473463252346	-0.45369585568267234	-1.6382638452686369	-1.4008149900142526	-0.974379919190913	-0.22089544758021185	1.191498769117752	-1.112747759375849	-0.43079423188945654	-0.6055028341971052	0.1035498936793336	-0.9813995977646628	-1.5979562371612621	1.0698533972857285	-1.803879180116788	-1.6545041962487805	-1.5319079389967567	1.8823793501936688	1.9113504152349368	1.2378938262959396	1.7388697555862405	-1.0050834465489435	0.8372983859951666	1.5014927707790127	-0.32526286673987514	0.5215199858469666	-1.0882137146282942	0.8618352576203226	-0.7191821455989078	-1.0495988963932958	0.021868574275616382	-0.4307349659140064	-1.4309905063425794	1.3369412171777213	0.46811779096994555	-1.110637728342816	-0.3890904638972241	0.919764983146011	0.6263144749120096
103.nii.gz	0.5833699172045216	-0.904365814886057	-1.061962684299595	-1.5167547990585617	-1.1293718392714087	2.6810867663345257	-0.9103963182244353	-0.206221140917911	-1.247019169032649	-0.028562984767074605	0.30531025213964724	-0.8001024492593847	-1.2886950992806556	-0.23760911036955545	-1.920477131696528	-1.061962684299595	1.8480344808747258	-1.050354627653855	-0.5792298856886512	-1.0219094203677352	0.6434141490826508	-1.419295883505131	-1.8492630174046634	0.19971073825870836	-1.8759214680001275	-2.2385903102149967	-1.9884130913224347	1.6221601895948399	1.6730066440514784	1.5115434674514603	1.4398727585747235	-0.7729170943969885	0.22659091674643922	2.531724918449329	-0.4694881313064255	1.6974371090274942	-1.792005405861139	1.5491087511330226	-1.8670376573052225	-1.4642378252651504	-1.663558959148635	-1.1088751201154885	0.13686703411546325	-0.7936766608005541	-0.9576072771784226	-1.0474740925610422	-0.5540527713156785	-0.5695105879711647	-0.7919040114319302
104.nii.gz	0.1585493495821292	1.0043771604321832	0.31994296341434486	0.8443019746675733	-0.10684731895435512	0.21749277728737362	0.7465971890895413	0.5529144526643031	0.5375551193790457	0.6205120873964294	-0.26776710791339925	0.6686766564707968	0.07799818865415231	0.5775474725901113	-0.0371652356712209	0.31994296341434486	-0.5890804466433743	0.8578882663499753	0.4126098417466957	0.951789152693523	-0.572381672485984	0.6928027232159137	0.8570575055579854	0.24846642922971424	0.8782277996718908	0.9347263227237388	0.8574029874165912	-0.8597195426420497	-0.8644866801584643	-0.11994523486641	-0.23820115757222105	0.6146368188341046	-0.13147413957418472	-0.853229025523346	0.46716634077100866	-0.6800377099599358	0.8590225433785426	-0.6163373424317172	0.7740354226929104	0.7118306841143583	0.5274203598387319	0.5164557018602334	0.5748241508730402	-0.5410037081370501	0.17857858084203215	0.8588975788966013	0.4199554588200191	-0.7610119146499726	-0.16294095334805875
105.nii.gz	-0.24007228296427902	-0.1878247684385721	-0.32677757314572503	0.10044647719835673	-0.040045447889246945	-0.25192951936561514	0.8080323520770337	-0.0355163746706357	-0.07534474617021422	0.03880215768359607	0.286701303038862	0.3875090047030167	-0.06563569923179281	-0.040872213558840104	0.049243499011405845	-0.32677757314572503	-0.17997798454249572	-0.2032319728761442	-0.3633781410203669	-0.42066795650701505	-0.05464962969367293	-0.22562818729778725	0.052663744821838825	-0.09703152339973797	0.17265117323639345	0.30722793389002734	0.09616078017668389	-0.339412521121145	-0.35151994712916934	0.3486402798378443	0.24123962464197854	0.2971395434321308	0.07466911735943008	-0.0515190363210732	-0.2806914408452087	-0.2698843863447723	0.12745284529033019	-0.2863162392506496	0.0845447959916452	-0.20656779528524777	-1.0311798908839918	0.22256157241925276	2.4454656801618087	-1.1720265203468063	-0.3189477678913738	-0.19954409032280748	-0.32429367269643006	-0.9717287792562369	-1.1838167805010273
106.nii.gz	0.7437514592235871	0.3759368372668703	1.5869504387027178	0.042335090421873826	-0.14988057019541698	0.13230865169680933	1.6448965139935554	0.49471319761700794	-0.3963224803573762	0.3345891749340365	-0.15684248354035174	1.1611547953241295	-0.31519642490944133	0.4807433713915817	0.6478867119754065	1.5869504387027178	-0.1755096900328564	-0.4521911924507701	0.306937087633726	-0.5601017129278026	0.972595168418128	-0.41555920178797706	0.16966570392733044	-0.7034680921626558	0.2623215931079437	0.4684569304058297	0.21988880896860818	-0.3857352158101642	-0.37672552173026264	1.1110052867169609	1.1119396932354724	1.1422264573079968	-1.2689247216683637	-0.03793656405673443	0.4128462417628825	-0.6007941457538732	0.5346378722394665	-0.5418968179480288	0.2722440829831676	-0.38336904940872585	0.4423001601459047	1.5673737184195404	-0.46265575998270525	0.11672490046040232	1.6154741720510863	-0.44265249818419167	0.33341416623192816	0.14635404369663732	0.36677931442008543
108.nii.gz	1.56890696747428	1.5712191586992188	-0.7430802083093521	0.6305221121136062	1.1495601768883041	-0.43517170634979363	0.8384039420203643	1.677861336563351	0.6471445256521083	1.4103944789829599	0.5214150589168003	0.27760431847957545	0.951711403134883	1.6682708169968423	0.6609329173716277	-0.7430802083093521	-0.6601305636884327	0.3860606694769512	0.4052558478624374	-0.2641163819173454	0.22080774921968352	0.051306885050162454	0.6520486895755341	-0.41852649224700506	0.7997305939130996	0.6779874884718933	0.4922877737947021	-0.8579608671289541	-0.9053802985124079	-0.2303539101781754	-0.5351511964278981	0.09581888792945688	0.4685096211328882	-1.1231674876419133	0.4810164116255045	-0.37707956051740815	0.3382572010992925	-0.4690447056272428	0.3242101886860281	0.10189110323204034	0.07268789409092415	-0.7142422806882623	0.5944692924711399	-0.6229791054393753	-0.8911384776061768	0.39083361965251306	0.17143959814265267	-0.5316274865796974	-0.5122691069053776
11.nii.gz	0.22149731120784028	-3.1316548484245446	-0.11285755610505745	-4.802420292637176	-2.995947878276131	5.735920693317474	-2.8993403235162662	-2.5045069752372617	-3.388873395892714	-2.714150366886935	-0.0250264603789554	-1.948321664385173	-3.1892098660171735	-2.55080152043467	-4.573657261043772	-0.11285755610505745	6.740600236140043	-2.470544343560499	-1.1703392133082582	-1.4791293202054885	1.1199929770428687	-2.2598864608558187	-2.2176317231405043	0.2726434465151904	-3.2124700758283717	-3.607610236848023	-2.096182990139412	4.723327363527047	4.55949333275256	1.3637843619371328	2.755885053584519	-1.5685085150172773	-0.9732848535089806	-2.295352970043108	-1.135502981941685	4.5885569515452165	-3.4820066787911315	5.198936606395178	-3.394032510772203	-2.2960138413771403	-1.0424691618841098	-0.8164252711262346	-3.3538647273377675	7.484739663801473	3.5658893100180937	-2.466233425205851	-1.1354922200876973	8.91356839636528	5.39209833930832
111.nii.gz	-0.8067642728782706	-1.2509518054067181	0.5358933444736296	-0.7611660949204481	-0.9342002207936773	0.2797152249785171	-0.06656416944671072	-1.034779977828575	-0.6539141625294314	-1.041359963464283	0.01477584723785565	-0.05306194604118886	-0.7867245693575126	-1.0524110040453645	-0.8870587371765629	0.5358933444736296	0.9569590472881763	-0.6149722908788045	-0.6372848246440539	-0.6394721082937515	0.0656525941136361	-0.6247259953391272	-0.6318737497240717	0.01604383319436288	-0.6316816255545663	-0.32543293577065086	-0.4930292447018597	0.6210221202960691	0.6383861202324251	0.7130209287819521	0.7862400666388247	0.7133995084597765	-0.9682983498646751	0.743515328758672	-0.5723223282145159	0.21418345889013304	-0.20898715971771215	0.03126369518854197	-0.37815117671051907	-0.6328945695084202	0.2217619327482925	0.3844729698477862	-1.337167364244659	1.393777670658269	1.1473950708239917	-0.6159743604229108	-0.6293020799887793	1.3881007160569474	0.11407378905185694
112.nii.gz	1.500360068964356	1.3933913314371487	0.799381547424633	0.5064612168500112	0.6091114326265062	-0.586494311084499	1.3552751447964857	1.7406963870330303	0.3072299870765009	1.6517258634274699	1.0306354624984622	0.3443779782164266	0.5554302911654567	1.7193641530158128	0.9298682296352438	0.799381547424633	-0.585744226858919	0.002308150597710996	-0.4187742791368708	-0.42024390082019913	0.7882500497400885	0.024401262672941047	0.26794999073959935	-0.03637132174114045	0.4861725501172293	0.5747977352061663	0.14470084718068094	-0.6425958305325534	-0.6586865490245013	0.05484886158598826	-0.22919058797797984	0.9224690752344832	-0.7174579739176609	-0.39845014009958074	-0.3511081988416837	-0.47295872467477656	0.7185218788357799	-0.7087914282961564	0.5597971286413423	0.044971909848670145	0.5430022402960809	0.8237638981361459	0.22937004750737255	-0.39291396390926503	0.358393703113017	0.0047385242070086915	-0.3814588066901707	-0.31970334649026294	-0.5845064782817482
113.nii.gz	0.5812050061084088	0.7246770250538772	0.8893142447975299	0.7858140937567086	0.08899765359068923	0.4642641667944	2.473339585331828	0.8886580373408441	0.37373591531505945	1.070615360371768	-0.14069836765325328	1.6774135375097916	0.07140607467740509	0.9033054285950671	0.9505279380659102	0.8893142447975299	-0.5595450682689691	0.5363779955382406	0.5635649728341088	0.8531979650908893	0.6380962683358269	0.533245486438318	1.2199509027065858	-0.29432053388236495	1.0378054764813476	1.1283997155476633	1.4586560542120977	-0.8882792008720486	-0.8835788943027099	0.6964176567105077	0.7428332996670937	0.8481946159933617	-0.5341695926196767	-0.9184362517580466	0.6177832797594046	-0.6716702721161559	0.9163973865498443	-0.6344872960940382	0.7923090401680053	0.5836209542144318	0.8932251517495635	0.8432258448149541	-0.3406532100138697	0.45958313815837565	0.6912417712268079	0.5399287593627936	0.5738689598987262	0.24949871331433776	0.5793233720304182
114.nii.gz	-0.7508129713109976	-0.23520105734037008	0.4512676748388714	0.20418365495115262	-0.2883434199690646	-0.19401674439084146	-0.05376481571228016	-0.3953051070770953	0.032631539026107846	-0.380795900603384	-0.24735524118032112	0.10109893810903896	-0.12701944508676205	-0.388566277120436	-0.1096334960863935	0.4512676748388714	-0.206861062027333	0.050992899409080784	0.035397943642704724	-0.1535258814712011	-0.32188612154104457	-0.018411508911823433	-0.09434335106399074	0.22741988604050653	-0.06799123402841768	0.11036563163278483	0.0217497928514025	-0.002695003521282299	0.0022769143538313072	0.21640757519815954	0.2153717264829554	0.29269775256705666	-0.09377201628336476	0.21991590973318947	0.1252759092987767	-0.2477415290385587	0.2201480150270192	-0.28618224321731855	0.2476901505621504	-0.02501429659591025	0.48143193958884095	0.4266947600623335	-0.43087010720504665	0.1404350563326546	0.48401461170868953	0.05348898440104717	0.09279619072878	0.07162698279981135	0.1319430223371006
115.nii.gz	-0.979551854701167	-0.766050910020591	-0.9180249008076856	-0.5032910986653387	-0.3827069754875574	0.0067984090349871035	-1.0321830940235293	-0.6058321198499791	0.05949962753443881	-0.3609260313308078	0.12069540039572539	-0.7446827419808392	-0.029245703405175103	-0.6044536952538283	-1.2690798736084692	-0.9180249008076856	0.5714056939316754	0.021804844175632707	-0.4533084524364294	0.05746157166254351	-1.3063362402793655	0.1724295716367239	0.06926590671684664	0.3693533504409467	-0.1552536032432396	0.0510024853712682	0.517087658684113	0.259490935267613	0.3205967569519032	-1.1420705874589547	-0.7154259917445996	-0.27889083480591337	0.4740095288281017	0.8085301352830083	-0.4026794738617061	0.47372593537698554	-0.3915717930814087	0.7374233839589098	-0.366959872393941	0.16797947144564918	-0.9109476322605478	-0.9299741690140022	0.17539216176727393	-0.2490032008302433	-0.8511291200457152	0.018654983332054273	-0.4273718495590754	-0.6831421725595902	-0.5809791688037703
121.nii.gz	-0.6364131589094209	0.422151130445462	-0.10234872852292437	1.3395721503871536	1.183803199115838	-1.041705303511187	0.5056442110906906	-0.17179225919580712	1.2197998606329419	-0.28047552863092434	-0.863694952988554	0.9445321577570962	1.3085132973717908	-0.14023237580330078	0.6706000939500238	-0.10234872852292437	-1.3816240177998018	1.044691928608798	1.0256484142164577	0.714085872270096	-0.43804605994081874	0.981804596985988	1.5566372540477136	-0.05946313286610097	1.535370490318868	1.304628859016418	1.311946384114718	-1.3836448706207634	-1.3758869566967369	-0.06323239292712005	-0.27992006965591165	0.6697555803479195	-0.17450056605965433	-1.4537582151116217	1.017372997068256	-1.0521837054956382	1.2253246832837301	-1.1131307203631997	1.16622169567029	1.0305836186159942	1.122746121938996	-0.09150705176340566	-0.29813854523426864	-0.06478194250111674	-0.37212386536351266	1.039760511254404	0.9938343065540435	-0.08086350672689667	0.9096979668358951
122.nii.gz	-0.9135047490500113	-0.7874281911085916	0.5106865774703354	-0.1287173313874501	-0.2481493211120372	-0.2546037554096808	-0.3670198270142139	-0.7455645940601238	-0.13187645507161283	-0.4801906395435968	0.05398199515889165	-0.27839829632479657	-0.17754233515279672	-0.7447078836584107	-0.23805271911669082	0.5106865774703354	0.09226902215774904	-0.28926719218704255	-0.32945517973095434	-0.1939046145234516	-0.46733901238509723	-0.11741660212557965	-0.8732684239826095	0.8986479248005692	-0.7011466861726424	-0.5231516376660449	-0.9186334906493939	0.3727273544191039	0.3911755653809082	0.6296149479627592	0.5709589702457024	-0.04467990248795789	0.4247461252764754	1.1490157498120068	-0.25129359002265905	-0.1358922386438239	-0.019027163191691936	-0.09228467279866583	0.12209247573857535	-0.1819883624593393	0.5471553446140957	0.26680322259136	-1.0914084247241118	0.563973622516454	0.7844770950583412	-0.2893739262404858	-0.35795465326047876	0.5678583476483309	0.4759055295891942
124.nii.gz	-1.8566632930992624	-0.7061620963104854	0.7825620084966469	0.6570663336020097	0.8333110779431185	-0.6189134190306254	-0.598847366219094	-1.1210187589688112	1.2691135577271522	-0.6801043017178078	-1.0563097803495805	0.379527953737426	1.1004812546261236	-1.0826319837524743	-0.8437177904836515	0.7825620084966469	-0.5278950744350612	1.2018586012796524	0.7629116665201859	1.3228351815507082	-2.617290055980404	1.346666533875808	0.332877428786741	1.332125001282809	0.2563430785929401	0.43840684085568854	0.5062303307678204	-0.2026697429314514	-0.18279437040303523	0.3530240145097255	0.43189158621174467	0.18315746283084433	0.27890041258616216	-0.021806721365647472	0.7643476868544857	-0.5041640474443351	0.6533523340365472	-0.3515551011306417	0.7874794898885561	1.298641553055727	1.0042770290604663	0.7658123034738367	-0.9328863828193715	1.0544850635970597	0.8197891110925861	1.1994660137938902	0.8200180985533339	0.8625741253750842	1.5436125703982764
125.nii.gz	0.8143793020974456	1.3002717195637814	2.7259288767966248	1.0085263768309356	0.8939147463638857	-0.09757591092668498	1.1457136158296557	1.0689715125471795	0.631943587577567	0.9032775400939825	-1.4224011898613893	1.7549631231893685	0.6981415311533935	1.084153949517396	0.7869871329050362	2.7259288767966248	-1.0580443816999792	0.5638373880293415	2.4794238541378166	0.6598280233049225	0.22266307737300808	0.6973615839489917	0.8191893258628811	0.31836954655092875	0.8101652783194654	0.9391554229031382	0.9098440753745939	-0.7935462378890455	-0.7825819658022285	1.0692193988517953	1.083808079883687	0.7904070417047694	-0.2627072949962899	-0.6059843793886163	2.1939450431012726	-0.9368389155840745	1.1397888982121067	-0.869439322366138	1.0702021312624281	0.713740198955048	1.2163771363465967	2.6487604249897356	-0.39715749671365097	0.34260040510888823	1.9841825061205243	0.5702897028607405	2.402447410200242	0.25468417137751714	2.223720479225068
126.nii.gz	-0.4775104583903123	0.09316682148419188	0.5687890212835844	0.5484362314133077	0.3862260267545504	-0.5315238777237963	0.3583988830119363	-0.0928241322690289	0.36846038819011584	-0.06881141605203014	-0.2614510564155562	0.3878802292257869	0.37237652713240593	-0.08481500507978515	0.5971433147018625	0.5687890212835844	-0.5098365242031591	0.22140261343290984	0.2716979634121052	-0.02273242021911315	0.4423540992318529	0.49148419107400465	0.315506627077317	0.3347598693262218	0.4620878541270184	0.5729017249448295	0.24717378784385052	-0.5228467819270622	-0.5378127444561508	0.15205583955362853	-0.044176129552016594	0.5652839485895372	-0.04934603359852266	-0.48387821007633225	0.33837754960916333	-0.43819595505368897	0.7802345439887144	-0.5185338487186626	0.7571219015223811	0.4855469560427218	0.9214836522196745	0.5183721422478987	-0.4235673435838206	0.2707199387022359	0.3670198782761512	0.21987890658942552	0.23946310726402448	0.20786093110906925	0.42567544776435357
13.nii.gz	0.15343500973918253	0.06774346288454768	-0.9753409820306382	0.1682211742485959	0.023983509707874856	-0.21180842824665166	-0.346710944972658	-0.19731866455180896	0.1475694323848455	-0.6534068502762753	0.5119300544369504	-0.5191924570732973	0.1370934059071011	-0.19124176524169384	0.25338223624246076	-0.9753409820306382	-0.13997378980535075	0.11229957462652719	-0.6205926838291914	-0.5343014754749111	0.6451306962583513	-0.38721123207708735	-0.37861914820994863	-0.05714906748293395	-0.4870128472573238	-0.19820327812021105	-0.09772652587383186	0.5966853947625985	0.6187125668384963	-0.12380557771783804	0.06923055956427886	-0.8448314785686697	1.0815998050501912	0.4701450243203564	-0.5588105970161102	-0.024697227029329784	-0.30114410625938104	0.4311725503177137	-0.0668839758511969	-0.39328950667040563	0.3796765988847259	-1.0681540796201632	-1.164799074227641	1.4189639515445145	-0.9673618802141635	0.12497089574475011	-0.642648734108435	0.7469105946844418	0.1733167459119613
130.nii.gz	-2.6068304126048383	-0.1712934029148542	0.2412775056832804	1.4046921997076638	1.4645879675083548	-0.6718640589512381	0.001512504791511495	-1.2095398285777936	1.908307811151485	-0.9686380890132416	-1.3102732959074557	0.7293061277779467	1.8236790961073321	-1.129402964060687	0.40624295957172896	0.2412775056832804	-0.9919388999165752	2.1126282779954866	0.7076883148026379	1.5566728970963777	-1.2141437824654118	1.9547293486593142	0.08630783666075718	1.1348669005636585	0.042279455153218994	0.3712630843806337	0.41741708757609447	-0.00818566114904018	0.017861749069219644	0.5404452676376377	0.646220417987528	-0.4652056181029222	1.371278688875468	0.3012366772768438	0.6846629201555375	-0.44782790627744956	0.8271794570467655	-0.555882375031076	1.1909087468855828	1.8344723970689019	1.461382741312398	0.2826276938155716	-0.4149449713299551	0.4057182134114435	-0.13921327092155025	2.1104757817720827	0.7139051638784827	0.06439804310521698	0.7669891714768843
135.nii.gz	0.9325511062385817	0.7181753860634492	1.0245096117018893	0.3568412709737042	0.2588471380732905	-0.19944347659608141	0.48226199882328574	0.8329153216263202	0.09713430866222164	0.6939227019856304	0.04247542296872535	0.30277911515932904	0.1751902526445869	0.8221963641834509	0.3964612276491661	1.0245096117018893	-0.4058760483566412	-0.019596530822680827	0.28538490634922153	-0.20260668882873162	0.31346422758989706	-0.08982396788535335	-0.1467244016499114	0.1842603668734201	0.08848177056359857	0.2305310191899297	-0.26510544732129643	-0.29954490630376557	-0.32567517687102376	0.4820047596913645	0.3085749641404299	0.6861826386491711	-0.5436214955448272	-0.20108499241520664	0.3730229847255646	-0.3864089244131265	0.4612425383936472	-0.5726686704640864	0.38557043108413724	-0.09610481152737008	0.6067248561998619	0.9725604071075634	-0.1899867522031204	-0.15365433124621045	0.767923238877151	-0.01660079230178349	0.36185778065506014	-0.10517075956257965	0.13120711399935103
137.nii.gz	-0.03761196621901087	-1.2378572850182652	-1.2753600439744022	-1.0097818017267948	-1.053996678952064	1.4188805309891899	-1.6489071145141478	-1.1590412984055474	-0.9669735043812141	-1.1231658024519047	-0.4950547427117723	-0.8407929733006669	-1.149919302555525	-1.167305516015832	-1.7821854859747448	-1.2753600439744022	0.7034720009787245	-0.7550099062452031	-0.2715488622015304	-0.7127264281789912	0.27397111425835613	-1.1501825455102717	-1.1872005669816428	0.3315640064834239	-1.2341652874237936	-2.1358078381051633	-1.5734626657138635	1.1556114314585901	1.1764129038462279	0.45979631253116815	0.612265243948569	-3.2378048229473784	1.6048220744338364	1.2108336698192956	-0.1513155848034483	1.1129167005883365	-2.156357491363023	1.2500601113750747	-2.0532214223080985	-1.1734100321399115	-2.047782687064776	-1.2757129358726087	0.7330015359952147	-0.8682305073883105	-1.2383581131192543	-0.7508524807209133	-0.2757482651695211	-0.630092431453349	-0.8475765109187565
138.nii.gz	0.9773891630805897	1.0492354007919495	-0.9659975348993344	0.3218736826684044	0.060498053259631875	0.16907340752234037	0.20121248483963924	1.3532655195004901	0.3145746087507083	1.638389640929251	0.15229417001516732	0.05152883960085439	0.10621802103872996	1.3483720083694686	-0.624314348724947	-0.9659975348993344	-0.3290943237416955	0.4068263409302411	0.371347099470928	-0.04720550359984188	-0.5557366416431039	-0.40317399470008713	-0.2537378016065741	-0.4462820126825789	0.12266239546959874	-0.455555321199335	-0.7390378028793072	-0.5226954860528676	-0.5468675510593733	0.195102239299857	-0.19842487739514086	-1.5854936069767716	1.2755117914061573	0.060838848495606376	0.46570227158430266	0.15810623118353262	-0.6988372891479794	0.25037654013835287	-0.6504297741140391	-0.3978835548733799	-1.004742170852229	-0.8106078107675847	2.431708974231424	-1.1796641528964087	-1.014526830547753	0.3937346504175067	0.32204393136718956	-0.8564694627604356	-0.8086110690282051
139.nii.gz	-2.1463729542990393	-0.1089143966096698	0.2789506923312731	1.2333007498626773	0.4278417398148517	-0.2898602096234195	1.7002354625414864	-0.82238855669829	1.4736889133423023	-0.6462219613818861	-2.765507407748589	2.6878328018787707	0.9430548334797387	-0.7486889244074223	0.7356807492384937	0.2789506923312731	-0.6964527457792264	2.081972735758877	2.7492592284106214	3.1155722786863	0.3407477437323688	2.4362789154360813	2.2252507516781757	0.28104840712948936	1.0808047462057604	1.1518941598076455	3.6357884488195675	-0.33282266977691477	-0.2703623890940195	0.5796794639576094	1.063603795565327	-0.16431695916076722	1.1064809148902603	-0.33348308107626173	2.328668423423903	-0.40909393220469553	1.061364446518692	-0.4648445540280849	1.263484097815749	2.4615404504247995	1.430055354601409	0.12138349966553189	-0.9132087428570339	0.4403922081354525	0.04365476961304988	2.0785308597868997	2.7278416332671718	0.2932616404046176	2.6695298036889543
14.nii.gz	0.42036981064276097	1.1983071738832585	1.1995466338438836	1.0405780129529303	1.3698526863250915	-0.6186259093887044	1.1200283923836034	0.8554222298422114	1.0166520627694475	0.6082021937994052	0.3899023806161303	0.5413017292925857	1.1987457389570364	0.869896665454497	1.17817615777091	1.1995466338438836	-0.8809819580269133	0.8549940899900671	-0.10706033053905356	0.2820316083273444	0.7743043204517024	0.8112008412692711	1.6805100385282639	-0.4078773436053491	1.5791054872568222	1.357741985240133	1.4892927236375082	-1.3273882916735684	-1.3266603612909467	-0.8078267278608728	-1.1056334467780078	1.3043507062508954	-1.4808179192920463	-1.3292037198562903	-0.04786807359519765	-0.5771989572358331	1.258989497193528	-0.7973774252501848	0.9629869455699381	0.8973201163005993	1.4997120349799797	1.0185151821722371	-0.4417778410727036	0.5396685374720799	0.5085741993480531	0.8503993389930518	-0.17329000400406308	0.23011598200228914	0.1694895146546789
141.nii.gz	-1.0568874924841756	-1.3142705155712047	0.1718744749919799	-0.6540428354500865	-1.2876258593445515	0.6506895063882299	-0.7574367364940735	-1.3069963512885185	-0.5990561504354274	-1.1331885414767287	-0.9286313737113663	0.003534082047522459	-1.174973974245222	-1.2992311888862471	-1.3232723199370602	0.1718744749919799	0.7952283328298854	-0.29139590411071536	0.19740492970817147	0.10177950763234639	-1.0871063440543005	-0.25350574792490266	-0.5788564133130648	0.5012977335447397	-0.7489083101168202	-0.3049055562431623	-0.14899876914217888	0.8747389978461697	0.8932844769880262	0.6110643926467565	0.953753648684963	0.046930914604377455	0.11520357926660248	0.6039745405792711	0.29172120396193085	0.14786985364477326	-0.33579432888200733	0.40719697315956827	-0.2517155091436902	-0.2848587046269317	-0.05671867966305744	0.02759562014780164	-1.0215735778397736	0.6068895818186277	0.8533068520507875	-0.28689667020695475	0.25168417141960414	0.373955820195062	0.7125809039103549
143.nii.gz	0.4450920884090925	0.47629790676189915	-0.8675061842894969	0.035878818890333654	-0.4994924022204805	0.3525205097437252	-0.03479682271886003	0.7800416287635937	0.13512619561921385	1.0421605250205137	-0.22316215948475834	0.10048908749936766	-0.352487690483684	0.7842324335890133	-1.0603100733389537	-0.8675061842894969	0.011002815709927456	0.46881687720801984	0.7172714458301345	0.26899512913250806	-1.042957058930331	-0.005286562817052115	-0.23596462017895736	0.037527751727777024	-0.13959454940548927	-0.051086448741287725	-0.2024429764004916	-0.05433871318491819	-0.0514159369245748	0.3277197636182517	0.27747396372393457	-0.14147605400041488	0.33242855136398747	0.4106177398357329	0.7648783431000101	-0.10784761217765511	-0.22023265525693334	-0.0008050113422391921	-0.12602166714260607	-0.024457600688608326	-0.3907649940872053	-0.8660584812768702	0.18287199566567153	-0.28161195229479163	-0.8542708972449629	0.470059487527875	0.6704493701816083	-0.2071345208184423	0.30135772770627095
146.nii.gz	-2.041134884931557	-0.35262167799327176	1.102714415003087	0.9188572753705035	0.8814572787213655	-0.5223630241221617	0.72768093487667	-0.9204678243700567	1.1813958435308822	-0.6669063479488908	-1.160392758192451	1.137459187193492	1.0797316150185674	-0.8709685161231274	0.12256017863604819	1.102714415003087	-0.6880501764631248	1.2394305043675757	0.7924660745019969	1.1288298044502727	-1.003084440783186	1.3347415795307818	1.1252562914438784	0.2890534159988311	0.962335579941696	1.0807773281673998	1.3642167185483907	-0.6959418030179814	-0.693527836976111	0.24327639125017025	0.19099147213740858	0.7118183223182484	-0.1156312410532714	-0.9152787344981103	0.7933573267240887	-0.46708906027195285	1.044835060481882	-0.5830185197884057	0.9663033256572015	1.3408177126316136	1.031640067322892	1.2367357668630392	-0.24197919072945115	0.12694678583453092	0.7747349408088967	1.229633117651985	0.8202890621910649	-0.05336283290131664	0.5975882684934234
147.nii.gz	-2.164199039575757	-0.41340740164138595	0.14028399138693265	0.7315295702306961	0.5367773976111331	-0.137729842686369	-0.27367590464220387	-0.9083767587531794	1.2787485909455587	-0.3892802203115531	-1.8953705177349254	0.8682741428467039	0.9168565470791902	-0.8489598814662656	-0.737796417324959	0.14028399138693265	-0.5045832995265115	1.5713829171728213	1.4508359967399018	2.016679555416272	-3.2757628195871513	1.4741944984718116	0.3352622838400027	0.8217202185905895	0.31727381563323687	0.5251269923686469	0.5526429635469052	-0.3135908364486809	-0.3184967310760287	0.4894699451508336	0.5069636429896749	0.15181186163322352	0.5059092597499594	-0.25324132019229845	1.3520761389042386	-0.3640659315596054	0.615661086262575	-0.5050683582592048	0.7305544248814853	1.405845232541129	1.1549108414530522	-0.01900857176420675	-0.9754859913768519	0.8908929492534539	0.03716495544597978	1.5753546576577386	1.5210279909966327	0.4636812359136974	2.288075854108554
148.nii.gz	1.7501042871882844	0.4699011543692488	-1.0447809057278996	-1.257790193511973	-0.4727911157550366	-1.1626056939220775	0.02626811652927239	1.3694637980563094	-1.236275782561339	1.3915074280920037	2.569734295581557	-1.8348711633348616	-0.7346360738160306	1.3265450537061332	1.4545693195765461	-1.0447809057278996	0.8049458598301762	-1.4299513980327254	-1.955283476867839	-1.3689125030122364	1.4925556738190928	-1.317582315559597	-1.616366043805429	0.0018904835567722285	-1.7357532015526882	-1.6787605701107973	-1.5449798928310705	1.7527073980766006	1.8069204008964672	-0.4335574323446549	-0.40842994888228934	-0.8489322679955293	0.6521293659501322	2.1425393234145154	-2.4167814615067913	1.32691803400728	-1.3238275165820677	1.6211343926120698	-1.1333011433493703	-1.352902780186475	-1.12739630363724	-1.1226257624448197	0.022519099854192218	-0.5223694518345418	-1.030525222958222	-1.427753240110039	-1.8970445787957089	-0.2703969944969614	-1.8143415833924124
15.nii.gz	-0.16462706924836537	-0.9401605271371832	0.47668120694820865	-0.6704853875661575	-0.9699600821483293	0.5570085312054651	-0.7851525960168995	-0.9710290181159993	-0.941622929492781	-1.0458192665174677	-0.48986936177951224	-0.25909845346548355	-0.9858896419011565	-0.9855935948169043	-0.760471265719126	0.47668120694820865	0.4540840565269577	-0.8872931422044207	-0.2115157512679111	-0.5205631699132366	-0.11517298907986569	-0.653352693960368	-0.19161875538022513	-0.3035680525128958	-0.17936225825137483	-0.0027047519475386275	-0.04620357253557656	0.09084777632814789	0.09614452436184592	-0.14187729739674107	-0.13839173000479404	0.7870968595459401	-1.314261247515509	0.33579350509351036	-0.10073769837692446	-0.15216164317449352	-0.038879715896265925	-0.18587819089891613	-0.18302472803243833	-0.6266198320876447	0.2413797299955117	0.2546061766043084	-1.0966750045368885	0.6258417019525184	1.018121236574032	-0.8923529641794793	-0.2044893329820761	0.6988587828902736	0.6798940966760828
150.nii.gz	1.968497504643991	0.14730001477512913	-0.9017281459543294	-1.2614878311016418	-0.9116955863716757	0.07417884887916466	-0.43930288227037567	0.9572812524259476	-1.5404581300971818	0.7055621126236107	1.2575562081534113	-0.9962949147225362	-1.0815547470754925	0.8967289812099487	0.540227135616031	-0.9017281459543294	0.7062338670323705	-1.6800770539519827	-0.8452903782063477	-1.3743615711165753	1.3376449573020286	-1.574358393849573	-0.6195167496360022	-1.558600683477338	-0.36507906813753116	-0.4395136259141457	-0.8731382671718853	0.014479447673212539	-0.0033692464996170754	-0.2534108961721627	-0.5364942494602805	0.7559668633392952	-1.5607959258227095	0.43116744951011876	-0.7628750845278764	-0.015637999028517136	-0.6212919128566116	-0.02848774139058824	-0.8748055736378696	-1.5229905861628468	-0.8766381325957259	-0.9533934147515256	-0.3517438602597244	-0.24883470930038307	-0.7803664715542785	-1.6814467098425272	-0.7697390266061039	0.1307483667533157	-0.514472119654861
155.nii.gz	-0.6376325924224959	-0.8704293836042564	-0.6962391478364764	-0.4930244160797879	-0.19810120015452903	-0.5394619497078561	-0.654463101642082	-0.6510620975433578	-0.4460578029364697	-0.460544495592732	1.033813754888863	-1.0175506483829966	-0.18308929444114805	-0.6661134348731224	0.11906561321886996	-0.6962391478364764	0.207355872149744	-0.7768916680888549	-1.234856142802469	-0.9290414762645076	0.4725731225178438	-0.7597183508795137	-1.3997811612121829	0.8429975154774665	-1.4630063847683628	-1.2963335909391274	-1.3731266358286724	1.4664039116428351	1.460851157879755	0.5828509094006884	0.7373042637923037	-1.3105128701619604	1.0912954343929628	0.8542345012744196	-1.3009780119446437	0.3621670575145701	-1.0197617676222464	0.5409126412774073	-0.6976646321846626	-0.8259750522911705	-0.657028563330158	-0.6322193622153938	0.16886751339234787	-0.38371987050622647	-0.5753935723374305	-0.771319541562792	-1.3080417396085449	-0.20388415229588838	-0.9386816583422083
156.nii.gz	-0.8388510808275057	-1.030075399967369	-0.6597529407770218	-0.29672644524707925	-0.34554926000726616	-0.48369684211808267	-0.7603738950636174	-1.102657134754517	-0.501807827176359	-1.0257241158370123	0.9161029417209391	-1.023802958445785	-0.36763723644320245	-1.1113005134565637	0.15798384256174322	-0.6597529407770218	0.07283297613416019	-0.7451337254396396	-1.2438826634865672	-0.8940798031298157	0.47399256301080894	-0.6661330959980225	-0.21214351704149537	-0.33199981975914844	-0.2860853935780678	0.04787861144193958	0.10398078766539345	0.32161738030750625	0.3348494397655334	-0.7159765493816035	-0.5559966183920154	0.4114377303037558	-0.35083554921776516	0.3502620451389772	-1.309784624843614	-0.15144828598221383	-0.02972044768676243	-0.0382843999198846	-0.09223853610784918	-0.6402648113638452	0.335578389308732	-0.7387073692027574	-0.9463733821422055	0.5020437960990399	-0.5487955853182162	-0.7329530425070466	-1.245165511642471	0.3683676429465625	-0.5804008595101232
158.nii.gz	0.49757029617320214	0.5656745772270778	0.5145487797943994	0.5678630274472457	0.2815123795763113	-0.23127285359974276	1.3840623565486492	0.6908126254633569	0.32655829261966846	0.6880666698933893	0.160698522906351	0.847393338289592	0.2882676545483462	0.6904103469524143	0.5261056031393225	0.5145487797943994	-0.47252338750492057	0.27275916712954434	0.10512549673577457	0.2993310039862369	0.16666196539798245	0.443890271090251	0.1645501782070703	0.383382988074127	0.23866145152820856	0.43846491510972835	0.2617645358389619	-0.2844938801599148	-0.2787221356183762	0.4863932618054327	0.44758716858440184	0.3053600429953111	0.33380506934460563	-0.039834852442854146	0.17557250375491587	-0.3790551887511343	0.615526618607771	-0.3839760127000579	0.651944963526733	0.4285699303911241	0.20007366634571883	0.8027433286828092	0.7136276338267199	-0.5312413228919394	0.2790243203750513	0.270391612448213	0.01334386640257647	-0.49796100140210914	-0.516225860920404
16.nii.gz	0.8969105116560655	0.2650208440717661	2.193545038201276	-0.1676702149846768	-0.054496668666122856	-0.05560495941914565	0.7175841964946058	0.4409989807814456	-0.5449719110955998	0.14871970168114884	0.008219068307186425	0.45132883364679377	-0.2777047713768249	0.41951368898213887	1.3240234371207025	2.193545038201276	-0.0897681625568349	-0.7075297743456316	0.005034051322577718	-0.7466666840835555	1.3818862912754941	-0.6087799051627216	0.8676334430984929	-2.109811345277083	0.9352852715472603	0.8942832521665873	0.7458208463953211	-0.9760776508635869	-0.9913837516120152	-0.3585857598183692	-0.5291789929166363	1.7159383215156871	-2.927226842860987	-0.9686060320706664	0.12543125597696392	-0.6922565428747198	0.6663586660711703	-0.9710363252716391	0.11795915009213016	-0.522142948807917	0.6687178493589645	1.960642001513969	-0.919030124285709	0.5836520429141732	2.3055892757181935	-0.702446840598736	0.005385022996558187	0.9215980726902675	0.4310814259032766
160.nii.gz	-2.2666264498925432	-0.7344385531944904	-0.47922185692599933	1.4444857389478007	1.077408171243103	-0.9154256577049905	0.7453727939998176	-1.5475282198785172	1.7809736268574423	-1.338766386067667	-1.028688297903543	1.216174491866977	1.4449146183129065	-1.4846183193747227	0.20784181038763483	-0.47922185692599933	-0.9874701571284689	1.9580254201810212	0.2730573420931107	2.180211080487308	-1.5639077080582353	1.9603254327661843	1.2542020347637122	1.0509542200149364	1.0455044608603044	1.0608361300924176	1.4513831924600948	-0.7501558201307956	-0.7261877424320738	0.1687296868122317	0.22596827282413792	-0.05198816139113033	0.7587407658221609	-0.8818465872173418	0.27568494953943773	-0.7004798816760245	1.0728891615813818	-0.41441851933063023	1.371887056457432	1.9394968229786265	1.1926741891308539	-0.4708015999683832	-0.580832788292462	1.6576608750382154	-0.5529040862392752	1.9515518761666408	0.3393754842938488	0.7910557803000916	0.9367617782424644
161.nii.gz	0.566194949967148	0.5308157003422975	-0.4117015586086481	0.4565360436584419	0.35752979938504376	-0.01048592476740451	0.19455182989445147	0.757557590845507	0.38651900083016705	0.9743513295063148	-0.6552449080244778	0.4958713079643358	0.3756444908784168	0.7581138729394039	-0.18580195815261463	-0.4117015586086481	-0.4335668113898027	0.33448487525633674	0.9055577683030012	0.33550295219847837	-0.6657032350630376	0.2944921348559308	1.135548700733622	-0.47043298423798285	1.1574166567673854	1.0995410002633774	1.0672951385953724	-1.0398288210635847	-1.0658671873375092	-0.4207837062423672	-0.7102090745203375	1.080489564193276	-1.0064323399915842	-1.295694339461215	0.9318772412280335	-0.454569558680875	0.7411133031717606	-0.6070500758469758	0.4772889934244281	0.36921542371286725	0.4588310834014377	-0.421848871653348	-0.045233383812338386	-0.0069826703360183345	-0.5254349191234213	0.33706712428877994	0.9794305505263737	-0.16204314398450606	0.5696550844604524
162.nii.gz	-0.5981488952822321	-0.924137860172876	-1.080010814964579	-0.8512190364254358	-0.7834224441746354	0.7533648040180936	-1.050959197106673	-0.8195988500398662	-0.5612300992077511	-0.7956797464875458	-0.009328327709231324	-0.6629590826696925	-1.078826625193068	-0.8285701815252408	-1.222176077665012	-1.080010814964579	1.1104955853456937	-0.32593273079276514	-0.4669134269705531	0.05042633709513901	-1.0338932904790399	-0.33726504145828157	-1.244099072786398	0.7039515505413988	-1.399650377839237	-1.2729781650786667	-1.0952916677380633	1.865795470002661	1.765620328274674	0.648793840096489	0.8727762299703211	-2.478528850919533	1.3688014426487891	-0.3417408618545135	-0.4008300657124445	2.2015834852232343	-1.853568632586467	2.7727726614375716	-1.5711353033586823	-0.39925886497504287	-1.2392684600149646	-1.1141018633429138	0.2522581173516009	-0.5514550000672593	-1.0145619599258038	-0.3421295571788774	-0.526057512681258	-0.24183536688705223	-0.6450247129878698
163.nii.gz	0.2816080113637038	1.5590186377485202	-0.6370355334130622	1.123262250809616	1.4231475888089513	-0.4472482664928322	1.1261371386045866	0.7641846095493425	1.3783256090430647	0.08585834939242781	-0.9279694688676065	1.2779419924862725	1.4486501100816438	0.7947420868827094	1.31336901077986	-0.6370355334130622	-0.8280342776554712	1.3655144401114172	1.382784846638845	0.3303478239294704	1.201496462250515	0.7294108189993598	-0.48032087552463426	1.0281978305301551	-0.3749004905777141	-0.1802866097291661	-0.39091509981977735	0.17677223483901577	0.1713765089860196	1.1111365591430091	1.3214891525259915	-1.0435152069404567	1.564292529492737	0.44130484310397233	1.3013942414418298	-0.2916915124674058	0.2156408636950949	-0.14861478239404477	0.641310296773551	0.6421479202881709	0.14903170716360511	-0.4667919349632582	1.284977554199846	-1.0150704743077434	-0.8260466550116662	1.3681759589437754	1.3694036415053157	-0.6874778735127242	-0.2311923784496962
17.nii.gz	0.47628042495202244	-0.32672443775010584	1.7178193378932498	-0.46438233297220555	-0.6951193599604826	1.0726215625565327	0.22574328663894927	-0.04084274342246876	-0.7529934436264192	-0.08542118392031119	0.008040025109245105	0.13805243275074683	-0.7371978225945836	-0.062109044106716006	-0.4220611294461383	1.7178193378932498	0.4106583291793236	-0.7104357489536856	-0.21325472810991675	-0.5558188966968314	0.335315461987531	-0.6900050752321137	0.14038128152208998	-1.3053645596556105	0.24460865825713288	0.26423798919479663	0.050716574408223226	-0.362530737531164	-0.3712302873632287	0.11235945025565568	-0.004877757944323362	1.3569418155643975	-2.4608572544524434	-0.22287516760891743	-0.09872870924462009	-0.2664405578058677	0.23935225698188242	-0.47729593232986034	-0.19194744875100242	-0.6455689096609954	0.5882807431660242	1.3543300545642338	-1.3955038316630854	1.0563359501448624	2.1934995415638454	-0.7074218912542507	-0.21306926874536145	1.7194625542835182	0.7151833459362077
176.nii.gz	0.8323595463982315	-0.5783270341630304	-0.48764740800849327	-0.8694555380712508	-0.8547207123338388	-0.03654438025781702	1.1919169574777997	-0.3093755171548599	-1.2559165976952793	-0.7457966415430051	1.010506890234112	0.24500745848341784	-0.9650656865793766	-0.3468468139081888	1.9264136477489355	-0.48764740800849327	0.5326084398455729	-1.3878093077260911	-1.2268627244741743	-1.045059812400885	1.6338492434581149	-0.8870382565928491	-0.28427278419534563	-0.43322969698389746	-0.17227086638174754	-0.16752633840697215	-0.36315746910965396	-0.09681172494301322	-0.04984120822750777	0.36489057948104375	0.30872093780839316	0.42996890656004016	-0.2735401086981279	1.1530614857305965	-1.2746891863149388	-0.19785995124871986	-0.10634223657050802	-0.3176831726732864	-0.18249215965735852	-0.8527384641090254	-1.4682647912742004	-0.1309167429727315	1.7413235415864783	-1.239084583756286	-0.24134855504086575	-1.3942411992295751	-1.2215600961745972	-0.7954646889131991	-1.4339220953570957
18.nii.gz	-1.5770740750100056	-0.7112141539489298	0.42269200510401495	0.3617564219539136	-0.13198819975827242	-0.2592301914006816	-0.4469627864583605	-1.2144612275415958	0.2147034284917376	-1.218029980811327	-1.5843984290137345	0.5781500426068142	-0.002043591937610064	-1.1900262992877435	-0.04012875832999814	0.42269200510401495	-0.2573037393366421	0.29035183127738773	0.9590534834770446	0.1697254809178929	-0.5785983854315092	0.3587820102459356	0.1178785726432177	0.368749036758923	0.10543323140867872	0.3423183599745998	0.3360665792363082	-0.126502320748704	-0.11505110822024522	0.41907181659999343	0.4580045240810183	0.4555131789548098	-0.09013169985848131	0.14172543677435903	0.9732371144702566	-0.30668943617729316	0.5092006677199713	-0.21055232276007105	0.5054519058095627	0.3451484093015681	1.217327626291229	0.15205558232600186	-1.2860423648306012	1.2855255902077976	0.49631328316383	0.29894955548812446	0.9577649500626546	0.7694571110161065	1.9951659007654354
19.nii.gz	-0.6302613952288549	-0.5477606951187775	1.0338376644758585	0.24996339822194732	-0.15162465635969935	0.11135521066072805	0.852493341214327	-0.8061030105904993	0.005048199422172521	-0.960920425649705	-0.5726532590259287	0.9558388486465693	-0.08031894290335696	-0.8042208513847826	-0.31691211388006935	1.0338376644758585	-0.28700245760354376	0.029774262832637646	0.30225395621643564	0.21200941697863138	-0.5894542987353039	0.2302560038837395	0.36779141084817524	0.12383689418757501	0.30897639330360105	0.593699409143153	0.5610329208359341	-0.13772684207524302	-0.13784344594099687	0.8279898758566682	0.9246962916878795	0.723675041434455	-0.567839275006117	-0.45798463073128354	0.37980359976733746	-0.5360123114789074	0.6240719315327302	-0.49614820450628594	0.5265093939897604	0.24186951788192973	0.9637607429088436	0.8918968353148264	-1.193217789039446	1.396144978218169	1.1622751468652959	0.03411872359246053	0.31475741833982496	1.3400104924580423	1.228803206351478
20.nii.gz	0.3641050930338623	-0.7392590298486882	-1.289307577883259	-1.4913720717805299	-0.21428981992715218	-0.3964234332145725	-1.7595372560311986	-0.1848818468021262	-1.0076375787469234	0.06330697500590499	1.8460367290103918	-2.216902734353553	-0.43262724206690406	-0.223955025273489	-0.3760949369540606	-1.289307577883259	0.905720934160724	-1.3933264461082433	-1.4251900027137994	-1.4946927468835363	1.234715688955493	-1.9913378122218286	-1.8983431631908168	-3.113651542669447	-1.8430505863409605	-2.6410899473243767	-2.186175541644639	1.2193691559679876	1.3741587241075943	0.4465253062407722	-0.0475863026370881	-0.4515753622253626	-2.0275009440777363	4.32475812821034	-1.5014536123732158	1.805623976222124	-2.5954747340429996	1.7244429219345077	-2.9891329646704907	-2.018560318733415	-2.867734884378494	-1.2783022165723477	1.8506797502172008	-1.0844318627212948	-1.2571743733635115	-1.4092004973730385	-1.6001223300557148	-0.7443921842024691	-1.446047935918422
201.nii.gz	0.9517924439511809	-0.22427216717567092	-1.01359698165699	-0.33140784398921364	-0.7209077425398636	1.063394480175838	0.17113383687304032	0.127154902282532	-0.5068121074561336	0.08759279006080033	-0.5069869564889675	0.3976168889386371	-0.8578104399371708	0.12186490494568199	-0.963409925810068	-1.01359698165699	0.3331906446242533	-0.13311548208575544	0.4776597262412106	2.04230376199614	-2.5150828546905175	0.14698574666955558	-0.09424280006281435	0.4624394520931691	0.01193848385644296	-0.34943846836997067	-0.3568347531927374	-0.028993147936944817	-0.042255176110858925	0.33043923495071836	0.26726948372483195	-1.3550209855012145	1.3779076795489784	-0.252388541149184	0.5420757628861312	0.18038725262721456	-0.7346959385357077	0.8230702308195279	-0.5082196922640612	0.1296118811756285	-0.8184446498218008	-1.0021796821840347	0.27174412136079634	-0.29899829048550874	-0.9519465249542854	-0.1259422193068531	0.3303739183145172	-0.26226783180432356	-0.0552593120855819
203.nii.gz	0.9711512168247924	-0.5145238529529107	-1.1645814968928376	-1.1257273602030657	-0.5001708043604082	0.3812291306232893	-1.2277728227575977	-0.28215045403864597	-1.0851731141066756	-0.7177505497444255	1.106229822045319	-1.445809105317384	-0.6909698099964251	-0.31457651972265477	-0.4258482799924209	-1.1645814968928376	0.626102763812822	-1.2089702684109687	-1.161360796963612	-1.1915696482813993	0.845723317826857	-1.4320501918885176	-1.077665813284078	-0.5741333159589062	-1.2553289513847437	-1.475358124438278	-0.8702453686900596	1.2469698451827513	1.3188826824346849	-0.21184677624386195	0.11466460171392454	-1.1213012012518166	0.5498762483771942	1.8848849391172493	-1.1633955755921874	0.6785529125738572	-1.610544601062482	0.9890062481169342	-1.5183770525545086	-1.4278484596922725	-1.751810999398728	-1.1473628393232886	0.682980646491612	-0.8219289112467243	-1.1022185438498056	-1.198057320374038	-1.2022062386058854	-0.4351560492279614	-1.0907380637216997
204.nii.gz	1.4037058458309506	1.0914441336855276	-0.5284117546839247	0.3771030815477453	0.5822944432868996	-0.48639952197777375	0.8366092949103312	1.5465564128721319	0.21210808520739471	1.638966702789639	1.1031365660410957	-0.046945554864696405	0.4195230995915941	1.5249133178247023	0.8026625287761642	-0.5284117546839247	-0.4555234807021854	-0.09224313693899086	-0.4218438111767557	-0.49306259719653295	0.7659543329557347	-0.1612873335707672	1.0501395577971366	-0.8567970986472454	1.0589006494842934	1.0202441801617985	1.0023621565569159	-0.926686631556511	-0.9327925393820964	-0.9058748861941666	-1.129917033702543	1.005973805087453	-0.9293698600587451	-0.9762928202256947	-0.3426193347167209	-0.42814922190185417	0.6112660821681253	-0.5363547948780606	0.36238540298574157	-0.0639234514909735	-0.21344216593681017	-0.3818032560586379	1.1828293597293837	-0.9055953895944377	-0.6626156462368634	-0.092277423981374	-0.4650549609579377	-0.6652942915089545	-0.9611228169374197
205.nii.gz	0.051891738922960826	0.8106866166630797	-0.7515623015885697	0.8892303592723831	0.9955200175080966	-0.6808610917012331	0.7791352870835949	0.451737961801055	0.7947882012821588	0.22043849780468483	1.1563275150793193	-0.11540799236858876	0.8248581535076355	0.4667983979621776	1.3469231280315608	-0.7515623015885697	-0.7427315437347439	0.6957187383830785	-0.875645659245714	0.28975659932807846	1.67003169674768	0.899747441000652	1.1336068860962911	0.04604662024858874	1.2642011596539535	1.0544070096716074	0.8160080849308672	-1.1629983080471118	-1.1915196307872125	-0.9919671782826825	-1.367301890578957	0.2575088535350639	0.5530580295569686	-1.4425527447838362	-0.9157002811014479	-0.484514782514295	0.8465779007494056	-0.5716512870224741	0.8469414451655816	0.9348639785089993	0.1678792952829648	-0.6297388885922774	1.0337499905448981	-0.5945668342229001	-0.8865430797761049	0.6831802418582973	-0.8584531016831671	-0.5337749915084523	-1.088255847378332
206.nii.gz	0.9027383085696783	0.153363395544221	-0.3060092193294702	-0.4148550604304894	-0.28992416605238097	-0.07675080658256447	-0.4704562799892388	0.6715460044831288	-0.5609918577514383	0.7679502859001616	0.8248152320190645	-0.7768508905671614	-0.4154335210159669	0.6417042450746216	-0.37582402727995917	-0.3060092193294702	0.09753080293808802	-0.7414832769747827	-0.5910441817274467	-0.7681881477919977	0.23913987703282802	-0.8028427152710834	-0.42594664933552007	-0.30488700186827244	-0.18338990419679044	-0.07244218855823412	-0.5302488277203999	-0.14005882223921057	-0.15918927794969223	-0.27797831675746637	-0.5521317542006615	0.7798747600837775	-1.071721250500568	0.25939107052357385	-0.5058701735255945	-0.21903415651529606	-0.06840659305705506	-0.2271325909644264	-0.23032462009083957	-0.7857473890677974	-0.3675773687552796	-0.29776931751928465	0.0033736830504913096	-0.3041862955967062	-0.23225648746736244	-0.7472763719140174	-0.5897356321126402	-0.17994883801552444	-0.48977184382354133
208.nii.gz	0.872762901927296	0.453583016271385	-0.2765024088539117	-0.009533145672435262	0.26554749348279605	-0.2929689239536983	-0.24941230591476118	0.6874583406604821	-0.24684960196924177	0.5487994563073393	0.7513562050775454	-0.5864211415004813	0.002980432499931399	0.6647340542943078	0.2880531948499509	-0.2765024088539117	-0.2556555884504272	-0.49176784416004293	-0.6222220261467563	-0.7009366183283035	0.3600250920336693	-0.623049039486137	-0.2284102300354232	-0.27798200647514326	0.013044442882465713	0.17663507195981815	-0.3368015158619614	-0.20635709054027088	-0.23017543618840203	-0.31359046590876527	-0.5834698721303141	0.8626124195005538	-1.149310995377129	-0.16774688182152453	-0.5523758744506612	-0.2765043415913525	0.12698811536222884	-0.34469776748498754	-0.09204675329123008	-0.6013340083137345	0.10951364422165745	-0.2663659349939305	0.013350738858283858	-0.20745060375710686	-0.3341223072235303	-0.4999589614634019	-0.5735997231440023	-0.14675417174207267	-0.4975655508622881
209.nii.gz	-0.35586783791959997	-0.2997855425004364	-0.6123675983498221	-0.01264178122900422	-0.15306622455205343	-0.0852654838799169	-0.9111675907218991	-0.5400309206637286	-0.1232241866337456	-0.6994359641169333	-0.21592441362465023	-0.42502082939293356	-0.14644808175930915	-0.5437931861307196	-0.32769882653724924	-0.6123675983498221	-0.21183824623540679	-0.14485080196835332	-0.23854015759911956	-0.3348338625540492	0.001583241445688564	-0.2696005881795037	-0.6721109869017335	0.7012873180167962	-0.5800513451501269	-0.5969015168961049	-0.7531381454948892	0.5140274165297745	0.4848903304711762	0.33641931340857595	0.2635666380325241	-0.6116979065537019	0.6847836914048361	0.21099753346158504	-0.1489342972159749	0.004375959225560725	-0.3539318613285421	-0.08970979232199877	-0.1195633365840136	-0.29859765053801657	0.04577690984250948	-0.5970592943940007	-0.045123903467763724	-0.23721739525986177	-0.597137864659292	-0.1498412690932362	-0.14144816073836808	0.3399110388311349	0.04918265835383301
21.nii.gz	-1.0520876302979691	-1.3172994453502167	-0.847773352069255	-0.42075298192469124	-0.8182314038598423	-0.0448185801771904	-1.1456350635032424	-1.527037889878715	-0.6217064591617447	-1.5224288101311354	0.3250361655838098	-0.9560125829564468	-0.7159012389279534	-1.5274277182488756	-0.3755627588296481	-0.847773352069255	0.30188859971321735	-0.6442167943287173	-0.8894210466162207	-0.36503026373108255	-0.27261274684495646	-0.2694230179573418	-1.0377229383624502	0.9874059863264076	-0.9118315988843874	-0.7584008511471079	-1.0982179162142751	0.6577963930585718	0.6710803864313023	0.2651662909651603	0.17143503243493152	-0.8765670045559569	1.1760545768868966	1.1016819977996135	-0.8832075156573762	-0.041658607441811185	-0.3644729152272363	0.09582019863971561	-0.06530760859601646	-0.3376893990947259	0.0010574735301020508	-0.892916584194811	-0.8509543397014182	0.3715771673492944	-0.7077343795329244	-0.635603261314877	-0.9314272266378941	0.3788317005821419	-0.28299550513740945
210.nii.gz	0.07792392823915303	-0.030571758293562817	0.0022335220537808595	0.010232315474896786	0.10483059326880902	0.9613669871113938	-0.03776415323459764	0.1811000481889195	-0.058654852925374874	0.3383619498859899	-2.2953879201872196	1.6298668513046497	0.05666897128561593	0.17618360403201058	-0.8800375350791977	0.0022335220537808595	-0.19453646755578916	-0.15685923812526567	2.9033245854873293	0.18229166418381437	-0.7218017498840678	0.02357192841680861	0.7000091744658432	-0.5116117854074855	0.7154401888085247	0.7883602513695636	0.7569523815005891	-0.7739198268888563	-0.7415878637648755	1.0165940585854265	1.0142949864566415	0.955692982181741	-0.7959631127976491	-0.21554425406892283	2.5247989381607643	-0.6303378828381355	0.5779807119874396	-0.816398031092263	0.3015605745518104	0.06700024521462432	-0.41491768958908254	0.2926263516351711	1.1393248112015486	-1.2587145155671642	0.01193236964217984	-0.15783476557279622	2.9742883599355086	-1.2300319199334864	1.1983623170164879
211.nii.gz	-0.3322037236475383	-0.5372209238305903	0.7262044796233577	0.18986808510488568	-0.23110365244891556	1.2785695959447936	-0.22612423492059777	-0.5303895386731731	-0.11360307497676705	-0.5998014689667873	-1.7685664865841284	1.1302435294111393	-0.1784721721122608	-0.5316197482907874	-0.6466285933827155	0.7262044796233577	-0.18276487503324026	-0.061011674926223974	1.7761554633287198	0.34170190824144375	-0.5514135363416188	0.06454396445210667	-0.14701054944858052	0.5595959447309491	-0.1476270076586447	0.0643380629704151	-0.05975084449804643	0.13135152149147844	0.13359066715514056	1.2155766501253598	1.3611997894999897	0.3676240290555092	-0.09144671222669702	0.174920155015733	1.6730849155822878	-0.4452850820211093	0.39896851526722393	-0.6475871644043859	0.45074787956483753	0.05184969989339836	0.7763118020452182	0.699612175939785	-0.7678281524011037	0.4858608924034494	0.8459503260602663	-0.05263875882639126	1.7682997687535698	0.7106961434436653	2.1403027727998443
212.nii.gz	-1.3841445299779942	0.22763606205804077	0.34165592556264757	1.563698634244871	1.4325379536479355	-1.359377416583891	-0.02162001754904917	-0.7799484103637578	1.5652818634787158	-0.8366298906771092	-0.24294869787149442	0.1612790247046277	1.5191738705147015	-0.7317376248206051	0.6027656021351083	0.34165592556264757	-1.551831580285317	1.549459998036592	-0.15817829389375113	1.3966913717084932	-0.9377796472705634	1.6461520456523446	0.30115655419715937	1.5583930035038098	0.4000284441070555	0.5645878891275061	0.2939862781884232	-0.5093766519465125	-0.5181479939684102	-0.047012619233572236	-0.17650646190361993	-0.1156850155311118	0.8445702172349135	-0.36752810727975205	-0.15402498209607124	-0.9618424639025224	1.084165164684582	-0.7450520326721994	1.4075584551154914	1.580702986544187	0.9974148338121355	0.6954775876012278	0.6300787880399837	-0.034024822344564117	-0.025478547744578604	1.5498359731521671	-0.1675485262783578	-0.4969166282070736	-0.2586339007120918
213.nii.gz	0.10759415957726273	0.6461714248875341	-0.5172041519639708	0.9013782194207695	0.041335634918448716	0.47022570929167085	0.8731949962030704	0.5436535094600182	0.7130967663454885	0.8006932059942733	-0.41683490915695853	0.8567559799843327	0.20692081998465275	0.5730662289876814	-0.17052725618486544	-0.5172041519639708	-0.6395242740272605	1.0194017448307238	0.7429842937562617	1.5091716509456394	-1.2094705450989802	1.047965341161765	1.3347937560444347	0.1821432170408857	1.1632743119024331	0.8936224876183336	1.3924265614270246	-1.1104043312322769	-1.0778283467680858	-0.07874501986922215	-0.0911014217828242	-0.2417917897574476	0.8097826239509335	-0.596800381324311	0.7597935009650395	-0.5929134788922471	0.5723404111383018	-0.673367043878393	0.7275969658580069	1.0791947579319552	-0.014489015014077955	-0.3207981030173981	1.7278739273182282	-1.4033127897893851	-0.6152203924278047	1.0313096471704564	0.7299344977221635	-1.3633149376191982	-0.4022893690213834
214.nii.gz	-0.0141534428041221	1.0972835252032584	2.6867487580498306	1.0842758386332512	1.1381463043895155	-0.7352300651117772	1.1379001179795605	0.5381127396355622	1.034749818694877	0.24188431437158836	0.01460325351659759	0.7619976461950859	1.1297372789163824	0.5586812701333097	1.3685952085927753	2.6867487580498306	-0.8805469624832293	0.9216242518672546	0.33600963243420523	0.37930987969106356	1.1269150655121702	1.0645212349206994	1.0227383590712493	0.19641595763619193	1.0394612444198204	1.0230659383940293	0.9601062321774264	-0.9481578775602757	-0.9535912424717169	-0.0571283876993939	-0.2925234681900852	0.9055846082516795	-0.47649235643052806	-0.8834947590183453	0.37962831347005177	-0.5507218760974537	1.182641503773808	-0.7388687033993806	1.0442203046328074	1.0797295715138449	1.2135603377313966	2.8529401516380064	0.0440577899035241	-0.2734905461667596	1.6473634904391115	0.9310119483195423	0.264904974221954	-0.22431174402851808	-0.0992265118921354
215.nii.gz	0.30511685702892405	-2.0062071511103805	-1.3012675053706735	-2.957948109709992	-2.0602496607716794	1.7614301157799463	-2.3386638195229703	-1.4337807899273494	-2.6341167080084307	-1.7318204325595636	1.1499502457721502	-2.2219451156250756	-2.153343248801609	-1.485831512905237	-1.4767244157459927	-1.3012675053706735	2.718492530897503	-2.2826050927655532	-1.6826603620364209	-1.5500332685604927	1.3309345912563817	-2.1982590822374712	-1.8558970512481578	-1.9512220130389908	-2.2564722990424593	-3.436081024352449	-2.006738163540557	2.743164360251767	2.6357207249396657	0.15513321943762473	0.5988760010080019	-2.2540858458823303	-4.149910161593895	-0.681344942747044	-1.855414039566807	6.6850399871390405	-3.6357585901693086	5.036994465236723	-4.026928908510716	-2.2084854326613113	-3.4852806802805083	-1.31158697804615	0.48399694316754566	-1.0492854656924668	-1.2099819009209816	-2.279248869505953	-1.6201779661231335	-0.521124833523619	-1.4250047920256128
216.nii.gz	0.6379577263922953	0.19018955407551882	-0.938735089339879	-0.18744621313821547	0.07515310602964104	-0.6655203586364511	-0.3499678104167634	0.21814498686519085	-0.32646964354856867	0.1383882165028392	1.0067677857468516	-0.9484241961395602	-0.04980169365634658	0.2007715041511818	0.6790819197203652	-0.938735089339879	-0.1263210427616134	-0.5740764372313283	-0.9786964651663186	-0.8311159419159068	0.8525172297448607	-0.5796657020225386	-0.6361204679088774	0.04956625818236567	-0.47410538519137857	-0.4626782171540451	-0.7556854364969527	0.2823884030905342	0.24438825879433726	-0.5242503692839465	-0.687557482615817	-0.5151645129189475	0.6335133351000356	0.147640352338989	-0.9914142221734892	-0.05160038286529959	-0.3922042302577461	-0.1767359855372965	-0.25523321634212986	-0.590422343735989	-0.5550131022662285	-0.939231850431782	0.7330608831312647	-0.9440893435166382	-0.9564243365518877	-0.572634185018382	-1.0810562874472351	-0.9376615409038841	-1.2709922468309212
217.nii.gz	0.7234018929521021	0.198220656692653	-0.3759597171796327	0.01334155453381007	-0.3756734805914538	0.26019086738022473	-0.12178737721921336	0.3253713927312588	-0.24207278514417252	0.29601068570156785	-0.17551328454459858	0.015130696698959663	-0.3749741765549205	0.3167006419611782	-0.44074141651003557	-0.3759597171796327	-0.08706908739462992	-0.1643475173782106	0.13720080199430454	-0.27665060106444084	-0.06198982262602	-0.4092151068368954	-0.16517086159906785	-0.13319112270401903	-0.05913296052487406	0.1157681369257072	-0.09731708794123112	-0.09162448794279379	-0.08105977337051051	0.13070043083005967	0.04239401229003015	0.40717439403852196	-0.2739615265458001	0.37869238403572814	0.24068370563006558	-0.2526104764730625	0.09853953674673403	-0.2566429952227883	0.023139591470939566	-0.3962059758827833	-0.0059575168887061256	-0.3857052590948427	-0.16164583486394712	-0.2034929314800177	-0.35423614106537177	-0.16143363750304926	0.11896828571426317	-0.18815212297100514	-0.10858944130687652
218.nii.gz	0.10097720203848091	-1.0216613718518779	-1.1101754216281092	-0.9512020153200115	-0.35149700653890414	0.16710505488898678	-1.2494607216045701	-0.6935861401698317	-0.9519471239355818	-0.6145379841186761	0.3278653491347415	-1.0278528314827373	-0.5650715140988246	-0.7215968297474435	-0.41200678088312614	-1.1101754216281092	0.5212987627402038	-1.2219787878655228	-0.5233765496170256	-1.1560870992214958	0.7865790719239866	-1.2565022825604362	-1.5182336078609162	0.6299649836985678	-1.5207565036715565	-1.5746682897850524	-1.596950373526014	1.335541058971276	1.3578108781681382	0.8612455333502639	0.955414001437193	-1.4518743137468688	1.1383767324717267	1.5644821333656167	-0.41995929088058587	0.37531942299724486	-1.2571958753472143	0.8482439598814663	-0.9748097964898333	-1.3001788808995696	-1.6772118681608574	-1.0642441218731344	0.8615968711958006	-0.8600544122510044	-1.0338502629256379	-1.2309050160790398	-0.640990008176897	-0.4740250809335334	-0.7983212118083074
219.nii.gz	-0.6912847905946842	-0.865801120978801	-0.8936751301145888	-0.4769019579042531	-0.5584163191960999	-0.19163016165952018	-0.6428207343309811	-0.6552276643548506	-0.43658077738308343	-0.37312105598231604	0.16589125833687504	-0.527258350945366	-0.5255084543576876	-0.664335517431906	-0.3376849349712983	-0.8936751301145888	0.44609156274553	-0.5819347000186715	-0.7747300060096637	-0.9563918034064284	0.3540193119854504	-0.8724120104163373	-0.7728598790630467	0.03042875798269858	-0.7681925038496108	-0.5753898095722499	-0.6875918246606528	0.7380239185390797	0.7469822067488732	0.2756473344538676	0.37333284992716237	-0.4129519646503249	0.37350083936509126	0.6423776115237663	-0.7188800826156472	0.20931859883085988	-0.7142876147766175	0.5459756699762678	-0.5354136862205605	-0.8794743026228194	-0.5080364448766811	-0.9273249632038987	-0.5417707170281277	-0.10652360254046479	-0.7671448816966913	-0.5887596290464134	-0.5943135725406639	0.06894896297910394	-0.25243992869572557
22.nii.gz	1.5475686110804605	1.0398528795208255	-0.1845739067662929	0.220443040275257	0.2933712219410852	-0.14286535003105683	0.8526542856797332	1.5382302476865106	0.046160975435571835	1.6149647313393565	-0.3116795216218132	0.750303435007036	0.20904999899538385	1.514845979133095	0.06677827411225463	-0.1845739067662929	-0.36064289069070654	-0.1565411415065119	1.00006593677295	-0.46647165258496937	0.2338575105540328	-0.3685828371866461	0.5825132511768238	-0.8427489946997285	0.8032042627115563	0.7487081779181484	0.3556839333813036	-0.9000126464173912	-0.9214086103820336	0.21568517532980935	-0.09838000570149412	1.2774970278471194	-1.7932678129945396	-0.7754233499839703	1.0364292204443488	-0.4199000902544228	0.512750208797582	-0.70987624696718	0.17854815223734768	-0.2963842161641971	0.055371397940027094	-0.17792889563897757	0.20839032114108463	-0.33434679666994754	-0.33273430622523187	-0.15431371701038468	1.0270621654150247	-0.3159156829751132	0.32956537711442857
220.nii.gz	-0.5108897362747595	-0.2488012879493601	-0.9705659203893654	-0.10607630015536554	-0.42119660349831783	-0.05020588955478565	-0.7953428997796742	-0.3646367502246409	0.004626009944826755	-0.09371283319986701	0.2798763286498719	-0.6938389044585097	-0.24412881836300412	-0.36021193536913726	-0.6148946358275974	-0.9705659203893654	0.04315803564250327	-0.013257079439681364	-0.5116968514652644	0.2722482352562306	-1.36540563632982	0.4043819765487598	-0.22261151529287512	0.6533213327853649	0.15463038835770743	-0.05427803268976926	-0.6332055593628386	-0.5054347344434282	-0.5583309399643355	-0.5256492889003938	-0.9850908919625591	-0.6528897469718643	1.1656497143601645	-0.4521388196976956	-0.4719716202537926	-0.19771799315000574	-0.09051764574865773	-0.06626640146792354	0.10448420326401109	0.35961608906091397	-0.8946691757125254	-0.8771219917585378	1.0757165318966682	-0.7205065557203287	-0.9319330713804814	-0.020003636657796902	-0.45738339655995075	-0.5766657123317075	-0.8009356912394068
221.nii.gz	-0.5834512175477676	-0.6992504830346528	-0.9199670941126731	-0.8893925164352966	-1.101507743238222	-0.02910605829772871	-1.2436226447100265	-0.45081271851100996	-0.7087305558318463	-0.20585631649884265	0.9526391697841979	-1.3711665331998997	-0.8885530834058997	-0.4667489560552302	-0.9219747138297927	-0.9199670941126731	0.6999127962954542	-0.7263412088126223	-1.2347344041628878	-0.49046016454719193	-0.02491232431713967	-0.14676906937945386	-0.6010256812454043	0.6361247587459921	-0.763169922385618	-0.7237976133585948	-0.4276299420293693	0.8700030093458053	0.9104049345451091	-0.6895926141986405	-0.340056349581559	-2.0042230917466357	1.4912027304206947	0.9432154615319698	-1.3632664478755052	0.2938713130727538	-0.9297986744126758	0.5233633618704853	-0.5610292233354043	-0.18691186984737135	-0.9754298894873472	-0.9198539592497837	-0.1302947270985238	-0.29890586598388685	-0.7642257238588869	-0.7257044173855637	-1.0155393965555894	-0.14003932701898744	-0.6978013695687778
222.nii.gz	1.1109267217950964	0.4026334127916181	-0.3918362093290352	-0.10465196772389848	-0.7444099769395387	0.20812369344461523	0.5678489988526456	0.6543631314473541	-0.43118865520841115	0.5427529365116357	0.5215092884258077	0.09444423394895998	-0.7159993379653499	0.6389667437672527	-0.06164414087519829	-0.3918362093290352	0.139958703566926	-0.2551977664814414	-0.3359041592533728	-0.3490742850264016	0.27489551295730913	-0.46921426318036413	-0.3838310266199949	0.025548719918962307	-0.22427692548729913	-0.016134445116116145	-0.38048583676463954	0.04531668365386312	0.036601031553796556	0.43730909507740423	0.35692610623789417	0.46578183000184453	-0.4913275315858076	0.22420064614859544	-0.24151397704118047	-0.14750728884541314	-0.032924401023946774	-0.15564303770918497	-0.10963217800994453	-0.47037922589411013	0.2620102737644699	-0.48507611077387447	-0.521144377348095	0.8286505499682618	-0.3100677560567161	-0.2573164797506096	-0.30563172221186313	0.32240430303789913	0.119649051712164
223.nii.gz	0.8082911097711946	0.6590461910410927	-0.3181999168623008	0.24004025171977406	-0.030417074211920473	-0.25024142027832336	0.7602276944977492	1.105813182903365	-0.006029234032586344	1.2047965304929775	0.732973177010541	0.1071064903653486	-0.10848467089163732	1.0904114616273746	0.2279225698366232	-0.3181999168623008	-0.23163017683219775	-0.0643356520560905	-0.3838568383807189	-0.15500077823165975	0.14398792819814613	0.05837730409852759	0.2971331285977476	-0.02746832432321169	0.4201449269116443	0.5553221258812683	0.3180104733076565	-0.5233730556927427	-0.5140395184802332	-0.10824136136870423	-0.3044646864295492	0.6908937179919553	-0.3512287491356498	-0.0354422980840011	-0.31311708121444304	-0.35132109327030064	0.4901865152799961	-0.4446682872848089	0.37002380686115416	0.07914724595882873	0.08003898503715916	-0.2776308283814018	0.28845904165455777	-0.494490224866415	-0.38591186088987495	-0.06963880160001083	-0.3820991684561973	-0.3664952255100525	-0.6004155899235383
224.nii.gz	0.9542501673717226	2.4438773807917755	-0.9096026140732077	1.3575283758257761	2.8017910646114164	-1.0907207585730119	0.965907692398218	2.220853871309516	2.1208079522833496	2.0147584484371213	1.9733265463391025	-0.4431114857381969	2.7367829673472417	2.2424617685338655	1.2612499081199862	-0.9096026140732077	-1.1814617701506627	1.7345280762034598	-0.7630390571144712	0.15255785989781354	0.46326061007774505	1.1874101915241702	1.7647911950544029	-0.2235851257807546	1.732189503645604	1.2311590554310576	1.413371390243812	-1.619584516990812	-1.6208611264753607	-2.0478620261097635	-2.2862840536027633	0.2732788917975968	0.5462306646054702	-1.242186286205239	-0.8064324443817609	-0.5215414527542398	0.8632644330321725	-0.6936614973822495	0.8154734323476883	1.2559813860171518	-0.23446509286226472	-0.763470031552434	2.356247987376454	-1.3768065621460803	-1.1082286916505102	1.7358717785659663	-0.873732731960624	-0.9410851712526462	-1.3487909504885711
225.nii.gz	1.936833148013896	1.04254996903201	-0.5948095749290517	-0.9350771951132163	-0.45324071748350814	-1.08804828505032	0.7399852803158291	1.6977412753776764	-1.1250700631508148	1.5923069454997019	2.198101460339527	-1.1123060115889019	-0.6843735815077558	1.658557966692548	2.470731112743774	-0.5948095749290517	0.5049850018463705	-1.2997758704936122	-1.4203618182857034	-1.3130607714824742	1.8032292051829955	-1.190163621630828	0.08197272339014022	-2.7834549468544085	0.335527888679597	0.11339522707086767	-0.2395889045022596	-0.61148118015627	-0.6209235158116229	-2.0558877014860415	-2.1278681008987053	1.0355109333976578	-1.5534264493407417	-0.21719008921291813	-1.5384959460173742	-0.21653388786853775	-0.17904314855571227	-0.3578753180175429	-0.6714816998524475	-1.1237313377976472	-0.6155630402860217	-0.6338031927426657	0.2909856578692452	0.271455543319122	-0.5649724948105962	-1.2920720842306024	-1.4349023369964282	0.17979468077010885	-1.3661620589356864
226.nii.gz	1.1801214414102075	2.4087960685294063	0.5999511344576883	1.3859224211234251	1.7856909287949596	-0.1623207177836439	1.9643728624045025	2.3842349621858445	1.678910000191245	2.573118400571847	-1.264727347814658	2.0324263261161857	1.6676732256525229	2.409746132432985	0.0888075906823873	0.5999511344576883	-1.0181328749283367	1.9515481395955032	2.586260644241329	2.2870102115621176	-1.8293425582769627	1.6986629650788128	2.874028538854004	-0.4772503059452815	2.4229385182018235	1.9419457474943653	2.706819627338851	-1.8293799281971577	-1.8323728682296838	-0.04727365334113982	-0.38804903341757746	1.3427273803393731	-1.1040604594385584	-2.270413332682199	2.233709771902134	-0.6079542841988196	1.477563892661297	-0.8691918865615493	1.1353166340415068	1.825654467006757	0.695794748559461	0.832820768912354	1.034169263715358	-0.8453717677514117	-0.11871466402272035	1.9589692207939446	2.7146048584505924	-0.6530137927698044	0.4852141577102535
228.nii.gz	-0.4155757426331326	0.9619360312610065	-0.016265269444016284	1.8070841118529504	1.968480382657303	-1.1636010680393891	1.308429763421006	0.6388047355013802	1.8464955411225306	0.9769282474918839	-0.6871773492484978	1.3288853702639656	1.7814976950915193	0.692690953089063	1.0740010011797774	-0.016265269444016284	-1.5980525493005757	1.857589123949701	1.1078199227568992	2.0504414144856167	-0.10436453597699027	1.974594033383416	1.1185302864782403	1.1657047034771968	1.2003768130072088	1.098425808388597	0.9754590679039702	-1.342165830874797	-1.3233841618722828	0.43794234363186657	0.21704039612798223	0.1607181158820373	0.7327248619541079	-0.7131615714015805	1.0477735080173858	-1.1051752172789462	1.3889130245966725	-1.077376657729832	1.5927486578263115	1.9443796858122089	1.0419712075670253	0.09434503533068342	0.47920910639217784	-0.8701463714032539	-0.4029200862913904	1.8530395092137264	1.1386914478857009	-0.7857990931588061	0.4239036826104099
23.nii.gz	0.09441557425312742	1.5169787150567804	0.015350806757805946	1.6536181638046805	2.0405116845865954	-0.33009572712725527	2.68201086742752	1.2883856453960376	2.0198188610984564	1.3469950152123569	-1.916798308083225	2.880550704301218	1.9413650535915787	1.3415652632972903	0.7977591226752753	0.015350806757805946	-1.116041446831179	2.393956234654189	2.811515331766088	2.5255538429611484	-0.11548589544035173	1.9737957272918671	3.1166499395223837	-0.4100373270543301	2.581914264848928	2.007716597899849	2.883115592507423	-1.8693259306218908	-1.8554588636877245	0.23883404469378472	-0.05953849885646969	1.2137704190028527	-0.6827921294394825	-2.269797139599502	2.3895207075516876	-0.6155530619132781	1.589148553977843	-0.887803294215725	1.2805445365738966	2.102922200813053	1.0850279206079316	0.2271626013095744	0.9386631261860554	-0.47497533990985874	-0.4923269839360304	2.3939331910323984	2.852671072880326	-0.507843287367122	0.9056963063119337
230.nii.gz	0.49508393409234785	1.550465138093482	-1.2009682459435969	0.5568230751428968	1.4648187497570302	-1.5587606043437747	-0.2700008755660879	1.3446821402717752	0.9243417116681593	1.5256751887087976	1.0020103522015535	-0.8940406074193453	1.4036824277714812	1.3580571732719915	0.6386089408141012	-1.2009682459435969	-1.067931736990562	0.5152243247954864	-0.36466773181465756	-0.16838138123125684	-0.24966399204485398	0.13793213746030325	1.0646352220105686	-0.8216829816742264	1.2027081068562382	0.633920533730964	0.7215093423258764	-1.4171668909312038	-1.4262069645797122	-3.0633919938096037	-2.903518400597015	-1.2553923409979588	1.301498274996427	-0.9514700715626819	-0.3014284250063253	-0.18342602762832866	-0.47386190684915547	-0.18718877640811274	-0.3003225016631445	0.19873210949066802	-1.332725923600899	-1.2446162562769316	1.8151288353755548	-1.5694931908416612	-1.269819573367849	0.4990474951446084	-0.6051936603462906	-1.6864737000486447	-1.1369589705481686
232.nii.gz	-0.7200268309708389	-1.1451640528202949	-1.3069790655589484	-1.5577960187854083	-1.9683732277276291	0.28354668579165865	-1.663391698504138	-1.0852470095853715	-1.215932658620762	-1.071702808577964	1.2356306102038679	-1.8125538959593748	-1.7254436029400562	-1.09974639043522	-1.1782649076882183	-1.3069790655589484	1.8977008388545737	-0.9298997429420461	-1.6640254150449365	-1.2116963714878133	0.9160853335325065	-1.191710921374639	2.0407066312152495	-7.088155557623309	1.8601501319219158	-1.3387306532313057	0.08201086882657621	-1.3586217451274667	-1.3283743364569318	-6.464705645503974	-4.939452853487792	-4.397399385703786	1.4448749117691353	-1.4694078295686006	-1.9047004085477028	3.97836608078703	-2.53627928704308	3.4579319258528733	-2.9966692102089105	-0.9452661312681112	-3.0079115251117203	-1.324023282778532	0.2688754736915718	-0.31387647339459096	-1.2489990580590076	-0.9149294594653877	-1.4563188126891387	-0.3715924475214131	-1.2596311617303413
233.nii.gz	-0.8587195699890513	-1.1645562156746398	-1.1188760709280454	-0.6246720125755828	-0.02563534436605566	-0.5892118220445226	-1.6636682191200611	-1.1382739385237606	-0.43609958319933373	-0.8744194595490813	0.9498600887526897	-1.6539026778135366	-0.028117434628038514	-1.1510288703087825	-0.07582282006736718	-1.1188760709280454	0.21134714278550348	-0.8935868358439124	-1.2327729799789826	-1.1248624802136358	0.5220625355974301	-0.9538143414949622	-0.6389885705243983	-0.22914139365540442	-0.3510027415851672	-0.2995508322105512	-0.8331217406156266	-0.00889598156104552	-0.022191605460469072	-1.2598281850641242	-1.5372539555124942	0.2252579730455641	-0.2771346002406192	0.47384030606832545	-1.2809556312797863	-0.04433173437753764	-0.4869737723292675	0.23643140404712873	-0.6264882930520181	-0.9444995231500457	-1.109152520165235	-1.1010693313102495	0.25833049815295633	-0.4449448296143133	-1.068061765503895	-0.9052690635877086	-1.2648962258030536	-0.28875737908163135	-0.9801306588905966
234.nii.gz	1.947638515713982	1.2769752736481046	-0.2939111774571748	0.18214293755432392	0.3289231071120523	0.6528102130739366	0.43866573964169686	1.8143799338265338	0.17690043071342773	1.9931032646609448	0.2283162396016897	0.1699788435208504	0.08503543902343234	1.800604390747769	-0.9083510406529429	-0.2939111774571748	-0.2977580134179949	0.2995349084104674	0.526392627106446	1.0818551985258538	-1.763054593540271	0.3406186069253144	0.567411015170736	0.10164250756871424	0.5829089094150478	0.628992748403576	0.5385710334475977	-0.5363043881778689	-0.5560312971439745	-0.31889495036221	-0.45581463439308073	0.5353785290077477	-0.14142421691698603	-0.7171224578760802	0.5855173870691617	-0.38215313476211293	0.374348539679589	-0.5767169110653239	0.2832348374171422	0.3653475814171934	-0.09230910251721763	-0.2475088021556046	0.5066112436617608	-0.5755738145651801	-0.42000585807574853	0.2851422110014842	0.5365773302418094	-0.4302374371911451	-0.15505383813054124
236.nii.gz	-1.7825663583771703	-0.6381843347621771	-1.1965285176687215	-0.49561687523112774	-0.8159398194562358	0.19219704411328037	-1.3079030234652227	-0.8722770937294602	0.5356614236464619	-0.18471205121096956	-1.1655703249703055	-0.23731705259538824	-0.07443328469894475	-0.840241166585118	-1.3060030484464367	-1.1965285176687215	0.7990012421182708	0.6856136815009741	0.9561671499623255	0.25586835119708645	-1.6436854535560539	-0.21698415615942465	-0.9194865219527928	0.7468206965945163	-0.8056938681975321	-0.7396627703551304	-0.9257879133476478	0.6273105877486792	0.602790451843505	0.672110174144745	0.697500194681071	-1.3333021972680104	1.1894220380082137	0.39388909710395115	0.9863962705436907	0.5704050609733137	-1.0973967359198489	1.3074935896999034	-0.9467839138560653	-0.2788893172596075	-0.6690676828591205	-1.233791313374062	-0.7186654294618028	1.2957155081363356	-1.1258565813337897	0.696075444082175	0.8162073098405344	0.38954374025464056	1.3994817869860132
237.nii.gz	0.9293201068194467	0.2172659916146868	-0.7280348064295324	-0.3183566615256333	-0.7005591748311609	0.653588823747378	-0.3934484028506257	0.4237105467941481	-0.5856862524675385	0.44993464556473056	-0.2469888952355457	-0.12899767137111345	-0.7486472904614828	0.4049779544523894	-0.7807585560051474	-0.7280348064295324	0.19665668602873998	-0.464789830047026	0.42816898762918504	0.015267209902531529	-0.5082351214518017	-0.20897361358975203	-0.6185382686482345	0.6006686837474344	-0.6039937508762429	-0.38862256641324777	-0.4610331140900972	0.5010520505369885	0.5409683196965729	0.5235173471730579	0.6384166066087962	-0.7700086997286285	1.0947989706318677	1.0851055545211763	0.5096870190093222	-0.05862645488891681	-0.3365023786950253	0.03840426614570393	-0.09088039138844904	-0.24651076059870394	-0.5839382595541142	-0.7286481127820734	-0.0063382749376061235	-0.38152742774484744	-0.6552636134547893	-0.4544599388868794	0.45269444575726075	-0.2932959748455531	0.07680520050029599
24.nii.gz	-0.8860500222979105	-0.09024103262004646	-0.3032297489316569	0.33792142614149767	-0.13883458561982184	0.028284746543320343	-0.1580510269213573	-0.22138308762492226	0.3701396545912229	-0.018527349663397936	-0.4147790151918101	0.12357782208110442	-0.035814023982240165	-0.2007352622898477	-0.6255822772091928	-0.3032297489316569	-0.24833334999004614	0.5896489115546326	0.22569100415884408	1.1314600716883771	-2.1517579652571195	0.7321835051620426	-0.12061635590096849	0.7551832354714731	-0.07981574324863498	0.23711435493108293	0.09490893977877721	0.02573116292409204	0.042899586610236164	0.23118084769727196	0.22675936241157754	0.09874570912908626	0.4916753232010252	0.34866455274529257	0.2813745031290248	-0.26786767257739963	0.3109631602088963	-0.21327949378315011	0.3967510526816847	0.6744894538778442	0.4073324612424761	-0.3290783459718069	-0.3771148564763503	0.056666128729434086	-0.3125137200373643	0.5946844834423369	0.196205159532504	-0.07858921391741726	0.14048325820626759
25.nii.gz	-0.2697252853712981	1.0931383850767182	1.471281058011904	1.4230562471473736	1.3919385928800516	-0.1033342172688604	2.155745136258408	0.8120784224350405	1.6277950962254233	0.9789807145347662	-2.5460762992632393	2.8741499555269847	1.3205249885826331	0.8633613708547245	0.13443694087915742	1.471281058011904	-0.9385063582287515	2.099035469915216	3.300308816901048	2.7869570269853368	-1.8598832550024116	1.9013451816611142	2.122697654618592	0.0463346573905849	1.9049399974708203	1.5767815263122582	1.9550668462662484	-1.5373872989381934	-1.549159048041488	0.5910477443570876	0.4036945420791663	1.0724385748612089	-0.6380417564506111	-1.8198988947358659	2.7331807505285948	-0.5717302839838477	1.4261795808746618	-0.8650438527817524	1.2056264046782983	1.952988111273052	0.8424718078794248	1.958116167494354	0.8357127750361621	-0.6950340156891718	0.6539542139739507	2.0982836332285126	3.359185938603526	-0.5750478485203773	1.0696512371285982
26.nii.gz	1.0977109906482707	1.6198579204500967	-0.386357884943087	0.67230734273425	0.8566413009703996	-0.7001537812915641	0.5979000891332891	1.8112597539908082	0.6724722457413919	1.7985912317799468	0.7085895678443265	0.010798509073114875	0.9831577295833576	1.7986512933121392	0.7729883593500241	-0.386357884943087	-0.7339900288211131	0.33913486687213995	-0.0971728608839814	-0.3186516489464527	0.4210308787826366	0.29057214940659665	1.252063039083746	-0.5296143996515085	1.387866687311293	1.1115560878275936	0.7779233738446019	-1.2975889512908614	-1.332279156209334	-1.0900867232000986	-1.5007631217092692	1.0006854935149248	-0.7248724509704683	-1.5873126458307714	-0.0171857195308472	-0.5185991587288955	0.8529427341251732	-0.6451406029492961	0.6079448626409831	0.3751872939743702	0.1939100275084525	-0.27399451430219873	0.9121092534423886	-0.7573739440908888	-0.6416426513232973	0.3306564709096156	-0.06399183916567623	-0.5758834243569844	-0.7090318552188568
27.nii.gz	0.6055129587816728	-1.3787708901883688	-0.02518319323441424	-1.6405823364115353	-1.7511111753650406	1.7734313180288066	-1.0547822804410993	-1.0212889640278477	-1.8112556895667762	-1.2256518326126349	0.13713011390708654	-0.7900818639743876	-1.877050504038107	-1.0515802042354303	-1.4896488414582787	-0.02518319323441424	1.5914041140223674	-1.4223854524639643	-0.7659136024139412	-0.7167907801574666	0.19036665773908007	-1.205659954109645	-1.3244064623566243	0.35478897179536795	-1.3886660181525599	-1.112209591683093	-1.2765363927102236	1.402414165069983	1.386127040424061	0.624036718531747	0.8092609597486837	0.15276522704111797	-0.7926836247200734	0.6445445361188704	-0.6907789592489635	0.3693775302571708	-0.9248970225587961	1.023555550776087	-0.8987464391864731	-1.236619511036286	-0.010115774125732514	-0.3620507213935899	-1.7062352929178977	1.505225725535398	0.9428165020367184	-1.418663511745101	-0.7789562044549725	1.4257610400816119	0.5879193381816253
28.nii.gz	0.6102162349878832	-0.5806695812503303	-0.5790931163373623	-1.326256209374887	-1.5233370096049437	1.6826887623880062	-0.7550179958227347	-0.30937928808607107	-1.41007403802855	-0.5901962294386235	0.4137154829416633	-0.7792048552399492	-1.5647146654668518	-0.3426721219721211	-0.40208815782658386	-0.5790931163373623	1.7280181688528435	-1.1148763918706905	-0.6324621224843346	-0.7795270122676247	0.6427517788355169	-0.8571125439230283	-0.5441232093461329	-0.6544378891495661	-0.7814375905776645	-0.3883934786081279	-0.11921729584974962	1.1303740204716808	1.1316767119920879	-0.30934426936511056	0.09720561917496134	0.3048893505529367	-0.44668576231574997	0.40529552767511046	-0.5545076892541276	0.6098888404226812	-0.544560733395833	0.5350776593736882	-0.6166248171031149	-0.8477345521365409	0.2000645725440101	-0.7926988332171273	-1.8957438511187985	2.95417282401873	-0.2642144895382076	-1.1030664540001347	-0.6049448806428692	2.7974798527912634	0.632504349826574
29.nii.gz	1.1224897944013648	3.4018900318982777	-0.360794209354781	2.1181424547868843	3.796152483587431	-2.019099645988716	1.987519859632508	2.7815922036647307	2.7961370574072624	2.6827986806572612	1.0614205281487445	0.5016640065581726	3.426175929555595	2.849506006547504	1.6197991882943643	-0.360794209354781	-2.059188716970421	2.5367302940088305	0.16994900078151126	1.8265784658620507	0.03123743833544899	2.507794745981845	2.190075002665221	0.8035850287662292	1.9927707710619527	1.63078013922915	1.9855730612253515	-1.7225541162637672	-1.720679310347786	-1.2785024870315993	-1.3770503725511651	-0.004403581437591083	0.8609207167408583	-1.927578455635264	0.14993391938073874	-1.2001028281617108	1.4469815137416655	-1.3370282450234683	1.6497379645915518	2.51849410897268	1.4443327941379283	-0.4849875159720588	-0.024246781367751307	-0.10407810754271793	-0.8126642825419035	2.548116821524739	0.11061645695585118	-0.24931871460810331	-0.2278641500783878
3.nii.gz	-0.17877455771778988	-1.4681446843340096	-0.9457789745166336	-1.3064582665398985	-1.7705433715489851	0.7891450561113732	0.49691060767009293	-0.8709576445456225	-1.389824900048172	-0.9521168938846342	0.7952216503170196	-0.10570199125362732	-1.8024977691588597	-0.8891941386893515	1.125424085508566	-0.9457789745166336	1.5991378165789039	-0.968718049470251	-1.1626665002975671	-0.5658461010190923	1.70712819848436	-0.8750952887008774	-0.4521372438710377	-0.19495894396847355	-1.0280842256766314	-0.799428678994721	0.3485211312759971	1.4536824805761293	1.4987047397056443	0.44034599617770603	1.186358938296616	-0.9595093043348379	0.6945532095859027	0.8737997020420409	-1.193033993795992	0.769011414230725	-1.257780438783122	1.1437733643645531	-1.1335919157926835	-0.8554571704783588	-0.7676595220224685	-1.0301482072251005	-1.167073980325162	1.2520749315164699	-0.6427052268459843	-0.9683569441672066	-1.178049082229785	0.5576368076043502	-0.4549297052292573
30.nii.gz	0.8949537979812701	1.4542370148739014	0.9171952055054066	0.8438645238303649	0.8826441441828294	-1.1021187451187717	0.760888079666127	1.2997937086274045	0.6084953540126207	1.4038994573012165	-0.027224121636794624	0.5044608704525926	0.864108339417725	1.3068553438697865	1.040257405812422	0.9171952055054066	-1.1203860806741686	0.29499580136380754	0.4532566067899198	-0.2871474245372534	0.7752942556311876	0.18028179865422853	0.9392194901819811	-0.5706926525334538	1.2199889658498984	0.9955153949269003	0.5053177902505572	-1.4347238935362336	-1.4727781421477764	-0.4445446368133419	-0.872843180497249	1.165866488468422	-1.1268350390907718	-1.391176024340805	0.5285246682837809	-1.0001115530295845	1.028974971216563	-1.1442783658360605	0.76005874640835	0.23090598976493576	0.6552157227997925	1.0626830257010818	0.39414317781612673	-0.5849600668011149	0.43945067954256156	0.2958034930484981	0.46337235125802057	-0.5337380544475389	0.06543054892386704
31.nii.gz	0.010454341765691462	-0.7873608455580348	0.5261526086142516	-0.5235405014156586	-0.44922716593827844	-0.1768399726462695	-0.7355230911237943	-0.6092606753874077	-0.7400665986477296	-0.6220481213269753	0.5400633085774501	-0.7979721096293846	-0.5782499947333316	-0.6293518124699621	-0.16411543746100693	0.5261526086142516	0.20710493927844753	-0.9271408014356111	-0.8099894551202947	-0.8233962541316632	0.2922439060650492	-0.7313852926237336	-1.1458087594910646	0.7378827315919936	-1.0013943950849697	-0.8347725993276937	-1.2348122353115947	0.6983476854664488	0.7123946573493506	0.5378186292659972	0.45095460356542155	-0.04569191771791157	0.27112786607455236	1.2431474640627327	-0.7656063798208901	-0.1110143223197733	-0.29801868294195694	-0.19805269923748203	-0.17313936234888758	-0.7784836166217843	-0.3584570324098973	0.6990582345970493	0.022145335603097394	-0.36276814133147745	0.8686884711919448	-0.9268184705295605	-0.8449113213691872	-0.21706674390271785	-0.6937952465286834
32.nii.gz	0.7430599688345385	0.551307526441542	-0.7048116000324036	0.13909473053910665	0.20942334854888908	0.34313722697939314	-0.33095851867744175	0.7746284899127742	0.20900389848858092	0.9346848367790547	-1.057788773942991	0.3639573252931591	0.1514034561873857	0.7724372212703886	-0.8192927811858528	-0.7048116000324036	-0.29159409274678744	0.2477540001140707	1.3063623935055872	0.5465848932397912	-1.3780516537718182	0.15076515264665197	0.11052161303669017	0.23716247139440622	0.20122284375374871	0.34199397559131717	0.1748128166189851	-0.3012613615841759	-0.30615228455720683	0.18182906136947724	0.0766549707077955	0.16640991674692773	0.2916356002447702	-0.06963835672073201	1.2767794175513483	-0.2921707735104615	0.15129431220240797	-0.4177225149966986	0.13229960738348703	0.15008012108456786	-0.11130447457920815	-0.7113290241816439	0.036696792483802435	-0.4015991974167575	-0.7541472907190977	0.23852570798910624	1.3253527143547306	-0.26112182059081707	0.5510989993665654
33.nii.gz	-1.4826993299394184	-1.2413215308818069	0.18543029800807387	-0.5328704764816998	-0.8883649817194208	-0.2030102632491104	-0.8619819144506228	-1.3040937357525864	-0.5549193309524978	-1.2051404213799093	-0.1448601954363966	-0.502860111001304	-0.72166062668815	-1.3050539041874227	-0.4886338285179487	0.18543029800807387	0.4236398173474418	-0.5743130468055027	-0.6238748272319261	-0.6372433425336073	-0.06791546870421986	-0.4639880481465226	-0.60866568161796	0.25999164559343535	-0.7040158414732824	-0.3548982094260064	-0.3492687811433494	0.7833485250709459	0.8020415984403417	0.11284350281189512	0.319282733419463	0.1439941865467456	-0.28153007280892023	0.6031295927974979	-0.5592152681108459	0.005746417057563502	-0.2274388264173435	0.1476427361599374	-0.17433703904564263	-0.4840886857615415	0.1422575811519595	0.07149276827944419	-0.9270384548595553	0.37020693791227083	0.6562475874425929	-0.570913578328229	-0.5993434772163403	0.2990939352337746	-0.07406087302341882
34.nii.gz	-0.6961720784772939	-1.3808803198631776	-1.0066736106587213	-0.7438467460001393	-0.48581650562803547	0.8758959426103023	-1.3897916945982902	-1.2854456937605108	-0.6224320964185419	-1.3289402824211947	-0.45418130504269244	-0.5583295380922385	-0.5583923066376429	-1.304982370347546	-1.0453252049324602	-1.0066736106587213	0.7404905836999706	-0.6833836982853441	-0.43345945816030534	-0.6772817772994402	0.2536941393884327	-0.5220186907889452	-0.9211545646158384	0.5654845728655764	-0.9111765169932345	-0.8369446503590912	-0.8776361811967802	0.9650554597499051	0.9405184231550975	0.4281743904753328	0.44975102203107736	-1.455955685904176	1.0862947634185547	0.44668596840580366	-0.3688841864970763	0.8308756182853335	-1.1194658781612463	1.0830932127959974	-0.9692430218350675	-0.5539168627349502	-1.688343320834981	-0.8584677218469592	2.9165313432076223	-1.5880496562805493	-0.9307988091884192	-0.6894455476882946	-0.22393088720202822	-1.932695405082897	-1.2489153974089795
36.nii.gz	0.4398157326710091	1.213652768412237	1.1017815186520132	1.1679372911644015	1.0798893010895574	-0.3862543500288736	1.3132402361506756	0.8542085852017992	1.1051819423625293	0.5548776155507135	-0.40806711621362896	1.1155960300623609	0.9373805204505519	0.8807688801331194	1.2885565581837004	1.1017815186520132	-0.8292833892710721	1.269581794526467	0.6458098002424426	1.0214526462613422	1.2851477465846792	1.1349171296264904	0.7196190824323276	0.3688816698422968	0.8051594760408847	0.8587633660229833	0.7006319711145712	-0.8159494873442455	-0.8259127213439953	0.3573914549204726	0.17828196313151057	0.6248003385023188	-0.004214272482671618	-0.6662471791382252	0.6651693203747499	-0.5023050524024881	1.024546136950517	-0.6284463404205611	0.9791563031134819	1.1204679333959355	1.0678210639702832	1.2328675228875046	0.21998903936863942	-0.2764701379584776	0.4787649763980423	1.2740385327761445	0.7430796597440793	-0.2948070551309325	0.03862848340705801
37.nii.gz	0.2098646370215516	-1.146221877187319	0.7034578868848328	-0.950772441796335	-1.317698329808451	1.1317831867355115	-0.027334729865678975	-0.7973245742759504	-1.2169995982876356	-0.814265838539674	-1.538045324736463	0.836384091276041	-1.3476998257057877	-0.8183074463512308	-0.934283792916269	0.7034578868848328	0.9030522279665705	-1.0303705556921932	1.0601090866515848	-0.7050526382384624	0.3697360950450889	-0.97452284260579	-0.5820287252611223	-0.2975375187702044	-0.7420372311653912	-0.5255667461652033	-0.22917164048535946	0.6662232566093668	0.7068134619080817	1.0515229527588281	1.4878237617741559	0.4620267436712833	-0.834749739149808	1.2650438272772484	1.1060273777586263	0.07510401439474808	-0.41650878240541206	0.01885429978743668	-0.4801119000289249	-0.9591475004165723	-0.333384158428542	0.6315030000308374	-0.6511918264035043	-0.033748861369022276	1.6298812789150925	-1.0330833558956452	1.1179578223387152	0.1733598833605416	1.0657188943767975
38.nii.gz	1.2149780016385063	1.2635127427043427	-0.48698203554445735	0.5449589181737194	0.612362917763228	-0.2208561742098015	1.201157087328931	1.6375587889292342	0.4367574088137102	1.7893788141648983	0.5362582750381142	0.5148602215433933	0.608137668546204	1.6242959759165838	0.3180170262325676	-0.48698203554445735	-0.5618799517446634	0.23987813487653606	0.1008828292952457	-0.2625754932112308	0.20995248839004263	-0.08750801316883558	0.6142676944629814	-0.48860723676267653	0.879375685326668	0.7568796472849171	0.3328910181618207	-1.0356239261762847	-1.0603718649364595	-0.06130345762202111	-0.4720883711145685	0.944863359315104	-0.807196295247975	-0.795174668005036	0.19456143080516233	-0.438330572746411	0.5948974813266499	-0.6138382122589607	0.35516520174604715	-0.03100154339759828	-0.06240745780086912	-0.32499976035043443	1.255821543491349	-0.7355163055681896	-0.6617567850028678	0.23161706363205561	0.14542674458404617	-0.5638830229685785	-0.5342962702385552
39.nii.gz	1.1601995728679655	0.8369129973920737	1.3176234358632166	0.2633294091467356	0.5113572556768339	-0.5666195178142664	0.3719421644001451	0.9465971203043665	-0.0038598898509228322	0.7272964601207073	0.5736591163035343	-0.06712887631983824	0.29447327757975617	0.9254866155888201	1.0180792453465648	1.3176234358632166	-0.4465680733323571	-0.32844422148855207	-0.1946434633728319	-0.6192937659931428	0.9682118825404401	-0.1620016489116766	0.04643258812213964	0.008615420506978368	0.2981518349665046	0.3703749257580455	-0.10244601406323853	-0.5137027810974293	-0.5295036717423557	-0.05913303303712292	-0.36244470756042996	0.8811058775504073	-0.7549817374597488	-0.19519602646431033	-0.10326939487014793	-0.4389836806591751	0.6023108747045832	-0.6443500709769109	0.4609652615220546	-0.14760332444128785	0.5729886247698583	1.3344835495120009	-0.02230918430133008	-0.09106316359558779	0.9819325295742151	-0.32331522162933296	-0.18599310782857206	-0.07212525372113168	-0.25815186756938663
4.nii.gz	-1.7300799760997687	-1.4247347926947842	-0.2635909495214853	-0.4161069746496927	0.026733724956900847	-0.5121436077068429	-1.6225255809345376	-1.4863554152696974	0.45981533951225523	-1.0648167011562364	-0.44907082311357516	-0.7103119765882187	0.4515019958970623	-1.4776286844065163	-1.1346112522879146	-0.2635909495214853	0.5991897078511469	0.2200388722751227	-0.2789956381533807	0.03860423228706024	-1.3018443785020086	0.23818222404890177	-0.23714158803366692	0.7999876514524693	-0.5016294742368367	-0.08382233853568251	0.24624493708068357	0.8921966369176068	0.9233381920051117	-0.7363401633450195	-0.254141115702506	0.05110543623874395	0.06862120013223555	0.4362545577757543	-0.2157383781913661	0.40356098213669345	-0.188704766917311	0.6911784005383393	-0.09543900116326659	0.21081074687625223	0.41550062470562465	-0.417207871084797	-1.6169204809225313	1.9292514929886	0.025266009050350865	0.2206851103963928	-0.2708413448542762	1.9608959235568248	1.090745467318862
40.nii.gz	0.9957247552527492	-1.8257021150509378	-0.8864304719514031	-2.9608634857568847	-2.2307943935042815	6.316509957867979	-1.9444040284868718	-1.144675327050339	-2.4951367468401413	-1.2251982036592068	-0.5508372330757723	-1.0097757557025562	-2.4284701767431414	-1.184495578551062	-4.5567337693196315	-0.8864304719514031	3.059255295730068	-1.7802164649206762	0.013488494538307022	-1.0036308720291156	0.5281747029860989	-1.9821970691223791	-1.883322731339803	-0.11723289459441763	-2.3352285672822086	-2.450531193752848	-1.8267700190968907	2.805668024769999	2.79855468060306	1.3290315130848824	2.076518319171577	-0.5892398597087778	-1.103469010090781	0.7991451848822245	0.1773442973235974	1.7928722306077267	-2.4617407891917056	2.352065505944575	-2.5566745648092546	-2.0087730302992846	-2.267806408766538	-0.8870809820765467	-0.34781121162050194	0.13750098783963627	-0.25973463000709973	-1.7818574870374766	-0.041211308451191364	0.08861479396024607	0.08212617002355345
41.nii.gz	-0.3543609211030501	-1.2354972768918007	-0.18072212436004004	-0.6137462162778118	-0.8029377822031579	0.8569999796056298	-0.6903991645600833	-1.106153324750014	-0.842680989418958	-1.415157104382682	-0.3545860071818019	-0.18443329035356426	-0.8976744552939587	-1.1277095081676756	-0.5765625642636459	-0.18072212436004004	0.6479569173161833	-0.7443249469896652	-0.0525030697483892	-0.6698186408014017	0.39267253787381035	-0.7512243284358403	-1.5730036920234618	1.3791639069045887	-1.7022312526419427	-1.537940696098583	-1.4968400595966358	1.770504828657784	1.8114153656215632	1.5982915626538967	1.8546132386676137	-0.6498833268163966	0.7145961522505283	1.914103487655401	0.06298748190558653	0.6118165863136463	-0.7327517506502228	0.6633283280144068	-0.4522510137571198	-0.812904768072261	-0.7682584160289874	0.08864392060843511	0.7410988806786168	-0.8298158195077299	0.11651147020032265	-0.7405489415308312	-0.1445170461673537	-0.9131800693071095	-0.5697797349822072
42.nii.gz	-0.32746663620732674	-0.3780008338432372	0.412162493804563	0.3010390613829727	-0.07373405816816356	-0.1925087027338173	0.6305918097325444	-0.6581693580418222	-0.0780251352919496	-0.9983765006517114	-0.778559159385356	0.8595180472896636	-0.04668278071144637	-0.6553208901598752	1.1567811481031864	0.412162493804563	-0.29084205989563977	-0.1875386920363022	0.20284620488142688	-0.35869130418042416	1.3729797082669986	-0.15328675950792825	-1.0016459993769107	0.9987678354623807	-1.0485032649698782	-0.7269404408949866	-0.823580603491292	0.9728621462785476	1.000637223264546	1.2350025180152073	1.6641098160232863	-0.6605923043210293	1.1422916988315377	1.188403473066131	0.29201516717930787	-0.1646071648396886	0.017035465398413923	-0.06268546615829544	0.3948671182098171	-0.22613829777823444	1.2088876074638857	0.12330882637608488	-1.2266051171828385	0.9806740798413316	0.4140793325154887	-0.1832584444782303	0.2575643144854962	0.7107777783822874	0.8711973538993025
43.nii.gz	-0.047142245571880036	0.17347478705816166	1.3199778095579837	0.16018335969851977	-0.015956635814037962	-0.3383182793073582	0.6447424927194161	0.3555988360889464	0.010827362227512669	0.4955692755877047	0.11361226708338708	0.37320395841642007	0.05820047316651166	0.34681779405272317	0.02850802599712654	1.3199778095579837	-0.24016504242480008	-0.155403941653009	-0.1545643510369256	-0.4019051451014034	0.049196980749085156	-0.15903727836874568	-0.10471460169055771	0.1474558208543906	-0.01703059029209678	0.2540137248490229	-0.0021790115824945667	-0.05733438503645932	-0.05035984888765391	0.341386959482806	0.2982692155970706	0.7157327208856411	-0.5663131428993264	0.17169754137547166	-0.06264173350763064	-0.3272063294760973	0.4009055860466451	-0.39863764318841033	0.3147344090321877	-0.1573328577078572	0.44067568450201033	1.337353970330241	-0.17126633258270707	0.060382176844984176	1.242699287324032	-0.16108554622214996	-0.15608988919166925	-0.061053887081868825	-0.05678601720386842
44.nii.gz	-0.3809588271077337	-0.16912019472890702	-0.6835561963717699	0.08707430423584972	-0.8316453826063379	0.5353733846060288	-0.1480245592641261	-0.48519936174078837	-0.2363970140752775	-0.6204889345539277	-1.4466532730904678	0.7039049684504475	-0.5595541890456344	-0.47756562416101445	-0.1962165447694707	-0.6835561963717699	0.09796004235829783	0.043058508052219224	1.3681294002143987	0.7804924483999537	-0.6528385281679788	0.5500047395973028	0.2455419837009458	0.34411082888979955	0.02294399397126613	0.30018622516820886	0.7823866653609847	0.13967651101641865	0.14230439007254925	0.4510945893413122	0.6857831089135026	-0.52388414381676	1.100384701965277	-0.10128207004841619	1.3148796270803307	-0.16953129702713693	0.20952235344103348	0.15659601276006688	0.3986776249011564	0.5344670969707326	-0.09170430857504434	-0.6603705615769659	-0.08238756883081372	-0.2886358524092392	-0.5954838386952643	0.05586493110737759	1.3354350536144486	-0.20906350840882013	0.6327872069242243
45.nii.gz	0.45413512190568817	-0.4793015018497585	-0.2318612694034571	-0.8045220929431632	-0.8973092818682097	-0.4011040878475586	-0.8850471313415489	-0.10591313165945802	-1.068643047608098	-0.1676607325795256	1.3824436326585732	-1.3673837731970537	-0.8978752801688255	-0.1410783517552814	0.20802285859368552	-0.2318612694034571	0.44138724597759105	-1.2318485346331778	-1.4080953928366502	-1.1950380002508458	0.9013115996036082	-1.1708050898532403	-0.6275557853623852	-0.5691094385083333	-0.7460228932752175	-0.5038945277031172	-0.39711787850211916	0.7979367972210936	0.8178170668284032	-0.9108706443946535	-0.6014282824697897	0.42253363156160745	-0.8080160147786623	0.7256691668865399	-1.5065575176259733	0.05809349585314147	-0.49482462047603865	0.2677201499974967	-0.5492431846680079	-1.1464028332912986	-0.17150289617825815	-0.33387909432844765	-0.7001115479432074	0.38749893642344274	0.03469245972135492	-1.2330930433966238	-1.3614421676535	0.3044995373196228	-0.7627162757443874
47.nii.gz	0.5592821578878315	-0.5974374995389653	-0.5341599109596827	-0.7215022920895351	-0.1671073215565378	-0.554997020284384	-0.7664516860757192	-0.3566941794215174	-0.9355960893100378	-0.540271997616967	0.8280146685919744	-0.9789546672449487	-0.4110116153438979	-0.3913472583880752	0.8798043797283823	-0.5341599109596827	0.19864548655055825	-1.3121432315608401	-1.0319194090369288	-1.2497869792548366	1.2383358185271764	-1.1379925243135538	-1.0357271958424805	0.0684919584448965	-0.8714493914250869	-0.7285885940810324	-1.126514895729435	0.5536483802115725	0.5563521091219724	0.26183668463638454	0.11139807946871691	0.07406962623188501	0.021621070381966548	1.0224461053899232	-1.0144710330156432	-0.13256312559099734	-0.3965811023363983	-0.31095975402417014	-0.3446677866207228	-1.1494867835151246	-0.21690231122801615	-0.5802063098742326	-0.5374107624992052	0.07569052121980901	-0.3996000585776411	-1.3158001029974977	-1.0089439121151123	0.20563981278269958	-0.5960536268666673
48.nii.gz	1.3248091046167092	0.6563301918346909	-0.45535221140940435	-0.603025182749019	-0.6361271324027388	0.12795192991846285	0.12330778162352236	0.9479736268302541	-0.9068606179745751	0.7800777976076841	1.3880422134598385	-0.9215741910572852	-0.7718836805569298	0.920671369768049	0.6932708067480762	-0.45535221140940435	0.4386529988799989	-0.8962878330201318	-1.1349505761913885	-0.8236984941037212	0.9508636898168343	-0.8163976702255239	-1.331008927085339	0.8132516143729174	-1.3823517737434725	-1.1790208904434187	-1.2753596371616884	1.3730209500156583	1.4040185779332341	0.5483202009073406	0.5721105334804044	-0.25813947580593644	0.3192920918760169	1.5783500803890456	-1.1783710986138347	0.32144623668197864	-0.5653125250722826	0.22514952575883163	-0.4011282207514655	-0.8592942096044774	0.19198328932133038	-0.6095566752181284	-0.9370018548403667	0.7970856900297721	-0.387839404864643	-0.8956292115158574	-1.0474992635672375	0.7909458916584072	-0.7066698625640584
49.nii.gz	0.8938210675723798	0.010358380213070414	-0.7845586058466489	-0.5987488843438603	-0.30049491115290994	0.036921593411734475	0.13961011581565289	0.3731983680397434	-0.8563793131801759	0.211238202471179	0.780517058384699	-0.4734369281115805	-0.6240905529725849	0.345298637349162	0.5837318241504563	-0.7845586058466489	0.3906558235084311	-0.9252204558311204	-0.7361583331964934	-0.9645371382835256	0.9472515219617628	-0.9184508073352773	-0.7746984200241086	-0.5161258743972466	-0.6427814412824948	-0.6142165596109004	-0.8371367196625511	0.37110943132155155	0.37626080036888526	0.23952027599610382	0.08273537079049942	-0.03537384573011315	0.07366427075011651	0.8768295445573082	-0.6748466446535429	0.1894393279254887	-0.5295988355559239	0.1871141653250431	-0.5782509442675953	-0.9206225515073404	-0.5189776006367964	-0.8316838611794702	-0.13387348743238384	-0.12403499779691987	-0.7412605975207889	-0.928145230573483	-0.8094718282011913	-0.1280190408903511	-0.8438576450933482
50.nii.gz	0.2998425062239393	-0.6216649704337717	-0.6800729991070806	-0.6549519130595866	-0.5871329011272953	0.005378296273719512	-1.0704833663898783	-0.6091047379582998	-0.9345441433357056	-0.8503177522267192	0.7705429419079622	-1.1527747376728998	-0.7212614670492776	-0.6328999559690044	-0.005838767015140322	-0.6800729991070806	0.27210459125465286	-1.0497225404399337	-1.103994975416322	-1.0408930750229406	0.8923729269471004	-1.0195327539018775	-1.099808417877742	0.32457067367964915	-0.9984771463646204	-0.853797988422796	-1.1128947214884461	0.6901982540691289	0.7159442479642372	0.0032708324482059793	-0.1050557421889479	-0.08268435174276995	0.19641291013874648	1.4450710128354998	-1.111157118161936	-0.0643987537427408	-0.47822657151625175	-0.0013293855094258548	-0.35314213466379835	-1.0440472331532815	-0.2916028913478357	-0.6893672719291212	-0.3548059635419226	0.07798688447734466	-0.5411946972071653	-1.048820342075528	-1.0852493309603628	0.1018717421957082	-0.7473909541908919
51.nii.gz	1.3168498774952495	0.5187020105565052	0.38030477102972676	-0.7548476111120269	-0.45891661464488476	0.034432091653871344	0.4603354576487734	1.1124900765797092	-1.012056920442667	1.128565348819057	0.5003014710369864	-0.06715991603296054	-0.6419296059804409	1.0784695619432323	0.6254349956258145	0.38030477102972676	0.39761877023630043	-1.1246220967172245	-0.24963106702041077	-1.1515955506447173	1.2715250703145333	-1.0542670273453902	-0.3007530122361971	-1.668358540844097	-0.05531881628519711	0.002688303520111966	-0.46528859949909285	-0.2504899002744227	-0.2705954856985256	0.12128234312701973	-0.15503725707981073	1.2598988727019285	-1.97025723687295	0.05561567324691023	-0.12097958913756329	-0.33864866085364764	-0.011395005644060556	-0.6193496912117681	-0.41602142111705664	-1.0192302243010778	-0.27400668348693097	0.3621269523208015	-0.1232128110317569	-0.33094120983641934	0.5154497576890599	-1.1122909616142587	-0.26013824644942724	0.04170485261298955	-0.2340936103728329
53.nii.gz	-1.5029559484671893	-2.3622770268410367	-1.1842977211107955	-1.973479663537344	-1.366063630990702	0.8849893592145833	-2.6048508813186353	-2.132427711397799	-0.993988272689261	-2.1226708143951365	0.06623022705834235	-1.7075560535402927	-1.1130923267581325	-2.15972481051471	-1.98741021487516	-1.1842977211107955	2.517473942954587	-0.9511858425631122	-1.1392254687969086	-1.1667697266918986	0.6515264216068393	-1.2863400832026393	-0.5820136523670693	-2.2400968241684125	-0.6425344792869038	-1.6308099908099947	-0.8395571941675352	1.0352342089832074	0.978337351173914	-2.2970304159925945	-1.7302038367701789	-2.9184240370837555	1.261330036290835	-0.5249061968565566	-1.153714682053605	3.5461127720906513	-2.6119949110491025	3.0521613793882474	-2.68875700507089	-1.2573051690877255	-2.649786821680655	-1.1859618353826604	1.4640839098929408	-1.5865129098009971	-1.0804876111335329	-0.9503165793384676	-1.0682433740343682	-1.6106506452818816	-1.4897735206991782
56.nii.gz	0.20430952753020096	0.18797335507497925	0.11644859182299296	0.32702416236863385	-0.3991039120894616	0.21876075529012867	0.879940169801144	0.22706264292383643	0.03542571516992472	0.21186980623606186	-0.5008579014982082	0.8739201791362414	-0.3009390829344017	0.23233361884926448	-0.09106489836042524	0.11644859182299296	-0.17703936213029142	0.2659391619579692	0.4343175514029088	0.8361298549032011	-0.5808216160400039	0.5671608069536324	0.04360565570862413	0.5498610386188668	0.08955943004451818	0.30579883949648323	0.19287335191876132	-0.15869892175863265	-0.16225942635159873	0.5679866417048043	0.5892225301003013	0.01901744199364678	0.6077549922683125	-0.006442824575931243	0.48958828143511707	-0.314179046675114	0.4184030967562752	-0.3623037092581907	0.556260939132042	0.533803806295053	-0.05879060839571189	0.365456120289703	0.6740012726333815	-0.6626180393308944	0.1115979176319271	0.26773743829953967	0.3925934863980554	-0.5175916310657755	-0.33860112615762356
57.nii.gz	0.9397961858788232	0.3631618781414038	-1.2029824407616683	0.010161795085037806	-0.3332706412293952	-0.23270722496817825	-0.047444668064789024	0.32809911202577563	-0.25737981232942586	-0.02903932829571484	0.9754234054060636	-0.5742744605052559	-0.3288498055559162	0.3156920300689538	1.1023849156353709	-1.2029824407616683	-0.09430732677418348	-0.28982897188658796	-0.7882095216562729	-1.0718919696138456	1.3794380649004405	-1.1521936836544535	-0.8937325608882984	-0.640550265218126	-1.0586458223680504	-0.7438670521371422	-0.6482133009994079	1.2893107395581467	1.260855122573894	0.41237834508272614	0.7475365739080336	-1.1949111202606955	0.9521133768522091	-0.03736150437902206	-0.7192706225955408	0.43690610575433153	-1.1637186831782622	0.9512379606851076	-1.0444524990999324	-1.1510186734744694	-0.5714189933438468	-1.2279221190282275	-0.09201990393319041	-0.0262702349499913	-1.2047056338972184	-0.32758631188575477	-0.7032315829844434	-0.27437172130875787	-0.7785631456229678
58.nii.gz	-0.6149910123995549	-0.00856739103808676	0.9226078752778866	0.9375137862720118	0.5574477308580217	-0.37132367890434703	0.030188459576039946	-0.34174498933533265	0.6605294571398809	-0.40954632639366584	-0.5676567136773195	0.4282586158723134	0.6068613306925008	-0.32195220056561574	0.08912971975726981	0.9226078752778866	-0.9434145733789258	0.6431474260125528	0.5628567810350725	0.4928463257860881	-0.6493992560843035	0.5834412214845619	-0.34286652857369604	1.3181642696010918	-0.32132200861993276	0.04527954674591024	-0.17269571059020075	0.3033385948694251	0.3033061796322021	0.9462605304354998	1.0240460675514163	-0.04594134310999457	0.6516344420697253	0.28391909798086684	0.6090865954044751	-0.5668727219163113	0.5708262356258443	-0.4703729432631387	0.8441891847979145	0.5315724034301305	0.6260410131471376	1.2519915627266676	0.2997095627014204	-0.4069924932389506	0.682941748021381	0.6469245839984713	0.5720022932756302	-0.5904417848095846	0.1590431260939088
6.nii.gz	0.3668015542577533	-0.3235991656969287	-0.7196947953141233	-0.4963508087581859	-0.3053924451715333	-0.2974726918112677	-0.7098001736553765	-0.1547427868676177	-0.6189691714715047	-0.526545355038798	0.40412582074889725	-0.7434818720549248	-0.3874447618499383	-0.17736414136862244	0.2590231930553938	-0.7196947953141233	0.23767252731684158	-0.7580247032362945	-0.5760219929287863	-0.901221722672347	0.962780769724333	-0.6415652235275038	-1.055480894604735	0.7247681741529545	-0.9138792188175388	-0.9209502233211108	-1.1675452079080377	0.5483323075104359	0.5720651022378774	0.3788723449578673	0.16512331415322368	-0.3294848850086918	0.5372777328825232	1.4284043511493798	-0.5032450680210101	-0.02007428752751258	-0.3493269006535021	-0.05701021262194112	-0.16347684045505403	-0.6758818223170321	-0.048018692039194136	-0.8085395369346157	-0.800664259952666	0.5017512349965324	-0.6671502072472469	-0.7594637238720027	-0.5243219117092957	0.8285232375583583	-0.1942322933688685
60.nii.gz	0.3948217935892869	0.6096917877647554	-0.5704927350768467	0.3504070621578853	0.9576393040806166	-0.3087587360584901	-0.08821192315664561	0.8331505517067581	0.4579928626406001	1.073165881702419	-0.5170024041561082	0.22766222898367347	0.8099070877899694	0.8260547186502614	0.016848310543699056	-0.5704927350768467	-0.5253734830189425	0.10480205836340062	0.6459083325366355	0.22630017438450653	-0.8139109541364014	0.39738488901735447	0.37301927589514045	0.22476819764700612	0.7175026129027803	0.5440985328907203	-0.034365976195584	-0.9069822157054815	-0.9691572345053253	-0.1838664496785848	-0.6469012102804451	0.41509550844528437	0.15271065955373198	-1.1977087979949324	0.6932339192960126	-0.457021458490692	0.5273648780423908	-0.6929838443169546	0.44000638443458756	0.40233697803606544	-0.09440879667673839	-0.4331021631500156	0.9621530180089608	-0.7355711468516137	-0.6940960997533473	0.10332817184286043	0.6814850802759749	-0.5712077611646557	-0.267461620937267
61.nii.gz	-1.6705252107432875	-0.565940378970979	-0.3376646676038519	0.47835320437724965	0.34972455341214037	-0.3834310751667199	-0.24656820172313543	-1.023972908253111	0.5305363254512983	-0.9468600582458014	-0.29934051215939067	-0.0004929247851709364	0.5056314240893117	-0.9957369341201697	-0.11259910886971658	-0.3376646676038519	-0.45257626403537077	0.4954918919725274	-0.15801701555402028	0.295404771289626	-0.9668653550137066	0.6782800431227339	-0.2785892804495681	0.8632152095054874	-0.09739645948445666	-0.03401102995344985	-0.3707836862952511	-0.1623594621897634	-0.16043495012624676	0.35490573384910007	0.22078346733457715	-0.2782023489508737	0.8702803465270644	0.42637068685720025	-0.10289389660232413	-0.3346727025388163	0.32789299260631993	-0.4848235691822311	0.5280997237699787	0.6110337950735267	-0.021912992218936507	-0.06122812198484738	0.8353835247354753	-0.6619878321941375	-0.38324903678318195	0.49045178529963734	-0.16712555986367214	-0.521518146796691	-0.5760028068666132
62.nii.gz	-0.3553247785320423	0.20903363448609627	1.911901479425872	0.5047858024076	0.48628534740940377	-0.6448901198591196	0.20107318639967242	0.015099520610312498	0.34302182326266356	0.01422351498339052	-0.14181543315510145	0.21490799677361846	0.5067597311426248	0.017619159445191507	0.6579090835487211	1.911901479425872	-0.5555207495399771	0.08278081761235213	-0.03504038825287588	-0.3575220257102598	0.4324062816164616	0.1663577702004181	0.13477462035189383	0.20361815279644344	0.28521078657732696	0.4705344155886404	0.149165150145819	-0.41599777066733673	-0.41484117802077985	0.02141941423497209	-0.16924569843257098	0.7524045167823405	-0.36710566007359285	-0.033523683575293006	0.04742874420285863	-0.43083275719785713	0.6783324070141733	-0.5672741705245153	0.5896339100893134	0.16666238257181398	0.2318546586732616	2.6079232280168525	0.7837406234424931	-0.6273961756761834	1.5083471042869667	0.07740195193190937	-0.010556558349176168	-0.5731248204592477	-0.6363271824865064
63.nii.gz	1.7346512584733418	1.7901457570635813	-0.751930004727007	0.6408506692075152	1.7149090019519777	-0.8214184726374112	0.9404111703511776	2.2253267151141913	0.8736089972385084	2.49831649651207	1.8024884465085524	-0.3654111017137788	1.3360019691782643	2.208522374340052	0.8260807365693736	-0.751930004727007	-0.7099925358314919	0.37452209667184566	-0.6409302644526619	-0.40176606786588814	0.3254752219214719	0.2381292264470948	1.2218371211957335	-0.6490630612929441	1.264465982297733	1.0713721256738176	0.9793973801750178	-1.1277688717375762	-1.137223956102245	-1.538671295180205	-1.768720308745032	0.49479925728969565	0.17081325856577653	-1.1793868920566917	-0.6076426858926598	-0.4578165528915106	0.5829708642450028	-0.5447988019839165	0.3906129919580236	0.32366237010813725	-0.13453773926445534	-0.6716992648281632	1.219777101033576	-0.48402760516332427	-0.9202017096785576	0.3791760734903712	-0.6881390163361782	-0.5694968487332329	-1.1283311141730072
64.nii.gz	-1.0218975053315587	-0.4433600749277755	0.6634068824084045	0.9732597372483313	0.6220143761283703	-0.37055704295926517	0.5958454061150984	-0.8192488783805021	0.7907014274726646	-0.7500161256274294	-1.1021789424888335	1.1738476316181454	0.6091730749373623	-0.7943290527786523	0.047259298211866	0.6634068824084045	-0.8409131718941113	0.7833337275271578	0.9691177777256129	0.6378398126013636	-0.5577907796964668	0.6869694063651846	1.0562238629740455	0.029417363068380466	0.9369748454339656	0.9879013129168015	1.1892792548263762	-0.8240505293156147	-0.8059658712626994	0.48936762542448725	0.4963865684562404	0.7217155696146821	-0.37344191119419234	-0.6778077063598957	0.978190219947015	-0.7291309516773459	1.0012449364116653	-0.7052118312182971	0.9064941488167807	0.7189984518580154	0.8070978271436451	0.9620365387174293	0.16695410029722277	0.08412349955158045	0.5350075854246853	0.7803643060655234	0.9604891888457534	-0.1929143243442387	0.7354016409951711
65.nii.gz	-0.9487183337055574	0.06219616116406999	0.48725757287840166	1.1104562916661618	0.2535074373946701	0.007562589147880316	0.2354350267263974	-0.39290018088697193	1.0111260370018573	-0.26986693089669633	-0.8529608869786435	0.76461807956472	0.5969635653913954	-0.3544461463334305	-0.37468098728198473	0.48725757287840166	-0.8457391647532414	1.258100180650882	0.8977724596772326	1.441716689259207	-1.3707699219647085	1.0660573678580907	0.810825930795512	0.6562355133181252	0.8151100542929121	0.8838153901220068	0.8110099858156256	-0.7486275192033025	-0.7523021684475427	0.3185730781273078	0.23434266536795087	0.49727469800994833	-0.0032903905632280664	-0.8375221370089129	0.898937349598653	-0.7224494170370491	0.9874859373104831	-0.6158517349062781	1.0455048837299952	1.0629422683629206	1.0240735829139773	0.5068941553236586	-0.5173131412019859	0.4433877829058442	0.3250072344212654	1.252584061429012	0.8845236288634116	0.211594351628448	1.07014424328719
66.nii.gz	-0.36161652033611114	-0.0292402131683376	1.4055962882991742	0.4704674664658871	0.22530573414901028	-0.2956820086543251	0.07722894571568976	-0.21419691062416826	0.2451492842460174	-0.2619130847471699	-0.350271791606001	0.24695721756498742	0.222060963816645	-0.20597179539776989	0.3070689642285208	1.4055962882991742	-0.42881454730935603	0.17704485791693692	0.22000683173787774	-0.017960181078837813	0.143276021500127	0.2730637269847987	-0.15344052720108167	0.5105183866055976	-0.10159824557894141	0.17884896667379713	0.014457543309667939	0.017102372321435556	0.033718533684465396	0.38126959756387807	0.3884153408341238	0.32227519233592383	0.24097694886806362	0.4023608904635376	0.29523736936936235	-0.3577870810443089	0.5498681941809686	-0.41563378889804936	0.6142682411818505	0.2425770337616003	1.0916973165419979	1.170513189436151	-0.7743412090816184	0.5136836949193042	1.2147650680483435	0.17105574022598988	0.18122275840266816	0.3480586278223804	0.5733778724014323
67.nii.gz	-0.7248703619609856	0.9929718796189775	0.45867298065694334	1.4853755135612956	1.6229710681617169	-0.6015121394781052	1.390466309761648	0.2578550239582293	1.6946192634513377	0.06776292898786748	-0.6820934232494853	1.3201721671715614	1.6825470117748118	0.3107078074492558	0.945155433327074	0.45867298065694334	-1.054113465755083	1.890525746177194	0.8605337781439376	1.8010456846334812	-0.09984704927144454	2.014343859927809	1.3287921774380482	0.5088546554481811	1.1378858534286957	1.1423083222900074	1.5307877539772037	-0.8812715136038688	-0.8862169751637433	0.1375824711644289	0.040299226924124715	0.3724411197518881	0.531568005562135	-1.0809541913340455	0.8295164233952178	-0.5653026495285346	1.293511351402266	-0.8264652730270913	1.3332220260472685	1.992961985969832	1.5321445473666608	0.4549102191561767	-0.19651808861823983	0.029339137003626736	-0.10868002999527328	1.9049416486986799	0.7931756187883101	-0.03396146277840914	0.5784995849927895
68.nii.gz	-0.012187158324480791	1.1830628125775529	-0.8972964103731935	0.8950246601919825	1.9209340458906672	-1.0541104901463643	0.07953284376207839	0.7373370061735569	1.2698401335711544	0.6600002663506264	0.9599918294236299	-0.47976064591030615	1.7961547237372146	0.75254932851413	1.277652757186719	-0.8972964103731935	-0.9289580287447952	0.8275594505880213	-0.4792133794161077	-0.1199661914845398	0.8200850504222666	1.061498481597023	1.3847941102273706	0.17495218457414932	1.3578831399203015	0.7661659675210616	0.5369031229175649	-1.079235021917161	-1.104800864452411	-1.7019302180330738	-1.8584197485337808	-0.6807064087767902	1.3781602395522776	-1.6557935023156387	-0.4600861792244534	-0.4209370677473458	0.4177220429143865	-0.34866659919756005	0.5897120015679735	1.1068478301814202	-0.05589914214246184	-0.7731190515241736	1.5346870512680297	-0.6162893927529186	-1.0384517959064243	0.8507804447002819	-0.4923244066673646	-0.6664948803019621	-0.9016386568725533
69.nii.gz	0.3062754413844981	0.7922366468242245	-1.102350967655873	0.6607514546202026	0.6522746751234388	-0.4177958924976605	0.9490846688787583	0.8538215870838802	0.6434411830203352	0.8778633834436207	0.8221041800964978	0.18538095663523446	0.7043309771588998	0.8585313598638059	0.9618776674638478	-1.102350967655873	-0.5997830265030774	0.5189678456842259	-0.17301615486112223	1.296372606617537	-0.035970132053891	1.3817491496846315	1.066673412733678	0.37244796115072737	1.1731901955792765	0.6965432366523249	0.7265697343426611	-1.1101267187258803	-1.1130300192547482	-0.7351008845992639	-1.0790018673943578	-2.501200480170411	2.0515814655140576	-0.9481693893629455	-0.15281294448897298	-0.20887604217177153	-0.30995910248449676	-0.2735193267951711	0.10784815906178069	1.379916542465296	-1.3274546818264905	-0.939371241488092	3.547283349580105	-1.5328752222891298	-1.1566779988525482	0.49705653941469596	-0.45807149321291485	-1.1006386755256752	-1.382093085000827
71.nii.gz	-0.016217749143480207	0.4213160008404495	1.060770444402036	0.4200385170469475	0.18891098697464384	-0.1867097432066442	0.19654768586221433	0.3627921278790302	0.32542129063426506	0.36528167577952503	-0.567940578444841	0.4486961569278977	0.21189071879235685	0.3695474945392355	-0.1794504671690494	1.060770444402036	-0.4039702542293351	0.3747147617437038	0.7623592262122124	0.29332977234640706	-0.7853727323628042	0.37444577657714456	0.0983450760001754	0.3913899159454903	0.10973501235843373	0.3452375946876824	0.2918051778467353	-0.13421705212308332	-0.1345981383372115	0.31846555775044044	0.319563139731289	0.4462726608656715	-0.05550157413370654	-0.03212141297369646	0.7975773341806327	-0.34371011463983875	0.4915245699724165	-0.4351626251792366	0.4959124182657979	0.35817579682310713	0.9559371843433013	0.8108534333317204	-0.7258259783255763	0.44640024860557354	0.8503382414617426	0.3738187297097082	0.7795072519158825	0.28571345517462093	1.01599155351719
72.nii.gz	-1.0389695257825338	0.4497585692427369	2.352710003171105	1.089734279412843	0.7433068933557978	-0.6015187944469627	0.8522915057317437	-0.3171727435753175	1.0233433921403998	-0.4612565784705443	-0.7511117122079741	0.994305251559652	0.9140263467053199	-0.28013190183187775	0.9825076017815038	2.352710003171105	-0.7997653302903573	1.0955260576092019	0.518147609504135	0.8028292163899072	0.600166235391346	1.3003312712895403	1.0514216446937878	0.3294088189630532	0.8421350388383713	0.9865943399735143	1.37262062144193	-0.6036986017987036	-0.5936493535214441	0.061279883152937635	0.053243283657488205	0.6508489916116209	0.014925578518272612	-0.6430714000106784	0.5429656193247249	-0.502390168541251	1.1459661517419326	-0.6315769673989587	1.0999944067237388	1.3025434855997202	1.3773486072706647	2.4117994041661786	-0.3000044683501705	0.2694449952759595	1.6213112591869943	1.096997834205143	0.47619372388772857	0.013969371807490404	0.48258502566270023
73.nii.gz	-1.2108286638095056	-0.5179710723272344	1.7864180818896471	0.30624955657860203	-0.4543216754675388	0.09580099270724644	0.2846741455275002	-0.6985637439186135	0.27986644138480105	-0.5520679128479501	-0.7306593121919374	0.5987820015443954	-0.2741340226456243	-0.6705891143163437	-0.48798029750153105	1.7864180818896471	-0.10110320121430458	0.6266801315948546	0.26337853685786694	1.1266417304245058	-1.5136318848193893	0.70935836333501	-0.6440104063523223	1.1434221366859618	-0.6444332085108375	-0.24893470209428037	-0.4302954125308942	0.5845990565204412	0.5952033536974121	0.9288629944799454	1.1747705136843973	-0.2569873677437378	0.8427120971602795	0.6459157252496627	0.31823036519153397	-0.1845253090312552	0.22847801458858136	-0.23164921231309735	0.49250869426082544	0.6098643097730257	1.1130479540787006	1.2796000667596679	-1.2624492115292123	1.0229737959908378	2.01415201045929	0.6236134342677855	0.2744660731915511	0.6393446493527424	1.0550850105254383
77.nii.gz	-1.8929304396744018	-0.8691042929482267	0.9872516062891757	0.2047210496389453	-0.31454770162066054	-0.10376045307218608	-0.33580376387249306	-1.2248879977655154	0.2887897570373916	-1.0044364965084602	-1.5802022280979822	0.6510485237368996	-0.014410333153262601	-1.1967488482461068	-0.5542837870507903	0.9872516062891757	-0.12208247272810996	0.40688602591547696	0.9364180045206547	0.25716506280828333	-1.0476809141101313	0.2761686577153373	-0.3002813913719553	0.6205981388211627	-0.32794395340734894	0.03690104823422191	-0.021966634198351903	0.3150391669494159	0.3318820353580205	0.6980806420730458	0.8757312190526597	0.15893701186140746	0.2705548358850112	0.47384978982990134	0.9550242565294713	-0.1980828353876147	0.22721562060746847	-0.16736609221898527	0.3362798059266934	0.2333350569101684	0.8347424889853484	0.7235163709153674	-1.1210925179538935	0.9218696337723695	1.2054981790472705	0.4067095870851773	0.957024527866873	0.5451568354226031	1.6312968214779853
8.nii.gz	0.5484903620657638	-0.17264143800489876	1.729472321165128	-0.0518063412868462	-0.3259863305111982	-0.03010742176936035	0.20390974054035146	-0.1865139949870883	-0.4305259469317147	-0.5166196225329173	-0.6230979364564012	0.48433652148530765	-0.45066836390148945	-0.19784536616798765	0.7446278529819024	1.729472321165128	-0.012298909443621062	-0.46585108701150135	0.4894321692158239	-0.40416436560552965	0.8176781320367387	-0.2704033720221891	0.005087830618701121	-0.06239565594284689	0.06465523574375236	0.21339816450176768	0.07870486976634213	-0.15080926462837732	-0.1473452888361857	0.38292379569797547	0.3568418081490525	0.744233732865404	-0.8999181891351896	0.12054813861232279	0.5734811460283609	-0.29140008210399904	0.3673093369427933	-0.45493629931099194	0.2439249104523752	-0.25235964904848224	0.921912388463203	1.2838567415797688	-1.0770096325237573	0.7957079349236137	1.9732638633379693	-0.4707839421672189	0.4702201203384687	0.667432271408199	1.119974278425395
80.nii.gz	-1.2875224116601935	-1.1388105605116159	-1.3047592912310835	-1.162376732813098	1.3125742212940308	-1.29155801973681	-1.7727051111360819	-1.3198151070570099	-0.11203558878319152	-1.1788078725898217	2.4435513316724107	-2.5579280272266325	0.9010295320948013	-1.3302415583397964	0.7343536211914214	-1.3047592912310835	0.3985377802498056	-0.8885977287579891	-2.2451131024469966	-1.4586422140020334	1.4155955877596251	-1.5033831729852285	-0.636984829828922	-3.0332141605154015	-0.6486949630629777	-1.3133652543123289	-0.885766997470641	0.7311019497687838	0.7532853027981359	-4.425310008954519	-3.111523594525923	-1.929921194460263	0.22440131593365076	0.5349634483349783	-2.9112763564806525	0.7895980372779539	-1.9752076671898127	0.9304948285695493	-1.9834673120618196	-1.4580857223369308	-2.17888030097953	-1.320126291493575	0.279244024541563	-0.5340663415395385	-1.2875789484675746	-0.866983163790581	-2.2001299242760703	-0.25675064611882586	-1.5846324267875402
82.nii.gz	0.11362821472487444	-0.0403158948128945	2.929701734143867	0.3266056742484554	-0.03598456714503329	0.1365111372402574	0.32413863932850195	-0.1329185388813598	0.06282792628383954	-0.205162852719865	-0.6900358217184616	0.6029114591917005	-0.034919209306495565	-0.12804192713986	-0.11291609308277681	2.929701734143867	-0.31108710180281857	0.09931644239172215	0.5932028642896884	0.34237406462340336	-0.49277700170041644	0.19335362948232612	0.41240419970146835	-0.03329411822015687	0.4780199748369979	0.6313861754246707	0.4480950151872472	-0.45728987479050764	-0.4719349709887479	0.21393461102826428	0.092118513616265	1.0033104888999589	-1.2134566664296886	-0.5774622123745996	0.6528764340956883	-0.4076858608934724	0.6958122868179575	-0.6006215772293507	0.5003157555794097	0.214860347488391	1.1224382730416276	2.561178139845409	-0.7823635140322128	0.6834188051976935	2.8011098529651606	0.09862287532267822	0.5220654642095831	0.4487570595085661	0.9799705686720201
83.nii.gz	-0.5982109591904246	0.5606421090537036	0.9583586034127562	0.8535372490074752	0.3962249034044806	-0.2408771426899959	0.5207110107719549	0.18246871019461852	0.8402637000752363	0.19427671088957396	-0.7160477627659394	0.7504069077749107	0.5190683338440181	0.2133373294859687	0.0269245224240105	0.9583586034127562	-0.6039026171770239	1.1118664359740942	0.7169466222082028	1.5481348959128436	-1.5930427171356667	1.349786764666193	0.46882294776903266	0.7038592154685912	0.504110921211393	0.7045593516600974	0.6115384747393562	-0.4788146848389672	-0.49149597837840486	0.296136790049109	0.20438931885105804	0.3976325652279833	0.37850575686685994	-0.5527055421335344	0.7224425799879615	-0.43056755752621284	0.8770160487139337	-0.3350829366391267	0.9033461899763211	1.3005916976076275	1.119101601701807	0.8929731252283798	-0.37410367301844955	0.5373169218096425	0.6109982112114017	1.1177474163319256	0.7257792367844442	0.15670596573060463	0.7538294719833815
84.nii.gz	-0.38949083823073444	1.6547116397963957	0.7481460630470149	1.6706816374473863	2.0788460258531325	-0.7151629777849721	1.447716458577815	0.8633665996821674	2.0544039925305015	0.8100743694701168	-0.6341471507857751	1.332268516968588	2.115199120624984	0.9180220145958797	0.968372257272202	0.7481460630470149	-1.1918774533811112	2.239469632140268	1.1940542420749534	1.8634577729645363	-0.35915385406229045	2.1980260512501992	1.0794037038840834	0.6707437520706295	1.2037225654913468	1.0680778704514398	0.8697560981783579	-1.209761696309034	-1.2098007328863678	0.25973352757161006	-0.05110012461858834	0.4333923307517528	0.5764367162733778	-0.8162123001908733	1.1132600435559858	-0.5935108657465844	1.357549591112629	-0.8286517231572611	1.3959343897976324	2.1440472992768194	0.7164910422770193	1.367203443558868	1.5140053141097716	-1.0547330525698848	-0.048210996394637384	2.237561336452109	1.1204902515273154	-0.7858462353586615	-0.3733335026246002
85.nii.gz	0.5983301720987166	-0.11689046374910339	2.3547390787830205	-0.37521186132344037	-0.10512347709838403	-0.07633600371366159	-0.5176671260615652	0.21848856901788705	-0.5491929148709279	0.25043972518439817	-0.05410338857795432	-0.32027768555257663	-0.21879671155630095	0.19145728567255563	-0.1974107645893503	2.3547390787830205	-0.0016040642005321984	-0.829553140067256	0.07695345576422485	-0.8389762043126083	0.3130380347174225	-0.7922645449954159	-0.2269058785391195	-0.47301915723409144	-0.12071433124558946	0.0707098764659544	-0.19648786112890174	-0.009321533727319106	-0.021236966738491785	0.04002298378828717	-0.05151769931758235	1.105964290684703	-1.9641528814918945	0.06881964212246343	0.19795229548856474	-0.2869415562921941	0.10995665638600258	-0.4943823421839774	-0.1597042958068173	-0.7593968558634306	0.5891563902551484	1.793714273495058	-1.0369836763324478	0.6165509884806989	2.58641387914742	-0.8255904790660631	0.04095185875528008	0.6358172256343984	0.8400396577202773
86.nii.gz	-3.0718592021324764	-1.3527584481229282	-0.5774742635401079	0.4273059648924981	0.6849424146401266	-0.5471708769270857	-1.1394379816861826	-2.0969773140219417	1.076054486042948	-1.5542123930629368	-0.9836306100102505	-0.22442894450788548	1.0226646756554947	-2.040827538733305	-0.3199722261945959	-0.5774742635401079	-0.3113569455492123	0.9386060323151653	-0.06510049095125654	0.8286820580662344	-2.026621728018265	1.185212293047514	0.22529530971777997	0.7754898082795824	0.11384698453002336	0.35594032871095865	0.5134632556684935	0.018521112904319847	0.047821844624884736	-0.36558236739028055	-0.2671942460098878	-0.09085807295223255	0.6872923020301409	0.17359118715831148	-0.026625288727941492	-0.2514640152489802	0.40452549072912825	-0.13072473518427277	0.5637596526401772	1.1266019157613136	0.6642708482116784	-0.6371266312667899	-1.0137829322194898	0.7343011503749529	-0.5276805055841542	0.9358890804424068	-0.05464171173308604	0.3552919069799493	0.6104503213919017
87.nii.gz	0.5532836755018247	0.42295543685470194	-0.4007367605270918	0.028108063003498177	0.1224532181819892	-0.2916793115705575	-0.24840928164649073	0.706551217402219	0.017587522313879233	0.8117037359233875	0.8610733681167159	-0.6467258370827964	0.1162436805920755	0.69237973065275	-0.1874950055627138	-0.4007367605270918	-0.22442263634264423	-0.191399027448747	-0.4718225878331035	-0.5618227322532796	-0.05869700707777267	-0.47511998850561077	0.6350347226394754	-1.0014489965436124	0.9088904117815061	0.7584066626996036	0.2942800264901525	-1.0218545218911557	-1.0642717228806788	-1.2189082853815347	-1.631398211869197	1.4532243167542458	-2.439508863714702	-1.1377720296836045	-0.383813351889228	-0.3865063821478091	0.39069646528249674	-0.5678302340223721	0.006685859681510518	-0.39163423253852747	0.13492992034268236	-0.4377800662978702	-0.20857151697122508	0.3548062375354219	-0.4434794048845674	-0.19418235579335585	-0.5458688652433856	0.010257203216339363	-0.31249078570708244
88.nii.gz	0.05528597025823432	0.036804976468631005	0.22557414534335193	0.064238499604416	-0.4513877464681036	0.053037731691753555	-0.1918152322575928	0.1483162196246567	-0.1281132879670094	0.2505113371029938	-0.4319605021049338	0.11027658938705014	-0.37167013193582943	0.1455297500357841	-0.45590331275361623	0.22557414534335193	-0.076993477269901	-0.039760631951960695	0.295885656869642	0.0607314213812777	-0.6926312496364542	0.06739148738852681	-0.06513773904063733	0.3033740293252565	0.05878562671222258	0.2891064041552879	0.00016408126912552932	-0.18328499326975822	-0.1897868302288105	0.1833124863272665	0.06944527486562961	0.6058582275209203	-0.34655033930997925	0.011967453307617977	0.37619753794564087	-0.29148723529805104	0.35235119751949584	-0.37014307072002917	0.28410762706755616	0.05761214797072745	0.6247592510206667	0.03116430511277044	-0.8388090256157359	0.3709327591487189	0.2834812790951849	-0.032118839891880045	0.34173823831854117	0.29338376288698426	0.7384363736841201
89.nii.gz	0.9885511281825587	-0.8614147006225287	-1.0879009214080633	-1.7382611583200327	-1.3649817684901056	-0.6997214972446549	-0.8736261692744604	-0.1777996483668411	-1.9407153196737452	-0.4083237825183119	3.2942254613426867	-2.422270118776602	-1.4831038614703789	-0.23516819389678836	1.6815783371261321	-1.0879009214080633	1.188781131712444	-2.0024521089515726	-2.388435871754894	-1.523833633403335	1.5741620070128646	-1.819633728471803	-1.4395941205064797	-0.8725926767239203	-1.298918566119176	-1.2872021819157566	-1.6196563533657746	0.9594267437439469	0.9642487526749093	-1.4090491510815342	-1.6224394358335144	0.41998826203027045	-1.4254603618254928	1.3746781274053534	-3.1868822636395864	0.29983178677498307	-1.1449381325145176	0.48620362234290054	-1.2826022042192138	-1.8201055820000613	-1.3944030166021077	-1.0983847215592	-0.0561399684305602	0.38640689130985756	-0.9442004338633316	-1.9999776542675685	-2.4115342005887572	0.1610485468422454	-1.6541594672417985
9.nii.gz	1.1701751785764236	0.24251649291954003	-0.987885257399251	-1.396641446783762	-0.522190440275286	-1.851379805143569	-0.5293381852772113	0.882507342871839	-1.239776026247859	0.9002162010769562	2.395875115168509	-2.0636350691640164	-0.6119854685366821	0.8377294982184577	1.3683670180564738	-0.987885257399251	0.7523898262812264	-1.4939119974999782	-1.9155917551356514	-1.4612679276220442	1.5022027561884017	-1.397434089762343	-1.2280349868946652	-1.3035125116968274	-1.018138368681721	-1.176579215770696	-1.4636946242547835	0.6826477798237944	0.6354229237651663	-1.9168162652994043	-2.103660699872249	-0.23848556344797814	-0.09747220063277046	0.6813759534649138	-2.320018889232553	0.8058733953355715	-1.210838332509334	0.8650242748668374	-1.3319129569989792	-1.403883748414849	-1.2252292668360567	-1.0257279236238144	0.5163359091758869	-0.9673011938711219	-0.9574219559091668	-1.491833290921906	-1.8636157027375957	-0.5219147914792235	-1.845195578105256
91.nii.gz	0.15307607154493139	-0.26539835668608763	1.5971559580263168	-0.22756323364683517	-0.8205646948662376	0.7863278065209605	-0.07768451654650654	-0.146375185385155	-0.561209987692078	-0.28881339829902936	-0.1403414438755391	0.051621072920827474	-0.8051726860389999	-0.15757615232881364	-0.3590944919523753	1.5971559580263168	0.3943672088124385	-0.3777559051078861	0.027399131892461098	-0.3800357363268702	0.2989229157413485	-0.3762591936907575	-0.10988866256668581	-0.26638556145625036	-0.1775927845271942	0.15277523255363187	0.13102748494112285	0.2676200878742004	0.2790230431973298	0.37327958701476455	0.4960401728885651	0.8040529555751881	-0.9018229353870051	0.20640253181189766	0.13398907374765437	-0.1410820551629775	0.23924191492013788	-0.002652232160483027	0.0824449527672874	-0.3639176178252569	0.42434571876647537	1.5256006441489558	-0.8007500160068539	0.8696264693051993	2.0601418839102053	-0.3750022949993056	0.028682334948126918	0.6530421413028816	0.3084468628632324
93.nii.gz	-1.0925317898799591	-0.5036173121216327	0.8730466695679711	0.17946953736466192	-0.28439659137010875	-0.20284704789483382	0.248307815132481	-0.7611096020744739	0.029078312092741018	-0.6657670674257872	-0.16751710630706682	0.26116134596686674	-0.15194496703452195	-0.750308846309807	-0.17797201755705616	0.8730466695679711	-0.159383588476807	0.03260904757424972	-0.36728193667457504	0.016420353499514276	-0.5554095126042337	0.22001732711350339	-0.3568263225745788	0.6474365197975476	-0.36990985020873035	-0.016996770599638084	-0.13492378312751171	0.40617905861243897	0.40663657063329406	0.5356482952874334	0.6698764949112566	0.08042223159730358	0.3385416111694329	0.17166524384984932	-0.30503209556490035	-0.23436001881128243	0.2914098787981101	-0.04381264563957602	0.41855198736070176	0.17616668472053196	0.6203161494951694	0.8490123817473337	-0.522741584757232	0.2608406258324777	0.9953263745974271	0.03813701388038907	-0.3485979766656105	0.1085965181512841	-0.08972416017511345
94.nii.gz	-0.5594482003696426	-0.2834945615632813	1.6265466263036146	0.28420577335509145	-0.23692659001873045	-0.4449284167070147	0.9217731145841287	-0.5586446211520731	-0.09400468682960093	-0.7305763745682938	-0.36669254760494246	0.8276596762701525	-0.12226662086638418	-0.5569595117731437	1.0145978444474497	1.6265466263036146	-0.2646983547947794	-0.18501557056388834	-0.05276000328069471	-0.36349670494775	1.0988114314355861	0.032454978737652754	0.30792075147396897	-0.04122754908106719	0.24131005790510104	0.559711986541252	0.6253063708743566	-0.14986467698203595	-0.141731685246783	0.4008276192067624	0.4632728608820684	0.814897505326473	-0.538760882153242	-0.15055386027747783	0.035624507634699265	-0.34992730742814765	0.6391053268282485	-0.3138950446983613	0.5272715177720837	0.05580654582892759	0.8828432340568808	1.498464458550646	-0.6511851653682599	0.4342845866498327	1.647546031462048	-0.17847108541087325	0.008866104708661074	0.16474905730966946	0.12546773191186497
95.nii.gz	0.9892401152840642	0.11698631756445019	-0.6463960369600895	-0.6387665859614937	-0.9222866901417471	1.9138909044819379	-0.2547980429058531	0.5497330062400636	-0.6560401098767089	0.6829485651483248	0.4832578762268971	-0.5105686751092402	-1.0181811426372551	0.5385931573720514	-1.4424587682313195	-0.6463960369600895	0.8265716155475006	-0.354832916892681	-0.5404006794917554	-0.05281450117263675	-0.3637873808246124	-0.3816697143902737	-0.5232340665351563	0.20182286402862065	-0.5169849198794227	-0.366341836671363	-0.4393577954055542	0.5072033050808847	0.49598366815783096	-0.08567049084289136	-0.04094867615603777	-0.15121888288760335	0.26441727070937304	0.34410729166654075	-0.474698390752131	0.38551927572815403	-0.4484868175469709	0.5259451924901735	-0.44181484197787446	-0.39540948543123466	-0.2123050836081464	-0.763979317897894	-0.8323146791549517	0.42684619654130057	-0.5317794603034618	-0.3541867907924093	-0.46499349314307103	0.6210314461631834	-0.16622043000690698
97.nii.gz	-0.46520726006576607	0.48018369270984523	-0.9212857640327974	0.6289423894553147	0.045759061758709973	0.3578054788376542	-0.47464795363887125	-0.11723902693854339	0.6818080573126448	-0.14983774907716244	-0.4462871276789161	0.019120095930467623	0.35568052008576995	-0.08721477157805968	-0.6545739283729466	-0.9212857640327974	-0.47714999244305956	0.9971432833694649	0.5008410866634742	1.0085196301582906	-1.6004705624952025	0.9231070701147885	0.7708628626144878	0.5675261902453936	0.9556000216564043	0.6462533635960818	0.3576291903129199	-0.9041119588073945	-0.9534499270076138	-0.8087017429888435	-1.0554953117310504	-0.7287824820091466	1.1025560721548904	-1.5670197074705805	0.5396864450408787	-0.32456698656065686	0.2648944161217112	-0.09295351172922564	0.44299306441898495	0.924794764993487	-0.07334153978064831	-0.9545480642110519	0.07520080276787383	-0.2644228365671822	-0.9622106405153888	0.9999597943139547	0.4017749851374103	-0.14286248194738166	0.4161808727431457
98.nii.gz	-0.7586318439587386	-1.011808159072024	-0.43019822818888315	-0.4261107142593586	-0.6905914127719534	0.03553784727725423	-1.0665943351472276	-1.0856775998387358	-0.5759182012742815	-1.0015201987762916	0.17838792985583207	-0.8210082136180794	-0.7525043713517952	-1.0894990810242724	-0.5581019170521544	-0.43019822818888315	0.2895248127358133	-0.5805917581234846	-0.8245497745916571	-0.31908634032522537	-0.4780284620925165	-0.21802298720869065	-0.9139272665339196	0.8868673068181218	-0.7724068669468158	-0.6374082785569193	-0.9510631858542183	0.4621938954957925	0.48517962839768736	0.11652078074613985	-0.006100421819698066	-0.3013536653889968	0.6513580868871071	1.2442198654800167	-0.8064672393486116	-0.11248974272104742	-0.17114663041619044	-0.07010971461337337	0.029814091404531035	-0.2794006636969716	0.09073544072296376	-0.4605497641076902	-0.6170854860854648	0.07246986085049219	-0.20711412953044767	-0.5842901919134126	-0.7663111991626295	0.26672202164332587	-0.316665230756267
99.nii.gz	-0.17781234687482256	-0.3166537319680918	0.39085304418878114	-0.0784665552808117	-0.7499261880321564	0.1697617071600931	-0.4618129816654449	-0.46908565597751994	-0.36084061914962506	-0.4947199166056097	-0.42023651255983807	-0.07897050426607008	-0.6297059726970486	-0.47013174621519277	-0.2491248068897529	0.39085304418878114	0.09613834562409719	-0.23875699298063446	0.017203138062218522	0.07353025121308104	-0.4504324181067964	0.014118308147517186	-0.1652903065411002	0.3519272681072309	-0.1709727923616994	0.13523252504617764	0.05753465402939829	0.1446298104855553	0.15897045822408845	0.1373344805547075	0.18076097592602225	0.34089107758368886	0.003895467452288769	0.355314166123353	0.105468249295986	-0.2019297222376917	0.22776163112643982	-0.12483681638528614	0.24165503227057863	-0.00047224233421531406	0.0002998437166006488	0.5547334310062983	0.08103734016399698	0.0026348766101786606	0.6218019876729511	-0.24100083359826685	0.047206220937917855	-0.15618284846721506	-0.14782498177393422
[truncated: 1,150 more columns]
