# Supplementary material for: Radiomics machine learning based on asymmetrically prominent cortical and deep medullary veins combined with clinical features to predict prognosis in acute ischemic stroke: a retrospective study
Source: PeerJ. 2025 Jun 6;13:e19469. doi: 10.7717/peerj.19469 (PMC12147764; doi:10.7717/peerj.19469)
Supplement: Supplemental Information 2 [file peerj-13-19469-s002.zip › features/DMV_rad_features_Pvalue.csv]

ID	log_sigma_2_0_mm_3D_firstorder_10Percentile_DMV	log_sigma_2_0_mm_3D_firstorder_90Percentile_DMV	log_sigma_2_0_mm_3D_firstorder_Entropy_DMV	log_sigma_2_0_mm_3D_firstorder_InterquartileRange_DMV	log_sigma_2_0_mm_3D_firstorder_Maximum_DMV	log_sigma_2_0_mm_3D_firstorder_MeanAbsoluteDeviation_DMV	log_sigma_2_0_mm_3D_firstorder_Median_DMV	log_sigma_2_0_mm_3D_firstorder_Minimum_DMV	log_sigma_2_0_mm_3D_firstorder_Range_DMV	log_sigma_2_0_mm_3D_firstorder_RobustMeanAbsoluteDeviation_DMV	log_sigma_2_0_mm_3D_firstorder_RootMeanSquared_DMV	log_sigma_2_0_mm_3D_firstorder_Uniformity_DMV	log_sigma_2_0_mm_3D_firstorder_Variance_DMV	log_sigma_2_0_mm_3D_glcm_Autocorrelation_DMV	log_sigma_2_0_mm_3D_glcm_ClusterProminence_DMV	log_sigma_2_0_mm_3D_glcm_ClusterTendency_DMV	log_sigma_2_0_mm_3D_glcm_Contrast_DMV	log_sigma_2_0_mm_3D_glcm_Correlation_DMV	log_sigma_2_0_mm_3D_glcm_DifferenceAverage_DMV	log_sigma_2_0_mm_3D_glcm_DifferenceEntropy_DMV	log_sigma_2_0_mm_3D_glcm_DifferenceVariance_DMV	log_sigma_2_0_mm_3D_glcm_Id_DMV	log_sigma_2_0_mm_3D_glcm_Idm_DMV	log_sigma_2_0_mm_3D_glcm_Idn_DMV	log_sigma_2_0_mm_3D_glcm_Imc2_DMV	log_sigma_2_0_mm_3D_glcm_InverseVariance_DMV	log_sigma_2_0_mm_3D_glcm_JointAverage_DMV	log_sigma_2_0_mm_3D_glcm_JointEnergy_DMV	log_sigma_2_0_mm_3D_glcm_JointEntropy_DMV	log_sigma_2_0_mm_3D_glcm_MaximumProbability_DMV	log_sigma_2_0_mm_3D_glcm_SumEntropy_DMV	log_sigma_2_0_mm_3D_glcm_SumSquares_DMV	log_sigma_2_0_mm_3D_gldm_DependenceEntropy_DMV	log_sigma_2_0_mm_3D_gldm_DependenceNonUniformity_DMV	log_sigma_2_0_mm_3D_gldm_GrayLevelVariance_DMV	log_sigma_2_0_mm_3D_gldm_HighGrayLevelEmphasis_DMV	log_sigma_2_0_mm_3D_gldm_LargeDependenceHighGrayLevelEmphasis_DMV	log_sigma_2_0_mm_3D_gldm_LargeDependenceLowGrayLevelEmphasis_DMV	log_sigma_2_0_mm_3D_gldm_LowGrayLevelEmphasis_DMV	log_sigma_2_0_mm_3D_gldm_SmallDependenceEmphasis_DMV	log_sigma_2_0_mm_3D_gldm_SmallDependenceHighGrayLevelEmphasis_DMV	log_sigma_2_0_mm_3D_gldm_SmallDependenceLowGrayLevelEmphasis_DMV	log_sigma_2_0_mm_3D_glrlm_GrayLevelNonUniformityNormalized_DMV	log_sigma_2_0_mm_3D_glrlm_GrayLevelVariance_DMV	log_sigma_2_0_mm_3D_glrlm_HighGrayLevelRunEmphasis_DMV	log_sigma_2_0_mm_3D_glrlm_LongRunEmphasis_DMV	log_sigma_2_0_mm_3D_glrlm_LongRunHighGrayLevelEmphasis_DMV	log_sigma_2_0_mm_3D_glrlm_LongRunLowGrayLevelEmphasis_DMV	log_sigma_2_0_mm_3D_glrlm_LowGrayLevelRunEmphasis_DMV
1.nii.gz	0.9347299752609025	-0.01208182920997884	-0.4234390624058186	-0.5741838918246147	-0.471229752533622	-0.6128958711055306	0.36605135418706436	0.41979577836074033	-0.5218854381579087	-0.6119363508956552	0.46555002311595817	0.31091039858520725	-0.5980026749750524	-0.17741533130660614	-0.34064625325196385	-0.5042822020247312	-0.35251307390078357	-0.09731437329237251	-0.33696748401602783	-0.18400131652415994	-0.25764013722209156	0.28292021100661957	0.31190298351283136	0.0017298104613950142	-0.33166507735858647	-0.004082195466493181	-0.013689616180651233	-0.14609411643599854	-0.11379182678919979	0.1156562800849077	-0.03340475313614264	-0.49307316099331316	-0.04196034925372448	-0.7887054237016681	-0.5543864866866735	-0.19825067469774896	0.2959147256355911	-0.17498549403014876	-0.5578507636476097	-1.1671425300508427	-0.557021975108854	-0.8449425339351405	0.3056073465009407	-0.5525263663089589	-0.19866858552892935	0.44425281376094616	-0.02805779527956471	-0.40876175393776215	-0.5551050433228407
10.nii.gz	1.371723213372138	-0.036549725413872865	-1.1218026272772588	-0.8529341681033475	-0.6272951816153962	-0.9726742201300678	0.8760865475743336	0.8415028691597359	-0.9367460889602014	-0.8850276170471888	0.7644171973072883	0.9986767221760943	-0.9182800948603612	-0.4491679245437923	-0.7382845545694401	-0.9456122941112111	-0.5962387185687672	-1.8385663340400462	-0.5321708439240866	-0.5335457869911107	-0.6403661432593809	0.44469397072210204	0.48102457462003817	-0.1196464630696394	-1.6982135236710154	-0.047851632619077135	-0.3469579977501221	0.3494065194643434	-0.778963473305478	0.35781326288946114	-0.8604363014677412	-0.9248944593511799	-0.991838400137765	-1.4524473066335362	-0.9366926304519924	-0.4816144348524871	-0.3694994630573757	-0.23149972805284283	-0.25059191745314535	-0.4268834764458814	-0.5361484049119708	-0.2515395816204634	1.0177733287184636	-0.9450500033478808	-0.4847148708592216	-0.21727282457180988	-0.5223205618854513	-0.2911010445489936	-0.2529239908058993
100.nii.gz	-0.6823696529429429	0.21155931081020682	0.7509501238589362	0.5674715950833643	-0.34280869155146004	0.6315062697827469	0.31917734256551117	-1.2279597598674932	0.3855584075467877	0.6174663285004579	-0.08448498108973702	-0.801748801851669	0.41092546029321947	0.690272117655393	-0.06445164254560075	0.24573726892481937	0.16145855203472442	0.6991708269829343	0.3901612457617353	0.6328921202430641	0.1858076791522324	-0.5329170865295546	-0.502491822761812	-0.417291629778486	0.43384780476286783	0.7641788491763816	0.8779042695879714	-0.8861050391688873	0.9506190307777052	-0.9372373568678709	0.9895674255595528	0.23943131532839804	1.5478130646028518	0.17337783864697273	0.41433444729328484	0.783683793272023	1.7576035850684675	-0.4739475541387793	-0.9782744775391412	-0.7734842688233894	-0.0202411191274806	-1.1120299747543412	-0.8284902611412311	0.4435152068245682	0.774887258687562	0.10432836234079933	1.066353623434861	-0.8378899107384354	-0.9725260828679888
101.nii.gz	-1.8098496181762298	-0.1694173479943834	1.121042419348762	1.2780472429329792	-0.11157734832114088	1.0232208065140715	-1.417954969566326	-1.5428315337578185	0.6959823459001738	1.1222144841590727	-1.5000795644075533	-1.1125533017859301	0.73630359909045	0.9448419226159581	0.08348281504719873	0.6547024842501654	0.3590763578980069	0.9057098456284078	0.5328813833182916	0.8975522179066269	0.4645482819904373	-0.5958527395451853	-0.6004002586857903	0.22523777802840858	0.817420992145632	0.5192493947999921	1.089636243255643	-1.0557168684884535	1.2721828851913026	-1.256430140386023	1.3249057726099165	0.6320905369267217	1.4965530802865656	0.8852111722582467	0.7514797955942151	1.0240374799764902	1.198011855647669	-0.597743521604564	-1.0963474363091914	-0.5634918483744223	0.28187650148709886	-1.033275284153602	-1.1117661225331812	0.7726003115590695	1.0321449514840393	0.10413591986299878	1.3198294009107188	-0.9322223504835659	-1.0954401407089542
102.nii.gz	-0.06053800564994505	-0.9017938883632001	-0.6975760476067756	-0.9852965684973946	-0.9764632728829574	-0.6574168823608524	-0.3532486641713432	-0.0816003167630565	-0.6065924394856888	-0.913726533894337	-0.6293362121295225	0.9249614476689991	-0.4952366867723247	-0.5008459968821901	-0.2919408866051088	-0.43522248271115027	-0.5463617232556353	-1.7739691367173422	-0.5299489624702699	-0.639315502472546	-0.5736508688231731	0.4700133208858622	0.4966329291899307	-0.18319722303902075	-0.9378275250182851	-0.17854944941074244	-0.4615036458009935	1.5010805808704133	-1.2807861013844717	1.4899239992550148	-1.4982026582732202	-0.445342050125506	-1.495224752607517	-1.1423507312020993	-0.5337881997116211	-0.4199647368543037	-0.7147419195303688	-0.41686281362924865	0.154945490650708	0.5533896655417577	-0.2607476803768407	0.8090232490362679	0.8854705987056614	-0.5273592532189297	-0.42044488796169244	-0.6151755192153011	-0.5586459766666136	-0.13173630164760908	0.1663475006910775
103.nii.gz	-0.3947300306897154	0.762597172547398	0.9964336325951781	0.5285621086045371	0.6229757034928043	0.8132544774568103	0.8072425837952397	-1.1235949204065931	1.1024783733460919	0.6343104633828646	0.591445010306058	-0.8921578132061309	0.7965749122003121	1.2756854959668482	0.5385233920080864	0.7501201144948774	0.4720441081659823	0.9188275253172336	0.6404604951640656	0.9270797733689952	0.5583511362610075	-0.7051493683622602	-0.7106104919899293	0.3696180761821463	0.569017327232743	0.6160226861134448	1.3492041263019283	-0.8882417976341407	1.2208371466905854	-0.7977121224730886	1.2363592701102524	0.7335890124560999	1.7565060886569637	0.9558241904518644	0.8267311326507389	1.3005526977248134	2.5485408374350755	-0.6195148517054598	-1.1997846243042487	-0.6925089826310249	0.13570866704886964	-1.2280839563434425	-0.9376413656899555	0.8835348279250037	1.2859350426158995	0.09536461743834726	1.6262508881629487	-0.9870470134960598	-1.1989442406619846
104.nii.gz	0.5879675798972894	-0.6210920078120425	-1.1053085438433043	-0.5763756733276465	-0.2732366146273589	-0.8676985885775137	-0.41077137145842546	1.5277327166386074	-1.1025262926863264	-0.710121843079329	-0.22329736131468952	0.8012238400907467	-0.8782319707121666	-1.0544336644372678	-0.6985839570722484	-0.7785345857541563	-0.8370537530362614	0.3060237937518808	-0.980937992814837	-0.8819082593700239	-0.8082547972999286	1.052184994797995	1.0393702416636084	0.3433018650448307	-0.2622761136766569	-1.0661352953815006	-1.3557412843494887	0.4401581233779367	-0.8909159551135534	0.3898849949815872	-0.7882256040818397	-0.7973345163600652	-0.4171581954361881	-0.015151411958755202	-0.8912194189329291	-1.0688438556727173	-0.7183929207513852	3.0630862204857863	2.4432761802417433	-1.1358851341311085	-0.8751931033587593	0.6527594390042334	0.852933859416199	-0.90960150408354	-1.0654205484109236	1.8410432527477838	-0.9872168599481709	3.1702176301309772	2.390306464709864
105.nii.gz	1.7509933371172821	0.7548092994565795	-0.41569856579324643	-0.22758311592205635	0.1440931284684066	-0.4408472332031926	1.619706770247013	1.6665788146241818	-0.7361830438384194	-0.3318262100067456	1.8899976594129675	0.18394905905074305	-0.5346396413990784	-0.7599092419411235	-0.34433576760705836	-0.522892723477112	-0.5034252888131261	0.19572345452602474	-0.6111681111344479	-0.3265943039087228	-0.378501390004737	0.66639121513298	0.6523557484480906	0.08913718014496924	-0.06782651272776179	-0.7094449202334248	-0.8633703812460504	0.06054356187653688	-0.24923254411582493	0.26889034963027797	-0.15753154233654607	-0.5225435173149551	0.16553791513824653	-0.48199142136098855	-0.5303098941692288	-0.7451315698612255	-0.4616478046777867	0.8653279904149178	0.6598497297465714	-1.1858835538002357	-0.7581396740169721	-0.04185693276084557	0.1895003811435243	-0.5341774198825997	-0.7396661458687523	1.0071298430487106	-0.6378189617287944	0.900067202562643	0.6558673585479984
106.nii.gz	0.07060747961249364	-1.3543514664900176	-1.4453380804169058	-1.3444327079483553	-1.0746182635748192	-1.2576080381547228	-0.7312619299749434	0.4451300724098987	-1.0087711926483063	-1.3399360398865214	-0.8483804763102016	1.8345618909393528	-1.0181331937565246	-0.8889873655909708	-0.7528514607216831	-1.1074460029979007	-1.046777933070314	-1.0431610572301557	-1.3947072860037746	-1.3719514721577453	-1.0373756431047907	1.6264907020662822	1.561718244437542	1.530057508102123	-1.5901869522407415	-2.078523953300183	-1.0121074891848956	1.930811755883592	-1.5275405595418163	2.01348475509655	-1.5058526660918035	-1.1192815433407237	-0.7270004214581147	-0.4031820593901468	-1.030349681386332	-0.8834381940267001	-0.36074895224501974	1.4420464254320173	1.1433711653382466	-1.3341098192997343	-0.8683124090358444	0.23214418094840705	1.7324983130931912	-1.0126013923557196	-0.8877910176921923	2.337510220486586	-0.6127824869329422	1.6753911782445639	1.2299170688853525
108.nii.gz	0.92952079195032	0.6172261581393099	0.0759606689835184	-0.125421306900562	0.33093410636453585	-0.1269478898826944	1.0520306460598572	-0.15734006343027676	0.2979026012338655	-0.12215380214836594	1.181431910421593	-0.21350097265650142	-0.26650507621977126	0.4468598884219684	-0.22021496806510485	-0.1427356135881905	-0.5303972435013526	1.0710104615333662	-0.6361225092291695	-0.2982034645801603	-0.39013840622587037	0.6817174046483363	0.6736491187854812	1.8007775716699101	0.7317061263086629	-0.6740771686439321	0.6582142810862032	-0.33317849756808304	0.24042541147601784	-0.23782849770288572	0.5338909924916884	-0.17476592936839064	1.6314783732158082	1.7777185103578412	-0.24950927847572174	0.5016493262127643	2.9416636335190556	-0.07186468623358899	-1.0444379604304248	-1.596060392441154	-0.4676541585675353	-1.3372954059739102	-0.23552117843903297	-0.23638322277417045	0.5071380705558733	1.5019561385096365	1.325862723065608	-0.7047852866853213	-1.0467557568484
11.nii.gz	0.9644911721324889	-0.09713473678154103	-0.6515218786059882	-0.7062048836516679	-0.29884207815210717	-0.7241192840537662	0.4076097930521155	1.0837193981232256	-0.7389371633386752	-0.7039352577815409	0.5144062486443407	0.5414474785746396	-0.6740141439430278	-0.6352085471302906	-0.3534083880361489	-0.5917971813470729	-0.7217350250146041	0.46879389850263464	-0.85173329683051	-0.6800772054026226	-0.6623053100099732	0.8919365345442112	0.8918290797575017	0.656260732425217	0.013780626692549716	-0.7950275404662321	-0.6459593645542717	0.12336160545952661	-0.34400619337272176	0.48868324128202795	-0.1193751512967129	-0.6038255073450316	1.4310090302831195	0.6332897882736646	-0.6657038096826353	-0.6209727582262274	1.3582570282815032	2.4913944565385986	0.09725737733408668	-2.101204902032499	-0.8879176675155447	-1.233100823361131	0.4956673710238473	-0.6543286715439216	-0.6141718346678654	3.0657911013315395	-0.07860037224284981	1.0089172933598494	0.09519781945417664
111.nii.gz	0.23482974312191224	0.08279917300467741	0.004993966821812746	0.13589593345437384	-0.05876754008253048	-0.0706000372572776	-0.10221473336175381	1.0040942991260053	-0.6411480055001676	0.13052657151925628	0.06627349741817265	-0.29774543163358574	-0.3298294680817484	-0.6150659720326005	-0.4489722964333505	-0.13737330329686276	-0.4993442688308917	1.2093775311892756	-0.4019763020285467	-0.4200133276029011	-0.5557845566296787	0.290157054974019	0.33560798412152076	0.23688138223949798	0.8547342320410404	0.17424439988176144	-0.6397488766167179	-0.39809235885733985	0.07248496239752321	-0.4734242639366968	0.3085912963141539	-0.1771156447010517	0.23602350784223625	-0.13207596770198202	-0.2958225310786285	-0.6291496233159767	-0.4232528347113001	0.5845448535869782	0.4420932469345833	-1.0168023006647768	-0.6719895457308916	-0.47415690191350973	-0.2743459803783842	-0.30950136358399655	-0.6218581591879675	0.8705806254530288	-0.5061673574781513	0.6216610607688764	0.421900255999775
112.nii.gz	-0.4358564324312269	1.4057438580184152	1.360937924818078	1.250281402161503	0.5215362442454252	1.2569640599147953	0.621161468283698	-1.3515278811541525	1.020214752246207	1.230653810501111	0.7461795025155501	-1.224666876147318	1.1106600509566438	1.1560714054833472	0.1945800404590798	1.08656815716454	1.0926131276021134	0.7457059574515728	1.2842305015216515	1.3794246258093785	1.0967004800071898	-1.3014929835351179	-1.3294816851167792	-0.9114868976437465	0.9767339756526217	0.9328432904025343	1.25736095354603	-1.0426713870862796	1.2792789363934747	-1.1113835309610134	1.2133069438191038	1.0896437210217182	1.006292917296601	-0.6022295110337624	1.133717126161122	1.065566518798947	0.4921251316338126	-0.7269859015017802	-1.0524177008248996	0.8066677333714557	1.0466324513130436	-0.5800708281107481	-1.2264310017963984	1.160177075605219	1.064413730696801	-0.6343381972366728	0.9525143139021075	-0.9850172799543427	-1.0491899441862957
113.nii.gz	0.8404689013635359	0.6169618677255512	0.25920243854843383	0.005525967689054784	2.3433238874095874	0.3021722116665386	0.3216529783512157	1.3810397066048872	0.7932073465951399	0.0909310961559474	0.7995301533394003	-0.2178851732287682	0.3781123221112459	-0.7528383345941423	2.491316582808264	1.1374430761441643	-0.3291859515312431	2.014752164905554	-0.3058330077430683	-0.09241366591566595	-0.2420788193334475	0.27543081207394227	0.2880924807727899	1.446672076349691	1.156158556262358	-0.12206738311467284	-0.9533916845551691	-0.4291327328609256	0.3158868677463488	-0.33682822414822294	0.6619736159416562	1.0041333361628524	0.29098018724233315	-0.5298900501763502	0.3723304343394623	-0.8010303082487154	-0.6529773931046361	1.8896852987229693	1.850343076375236	-0.9832612877368876	-0.6641210056961072	0.01608328489583106	-0.22974822097758538	0.4019736162718467	-0.7835525047917251	0.3698835543321092	-0.8308577727614943	1.685761309306645	1.7850001223946306
114.nii.gz	-0.24521530559143895	0.044624158606911324	0.11103569456134689	-0.028536987412514384	-0.45704924836613536	-0.009477710382615977	0.2382417905433596	0.5096343364410896	-0.5573187956238022	-0.034753333508767775	0.03435444725252205	-0.34731473598479184	-0.16114506695841346	-0.5685080118602254	-0.3437748007788567	-0.6325980811633864	-0.48494697329244046	-3.2524622332245356	-0.34404521668130483	-0.8587934424924374	-0.6549412133469829	0.17842485591702117	0.24270323687233022	-0.6974810384357684	-2.222771309970716	0.40720652039081123	-0.5446267749054345	0.9391357662359009	-1.0679176376847257	0.7461111771848576	-1.2672508038639372	-0.6220305304924931	-1.1935960926026679	-1.2493815225966831	-0.2131970177795687	-0.6702552427499189	-1.0227233465053172	-0.31095160905270774	1.4111376281308767	1.308347045921975	-0.2959125736831385	2.2581241639164484	-0.30834172779578856	-0.23463551160368196	-0.6695210974656728	-0.9862977080000614	-0.883050601035346	0.6345691695407399	1.3832664709587976
115.nii.gz	0.09481677035966488	-0.4403127733633564	-0.30156231520127036	-0.41907188342943175	-0.47731681608550713	-0.46809724721899193	-0.0771451170205885	0.5926235979733792	-0.6842609761651844	-0.43727422880725686	-0.22910910925828865	0.11708618777088595	-0.5644090507663557	-0.7585601936105569	-0.5687360236626238	-0.4528628497981204	-0.1919499821151388	-0.6103831447397181	-0.1781853465417908	0.06153271979916825	-0.02130413092290389	0.1655675201600467	0.17198305618435453	-0.8711796633514906	-0.007470176482107923	-0.08647431954412273	-0.8331636967167985	-0.17914632037821093	-0.08643584384918042	-0.072717229423625	-0.0648264436490053	-0.43324591864113204	-0.30176280805761685	0.17398039580331517	-0.5453566363093559	-0.7245438002891148	-0.7045851871691127	0.11902397430693296	0.7983954433461964	0.022898405321644638	-0.5091268882704781	0.7180524767698514	0.12733030716125487	-0.5499305763382868	-0.7237686448114043	-0.18804870072894808	-0.787042726273757	0.4890098681434539	0.8009356164344311
121.nii.gz	-1.3629851867712757	-1.1996137858910116	-0.24915081209961618	-0.3067189910357789	-0.8799866400672295	-0.3062877128821832	-1.8945804158892738	-0.07649723476458213	-0.5623030674454316	-0.2672674139636817	-1.7665441652254756	0.10371285030347008	-0.4295170327928291	-0.797032562279344	-0.608453895622797	-0.6404900725687133	-0.5503823530985119	-0.09064724776770156	-0.3318488679558414	-1.1796299174722609	-0.8901203023292823	0.10246578770397533	0.19400608919454448	-0.6608623792510949	-0.8090649073790503	0.7747993879240053	-0.8898016124966944	0.8870061250474507	-0.8501113450686499	0.580747304919436	-0.9580767109308964	-0.6416358684581734	-0.8443945913954902	-0.33543934044292834	-0.4972761405781681	-0.6906337988206235	-0.897018073846798	-0.3157225588198231	0.6036998397169956	1.2314044925554746	-0.24232863388304918	1.8221401807693645	0.10411414507219319	-0.49884396166074535	-0.6875054430174177	-0.687839133568135	-0.8467242493820193	0.18456593885745906	0.6006886184160714
122.nii.gz	0.06905508189141517	-1.0939454366586927	-0.9493193192136649	-0.9863368402622049	-0.8157081676136444	-0.9356514585956911	-1.544562405170263	0.5639192030321417	-0.8221710504896509	-0.9772444942246049	-1.2651584175282449	0.9199049493884104	-0.7681838697838427	-0.8833731202146164	-0.3690684826320473	-0.662528252558198	-0.7845867200213925	0.17616843907376623	-1.0256539764224046	-0.8953718663466724	-0.7121779613440666	1.1545234967177735	1.1259273967097962	0.559591689262369	-0.2182062647707389	-1.2796983332279408	-1.0731708173929055	0.4974702113060795	-0.7478558792630495	0.6119614496624267	-0.5868626294394009	-0.6740804797829248	-0.8624712735822853	1.2977966743711808	-0.766571364795884	-0.8977830880054483	-0.8938045328475618	0.34329425644287964	1.4186638463852728	-0.10281014253396394	-0.6594204076116037	1.313413806707654	0.9522872004685966	-0.7747988489089171	-0.8963440426273327	-0.27499302262490366	-1.009201310312828	0.9730503333927165	1.4161282191950122
124.nii.gz	-1.140231543512514	-1.254793931603396	-0.4914066904937844	-0.36960467649799117	-1.337468740408508	-0.4202936894064051	-1.1026846982818592	-0.030048188302905468	-0.9061960297783634	-0.38213101857412696	-1.333631015676187	0.3660458835571414	-0.5350681147947335	-0.5952326483786654	-0.6154259791227297	-0.7269271963306547	-0.5675674062433309	-0.5987085811011833	-0.7026956070950363	-0.40753171166103846	-0.40172059124532716	0.8035998051558876	0.7668516237570806	-0.34798479616322153	-0.2646733521784316	-1.0549394206795268	-0.5683227714652798	0.7013514060640808	-0.7834749586996446	1.0679568400296215	-0.7885873329916719	-0.7223138033309034	-1.0516531525445691	1.5267824298347832	-0.5449405319437323	-0.5931670182966688	-0.7523655814758355	-0.4890269996414121	0.5702803633311949	1.0918530555530326	-0.30430771928036804	2.0592147656665416	0.36919486300713056	-0.5563910871374053	-0.6020092457505642	-0.9713548327204812	-0.7802992389641367	0.034565645029637014	0.5952019805278471
125.nii.gz	0.6527194513618677	-0.6444074371548397	-0.9055539399595628	-1.1171086351613773	-0.15479816703308757	-0.9607931449609273	-0.4219267593791274	0.597181650600741	-0.46413234066080533	-1.073560313987777	-0.26933295119568235	1.0647452775852881	-0.8220280382055465	-0.7127421667814791	-0.5644265256677824	-0.6701893126421142	-0.6545897763219942	0.09613278386780925	-0.6911700311263369	-0.5914310962869477	-0.6343604885285778	0.6855052435720826	0.695379384366111	0.2939984067156778	-0.17319681024082345	-0.5183080464036706	-0.7453953737697088	0.4095106695123184	-0.594463524870562	0.7169173364518427	-0.5140249325944042	-0.6795389520568781	-1.158863285664911	1.8448794907722323	-0.8192661363240332	-0.7370622175276941	-0.8164267044528843	-0.28762888001537834	0.475069215879153	0.8437235240895361	-0.41978201350528654	1.2542353421327053	1.0963171082728271	-0.8410002564378468	-0.7410327128819669	-0.7385309268227248	-0.8857586843650124	0.08278203559503211	0.47400625427804305
126.nii.gz	0.18398314575849453	-1.1455727746437927	-0.8597286551968857	-0.9748293533783985	-0.7132134395473374	-0.8767963834880587	-1.2145736278183952	0.07369841514597657	-0.5095811237637881	-0.964225544269448	-1.0649104934050047	0.8648972423738467	-0.7070311672229631	-0.5560054222348774	-0.36469992563919856	-0.703279801141284	-0.5635009839346692	-0.5526606550127632	-0.5598422250785468	-0.5796857234161538	-0.5669822393160701	0.5081936126512115	0.5328021183336775	-0.1058352002799562	-0.8172107140312185	-0.23094370890732588	-0.5140418936257667	0.3658474188116556	-0.6018898361582895	0.3308464849190258	-0.5789141337020113	-0.693523728207218	-1.1755819340208606	1.4612901826288958	-0.7280182524099843	-0.5192868594240165	-0.7628866405936165	-0.40519702196482293	-0.0968089792258015	0.5893607161987993	-0.26790415634931813	0.10927045008598417	0.899545056274837	-0.7350048607873175	-0.5169186095156377	-0.5308591775474663	-0.6466252308817305	-0.25809635080009846	-0.10754714381167624
13.nii.gz	0.7839780337587233	-0.7776338676143192	-1.1995954417978714	-1.1082442509127886	-0.9727335688865345	-1.051606038692373	0.1810373885722699	0.7816755974583567	-1.0349371782930556	-1.0865511612646634	-0.02384746694635373	1.3109459534589907	-0.8316532848740554	-0.7123446551489265	-0.3761230425862563	-0.7347701083950479	-0.7585974739221075	-0.18902446004539436	-0.9926672342554641	-0.8064402139180945	-0.6569202767431691	1.1173381255723727	1.0905575716019316	0.46803857855927605	-0.4904937768519094	-1.2320613926072876	-0.7582313830600083	0.8301836134028643	-0.8346398033927462	1.2242431046366853	-0.7153148763079408	-0.738463601225378	-0.601332742557188	-1.0378764833374092	-0.8392335365634979	-0.7210950093469224	-0.21570931312287536	0.6777242660083561	0.419641634299502	-1.3563599349052295	-0.8084598235667543	-0.04159946088243072	1.2627218561196676	-0.833794033987264	-0.7228814677483044	1.0063815417119144	-0.5910332374527094	0.6119901299578363	0.45069735861885335
130.nii.gz	0.7910991314644571	-1.0023490902736354	-1.4489793852549249	-1.1799862919516777	-0.9195478199628935	-1.2356668612606325	-0.5378622923620903	1.0985794637039519	-1.1578300387020695	-1.2065726216550245	-0.44055125421544145	1.5945166034183773	-0.9401976650651568	-0.7470626552377707	-0.3845428608393987	-0.7907795433627012	-0.8155274988181237	-0.2625887244531424	-1.0888561606270397	-0.9432703459799967	-0.7529208529122488	1.2453334786597428	1.2057981017116037	0.7517461371019196	-0.5003206084400889	-1.4532290412364623	-0.8116462906294909	1.0080415852525186	-1.000639903821473	1.302389390158632	-0.925364143179696	-0.7946813572608513	-1.43863613942703	0.9290739552308461	-0.9379238172986923	-0.7880878473926893	-0.8211259162238659	-0.09258210780921731	0.4346869847719988	0.41601391265858045	-0.5480072453003171	0.8203050543540976	1.643809578048555	-0.9482397434153952	-0.7892317394258114	-0.3948451009170124	-0.9024255662568025	0.18258492700297504	0.4272617332452839
135.nii.gz	0.4739654795256275	-0.22934735157939234	-0.4811717926575627	-0.1312195246599436	-0.9231567618891496	-0.41925640806747083	0.255357944861204	0.9666728476344942	-1.0943945687975603	-0.18377341589457907	0.1750765739176456	0.10918243042094358	-0.5679320849573106	-0.6482442557903285	-0.36883668886291443	-0.5834419048827962	-0.6012979248406645	-0.14362695182529475	-0.5659451878800205	-0.8498482315813022	-0.7043561922072256	0.4710391187978859	0.5181706067321565	-0.8680159546183948	0.17694300875783528	-0.011162449103553641	-0.668738456485841	0.4237996704408296	-0.7909094195769288	0.3097880337651915	-0.80687189117386	-0.5862877275943518	-1.1189217253201509	-1.2648365071063745	-0.5765872188328639	-0.6673859545799019	-0.8752757928630723	-0.2704856124899579	0.46455769444162065	0.5017120306466172	-0.4337748720172134	1.301633950584511	0.14317260835857043	-0.5879209107587309	-0.6657537048098098	-0.7034408076893832	-0.8328677252327615	0.0909051683970096	0.4589364684704702
137.nii.gz	-0.12351429066234715	-0.9673695232381194	-0.4055026555008802	-0.6052710221884131	-0.6598319946043019	-0.6053958798613569	-1.0707183075813218	-0.28046536052606846	-0.2974484278658096	-0.6167937867485628	-0.9913379940679009	0.2566887776002229	-0.5782714887213197	-0.19505846271392432	-0.31518837052978754	-0.38531434155507654	-0.4898901523805265	0.4534161030923877	-0.4143674815493122	-0.3388788029093557	-0.46842197800140306	0.3106467974244162	0.35049711591226146	0.6335974634135342	0.470496964447883	0.08040196436424495	-0.0489696758988809	-0.218036647668613	-0.13029147830796464	-0.11283522520759283	0.03189321442981511	-0.394778782553216	-0.5767603365279228	0.02743840497524014	-0.5492538451638351	-0.0435786252890843	-0.06320566910049306	-0.48965225565014575	-0.7198308910249597	-0.5224491954327384	-0.3063137958042834	-0.6788078575898714	0.26164982233334266	-0.5448928959936695	-0.046088544891160245	-0.003956872354136254	0.03155651275212992	-0.6364974107086989	-0.716298056475853
138.nii.gz	-1.2421052692489405	-0.347012322762183	0.6148322865842433	0.5560065044594081	-0.255498799510142	0.44368415140454276	-1.588858658846508	-0.014711290474687255	-0.1620330782856762	0.5394382257266831	-1.3715417011294997	-0.7817883243652578	0.13782173015452306	-0.5198014397236361	-0.0983198132577875	0.4760054412763703	0.3137129057835357	0.7404465534056056	0.604501980331361	0.6745629678097687	0.22840500264230257	-0.7523171725541153	-0.7414227117303165	-2.0962326346916296	0.8530741955726462	0.8166786043960387	-0.5709149289447355	-0.8666895688280516	0.7722525855707041	-0.9308471413477636	0.7757751357187035	0.463868937172972	0.5075981735598406	-0.16702064761324123	0.1590865570563433	-0.5075789275402924	-0.6510725204758394	-0.050074970403479004	0.7323473718323757	0.3701040553832405	-0.30053202895187536	0.9871484060962242	-0.7693359551443484	0.1450631060663769	-0.5066022313656865	-0.4402677914183471	-0.6167199928844567	0.37018168582749283	0.7339493154919288
139.nii.gz	-2.3958030493284164	-0.024936211801894564	1.3264946077167794	2.0306904291047814	-0.13617105009892064	1.5778292612876297	-2.0414726971467245	-0.8183500248913569	0.3181267618998812	2.0498348816864875	-1.9271900998441602	-1.331731243903627	1.109713108281492	0.20104013468202891	0.03960836174356268	0.7940897072434795	0.7287075687635414	0.803806697475573	0.8188936380901041	0.7528068069720215	0.5939192931719192	-0.7999466444166438	-0.8249709176071192	-0.6130458294249251	1.0002578983478168	0.4980773838981221	0.34121966285121813	-0.9703150822172244	1.012866141014764	-1.2432922723789603	1.062835608522074	0.7906312786834205	0.7832518919709403	0.46043029242092104	1.0995257878860956	0.3316001802827819	-0.3217679849423801	-0.6516060801974892	-0.6683971451867498	1.3920349383518746	0.7004913156073591	-0.039675362081926985	-1.3215857842540257	1.0681163146053303	0.32989024694344504	-0.7975634209342872	0.14235755696261868	-0.7299249046036228	-0.6735698080467332
14.nii.gz	0.8556091938652642	-0.138541245800733	-0.5261240084440905	-0.41714253749948216	0.28035179242962527	-0.5757709585354428	0.18043582245695458	1.2859044226013885	-0.45587944873027225	-0.4610981847052763	0.34767328801222375	0.2560500871855374	-0.6065436831282508	-0.92022682437588	-0.35665883428476786	-0.5887421535219571	-0.4729259225440199	-0.17431622111353792	-0.3875718929851521	-0.2702641681279074	-0.45664435234918144	0.2742007428574206	0.31910363237541667	-0.5586949120669557	-0.6248702299179663	0.15391573731649572	-1.1516003041627922	-0.2725279075805146	-0.12162113211961516	-0.28757784217573684	-0.03169337860353357	-0.580672904191795	0.9269950376960895	-0.38304909685085786	-0.6043931536528561	-0.9746209315322591	-0.26517607437312474	3.639020625942177	2.5374477371004285	-1.6910742288527196	-0.9093567480922956	0.20096360954535447	0.25541688963352166	-0.5946163162614888	-0.9740757638079395	2.138123293542239	-0.8423510803146266	3.4663521948242675	2.592977292460368
141.nii.gz	0.9339898566696752	2.6170287119646494	0.9357537898462245	0.8999952687384779	1.5540991281537715	1.158986107270896	0.9576397175109091	0.6510747604224348	0.7053217963033205	0.9220700332488587	1.9516321358541713	-0.7111055100752107	1.046562552929703	0.41342106551971314	0.18281055263914842	1.0469651323620197	1.8099074568129614	0.017739616235556067	1.6007281750007327	1.3674142657454094	1.8448503211332392	-1.4170978937193888	-1.4485948263176505	-1.8065213395352322	1.0540272385913865	0.8898905032442901	0.5239875320337876	-0.8226837105259015	0.8589768820390132	-0.8172074017561479	0.7242624502893629	1.111822728122633	0.29754867925438017	-1.0389309293692952	1.0440680211283648	-0.2577276047146067	-0.3941841780569396	-0.4049964079331134	0.2559752415155552	0.892525149316609	-0.03680715939415596	0.9149049485637841	-0.6894463699193039	0.9826764295133946	-0.268483147400182	-0.5369204962920344	-0.32202368129787146	-0.05004633091951642	0.2720503666670421
143.nii.gz	-0.8796809396027404	-1.1211230478149967	-0.15806204168124677	-0.34186261305793086	-0.9224132977969929	-0.2706041017590934	-1.673911156306319	-0.2610946838948776	-0.4811852061522975	-0.33169616662349116	-1.5881691176797952	0.10802625435748472	-0.3493832361697947	-0.2473470372164942	-0.3115189762160149	-0.4822919330633948	-0.3009930579002858	-0.2267383364754426	-0.14981208796929754	-0.1500158073926766	-0.36206386492632464	0.017360036737337225	0.05428782628601287	-0.45561873033301314	0.20481491681959857	0.32996196198058064	-0.10992996282712601	0.3615779924613166	-0.5551883644199849	0.43501651270354635	-0.6599966493505076	-0.4686166017278928	-0.9353436322327445	-1.1404457617236419	-0.3655041187410064	-0.15175966552210596	-0.539214368781364	-0.6019393054377453	-0.4994613348138044	0.6590076212011409	0.005180503813430801	0.010722498526844856	0.10851397797509785	-0.3635404298326462	-0.15385243803002477	-0.7067595212007961	-0.306467713597791	-0.6066600931342406	-0.49623510343603067
146.nii.gz	0.4493151600848327	-1.0667106989927477	-1.2289630507403808	-0.9876045136791353	-1.1071094834768673	-1.0172617028989441	-0.6399877499855419	0.7674447072464329	-1.1169154669059265	-0.9801804520567108	-0.6421948417476199	1.254961361706252	-0.8381365887059326	-0.8157036103855082	-0.38600964815084565	-0.7770544220746096	-0.9223282600558297	0.11852778469086453	-1.265705414324503	-1.369678497085281	-0.9187413587735423	1.4647306833360656	1.416306747793378	1.266664617528262	-0.15466850405355148	-1.7320978528251463	-0.938267393202518	1.5646603673068602	-1.4864580368300313	1.3992998785380637	-1.4870690862532252	-0.7907765813809744	-1.7026266637636405	-1.0117049479122173	-0.8651858817987749	-0.8218431523372954	-0.8898160331859737	-0.11121059101860355	0.8723937889484589	0.12035014598093652	-0.6164672493168902	1.4398225881952822	1.2909192270683014	-0.8716461906731544	-0.8243235391279359	-0.37613069595319576	-0.9323906789993894	0.4795244137926189	0.8939953753629677
147.nii.gz	0.605414641070439	-0.7485267607155699	-0.8391648515844324	-0.7119250965655682	-0.4899945150473493	-0.8210961600440952	-0.4192291364011971	1.0695358161355975	-0.8585772361633393	-0.7828305119272012	-0.34377428607511484	0.7639147266783546	-0.7375893493138984	-0.8361862843175291	-0.36792024935264267	-0.6481044426652081	-0.7384517564929787	0.15828210870164505	-1.019228540165979	-0.7639758549423845	-0.5953816231553378	1.2009408294499369	1.1454022269895934	1.1479800024302058	0.17136114207057856	-1.5449771673055914	-1.002483409888363	0.5818559077482589	-0.8629616569469373	0.6454115983170545	-0.7870287333416414	-0.6570300261326906	-1.068395999045065	-0.11621871667176882	-0.7372913415369391	-0.7721684210012485	-0.9164371321261696	-0.020672406311299907	0.5610715130318634	0.3932328778311603	-0.4741962207991743	0.6524501195586134	0.7852497163434514	-0.7417513329467954	-0.7662471699902723	-0.42080343057133557	-0.9030702212913155	0.29742988104882523	0.5324055501021822
148.nii.gz	-0.8692962987134134	-1.0693633815531416	-0.2393814586291502	-0.49883086827849427	-1.07106509292941	-0.3885823909086895	-0.9866102151133277	-0.3980496156631031	-0.5020170789851586	-0.4098933046306931	-1.1845014322916776	0.1686093015581427	-0.45748781127821214	-0.15718282400027767	-0.3754980587079397	-0.32961017750237187	-0.3442360125282908	-0.03521362596522666	-0.20443467438605584	-0.14389742171490827	-0.3514499937654652	0.08625705857902083	0.11993044964597283	-0.17536195329845902	0.3584644398500722	0.26488069867291814	-0.013273243099189737	0.05756777296243581	-0.3847489812759231	0.10949095249189891	-0.38590079181729875	-0.3365182112467619	-0.79945278572319	-0.8970003973198789	-0.4252099536000455	-0.06315768430555811	-0.45818738215533233	-0.7335638475062587	-0.5355859879533565	0.9151194766073812	0.1268721873604213	0.3235210778689294	0.1598009442511068	-0.42106179469048444	-0.06858946340996958	-0.8292095222832534	-0.240366600314071	-0.6409935740016066	-0.529479159694596
15.nii.gz	1.123966182471034	-0.7882335265922933	-1.5003251292698212	-1.1146391868045302	-0.9914385831005759	-1.2558043506214427	-0.39244440930091073	0.9258187138779418	-1.1192715867168588	-1.139426581577133	-0.1543602357308797	1.4433209621864163	-0.9697014753944877	-0.7253789306041308	-0.3916269956924874	-0.8245869559542719	-0.945672223520503	0.06239862831890296	-1.3284389537065364	-1.2430757869083107	-0.8955604936916935	1.55998780127096	1.5003143356968238	1.4630517554137052	-0.5397564081141081	-1.91469015980259	-0.7721490033860242	0.934297129267072	-1.1274480786522456	1.1466287684092604	-0.9800386969725152	-0.8364446316549897	0.722297976875177	0.07286838538097759	-0.9518465596054612	-0.7500868144240245	1.2712030553203366	2.797467444328539	0.2641776368522154	-2.0276495210481302	-0.9081396359602824	-1.0894549092997527	1.5158594433521582	-0.9609429586201811	-0.7576975380605556	3.262278003357564	-0.24519104374311576	1.24330821819129	0.2830683070910587
150.nii.gz	0.05673285152522252	-0.7700072349310341	-0.4578745251045083	-0.8200633896172453	-0.8996837248912559	-0.622126717613628	-0.6252404819135028	-0.3878214096188881	-0.40287448287889555	-0.773820932351579	-0.6912267886313724	0.44415410985568776	-0.5030948582303812	0.06627865213991649	-0.29334570436031027	-0.46917276964254934	-0.5661820638196317	-0.02911771134754512	-0.6620788790833798	-0.5501220808310594	-0.45546370844929224	0.6794945190639247	0.6924082046544248	0.7403311667916042	-0.3168933942118332	-0.50463835089202	0.2692295431627158	0.22982324224722214	-0.5072032933332018	0.41049656340467455	-0.35024292601719065	-0.47821787505446783	-0.9065882277145496	-0.5126351665675514	-0.48034425261607494	0.03362003651468737	-0.1492943849522298	-0.4902167160230229	-0.5963461058345648	-0.34345961925501184	-0.21119835831652134	-0.6223950950409586	0.4620230452803164	-0.4766622093168901	0.03572875939947106	-0.33821427926355613	-0.005119166048863775	-0.5946231668451492	-0.5979754169559156
155.nii.gz	-0.910766326349421	0.04066578218062905	0.7399872814439067	0.31511083946772017	1.0498881985976964	0.46368841637937713	-0.8306497731621569	0.12954685457148446	0.6313394544750579	0.32673895705332057	-0.7199472298507276	-0.7107649510852556	0.3658955019511079	-0.4016012741043456	0.11056579695695691	0.5220379062487511	0.481945420353482	0.7008570223477484	0.6275298569930601	0.8659160788564725	0.6360625813297192	-0.6773404625738494	-0.6735096460691982	-0.3205167116389	0.9529480782373345	0.6413659397081829	-0.39339053369330623	-0.7425103216363238	0.7235443070678441	-0.6108948388307163	0.8457073924128098	0.520000577897816	0.37959657150895815	-0.014008842673800948	0.3853517173168984	-0.3845630015100063	-0.6655395806033226	-0.2859799689311376	0.4068417076998522	0.6482754728908839	-0.12899104999761382	0.6952748692570698	-0.7086302218359802	0.3874098129070941	-0.38246870763370466	-0.6845474550617062	-0.5482489695842397	0.05917785892338343	0.40287884552691255
156.nii.gz	0.06363802267632944	-0.8303589502405604	-0.5732120741132808	-0.6852970603197656	-0.6050634128882284	-0.6788393324120486	-0.788862113785532	0.2628525453350809	-0.5322837642777126	-0.6663657292647754	-0.8500020459390171	0.43792682296675184	-0.6418591012679753	-0.43695864045620736	-0.3502541383887379	-0.578374490560626	0.034949136465811444	-1.3023230936051964	0.2588126388802823	0.05754758248826029	-0.2426064985009889	-0.38268761298408027	-0.3748713252749466	-1.3402537286853395	-0.8437011923707971	0.4612344928552402	-0.3496550836334583	0.040497321902993946	-0.36494031286697953	0.07588358429206299	-0.5956916291322889	-0.5296095391472638	-0.9519857254801213	-0.9966769032371784	-0.6269378804110851	-0.4657859188273384	-0.49381123295738283	-0.3566343748230992	-0.16226965301403798	-0.005357108397753791	-0.46518849635437076	0.3281987177983937	0.4510268089119165	-0.6263928120311022	-0.47194718435495625	-0.17570695036481715	-0.4933101676635849	-0.24429443705293175	-0.14832540563657462
158.nii.gz	0.0003079285041102963	-0.45977570116270666	-0.28248304514347977	-0.07541711299225344	-0.453836941143391	-0.32246030650353713	-0.3362419387633744	-0.15327876043898328	-0.22436299349761907	-0.19828781845864274	-0.3694113489263592	0.008105740871058479	-0.45310956857790097	0.1269605644954982	-0.3195575872445007	-0.4283064535142783	-0.22119464506971312	-0.12586938273165477	-0.046318123063536075	0.11418210518569517	-0.20389645509084567	-0.09707221483233353	-0.05780067371832653	-0.10800883456109411	-0.22791767480220726	0.45211839896469147	0.3386722676806547	-0.32317431797044577	0.014311937512844127	-0.3431571397946604	0.03908322143337319	-0.4123926683271298	-0.3879643997038177	0.7492641349635769	-0.47294680198734074	0.09872397338090665	0.02555346092591526	-0.572097184084897	-0.8244783268755729	-0.0054830253391064555	-0.09879199491788757	-0.6490238373707352	0.018163507116060403	-0.4737174580612046	0.09141017737276803	-0.22721525374844811	0.13367962583228374	-0.7581542682985034	-0.8232094212160478
16.nii.gz	0.41524450544453934	0.4563195607817542	0.4014282571756169	0.24265329431169486	0.7864652427931172	0.19360072611754894	0.5232631684648554	-0.6451335390058096	0.9292829251518198	0.2150928351054858	0.5504235760337289	-0.49303964198241634	0.05498722396492461	0.5783402966002281	-0.018267488899638876	0.24525668375588588	-0.16580549751628218	1.2204945979046913	-0.06280411093618887	0.2404926332641424	-0.07734266793356614	-0.01070712656733108	0.005619449594654316	1.0490863405305186	0.6721662601712584	0.18492711053048264	0.746487461073376	-0.6928052872418691	0.7291154670301717	-0.8591416865669212	0.9208026156511179	0.20668976285197949	2.217657445087963	1.6889043839550406	0.0389946461666435	0.5682237667544674	3.812775530906217	0.15262093764848048	-1.0210229054626203	-1.5835035477387622	-0.5571090848247993	-1.5132092444036238	-0.4934762201639166	0.05940526514332981	0.554100664711499	2.353618130867982	1.756865288257797	-0.5745409177044434	-1.0146004291490929
160.nii.gz	-0.031989436338279664	-1.2331937160301651	-1.2265499319446946	-1.2603869177422313	-1.469297623487242	-1.1958030808696174	-0.8197276979084519	0.647490924923738	-1.4025181420662605	-1.2248788437977243	-0.8955300248046388	1.2271680729689265	-1.0093602038193277	-0.9257755654961813	-0.7483306655406308	-1.0326097438318922	-0.5841245455385251	-2.8025703465593916	-0.5657557767049953	-0.6507724146135783	-0.6471388554683812	0.5248970987183884	0.5412825791660759	-1.8678777730551412	-2.2387639527421035	-0.3040306552173169	-1.079655115885872	0.771339281297402	-1.0264959043701072	0.7705677582666226	-1.190787857982173	-1.0030488944720848	-1.5326133146198806	-1.3008265691258507	-0.975252987237123	-0.8911443709363582	-0.8611294603680103	0.07089692913050459	1.2510897541625694	-0.009250667794300648	-0.6768984709421136	1.801630267405959	1.2447041317718657	-0.9821434951619832	-0.8950929627387048	-0.6038344565357991	-1.01868854855835	0.6311104702640888	1.2822382437284132
161.nii.gz	-0.0628802442073525	-1.0283073150600743	-0.6908421848452885	-0.49085072208235575	-0.08714743462056371	-0.6666784437606256	-1.0703452925170052	0.7200068055848838	-0.4170904781053705	-0.529014244377586	-0.981486511704308	0.5327027545669473	-0.6704930663647918	-0.8809975693761455	-0.35582089347566587	-0.6551307177422828	-0.4156298156696668	-0.6488124159924074	-0.521084369487686	-0.3001195869533162	-0.2591145548740649	0.5734323227481521	0.5645665647442727	0.4534105357095925	-0.7545716310229619	-0.5905854979366937	-1.0695379757848866	0.2586683839686116	-0.5438228482822761	0.28855010661024805	-0.5240451229077283	-0.6371080070133827	-0.8393218738823836	-0.2510014629763808	-0.6775171540214179	-0.8510483177566928	-0.9152519832918504	0.220189118572353	1.140109373534665	0.06537707825941352	-0.5738739012405222	0.9846197714838768	0.5423108224621732	-0.6755304872445318	-0.8463888694891996	-0.39498174681215514	-0.9804367956018812	0.722572160423504	1.1235974870001546
162.nii.gz	-0.06670167632605245	0.5966758841807658	0.6682650007328325	0.32953437562030735	1.2217732511512045	0.49157894875465563	0.32401391376761557	0.5591363388416025	0.5098091287462092	0.43432876559580413	0.40113998699780345	-0.7129858437969181	0.3983284061905631	-0.4419929164685294	0.45428564473949434	0.7211312650482684	0.422013793803956	0.9315726624610295	0.7015228522370265	0.6614304755478043	0.2898471620089325	-0.8861519113174652	-0.8392372274742844	-0.6964871262367274	0.8279831228200418	1.2611500799879587	-0.4377188177104193	-0.9143525711598599	1.0389630487502508	-1.042819642936606	1.0973644830748166	0.7019462783616192	0.11963605275867444	1.8751373175230739	0.3556938145509129	-0.517697907837369	-0.6604538819310739	-0.2662411116011856	0.7113459585314351	0.2572460325309529	-0.40219710575178425	1.403607242987249	-0.6974305147351558	0.34616764058141836	-0.52235265842173	-0.7259602172189966	-0.6648546680174301	0.21610192618429208	0.7321718675462223
163.nii.gz	1.2946315846426832	-0.9183239952481924	-1.8105820894183848	-1.419202546509971	-0.35983198546950446	-1.3943355234604735	-0.08926027550144504	1.2594666897332483	-0.8670750268802097	-1.4424633023447535	0.05202798971016089	2.6464338182483953	-0.9762150186769356	-1.004023946576447	-0.38579384066156464	-0.8943863394542465	-0.7949548654869152	-1.394069509934205	-1.052385103226188	-0.8478529908080168	-0.7047248091500764	1.1983467377809383	1.1614531857383426	0.6441845735909937	-2.4134336146346014	-1.3873610062377972	-1.292974068039685	2.0788378375116627	-1.3288828378467978	2.448323796814372	-1.417329989688074	-0.8883826659808485	-1.2158594736080526	0.06338288693629986	-0.9935605722479116	-1.0209445546597549	-0.7774226594911209	1.5053117905910545	1.898122871462894	-1.080454333162246	-0.8509609979563262	0.8856227243874594	2.541014179383942	-0.9877166167115256	-1.0194271090611413	0.9326158717979021	-1.0287459024482513	2.0099632264881127	1.9291256242280324
17.nii.gz	-1.0068270014641418	0.4261116286849859	1.3164490919398282	1.2708523676456065	0.9297406964743166	1.2654372459012209	0.021002329603397776	-1.3679086795880786	1.460569719554689	1.2059081242426357	-0.10893412101173498	-1.1453030895937693	1.2688824602859403	0.8604286106420184	1.0722674006855264	1.150720599418744	1.9064459033207173	-0.2953473687971506	1.7329100367444972	1.9220252946295575	2.1139531062960653	-1.515430583476305	-1.5851713410703725	-1.1235491572670584	0.023514687512011	0.6359957167476687	0.9802303737187579	-1.1106467216563436	1.7561768344891486	-1.137174557763542	1.4323188489791778	1.2478300782696807	1.615134711561587	0.2632407399788901	1.2848280535150738	1.0085736575240865	1.385328449043666	-0.5952533037033607	-0.9273575716701637	-0.29888441325786114	0.34333038749503864	-0.9958643893599124	-1.1730657978250036	1.3384438667688363	1.009920993770472	0.18685449620658512	1.3245818139531633	-0.7846320832098386	-0.9164277432831311
176.nii.gz	-0.12311258351691842	-0.44871908676947975	-0.09007146340570397	-0.39181997298519167	-0.18969739144800188	-0.14755843426452867	-1.0902408518842857	0.4320985582535358	-0.34139227944124717	-0.38538264798300564	-0.712320186040762	0.04286954251664541	-0.16781782827075997	-0.2405087730017083	-0.24936391849839507	-0.2282576653395242	-0.379323901412636	0.2408356318967373	-0.33369715738985606	-0.4374581721102247	-0.3656391813810998	0.25817470836920225	0.2941736585049781	-0.019453490583815493	0.6583035257833229	0.08083717420747566	-0.12243320501267643	0.29229325520203364	-0.4831822517623159	0.3095601976649901	-0.4510327076469817	-0.24114956000445936	-0.5087247911983304	-1.4952497316895168	-0.18808320714115098	-0.4153533038292228	-0.48139601835117923	-0.3976308036420159	-0.11625111726114223	0.6488289038406384	-0.20966145690187146	0.5925809973577966	0.05217857831640912	-0.21095737557305042	-0.4216808393874805	-0.4772016369334529	-0.5129717263436275	-0.27637053811542794	-0.10574360156162718
18.nii.gz	0.9481808932439691	-0.41768351537454174	-1.0664560541613994	-1.051541695567269	-0.4231252304156357	-0.9620635354022415	-0.13804219397430736	1.3864800264506427	-0.9724191689792177	-1.0151261505288194	0.14571740310352868	1.1733541183546647	-0.7836987754023471	-0.9878145615620032	-0.35766220740744104	-0.6879737182235613	-0.9025498061980117	0.46962461122120114	-1.2425492140733898	-1.1202340872082863	-0.8386805895211905	1.442948851431046	1.3924625842609206	1.2047136782881107	-0.09899079397393487	-1.7289228767755358	-1.2853116323602953	1.0638992541133125	-0.9214422666040414	1.4900986911827245	-0.7349938131806435	-0.7071496829736739	-0.13739705486492323	0.09860169699330838	-0.7918923666606845	-1.0010255526692233	-0.5507970645768776	3.146934636350055	2.1244551572368238	-1.8362632973292943	-0.9078481345969222	-0.49525230730737574	1.093061201534328	-0.7821146804234207	-0.9939185013599469	2.2021324856527635	-0.8802278877927564	3.101501230759568	2.107020235633476
19.nii.gz	-1.0586820098640024	-0.6944169844329832	0.19584245951334658	-0.04672088449714623	-0.20860224642190459	-0.006233045265180525	-0.6713560268424521	-0.16942615978164355	-0.042808107066769546	-0.11828494520021655	-0.8109470793757114	-0.23187484854519808	-0.11454464919253045	-0.4563969683809793	-0.39062292185457875	-0.26828804724922806	-0.10973405211317008	0.022265324407932927	0.08705126884557973	0.0912704320674061	-0.14630356215279658	-0.2301026584206422	-0.19551461504074857	-0.7844530837036471	0.46251734794165045	0.5647726163382984	-0.3958301250376159	0.02156721419171513	-0.11041518481939129	0.19082014208329012	-0.2100861161190157	-0.25625395364539555	-0.17717953170752376	-0.8467751528447034	-0.11109168866771486	-0.4262038401546755	-0.45510094310190374	-0.2832152490417127	0.27567176029614676	-0.08989092584577209	-0.40052617456067763	0.3667906212726504	-0.23564082736461914	-0.1236887520997672	-0.4337513562662926	-0.1641301738751577	-0.4461213068124875	0.07842314722875898	0.2954866614953509
20.nii.gz	0.09495950319446024	-0.7919113813721421	-0.6905935598037836	-0.7499025707887844	-0.9354247781220643	-0.6845623104865439	-0.3852957698065833	0.21653707332001396	-0.7281725360895676	-0.7386451261061648	-0.594655613922829	0.6970109504554223	-0.6350351971872713	-0.4027779582492933	-0.34962922553453707	-0.5449988307828334	-0.6078458531916037	0.2870651794184358	-0.7861753371647353	-0.4612966855138566	-0.4564954586400311	0.8996666227886375	0.8614855652369131	0.5426377446895333	0.21491836593197594	-1.1191551663064028	-0.3080742145099251	0.3162259725876336	-0.5225220638932334	0.5159510689412429	-0.43103251503641876	-0.5514313233768554	-0.3752700895989412	-1.0210903691104827	-0.6463148678108904	-0.4369504700699784	-0.23144651040572184	-0.1578068495013207	-0.14217568681842063	-0.3914305726454532	-0.5000048665024954	-0.016593338283632728	0.6602244681816152	-0.6326796937520617	-0.43922838362602556	-0.00968534675444126	-0.4318698236494762	-0.18629296570752427	-0.12204986425946363
201.nii.gz	-2.3298456288708715	0.08168708105981888	1.1625097675018483	0.7764652883569806	-0.2666259034304483	1.2164425996199497	-0.2839774584834545	-1.6141725761386427	0.6288005735902868	0.9620474847875445	-0.7898174825299802	-1.001799749343137	1.232011650037684	0.9833891512717791	0.6943334020881081	1.0479254435163816	0.9273383990879956	0.5915870543795181	1.1240843769820281	1.027828175259405	0.9147377668102192	-1.1348506823420965	-1.1743826439641991	-1.1365527642574738	1.0963894658597715	0.7013675165760139	1.1060070771036943	-0.8431781786292382	0.8043463783732879	-0.8976853511326846	0.7253752253127542	1.0405570759031242	0.3853951522973782	-0.22201331816502187	1.2616925619088633	1.2684514554774362	0.29042120662601867	-0.6678261131531487	-0.9087787029012221	0.5464005512785367	1.103478141750405	-0.8257291315219706	-1.0195346655385218	1.2777224086934416	1.2719952414179738	-0.7373236155648839	1.0909042686228825	-0.8838254322146039	-0.9207881305499243
203.nii.gz	-2.140162597048356	1.3101570079198621	1.8558897355295334	2.3813073038494905	0.7372471305177248	2.227757823865411	0.6002810487275353	-1.311965237906539	1.1434696593464122	2.357416347390891	0.10188051457627856	-1.5579100095123064	2.198558626435418	1.2381078470390299	1.0774510426063368	1.8537923200565756	1.6766965550946038	0.8819924671896859	1.7528693353824323	1.3933108956446447	1.5722923698173776	-1.7277238120180936	-1.7319392408309489	-1.5949318126107404	1.3195290035057632	1.4458646648374458	1.275709930419516	-1.1680880290343636	1.4551576606105787	-1.4464776258865666	1.431519676381921	1.843718902317883	0.6466010134543034	0.006814916172247433	2.1788422647266583	0.9274051581239092	-0.10163634664750006	-0.7442323169065838	-0.7294946589349224	2.024142693338949	1.4563656094375277	-0.0668492851296083	-1.5566360652741695	2.1331224218108895	0.9137503343764913	-1.028675795959397	0.6149524324911215	-0.8144152149614647	-0.7334753611977484
204.nii.gz	0.5464092208397636	2.130503001590745	1.3981053654272972	1.129628735330967	1.0551937752971787	1.3034207636113344	2.695035183437233	-1.4485721782101846	1.422415789088414	1.1518066761299497	2.4445471441690736	-1.1774647525928883	1.296903253865251	2.4295097575481286	0.8518197509350126	1.2865516258054839	1.3888376969531304	0.6607167694245482	1.4836208171041905	1.4574712471140099	1.4622800896171264	-1.484417236258995	-1.483525476119323	-0.37735365020827133	0.9823033483893753	1.288372798017286	2.2392703271150807	-1.0906042329593992	1.399799652643531	-1.2070885652996892	1.3117343471705938	1.2979699751781681	0.9421951719989601	1.277959772844242	1.3151609924620757	2.3396274188682327	0.9389333490351837	-0.819328181624096	-1.3333110519925364	1.2192339910114958	2.520103042041883	-0.9894487515667901	-1.1837717903148448	1.315076396689894	2.3454998765275863	-0.7580523838796263	2.1347911457959103	-1.1872678998438593	-1.336922662249841
205.nii.gz	0.7626694850623639	0.7701662107380831	0.29213655749951195	0.18879146485195347	0.2018882643726489	0.08547311948033322	1.0283293985811597	-0.6647368585982109	0.4655718048900686	0.14772302914802532	1.1797272299345711	-0.4702991584058572	-0.11640800102129349	0.5159019640817113	-0.19121310434389088	0.03387197511508475	0.3797307404079711	0.14971454236963694	0.6308917585292112	0.8378260685860971	0.3716295286244613	-0.7524371803257147	-0.7434113657044529	-0.8444627266948345	0.14804407640896264	0.7872226060566893	0.7211662677057036	-0.9133451848321372	0.8924112574317034	-1.0055780893167698	0.8285478062315946	0.06222628971300828	0.3875536630321326	1.5235717114551675	-0.118653511804369	0.49829963610550926	0.36478351076596316	-0.6219076677848594	-1.0117973093465138	-0.18541293902645825	0.1471427303798643	-0.8963129769701608	-0.4432602244908006	-0.12798603391452262	0.4976746767148234	-0.26883864530412427	0.5418595257712904	-0.9010399687259613	-1.0146783887357518
206.nii.gz	0.685143679526577	0.481936281848261	0.1560275352354793	-0.046624726317922686	0.5595970862253049	-0.027424480946030574	0.6529610687654004	0.22707071773877566	0.2576474673451314	0.0009783270082675012	0.8420654007117232	-0.3360428937394716	-0.1829900118230663	-0.2048267183965177	-0.27430317369975316	-0.22817619694136151	0.09964039520457324	-0.08632571698995423	0.23398431647105247	0.3699560661083791	0.15784785124822054	-0.31643629137245666	-0.29959395091111185	-0.11089974310456026	0.20174516104103216	0.44318182512647947	-0.06889958516191344	-0.5186247284678092	0.32017302086317995	-0.5293706737184799	0.274133530448713	-0.20191937920921527	0.2408504393538539	-0.03655237965316305	-0.19638822889516275	-0.10703244595774081	-0.28930923375440404	-0.44513878225735537	-0.6073071342813058	0.21841186994250866	-0.023527920598322757	-0.440861463600159	-0.3316464807924631	-0.1988690962381045	-0.10043995423953109	-0.3078541400018762	-0.15419790138699102	-0.5882254189989118	-0.6153150953403138
208.nii.gz	-0.1403073920702338	1.8816211235337637	1.5255457444055498	1.3338931967053798	0.9768882503080556	1.4976305464541584	1.1458563267297013	-2.7636442760292166	2.0267914401709235	1.3527152063854244	1.4035559822583772	-1.2459689773685076	1.558478097876773	3.7230774904793758	1.6928531930745712	1.633676380070247	1.703659385565977	0.6342587162860388	1.8198310603008194	1.8025600731351437	1.622716292649293	-1.7391743264724397	-1.7930007455853536	-0.14333600026306095	0.9056672566435945	1.0652778769841524	3.0711858797835365	-1.1690472974824466	1.5495186270435597	-1.282730508876309	1.3782170819374082	1.6432786377985193	0.8439187514381631	0.3640261883657435	1.530233790875377	3.6689255805711314	1.6091697503793174	-0.8697483901067928	-1.4683452046046852	1.4330844362425679	3.9012914538948436	-1.0810160087151992	-1.2606056938070571	1.5594296436522874	3.6689040696928132	-0.8491048020013614	3.3631182133894133	-1.2895889545799197	-1.4695788016081048
209.nii.gz	0.9217475210023233	0.08132513296715574	-0.31940625405361206	-0.41250018845103736	-0.09836840655919894	-0.4893798246776127	0.5963575182727979	-0.48726774901495573	0.22346003389650557	-0.4211956973050012	0.5844411599173259	0.09184031639356004	-0.570319766022291	0.5363823091408396	-0.5938363480625943	-0.5588136790664434	-0.1468962179115926	-1.0577393093331142	0.1091976980704902	0.047525251502869764	-0.24696639515419538	-0.3127789214940693	-0.25248323075337437	0.30163754876873583	-0.26090677398274253	0.8772111524844022	0.7387599131705291	-0.2990545292781365	-0.1596208093299131	-0.4551714472756619	-0.23523222861799134	-0.5252885256032813	-0.5734382457586509	-0.26281043557399725	-0.5192463854094912	0.5618152558838315	0.021845023173059412	-0.8035377954561936	-1.0774324163589264	0.19870871716344837	0.4229231438707853	-0.9542378460039012	0.10695445215382152	-0.5203069859472464	0.5689678169248396	-0.46320211254300026	0.4930786315187969	-0.9374389444868128	-1.088681481136465
21.nii.gz	-1.188418446752759	-0.6553069720786225	0.25464484416409416	-0.2122981669541844	-0.43752086461829964	0.10607505620706115	-0.53417741399033	0.06279639095021365	-0.32137892318761346	-0.09207081483615867	-0.8896992614956303	-0.27080583003612646	-0.002366236915480025	-0.4385309405943674	-0.07957819757210581	0.20816817964495693	-0.15647928374213418	0.8676634435387282	-4.187826252903304e-05	0.09320844836078528	-0.1223266517807033	-0.134931457591322	-0.08928274380574387	-0.7728722567530332	0.9001324722531393	0.5252944524077023	-0.4197066907727711	-0.3894525767098006	0.1461215658758969	-0.22420675689043068	0.215402005688691	0.17885291631712	-0.19947554326875022	-0.7807729917868641	0.016844812018015038	-0.4376151396465229	-0.6508295742634004	-0.24071100691285113	0.799289284499136	0.5487622921802502	-0.2572025034879959	1.478456589217717	-0.2870200045452525	0.023341896124630383	-0.43874510369992925	-0.6165988888968329	-0.578063327679693	0.31498258362952625	0.8204638374840874
210.nii.gz	0.014641235982958837	0.9158394955641497	1.2114846704000934	0.9073348133445212	0.8804855019555052	1.1129340822529614	0.7760931437736049	-2.713528912650777	2.2313397885345543	0.8554267306173579	0.6288203717139786	-1.011452544655324	1.4062462138741654	2.9610687156450215	1.3583539328675256	1.037754047626657	1.043840614827165	0.48145793587781405	0.9959716611451166	1.1898658509487487	1.345185869987072	-0.9370917450006949	-0.9534273121741784	0.6402631349055955	0.8985734856627305	0.65268696148533	2.574776684830135	-0.9065764318847093	1.0914094393259772	-0.9844517894421076	1.1008667243944883	1.055364062221996	0.6234818988375873	0.9263424129642253	1.4039211377575251	2.995723764522788	1.1654716022756313	-1.0091681891383448	-1.4019884117185513	1.087255632031513	2.9829340546356082	-1.014959795656491	-1.0081604028875013	1.445100712702469	3.007570735920967	-0.8568940514659632	2.6561794602789117	-1.2087814279289577	-1.407282995318281
211.nii.gz	0.750568884856114	1.1434062574464312	0.8040513921220136	0.9420758026319562	0.5448477019274536	0.7862436246592578	0.9767446427989127	-1.5248432906197928	1.288476681621431	0.9379582024381786	1.0592856394214685	-0.8579483616983207	0.5926776481267126	1.6427405157234647	0.11986803834766377	0.3911428296206134	0.7438588272955491	-0.8101417666488446	0.7008652897827727	0.9517621633944621	1.0938238909370086	-0.6735476725068836	-0.6762119980946502	0.3262644039901666	0.2257337400368381	0.5505146748199237	1.6516502822862724	-0.5375728570704809	0.45689370272786334	-0.41382743032939484	0.37096902998165643	0.434078627576406	0.20533109919568646	0.3610061717903999	0.5936965631356547	1.50674272924884	0.4652267396676376	-0.9246320530934375	-1.2379199096247808	0.6245334079526883	1.2973315858475316	-1.124564983484063	-0.8468591065689736	0.5849843295456882	1.5098303805015283	-0.5631035863673381	1.4177856787232332	-1.0700750167932291	-1.246071185036188
212.nii.gz	0.4548439601930918	-0.11104745149071016	-0.3091367520873715	-0.267727098114145	-0.332987431234341	-0.3966320324374816	0.29773621737191214	0.24405111392111864	-0.37605350837608426	-0.36341501836864515	0.23395973417153604	0.15246706906928054	-0.5047436774377722	-0.18790736350005235	-0.6276325857492471	-0.6955346555950582	-0.458506978913188	-0.8195079750312139	-0.3641499597633043	-0.3360534929760561	-0.48069389700144116	0.27139666255881334	0.3011350132521874	0.165142338721927	-0.8220528982311935	0.05569936625660128	-0.02945269850137575	0.1845328430489275	-0.3753460472401635	0.2048435783167942	-0.40322777943933547	-0.682362416569079	-0.25353011588883023	0.6581526593950123	-0.5442354836580072	-0.14908801747770534	-0.17209706595666774	-0.47667364146425545	-0.5909386098714792	-0.24629666357305782	-0.30054149926956875	-0.5459212904947551	0.1474360233300643	-0.5401465396233872	-0.15085902072105212	-0.014635600804811553	-0.09709289582002577	-0.5177334350345325	-0.5943965240987313
213.nii.gz	-0.8076449729996932	1.3013719126758345	1.5150608041599527	1.707078854940107	0.3154363498109573	1.7301550550378333	1.3264823023028434	-2.6763911584886637	1.8186888751142656	1.7581230103557715	0.840080910623137	-1.3683558330466883	1.805739058128344	2.9323326931844287	1.3633383103761596	1.4910423328046485	1.3600384914143016	0.6258899679463096	1.4693673865750219	1.4263714124115336	1.291777306274597	-1.4773627275844639	-1.4912555415751263	-0.3691125283662419	0.7587081460060573	1.187830737247072	2.5434715819889178	-1.1376772622995495	1.5261772129978315	-1.3350661884851849	1.3755452187992372	1.5018684931897588	0.856149575218538	0.04764256179816627	1.8566446963397414	3.11864158780357	1.255612044984649	-1.0297672803586466	-1.4573816545432436	1.515400137201847	3.2522436668964443	-1.0912553187507033	-1.350625786343737	1.828955433794697	3.103605271193032	-0.9838376232666699	2.7052264579262126	-1.2491591436755907	-1.4656213079612068
214.nii.gz	0.8596996074187055	1.5234754182451766	0.8034982909586066	0.2751749998508035	1.1625103990469032	0.5178802168821495	1.983981245715453	-0.44713223471897395	0.9937900176789797	0.41361370995224983	2.0430948707706476	-0.7809451000394997	0.3756840715627826	0.8662899505646323	0.059320817030038185	0.5286938001583904	0.6747172477408622	0.5587208619915439	0.9738241336607397	1.0045995695512528	0.5450377991731838	-1.111026989597499	-1.0961935320519052	-0.472339711305049	0.5982191326962523	1.1475868455452756	1.0262212793882255	-1.0144904428753219	1.1468545663629963	-1.1547674670844188	1.0808028170269055	0.5418872027442211	0.5377276527319169	0.7162347469737078	0.41068784591136315	0.7678680274309049	0.2950258955422774	-0.7075345029833316	-1.048001920058074	0.6109081820441926	0.6582179150578389	-0.698990846896171	-0.7734336569752022	0.3988866095508122	0.7625295080368407	-0.5594106002175294	0.6900222566463191	-0.9658012266776519	-1.0492437768036098
215.nii.gz	1.2232118640372445	0.4538098674743884	-0.1991490549066371	-0.14428353497109822	-0.25817328164494274	-0.3276411367841223	1.5056831292891735	-0.2597076163642651	-0.0415407995619516	-0.19629645283770555	1.4273610198647009	-0.09651263692265588	-0.4453360710521627	0.504641296346065	-0.3176943913527684	-0.4889480660585099	-0.07283400359459245	-0.8070616542735857	-0.012493523577327916	0.1949102514296627	0.1111249448826709	-0.0550116231359975	-0.024956971298373043	-0.12707799200965403	-0.32717466776415144	0.30305641688549445	0.7385481882261613	-0.14117176649295962	-0.2915212199452605	-0.2228647816172291	-0.3217946857095825	-0.45609248102331	-0.5231118668253865	-0.9055600953002412	-0.4097946451927455	0.5447280281004964	0.010798565634167543	-0.6719250925876372	-1.0281126600571941	0.2886745802706861	0.4074707169127876	-0.6706264395652974	-0.06998898077143788	-0.4097743081070935	0.5552163027643917	-0.4653334162954659	0.4702690203746116	-0.9339658785929855	-1.0317039245947155
216.nii.gz	-2.724853399903315	0.4786917402735824	1.7466517409599596	1.8438718388622855	0.4299900807178894	2.0436305454558323	-0.40570302952265447	-1.2189635591611918	1.026167878414697	2.0094450390022236	-0.7296069985738679	-1.4870177989211713	2.226813699609372	0.5909874275136112	3.5202528945774367	3.162933966355483	0.9778670080689178	1.9594315327090392	1.059936081297263	1.2235064590358242	1.024743892856097	-1.0526020837127246	-1.071765256056428	-0.681616384031791	1.6227249518614464	0.7646125025724884	0.6231237425474176	-1.1088458262436987	1.553583280488647	-1.1794501289509507	1.6808268808309232	2.9883457330840795	1.092732694284478	0.21793093601639474	2.268152508694033	0.8126756699596304	-0.028338064553932254	-0.7208087094882748	-0.5539285163391591	1.4542577593790706	1.1857066656792574	0.10485448214714883	-1.459143738131571	2.1935944617762204	0.8078763548998463	-0.9570657294244117	0.5406735563546613	-0.6556559257588058	-0.5616884628858128
217.nii.gz	-0.6151013025046251	0.9067196470023668	1.3814345239204133	0.8056495782500789	2.230805658672033	1.2106569333559862	0.6347650187511671	-2.267689827415751	2.6105300703255327	0.6812163977839328	0.5129344377174553	-0.9968850354664193	1.6288829166283694	2.2285590932604595	1.805002901748905	1.5798412407080635	1.0432438794284429	0.8227350323117683	1.0644789300828041	1.3495296191862105	1.2406213982376235	-0.9828537493853394	-1.0271220618822567	1.210550621862114	1.0702665880552633	0.4807138109877677	2.08304674634212	-0.6912635575598972	0.9571188933517304	-0.4211916805456125	1.0156900928304302	1.5397278488349073	0.5895565092477143	-0.052192131350357746	1.6120827831192714	2.4507071153466837	1.0365666274080134	-0.8197565714590928	-1.3176910073741837	0.9007111734820245	2.3076896175936032	-0.9607955246275409	-1.0284889374095856	1.6581116784180838	2.4582928586771593	-0.7576627747513022	2.2376956203483034	-1.178882051932211	-1.3185535237974615
218.nii.gz	0.14834121281619592	-0.11829695253702023	0.06495623572553702	-0.12140948070026443	-0.48770871322820475	-0.1423309390354723	0.07428905462844845	0.15742820871044788	-0.4018752891391373	-0.20989891649418643	-0.0022303997372507462	-0.1022552880618679	-0.20371033100113037	-0.2834007333128731	-0.03996098864876479	0.3591006177374442	0.3063107599806749	-0.12608965310076506	0.8712933407401552	-0.3115947310666665	-0.36413434350071766	-1.2606201638124332	-1.1671647309280135	-2.802629650255761	0.6910827316608955	1.9939167616723625	-0.22282493530356534	-0.2737084033104617	-0.10960981218528319	-0.22693467537583994	-0.3634584003261402	0.35563818874006153	-0.6730954331123526	-1.4717635863483713	-0.20988406887175529	-0.28518873189560456	-0.6349996262448607	-0.3895694513899524	-0.022327949707675675	0.7996864207478532	-0.034980883625561086	0.04070141651542869	-0.09798762967891146	-0.22475190886136193	-0.2843172915735181	-0.6392135317701149	-0.42953577409146426	-0.23305453564652007	-0.0408587459879347
219.nii.gz	1.0871960557752725	0.5319116086604646	-0.2595886001278703	-0.3976335722552471	-0.06319966529294209	-0.375905466176418	0.7097929159263189	1.0212643771820202	-0.5515574475164392	-0.3485099914801843	0.9641558440090993	0.05070812495089441	-0.44889272701800337	-0.5191162004784317	-0.3520680726166763	-0.5781674706756075	-0.49257310872570237	-0.17609079033461955	-0.5068019848673359	-0.3495726614062102	-0.45127297007944256	0.4803344307190848	0.4946344311108982	0.37556053642989723	-0.2429534299220312	-0.29613396575261863	-0.4716494197345245	0.03371802959340603	-0.39442413770261553	0.18436682723644554	-0.3380008183322307	-0.5725437269624983	-0.28506661412719186	-0.3890679000684874	-0.46138864776814476	-0.5374372166484863	-0.588093324402678	-0.11864226667298378	0.058898875711353764	-0.3436123657950066	-0.46320490967719097	-0.11042840411214022	0.055096626346071396	-0.4642558197085747	-0.5308568750125444	0.08461703182419272	-0.553496298039277	0.04971518649813343	0.05198044021654906
22.nii.gz	-1.2762395116153364	1.0410745795722338	1.5438207523200551	1.649621775550487	0.812561082547088	1.6028711124114423	0.1946857371099049	-0.8340904557018651	0.9549135614252895	1.6159134150569008	0.11853071467881346	-1.355572060035703	1.476591209259838	0.9179265333782635	0.7132569456256924	1.4096820253730642	1.2541274933295783	0.8600847202989691	1.632397305426368	1.5087148658735818	0.9297427668129824	-1.746812808329303	-1.7622705477665868	-1.023754315176627	0.8028329037102323	1.465079412255161	1.0272775952487712	-1.2717116236019865	1.8223651133703416	-1.5781620766362128	1.6665423870161011	1.4003145116973292	1.6708988365650743	-0.9036742678327123	1.4991030689661464	0.8812538229939398	1.2875285250612876	-0.427797163128534	-0.8149511492593137	-0.5600617226945925	0.20967666254203027	-1.0146307380633275	-1.3501846136625888	1.4698413640018921	0.8742184810249868	-0.31183894188309313	0.9443738862406897	-0.7477913052084532	-0.819481599266439
220.nii.gz	-0.2218968478217381	2.4893543512955945	1.594700528635073	1.36240224410623	1.2949458949543993	1.5758865841936696	2.3086564586925453	-0.3544045129508148	1.0353081803920992	1.466645143050696	2.33810332798284	-1.3353785554501805	1.5420245877939507	0.8097763240077415	0.340663742872559	0.8728632841619924	0.9684795962783868	0.5911834945769062	1.0880056046671271	1.3213810270157542	1.0929108000084502	-1.0626687593866504	-1.093831990458146	-0.19975317267270265	0.7533429344221649	0.6768615487956289	0.9577270757155176	-0.9781163985902233	1.2928936435630116	-0.8994897391537158	1.177730859543202	0.8827535722401825	1.0497331569375528	0.7901663167914894	1.5728142558433311	0.9133028271158968	-0.028894345501813454	-0.6759950685623013	-0.8905226853025193	1.1665155520837396	1.2001681205645256	-0.3525299590440736	-1.346754378086615	1.569626531870048	0.9293450907767328	-0.7987080348208873	0.6744817934770946	-0.8811555260910409	-0.896690378628249
221.nii.gz	0.5961334930491785	-0.39218374187704663	-0.5581289109680243	-0.601470366456466	-0.25135384031136415	-0.6494992298672455	-0.25917254945794427	0.13395804630794794	-0.23347863648739256	-0.6324245365433778	-0.09981155917948804	0.40967080965919966	-0.6247065027600337	-0.3641440572759479	-0.3507473558936707	-0.5733329380960077	-0.669928570283299	0.4293879132981095	-0.7798532774741948	-0.6111569697101774	-0.6082675212481562	0.8128289998597609	0.811658623357347	0.9959283116255153	0.22121350438146192	-0.7300002685265803	-0.2523096091808343	0.16189826078211977	-0.4051018007800349	0.39290650597444643	-0.19772623466656736	-0.5825916829096922	-0.28102971776393687	0.1566416322526307	-0.6318806720598512	-0.32555166920340206	-0.31701862934910674	-0.2722975965420005	-0.46284837777565435	-0.2933692632370512	-0.31409333709864656	-0.5517179214068001	0.42300729018105415	-0.6331582985015457	-0.31817646338970423	-0.07721633534442647	-0.3370790268721743	-0.41934562660300684	-0.4755112712796842
222.nii.gz	-0.31799262796129957	0.21695562981840574	0.7013612299930997	0.38117757402964775	0.32109814421837785	0.5167448848248094	0.6161550189478544	-1.8552889072061816	1.1387423194653323	0.40082402768020514	0.26205952076343875	-0.6643817975501604	0.3905039776577279	1.4769922204565955	-0.07943950501700102	0.2722630943591502	0.5323385721981011	0.18035707375743903	0.8422091942882973	0.8996988910625673	0.3971693526791384	-0.9786318474513066	-0.9784073865442457	0.10310623535484083	0.5309860568734659	0.9283754178701595	1.56610509671124	-0.8279214628759765	0.8023445809864928	-0.8025051620053595	0.7339538347126257	0.2941710047486571	-0.12699455981482194	0.5399691827312342	0.38542522418837116	1.551832800284238	0.3690928949070793	-0.8150704468319547	-1.2297682623511113	1.271306726888092	1.7169903043460324	-0.8980859802636839	-0.6779294868704279	0.3987294067282036	1.5476048856628561	-0.8410442833904129	1.3135786328841743	-1.1248604775448479	-1.2321745024772495
223.nii.gz	-0.1185376223047984	1.2519775391885366	1.1504804383464664	0.9875519255321431	0.7135529976937621	1.0544989342268338	1.4578847599782336	-2.6438915510248227	1.792459265967881	0.9569431015344387	1.0866116085353728	-1.0585769342339664	1.040316502889452	2.5930332761281196	0.2631438583161568	0.7043026018233465	1.237453157516774	0.29219371744061035	1.2966829864188936	1.5517081805276447	1.4471839637411634	-1.2557088666391563	-1.2750473733225813	-0.12118724275586372	0.49574630251955554	0.9193174854620229	2.3771017841015123	-1.1338094669469208	1.422227154391899	-1.2777372530029139	1.2707126726671016	0.7495607209267935	0.674200183458286	2.814642272325222	1.0511561890897498	2.6503139699911786	1.1682490805462526	-0.8236920815847986	-1.3030518530565913	0.879201500269473	2.4410762606752576	-1.0222714604777094	-1.064580426799104	1.0785771994148203	2.655042090279459	-0.7421469700922823	2.4634831625983535	-1.1680888029371264	-1.3037179515489805
224.nii.gz	-2.1538269722689942	3.370988216561466	2.7636299976167393	3.5146237688353157	3.757079860949005	3.656987976674216	2.4581213425083575	-2.1580831555914735	3.5676254858241485	3.5259490624852314	2.083338376692639	-1.8704055717573682	5.009346934052463	3.355526872941137	8.722378198607009	5.9549230532863	5.911886561193196	0.7591315177659405	4.108066713391936	3.412544272043011	5.983974168351422	-2.862170089813589	-3.0659576885796267	-0.9168617367934777	1.4376526006999213	0.2692769106900061	2.6946027373515276	-1.383473238908086	2.3196268476266937	-1.6615773066011217	2.060158918394589	5.965552105991036	1.199608396958585	1.1933414345026523	4.952789743503222	3.249681663761708	0.2910687134925098	-0.8728163893225488	-1.3212121964702561	2.692863606647743	4.966699739176997	-0.7476153757295865	-1.8854021734572004	4.93637720388817	3.261413294308157	-1.2096595031609532	2.5441475834765375	-1.212947598583015	-1.3261525061801447
225.nii.gz	0.31527759122468235	0.5025936032054725	0.3950491814716832	0.23213837147306543	1.1936220759635372	0.23233951709535383	0.2558677602670845	0.6079528674019302	0.46116038703558193	0.21857523415434138	0.44240717725844225	-0.5151032446586391	0.05407090177413107	-0.4490586942609742	-0.12451108003365977	0.30586267825684815	0.3775862699418154	0.3395705952308115	0.6616844301371029	0.6309124317214945	0.26059239743056234	-0.8239915510795625	-0.8001130831417229	-0.6282728867757545	0.5388070708431789	1.0129384807851338	-0.42066806873610385	-0.7811304480850603	0.6700789570260647	-0.9581846659924665	0.6810170725989834	0.3182966155592722	-0.2701749135556901	0.5241269659646619	0.05910738001080912	-0.5114932153244215	-0.7584596976117957	-0.42730126094781334	0.3622861212167527	0.7640548728462655	-0.1860826285207889	1.1627320084425468	-0.4854963427557394	0.0430690271053681	-0.5126075943588395	-0.8245286102446182	-0.6864079221329885	-0.028589889982411323	0.36166736062536486
226.nii.gz	-0.4195596975776216	1.266659494129181	1.4263048826895233	1.1604034141933806	1.708939603708045	1.314580538140857	1.2215847028201734	-2.0656803476683483	2.1637630152752108	1.2122320325406264	0.9892239560201791	-1.1902253466512063	1.3012226771171513	2.4664954259838514	0.7755919395475737	1.3110599601982498	1.522782625315056	0.6459834624578458	1.5655622464676315	1.7215147859479372	1.6328717041672565	-1.4821218785468422	-1.5139437918027667	0.43453288882540886	1.0038606459484016	0.9987750612776701	2.2629768462227116	-1.0972437964574928	1.4719896260314893	-1.210765354995487	1.431355365916938	1.331482941425546	0.8630041521345729	1.3839519189674094	1.321998168769272	2.636104585211528	1.101264185845621	-0.8360010309105983	-1.392232286253453	0.9980059148900704	2.530689378762643	-1.0898649137017777	-1.2081976308396067	1.3607635573769645	2.6444329193022265	-0.7130124442171942	2.470525258764708	-1.2266769942383615	-1.3950225962967555
228.nii.gz	0.39594402715379684	1.93361830825982	1.4432524405433023	1.2129992720132625	2.083130083306564	1.42339204894249	1.0867236606110142	-0.541036931272914	1.7629964114546575	1.249741251223537	1.3496372595220927	-1.210229825128517	1.5767394495929392	1.1094048694272942	0.5773919683848963	0.8474920920408566	1.2412700873579363	-1.0771075775382124	1.25583829048718	1.025588899649148	1.4285508845561892	-1.2069178260978315	-1.2388949578585555	-0.06329069834003326	0.5461090660824267	0.7731541574192475	1.201037377215108	-0.5430507370131562	0.612606526111842	-0.5344113655169318	0.33065139207681904	0.9021479879115085	0.3083761965260602	-0.8696410180040528	1.571255606043833	0.9633237795338689	-0.19748297298946987	-0.9344624541277838	-1.0215121491628818	1.7617972606689747	1.7233287315899233	-0.21704023059047153	-1.2089304092689046	1.5926841838579275	0.9705326677461584	-1.1078914206329649	0.5786875085448793	-0.9831391994601508	-1.0269244163594904
23.nii.gz	0.5976984650155007	3.1055872240246396	1.7260953292759853	1.7966135120898112	1.851972152054217	1.819730842162169	2.5493166010009674	-1.8756040673203884	2.163724425723882	1.8378781238576656	2.823582825627328	-1.4252433235779627	1.8189911019914369	2.5858627912053618	0.4635409503301433	1.2878100240340347	1.0902535561008015	0.890481285113635	1.072171660752928	1.4065798705878532	1.342225296491144	-1.0019755592876731	-1.020416807400542	0.7559766805448503	0.8408649256097463	0.6894465320410055	2.3468020469887856	-1.218792908227952	1.7773752075223797	-1.4553857942876731	1.7591330033025763	1.2747193308425293	2.4581329695804137	1.2517688331026624	1.8207134298573393	2.5147380992811703	3.830629605409578	-0.7057975371192028	-1.372276586738546	-0.5535732131540417	1.001325764650783	-1.2348142784117908	-1.4350812567696674	1.8799444907695397	2.510806538513777	0.12853351161788235	3.1444716147174248	-1.1596801498467844	-1.3700542425278808
230.nii.gz	1.739856185913355	3.8097350219205617	1.872886845130208	2.2283155744736267	2.5712717451507974	2.2813822660397185	4.282845487070763	0.17891384033822866	1.6696970799108288	2.404555555573645	4.101436367542085	-1.5773361924775877	2.5029222681523895	1.9780904470851357	1.4128967196544813	1.581316608640054	3.776441020684844	-1.8121775722190232	3.1158550528135187	1.9778569548112819	3.1476598988325257	-2.6239919800434985	-2.7264197848787446	-2.436806188684557	1.3236077634647492	1.175238844315891	1.866353158463948	-0.9377350880092793	1.0610177427415026	-1.2516941702354634	0.5327583710305513	1.8345711881622335	0.3551803658674697	-0.862513927999215	2.4695119874246467	1.5113929736729455	-0.16675411951980568	-0.980268556696239	-1.1199767117018968	1.8926701250528337	2.4140892325215706	-0.482089358159526	-1.5614548567084683	2.4438679822783236	1.5228829899577627	-1.086269404915667	1.0712428963935128	-1.036094550544423	-1.1297144234928966
232.nii.gz	-0.430545560614751	-1.2473920691491562	-0.5672188742162185	-0.5892858649050966	-0.9751524259207129	-0.6384762195110193	-1.543978523971813	0.46503588881035	-0.8785218622688769	-0.6719640319102371	-1.5023038973101712	0.48072151020086434	-0.6084319322525276	-0.6509029521317026	-0.3621962531966961	-0.6589046185097966	-0.17429835534488852	-2.486274633536765	-0.02340272120973114	-0.4385541000842932	-0.2730530360559092	-0.07910189249140012	-0.06385793193684947	-1.4341546926211513	-0.9302735620135844	0.2395557586572452	-0.6768908506492838	0.3226563512333999	-0.7327944003240714	0.16803039361481442	-0.9288748314097028	-0.6208535882502711	-0.6703813306880522	-0.7285652442002001	-0.6185790271717577	-0.5863325450645154	-0.6225356078664658	-0.2095187499738352	0.14916716605672595	-0.15138070791955474	-0.5190404418078886	0.358590345313856	0.4926788155981932	-0.620748950911029	-0.5891103337122661	0.011575409298623619	-0.6022672607460332	0.0686613164971454	0.16312728765654366
233.nii.gz	-2.4140367029493235	-1.291042411368529	0.7196807871749067	0.6793988475099143	-0.5473257655143945	0.6501062615685378	-2.324399344455372	-0.9541431196511587	0.11333237252900898	0.6685111203760523	-2.677063133215784	-0.7548837515205455	0.3806067149878342	-0.034304044315004924	-0.09298311935464082	0.25637442738497074	-0.031218504268601968	0.8849488245651427	0.2781826622631731	0.03568916891195449	-0.15954888182268445	-0.5207862288373708	-0.44790976278800976	-0.2530109623475634	0.9448417932053834	1.1188316370495563	0.09947104847818113	-0.7181922916218435	0.5409005356053473	-0.7680663845170888	0.6473678732416654	0.23347287240194192	0.2819321306577619	-0.03719784404982503	0.3934224431134666	0.13590813462590812	-0.31500451379122524	-0.5985773917250876	-0.5072120771792342	0.9136484215440355	0.3167931910531376	0.06744637021783619	-0.7700776928687728	0.4027405497582281	0.13532715774495904	-0.6996100513654643	-0.017180556260692547	-0.61269035616586	-0.5024102978925937
234.nii.gz	-0.7959254665832641	0.6764297110649087	1.1341741175893643	1.1315274002653102	1.9313699591211058	1.0429672164821957	-0.13136588681006592	-0.20629374941544437	1.3832905380876483	1.0597525549193934	0.06799476279695928	-1.0629760440844198	0.8953511985397024	0.3316363547609222	0.421734250244955	0.800688280254584	0.5964580158745862	0.8272124323799264	0.7661896956370005	1.0500611830924043	0.7207178755612195	-0.8442139473779943	-0.8297627065567863	0.5587336590985783	0.8311560189368736	0.8788060968665001	0.48520251398599823	-1.0154220397150442	1.2704907429636076	-1.069486015549757	1.3392776139831575	0.7858947379856154	1.106028711153062	2.2405317755870535	0.882078794520723	0.2732758352311513	-0.04867788078435712	-0.557473478886132	-0.721108018343764	0.5419837901159883	0.3717685939178343	-0.4717815690550669	-1.068777624214919	0.9036948416235943	0.2786787156606393	-0.5242574997403076	0.17455325921167877	-0.7165153741975998	-0.7265245106577668
236.nii.gz	-0.6746768846606339	-1.247658742631579	-0.48828948173115555	-0.611750833139526	-1.1104565633392962	-0.5601167086834498	-1.7773799842038378	0.24461270336484042	-0.8582153692371381	-0.5158141560229684	-1.750929537862164	0.2571214708561667	-0.5832630822413549	-0.6426045232209283	-0.35924711206612403	-0.6143409898352101	-0.5846166267794862	0.004089105659537702	-0.6385072187257086	-0.5162186324603144	-0.5372271868732117	0.6374189591060762	0.643379530225705	0.11536155121867916	0.09509970981576082	-0.506838506117319	-0.6559954522772974	0.3504811156133979	-0.5391358162671249	0.5970247160645579	-0.4535785316357965	-0.6133705391674407	-0.5158162309787138	-0.5499737692053994	-0.5912686603623374	-0.6252074727923724	-0.6006840780389965	-0.14838276789276206	0.32172836784286213	-0.05960632142764866	-0.5337800230231219	0.6690416246404023	0.25962006106349145	-0.591711570452736	-0.6292533231223915	-0.2378526606921224	-0.6897320121554867	0.10575131768887125	0.3443686829620706
237.nii.gz	-1.7933542013958672	-0.9831038253198805	0.5944680201341297	0.4816630799936411	0.24223418504550484	0.49988228417399655	-1.180244247399283	-0.2825579689855138	0.3015917383722138	0.49636236483316	-1.5749755591854537	-0.5286597183170463	0.2823380015366386	-0.11426953730290469	0.2304853152303711	1.0637668230007917	0.8687956824994905	0.686849460452352	1.0283784253318247	1.1415366504417148	0.8472764681709632	-1.0243298497360598	-1.0637513029741597	-1.5053372406353223	1.05255375522816	0.5976663352645383	-0.05266017931682936	-0.6647718195375375	0.7436910136162804	-0.4180247761404364	0.7352080270999003	1.050355213993846	0.03884828044413806	-0.19492543329598344	0.31489847687537387	-0.12410657221433403	-0.4649002158770262	-0.4782690681754122	-0.2714845155584032	0.8078282840794586	-0.0035214181847081742	0.45805062395839957	-0.5575033226447864	0.3044356689700362	-0.12717885777771526	-0.6191476899377835	-0.25483788901083326	-0.418214804447631	-0.2708018146281274
24.nii.gz	-0.19444616047471802	-0.336875648023728	0.04668945007596633	-0.22005322555096865	-0.8238532799959251	-0.14278134596512573	-0.1977283978749079	-0.49281108692385217	-0.3002100974956734	-0.19055002746849947	-0.36018232644398573	-0.20085013048753986	-0.23378537249561088	-0.03991143774295393	-0.15623025963546186	0.043221828110098046	-0.18316561258870628	0.4241887683135162	-0.18818897175238836	0.09501653912480797	-0.001568485507715156	0.21716667646823237	0.1904790626957222	-0.28777005246896276	0.6572501149155054	-0.3966037548820302	0.09925186535263221	-0.11639955703564907	-0.13122530430477633	0.1738961253866641	-0.06364481285846697	0.024817410127657404	-0.16240931969389868	-0.7480592201029609	-0.19033870473902542	0.13399235655276168	-0.005424949291002174	-0.5465985698412772	-0.6565699626485718	0.46793400642857547	0.05400875621388972	-0.36278466663094994	-0.220255789947345	-0.18527972508390328	0.12411768040773404	-0.25108064887757114	0.17154431480381968	-0.6480381879660188	-0.6489640916384444
25.nii.gz	0.852022399216468	0.44625056043954336	-0.15118560340797196	-0.19282524241504131	-0.1784424749773847	-0.28334849321628897	0.9593829928490686	0.8022665621187731	-0.5186632705436346	-0.1908189257436442	0.9825672645147342	-0.1596599589481782	-0.41767041144937933	-0.4651753402880113	-0.32333002093529567	-0.35375090737450365	-0.42747343585792597	0.4657356031831692	-0.3215986512432978	-0.2674953200077988	-0.43612521248269714	0.19642467332368285	0.24417532390765231	-0.07626178869462572	0.20680030671293773	0.24859791825183838	-0.41097797516473955	-0.4468526375653278	0.07480566276071042	-0.5983386289049771	0.21909210883262828	-0.3606181162503226	0.04564699935710674	0.12645935495160668	-0.4106552737271394	-0.5206590614874854	-0.31103662620098305	0.01756596464702166	0.016828311855964	-0.9219902485584721	-0.6181730499539573	-0.3340482759919214	-0.1196156743750391	-0.4288644677727648	-0.5211614758084918	0.33236526931900096	-0.465084632818611	0.08210914185551603	0.01592343478859127
26.nii.gz	-2.700342906912293	1.3498476364925325	2.062733334216664	2.7950982180944934	1.2397326810353688	2.48302853281135	-1.223483883081227	-1.6260479010098852	1.6333190722152602	2.6941205161118997	-0.9851952786165598	-1.676415068600049	2.5092084110166053	1.4989904226787136	1.1982045602354312	2.471686954133322	2.948468963974027	0.6626094927551341	2.756509171563945	2.5437242774833626	2.621787190542098	-2.363435418877584	-2.504005338835716	-1.574487735333293	0.7548816656954316	0.7915749766068865	1.4841970615158917	-1.4444783690894158	2.5419225189691486	-1.7971297001637143	2.1778553088467305	2.5165357854978807	1.8039128816697831	1.8582222729799094	2.5074517825004965	1.2872968930632247	0.8924887251659083	-0.7134441718231345	-1.0352746755619144	0.7408701009354676	1.0273767914684295	-0.6648743855822824	-1.6714742855156632	2.446017742172509	1.2683101865888882	-0.7255088960695749	1.15705394202883	-0.9791290844524809	-1.0358402166409832
27.nii.gz	1.0060325605983513	-0.7944922847772002	-1.2689653351309464	-1.1534264043434435	-0.9898941663858535	-1.1557594082536309	-0.40460231544433595	0.10585936250915007	-0.7090476383414449	-1.1803143105115632	-0.27375575644417965	1.418362693545831	-0.8608891698367821	-0.38880830676631045	-0.3515506122890738	-0.7085574254530368	-0.8593463877077248	0.3800203020445661	-1.2125485626988872	-1.0025617269012836	-0.760542229401106	1.434609461735062	1.3728545135159977	1.6406046149735787	-0.1412851872306483	-1.8156720609099288	-0.27565873290270665	0.9680894557838782	-0.8704213525878696	1.374310393361156	-0.721557655426598	-0.7225677142410787	1.0243043108945604	-0.4206386857260753	-0.8560963725341999	-0.36963557847905515	3.0015320643489223	1.798723636618392	-0.4026342448747056	-2.13090255251828	-0.8585698807088908	-1.3808350732726717	1.3307562767121581	-0.8346994149041289	-0.370252345734447	4.0745539264038	0.6830437812296704	0.5157087129446078	-0.3840096903966684
28.nii.gz	0.6419644951607547	-0.34217923673069	-0.822248602170367	-0.7920743459448744	-0.6260020336809983	-0.7927970563904526	-0.37048731238258314	1.003673465911494	-1.0328454652361898	-0.7687968863116903	-0.1491628325183868	0.6866109555481951	-0.791687455713383	-0.6983316910920271	-0.6548992875293183	-0.6967402462592379	-0.917084945272434	1.0566440901131564	-1.1119112450144035	-1.1144020136505635	-0.9222508777706855	1.2182438473679238	1.1963483464787927	1.3211020710628303	0.39614148968402496	-1.3051020426177804	-0.7239201117757749	0.3873590105964107	-0.670727678612319	0.6507377531213377	-0.39157690783338367	-0.7309645271478502	0.20948106417621423	0.15866576529224485	-0.7956727627158967	-0.7093924104939552	0.02442715566662127	1.3885809067940371	0.2929676738459598	-1.5368372078279307	-0.8294891089253992	-0.9878406218938466	0.6763903540366274	-0.8025314307036474	-0.7048464217545776	1.9988270497804512	-0.42597383489009605	0.8513760973381438	0.2728507354670743
29.nii.gz	0.0101080986892584	-0.052305245098263856	0.22508750592161963	0.09965964568204928	0.1741026088141446	0.04493134603241959	0.3321604337865961	-0.27949176139787896	0.2874636269581482	0.06371714399661689	0.12517560070633982	-0.302064184249401	-0.10818046036662177	0.3983593018245822	-0.2254685930063349	-0.13952838135395149	-0.2564881891105238	0.6094796258901234	-0.08920574920513227	0.08606542693458469	-0.2452693407680264	-0.0462512948888053	-0.007550245113534501	0.663483716940507	0.1802933926170017	0.43120104364418044	0.5841292557794696	-0.5038003075060011	0.40984250015063967	-0.47020228406192455	0.5207491489274163	-0.15392656900328527	1.3457344714224373	0.8454496974276315	-0.10787939284992655	0.3997196220753137	2.0337469973448887	-0.16014628395906333	-0.9213826446785741	-1.3897033199148756	-0.4900356594329013	-1.3929303061823743	-0.3434218820169001	-0.07069765911262268	0.39144516542174695	0.9257398949513169	0.9041647524175711	-0.6547489771906518	-0.9174378993464518
3.nii.gz	0.862367241076669	-0.21588970125998658	-0.617091476482185	-0.4613822917954285	-0.38948178541857736	-0.6599023197805104	0.1192233600213641	0.5912225323189266	-0.5532436431288409	-0.5434266574273194	0.29546417838925537	0.3688833801647411	-0.6655097424362488	-0.6994953635799377	-0.32346098131633083	-0.44599306964430335	-0.7528181758766188	0.8302493425721388	-0.9157367464717441	-0.7898406216889311	-0.7022986852500951	0.9804114805969353	0.972872774461601	0.8260203167296725	0.48755426868803897	-0.9395045461125793	-0.7668356657105481	0.0336317366640527	-0.3480301145411797	0.05495029747313438	-0.05962104418491963	-0.4721354822967654	0.12893810001159914	-0.4674713736013607	-0.6566035235433536	-0.6560966869903544	-0.2363913012572383	0.7658812988802441	0.3108517512660351	-1.3018805868742624	-0.7154498461871769	-0.7846644151440976	0.3965362999665438	-0.658994056293279	-0.6497517570586134	0.8453610154323353	-0.5474201063088414	0.5233252895864208	0.2973386179796233
30.nii.gz	0.9250816598287861	0.133125373623326	-0.4334306885029016	-0.5561178815397176	0.27723484222077577	-0.5209203308329627	0.1420188641352134	1.2040324701476206	-0.5285576097368968	-0.5469733738145801	0.365488555930829	0.3488528774471906	-0.5590734552296291	-0.942154956875522	-0.5635861055543466	-0.5667985104987618	-0.48564966555745365	-0.11451221879627646	-0.431208109813113	-0.29207328066429494	-0.45954354534186775	0.36487624779819294	0.38998682679181385	-0.33593470214111126	-0.32407546500131196	-0.07947209317624203	-1.1448905766704822	0.06378112381589368	-0.2465645214178542	0.5014321461677574	-0.16498865664164755	-0.5676665813265283	0.29242516370027843	-0.4083940663743229	-0.5504001704287752	-0.9407812245790196	-0.5262043379977402	2.610896071571732	1.9474799166648968	-1.355259174421956	-0.8636839203572877	0.08954806420635779	0.3080048037385575	-0.5428255172935184	-0.9343992173222929	1.4550866630250001	-0.8503288819076086	2.364024958567482	1.9300097737863695
31.nii.gz	0.33976862432825805	-0.14406283289811628	-0.1291535047664252	-0.459113684050392	1.4520656641923	-0.32185094973895134	0.24524317660530529	0.09709341270479893	0.9141459774698439	-0.4322571139616343	0.15549601073736918	0.06042763575155538	-0.31986315196389503	-0.28047981075675854	-0.2338813557017115	-0.26134690633095264	-0.14717330610081822	0.2905543468245103	-0.17874861008826873	0.25775728979402607	0.07848227471550559	0.20827187881747597	0.19503738096344125	1.3494785600917345	0.17943469058333006	-0.2930826991010114	-0.16224024505867607	-0.3739900711411381	0.3012743412662296	-0.18903357897241804	0.3446970213896278	-0.2526341397715765	-0.018549184201306128	1.811283408274679	-0.3545104225721055	-0.264056808433698	-0.30943346539713523	-0.34057402082522414	-0.35236333089746585	-0.06495028872174471	-0.23053002753260796	-0.4162431033793445	0.07947025719526188	-0.3564180595853403	-0.26237748070280054	-0.35533324639283065	-0.33065200484084756	-0.405871504268559	-0.3627031323376888
32.nii.gz	0.4389814402992565	0.046723209365675554	-0.2627973290871174	-0.07569446996023013	-0.2259887436931629	-0.2824516514784978	0.6087781770799117	1.09818827031625	-0.6978620614058721	-0.061306960503540696	0.5086185368328645	-0.0946888171324034	-0.47693299438327447	-0.5890948629888587	-0.34153922148950183	-0.43860431514176984	-0.24388705781655917	-0.09530846044846275	-0.0506268486251301	0.09547544945810353	-0.25518685905811006	-0.11282127545535947	-0.06556785783379611	-1.4042716316172348	-0.5273933439940632	0.5351225613907601	-0.584920461499691	-0.521271604720169	0.24426111296791114	-0.4626243719752369	0.25259065248446966	-0.4237282454745299	0.6856974662349391	0.7310447744117993	-0.48267938326533194	-0.6020726095125454	-0.004101760518542829	0.5559082256872304	0.21703457731329348	-1.2348151998060326	-0.730807858455059	-0.5166509055763492	-0.08912521173399914	-0.4838355900316811	-0.6037304060713062	0.7704796911723648	-0.4722116225434224	0.3907724896976604	0.22199783029683684
33.nii.gz	-1.6232577924522331	-0.07831759767737223	0.8753460579491182	1.3914845246750676	-0.38057034007905566	1.01316719169713	-1.6704184270667737	-0.03337186345490514	-0.2356327004488212	1.4039040315400744	-1.4397270584853126	-1.0848328380600971	0.527551367548766	-0.37369619408009147	-0.2340268471871388	-0.17751378409480784	-0.17256384421244605	-1.35421488733017	-0.15253345448006575	0.10833724319820154	-0.02400168585361314	0.15796933579244327	0.1403178476374593	-0.3764023513827067	-0.9644277692622237	-0.2664816534912548	-0.29821688495257725	0.22950541193007187	-0.19178865456265315	0.31363448271369065	-0.16740003547248444	-0.17753085239666927	0.8046586730587125	-0.43417832496131314	0.5325920066888649	-0.5075288796091976	-0.5497198403399456	-0.04639487477000469	0.9421073604207101	0.9987370402948911	-0.25664655360175354	2.1867959246706024	-1.0790148182790817	0.5254352749845683	-0.5109372068450351	-0.3887665373637542	-0.5968517528455195	0.520929499668449	0.9658433071954136
34.nii.gz	0.5108242154908585	-0.3637390931787316	-0.617451326312441	-0.5229600564392867	-0.5067741600031169	-0.660414950382399	-0.1823685865138937	0.5970368143540925	-0.7072549967449733	-0.5589335612658952	-0.07204718160359291	0.37108424905627035	-0.725758834383009	-0.687228854386428	-0.6614605113711466	-0.6585503975709732	-0.46958243976805736	-0.4347560866652458	-0.3563363316067638	-0.2997585041840035	-0.496905161913733	0.23972063402891813	0.28205455937966195	-0.5380093608818766	-0.698503031541032	0.1972131323274295	-0.7056542863993184	-0.18618416701097895	-0.2226743660247381	-0.21891223774732163	-0.20024892408207773	-0.6497512820044812	-0.5406945176564063	2.3686177196987495	-0.7285628842775291	-0.6856097862626849	-0.6325342572737088	-0.09097781149376999	0.3685340502807353	-0.0720816406863638	-0.566639750148561	0.5571460143083165	0.4039107402685484	-0.7401019810001076	-0.6902639513157408	-0.31357549264748535	-0.758584563531257	0.1281180244795856	0.37613705167214295
36.nii.gz	-1.864736975267702	0.07869995728883676	1.24840401777763	1.4085417266417066	0.02832478684088764	1.2408101088017855	-0.8057887270779862	-0.8028490169215723	0.4194382359633875	1.386131478119838	-1.0831228391720107	-1.208074958505106	0.9364317117530405	0.5359955888179893	0.2293602544383448	0.9240003758539297	0.6294280906565276	0.9123545854538759	0.8375327815722223	1.0772181867263813	0.6633802898305615	-0.9004974548998912	-0.9121197960160087	-0.6779761018576169	0.9903193591053322	0.7311016545463259	0.6854824127780629	-1.046153662923684	1.2381415597522278	-1.131069041758263	1.2810257920206667	0.9021143580161342	1.2026832856313525	-0.07837669115901032	0.9525048624248144	0.5452296241317246	0.3955927209619461	-0.545658673401595	-0.8058218080563889	-0.02977187228634996	0.20454874694374042	-0.6222347027287468	-1.2110859245979142	0.9471608491402653	0.5423775616313682	-0.36751517485822494	0.5551888364259847	-0.7591754343679944	-0.8081952456182739
37.nii.gz	-0.4525530884036789	-0.6066715174626117	-0.13103715134359495	-0.3601952374601359	-0.44184823239312276	-0.16611054212721227	-0.25555573291134237	-0.28652321466859315	-0.1499199139982919	-0.28162604302365524	-0.6041602018509016	0.11279250947616651	-0.22841386470645278	-0.1053672384219336	-0.21596087722898308	-0.21070020186695468	-0.3073393624967283	0.574253329264727	-0.26950541881893414	-0.09822734857556059	-0.20638641719858877	0.22495054618934135	0.2390874374309077	0.3763121636157128	0.5364114164728314	-0.06600499126471195	0.04642255016415262	-0.1006409138623564	-0.24704509556689602	0.11687446875736081	-0.22433632013525037	-0.219100988688098	-0.4020209636976993	-0.002841918468085654	-0.22149443153967724	0.059170290530202965	-0.3213154841637078	-0.5608581474926462	-0.6486745963840875	0.5403081596068999	0.1729789038134989	-0.3314518002939966	0.12010460478320055	-0.21679787907267353	0.0631226432367845	-0.42995209848667226	-0.017961318200771056	-0.6437443363123108	-0.6516004629230787
38.nii.gz	-2.4405139516870706	2.288718343417321	2.257077858199652	2.117266660251239	1.7069839089848953	2.6260300574963886	1.1485243502759166	-1.8901673158187329	2.0748768973662037	2.2829261291733896	0.8292915750208707	-1.6146262552919135	3.333288108818378	2.0963600442661194	2.6592994342040353	3.204970586167454	2.7220615746746253	1.0232110653440687	2.381707344987092	2.463705109305327	2.7819347703322084	-1.966039690488645	-2.0820189853029367	-1.0849308866745826	1.0099385240484502	0.6128696417351149	1.9195912858171646	-1.3822176445267427	2.526641710342429	-1.5427576003151462	2.2994815610939825	3.1731070636805194	2.448727365534334	0.8546190157264923	3.336043376674614	1.8847267606992868	1.761192051248869	-0.5857820231807637	-0.9866164148075419	0.31286138771308497	1.236786821650915	-0.8734126569404488	-1.6397087824432628	3.367495211631035	1.8819945542228562	-0.39528360508738164	1.9784235162891002	-0.8950232739820194	-0.9941485564137098
39.nii.gz	0.831142341299017	0.37808638413784235	-0.012150241377580594	-0.13695953738461653	0.18181843990602653	-0.20672144759871197	0.8624205546535154	-0.2914749689070317	0.26599107962167834	-0.17860275059569297	0.8873747437195392	-0.14891869323092782	-0.30976915460545335	0.31939840249522333	-0.3252015661563364	-0.4721276486567044	-0.44818837059895344	0.14620242880825593	-0.3202608392937425	-0.30339806349312237	-0.4607055686016947	0.1719677061003856	0.22876737701756472	0.858575826279876	-0.09936110944613388	0.3486253012929129	0.547230497606025	-0.2896442756065703	-0.014582832292623374	-0.27769210669550737	0.11159477569018436	-0.471292266754431	0.4405541318501174	0.5126235871305568	-0.31879849662530046	0.41679113284587	0.9129694209820887	-0.4635141914726831	-0.9911018981848362	-0.9736527147927942	-0.23670560412390584	-1.0701399403494267	-0.1603892945820048	-0.2994312000056706	0.4203518927956946	0.8142602641503276	0.9076278187515519	-0.7460336701455583	-0.9901236028777052
4.nii.gz	0.4523095162989342	0.004300105521550066	-0.24082155369474645	-0.4731967409139797	-0.47799368223407684	-0.41317255325700886	0.583160253203502	0.6611011808051566	-0.7256845659364847	-0.38295861861334124	0.3974199102933956	-0.04186283839740312	-0.5170833603353515	-0.5568497516968659	-0.528013758174735	-0.36430645286583413	-0.4399604612887504	0.5130720231005815	-0.2839415400118984	-0.27394955217378014	-0.4960143457518269	0.1328856892998366	0.18632738066442214	-0.7244747273145077	0.16943219936418952	0.3998001878650831	-0.5319147425839322	-0.4266305042374263	0.049499459366945595	-0.5439943650615904	0.19944920921293482	-0.37810376752264896	0.09624529048272522	-0.7582634468745059	-0.47976650234496426	-0.559246452505751	-0.21044003030734762	0.17423853895143848	0.24478309604281132	-0.6636269744104956	-0.6154653763739389	-0.4278794338409004	-0.0016053299933009187	-0.5052373188314495	-0.5692216725166592	0.08268225251555993	-0.5306816589727996	0.1543015638562218	0.2505911997389584
40.nii.gz	1.0233763941272382	-1.1823750524385461	-1.9159156213351705	-1.3050754370300333	-1.1166274508903553	-1.427747444690637	-0.34802408226470505	1.6350196662969698	-1.5561877599656038	-1.3538286482824895	-0.32582466137839305	2.3221145031804618	-1.0320501901191512	-1.0378157353825848	-0.3982745900893167	-0.9568105442916915	-0.9658452596264548	-0.9368841345662804	-1.3643786221042622	-1.8685756266621376	-1.0663661702455616	1.6064096282076172	1.5440772334815442	0.9686057514956502	-3.3562061358460973	-1.980173018425822	-1.362580620459803	3.3216984979839457	-2.107295884741903	2.7056064440602166	-2.3153071699943384	-0.9598222501620959	-2.1831751160334565	-1.522216769346518	-1.0381832176406633	-1.077944614893282	-1.0766613881153946	0.7579134474979206	2.3935582662800754	-0.19403771872996364	-0.7867687713917405	1.6740083406434298	2.350504871462452	-1.0460117351168006	-1.0762616904608926	-0.16061145202975532	-1.200070514310856	1.8409341209627614	2.3666953733069938
41.nii.gz	0.9129694538112403	-1.1171581605228613	-2.054768309488478	-1.7406526657371093	-1.4643883531273219	-1.6717930573748505	-0.5094209677536476	0.3586117364247584	-1.2263496214400187	-1.6620427221490213	-0.49842749242543194	2.756387008960788	-1.2271641484559552	-0.3145186415156344	-0.773071896147238	-1.2226891962425617	-1.245658878341521	-0.6180846675016117	-1.8507079894931593	-2.3637217341549475	-1.3797374176047545	2.2965876531681184	2.1571469965925303	2.865609858503212	-1.4141659377249096	-3.3868298960588206	-0.1615797984301165	3.2163161677806653	-2.339648434617094	2.843011372234972	-2.500340417502643	-1.2450739183312605	-2.26510127347483	-0.6207761463966273	-1.1961150661141624	-0.3795884515906979	-0.5873024018234513	-0.5638613648970331	-0.4816697396501803	0.22819104845624505	-0.2802328677440019	-0.2961820616490011	2.8048753711585785	-1.2087479975777793	-0.37973065747382523	-0.3883592164786071	-0.4560588534276625	-0.49173904113221023	-0.4942976101559072
42.nii.gz	-0.4199918212969636	-0.6267490661393634	-0.03719913614178169	0.11729563965516572	0.4731876670455155	-0.09203488407099719	-0.7038544283429818	0.5104928486332532	0.05892350202223221	0.0855711713518373	-0.6888153651544947	-0.24857608310561397	-0.2835482217047373	-0.8786343167279583	-0.3511391183477507	-0.6827356279154724	-0.32072852504200056	-2.428097650068446	-0.2276085654940499	-1.0581834480916743	-0.6009743297245005	0.13904869590673258	0.16438067425023106	0.2725195963248379	-0.053678535713266154	0.11514683306749277	-1.0711958822943377	0.9417444202917497	-1.1317437647390314	0.49009484879511866	-1.4729314461669252	-0.6547636559803915	-0.7867803230204118	-1.083760755757212	-0.2543698541329775	-0.786835527172513	-0.987689479593948	0.05206474834650132	1.6416158010672004	0.8151989358803566	-0.3793032469013071	1.9480913589091342	-0.22355642018131147	-0.2533585946321972	-0.7813776761869314	-0.45064848069735886	-0.9245209903151419	1.0690982516496152	1.6221448697909442
43.nii.gz	1.1076135057469454	0.33545022161572996	-0.6281292540645043	-0.2617091579491126	-0.3475205816664699	-0.4666207530381735	0.14789278600634834	1.2555870551261148	-0.8569774475897821	-0.3235575582445358	0.6715819024919284	0.41305206501740066	-0.5799719970336511	-0.8612350539521263	-0.3498074500795548	-0.4467476021727673	-0.8256853349693185	1.1293535660367902	-1.072906652443715	-0.9432964016765143	-0.7693047176508468	1.2018247426609256	1.1741098353254715	0.6866205699992995	0.6581258065288302	-1.3142097096682805	-1.0555760016841764	0.264038916508296	-0.4792738725615849	0.634882827232452	-0.18889543151120525	-0.4787869916676295	0.2261480067787204	0.8861925377951099	-0.6079129939294721	-0.9200703486221071	-0.4325994217935628	2.1149789153200196	1.7074674417334885	-1.6942452879240477	-0.8953952706946734	-0.22252110171729306	0.3915897707362958	-0.6100770995048913	-0.9183939172696777	2.3615511662099493	-0.7130669633529998	2.629150457774887	1.7251607904103174
44.nii.gz	1.4776766068149803	-0.8079599302526269	-2.19516441809524	-1.5864785434342814	-0.9826657972038954	-1.5453067190971554	-0.021585286978668284	1.7400792853294773	-1.5198121043794963	-1.5281527996013349	0.15820480725613303	3.0012774306163834	-1.0583120169466844	-1.0083083064764533	-0.3988659762209516	-0.9473410616985881	-1.017216240300053	-1.220353381739596	-1.4976183718865543	-1.813813405327276	-1.078344587703004	1.8065796521313409	1.7213514531785898	1.453764038133075	-2.1320714936541383	-2.3576770264242857	-1.302903614462266	2.8780641766012227	-2.0410247218281476	2.435720451444751	-2.1850000844874486	-0.9553039591779776	-2.546372519713544	-0.683316031497674	-1.0882890439864281	-1.0151180884572006	-1.0490155126728962	0.3420980158750887	1.5373968485953073	-0.07477035582910194	-0.7168991032186601	1.1910999533225866	3.0144064289851706	-1.0949569052312609	-1.012692539214362	-0.170156679133474	-1.132766972603526	1.1676375652432016	1.5129234359178363
45.nii.gz	0.6805780137709866	-0.8689212480880741	-0.7651793177170648	-1.2078557734197581	-0.5488804867770205	-0.8684338279504583	-0.456202105055525	-0.45846723723151295	-0.13506497407334367	-1.1066959426386564	-0.44294785627437505	1.095765803870053	-0.6207122457180199	-0.02187525829014027	-0.358332768651896	-0.7804112543755043	-0.7830894569820447	-1.8854127150732949	-0.9595153318604982	-0.9574939468821625	-0.7742021984151227	1.0301280927535712	1.0225232410411287	1.781082117967857	-2.5142200503461103	-0.9864829854628565	0.18975333272810743	1.9448916552254558	-1.421489261754656	1.9864184498840431	-1.5133104537703885	-0.782484240774332	-1.242080883344453	-0.9505755860466605	-0.6218218842106857	0.07982346586006972	-0.1805940366735725	-0.6013054649312799	-0.7944703286530681	0.037333366998703855	-0.06262344478892036	-0.41968680644944956	1.0514729774742138	-0.6115448103566932	0.07882695144907424	-0.1910724200397668	0.10680619890164803	-0.7333507932665155	-0.7898778693121785
47.nii.gz	0.39483858910724806	0.4877162471285122	0.27978805975584753	0.23201238342148117	-0.14831631566470446	0.1535296424711151	0.8254038479082659	0.6084914750463927	-0.401988780769908	0.20320742914043485	0.6719555018848732	-0.47499827699952774	-0.08258266405189957	-0.5894980656549923	-0.14997953840672837	0.03162367165474803	0.22235648876292738	-0.2849244849850937	0.5276127779764683	0.42828120462822994	0.15101864388068373	-0.7187974258654409	-0.6787349900331892	-1.9477393312220563	-0.0711063835685527	1.0231678805099695	-0.6302480542535038	-0.5491700088613355	0.26925075245005226	-0.7005765557174056	0.08104733390336039	0.04729114798635027	0.09870162464577056	-1.0018305137832275	-0.11242969535137598	-0.5571406074144589	-0.5704025063201945	-0.025171515132487048	0.7048074734553048	-0.27601157247954755	-0.4934229270576081	0.2789790773204755	-0.4732910490682212	-0.12051909484485379	-0.5579217804709989	-0.07926696258075301	-0.5957072893456686	0.4844374219972617	0.7103218581775946
48.nii.gz	-0.38704879355168187	1.43488919886105	1.5506039364314284	1.5534445839772615	1.5454870155368536	1.5805325609597807	0.7340942861661275	-0.659986402857402	1.4626371291659956	1.424650296188756	0.863774868600577	-1.2839957315169288	1.7574768715551252	0.8029837163668382	1.70933216952213	1.9294282904845628	2.0998587447228174	0.47711545991940413	1.824570756539179	2.0332646845918485	2.3975470490285917	-1.5579122360347955	-1.625671303820896	-1.234060834474769	1.2206295573515002	0.6564314332726239	0.8964030510612396	-1.1293402926254619	1.7361177759710649	-1.1125905106594376	1.7024496250213066	1.9786512308359712	1.5175093274853881	-0.36172914513040255	1.7287436816995714	0.7752606362543016	0.5452246863588888	-0.604860590078269	-0.8459318202083481	-0.026297946620334346	0.4470218182570444	-0.7824753177812771	-1.3007252362137207	1.755126402463532	0.7885781430961739	-0.4383498895248849	0.7194109681463391	-0.777656607192204	-0.8484320169969325
49.nii.gz	-3.1360076150963647	-0.17064899136152994	1.571716134863545	2.090328049965782	0.06138685466676304	1.7821278256464714	-1.8205738211940656	-1.316401926528842	0.8297465659070706	1.9759000598317995	-1.7547460182549157	-1.4439691557288323	1.7235232518392591	0.12028873649987593	1.5934018897373166	1.9291244609613074	1.1795861743246423	1.2323740515152253	1.517303369630929	1.3571380233686572	0.8988433803234879	-1.6576551129547128	-1.6598197145822493	-1.4575182921730065	1.112088687962708	1.5236052138666922	0.19242796959585404	-1.2223475362946936	1.7375155497124157	-1.5068151846132478	1.6738368355299513	1.8830477160399564	1.1575569449087237	0.49851354261946346	1.696559971801237	0.3865915452303583	-0.06434252250301992	-0.6025590768217268	-0.41933194854847017	0.5656898598914983	0.4551058657714357	-0.01003874063156452	-1.4150779707649292	1.6381748236575098	0.38517772401532613	-0.7824105081284688	0.20160406280809917	-0.544292128369386	-0.4181664958052202
50.nii.gz	-0.6309356864920364	0.5573609077532904	0.6672614736306851	0.4016995778021492	-0.27896008570779474	0.7732827956511286	1.5106587834385516	-1.263509609064461	0.4456259204295968	0.455637067146369	0.683515751475392	-0.5720202266113776	0.7535526616423875	0.9210875881486295	-0.0462574293895275	-0.1320863010588804	0.12095786647992043	-3.016211555261034	0.6980894675954433	-0.3402949368629663	-0.3129727363535517	-1.169415753086165	-1.0163581900987908	-1.088993546970868	-0.4529423803066967	2.3920698938936003	1.1123185089447543	0.3183173594899677	-0.41193576589768877	0.1550871350514677	-0.7698760238626287	-0.11171382187718037	0.23130670295786016	-1.429600145152277	0.737523448946223	1.0107451339289968	0.7503655726493423	-0.6785896403535062	-0.8149520611033193	0.5469123520452603	0.8043278554219565	-0.6263112165720884	-0.6151683370822839	0.7663260963749849	0.9933523184533956	-0.32878227003935706	1.1189108271464436	-0.7797647401529673	-0.8030999063451085
51.nii.gz	0.6139064776431783	-0.1305601957920875	-0.694924168178194	-0.5687741656248507	-0.5400949138517201	-0.6231350327604604	-0.005071027448954983	-0.6520168039259345	0.016769783935279035	-0.5765019091599285	0.07361227697350337	0.44529792205217	-0.6630564482713197	0.37433764978352796	-0.6333615456067282	-0.5526093001762372	-0.7543218924019018	0.8103725799872502	-0.7719381918826845	-0.8435385481584005	-0.7889108837445449	0.7334283391552263	0.7613039147489716	1.4896699526515413	0.5062515024478635	-0.39829431966193446	0.5741970528816959	0.06951336022067507	-0.5419285299726464	0.02764982327354494	-0.3361783565901654	-0.58254533550869	-0.18056510664406936	-0.4723871285056774	-0.7208026441664347	0.3467650515934556	0.7236221898670234	-0.4553365747898318	-1.0068701170557655	-1.0787746391403734	-0.3380417411526819	-1.2750729994729721	0.47401997670882784	-0.7265493078147963	0.3598129535590879	1.794087077660189	1.10359851583928	-0.6012557183595995	-1.0184782220075868
53.nii.gz	-0.47703288732090876	0.691819196158469	0.9759007110613431	1.1828036993840823	0.37948940944175763	0.9533833935723716	0.1931954751124937	-0.38127720533232234	0.4902593780774164	1.020459547561111	0.2979790963142848	-0.9795634393857376	0.8095417010949317	0.4403374670156427	0.32172596912362106	0.8108673828444021	0.7264501880815831	0.6400886439792055	0.8624966743812145	1.0480404081024968	0.8222923914500792	-0.9174396353085987	-0.9081017771827158	-0.9180099004369539	0.8576114192894787	0.9099913440211721	0.5887699372668476	-0.9230511210312626	1.108551765799892	-0.8859715100548236	1.119692078668282	0.8153903121392255	1.1732035168405426	-1.0009524106981615	0.8029147534959972	0.5172922969851146	0.773069241806562	-0.48856824117222736	-0.794173973594912	-0.3316258563334629	0.037667137239929774	-0.7883091506556266	-1.0109608838191804	0.8495461832566172	0.5211028863613879	-0.2799472632862019	0.5300965317977939	-0.7262664044198556	-0.7867587989680276
56.nii.gz	0.6833746404927429	0.38535406379734055	-0.19014442818086288	-0.16702005387171237	-0.44087996645328265	-0.2290384413021625	0.8907640649150765	0.5842222359111865	-0.5838229263952383	-0.07946329619025662	0.7964669994804309	-0.18704626582587394	-0.4020702714753636	-0.5423063419012668	-0.3402204378726184	-0.5009209035011639	-0.4505213879796693	-0.15662134484595075	-0.5027748378094454	-0.30244946263955136	-0.3390189039117834	0.5073089434682287	0.5152726738020115	-0.20050967209724696	-0.37067852887962904	-0.3837225665781588	-0.5097923631628736	-0.2140433120311456	-0.18583486211550704	-0.2791616815510545	-0.09424601956175464	-0.4979908105211804	0.5178549516094696	-1.1212183245252867	-0.42505189923553566	-0.556670878154045	0.06816513374210609	0.45966116620498765	0.2865915911854307	-1.241362900613972	-0.7477813498714505	-0.3372822319810949	-0.17270675813011216	-0.4213395068468135	-0.5634192101576363	1.356878647699761	-0.2858986853854685	0.5981562396607053	0.33267010356026844
57.nii.gz	0.887807626965721	-0.330563967640839	-0.7917317224436872	-0.6604438843553164	-0.5953475800768399	-0.7586388497999597	0.4242918021868588	0.6838391878244636	-0.7359360467412508	-0.7257503315664515	0.3667254339454247	0.67664441765543	-0.6901636297386293	-0.648772763852917	-0.33156436567089903	-0.5126753580709739	-0.7094504414191272	0.547087410002924	-0.8920383495616447	-0.808564250546848	-0.652162860736888	0.9858407734286833	0.9633149895812305	0.7865613967870113	0.37204941716056006	-1.0693209126085532	-0.6781300926643808	0.44465787608066176	-0.6684301477517441	0.5295546932154149	-0.537268830605133	-0.5299796352866111	-0.6470432041023103	-0.18369995851349794	-0.7116307253735294	-0.6452594343946182	-0.592144805642743	0.025790090754103982	0.3598622508287387	-0.34662203858341945	-0.5591580622321299	0.1277533507480836	0.6645162614459128	-0.7058403315838465	-0.6434213745793063	-0.04215683606576816	-0.6907011978750578	0.2289453154287703	0.3671404327917537
58.nii.gz	-1.1696118940883968	-0.5885933372888462	0.13510624772016605	0.4029169475326891	-1.0187268753332508	0.14856245573559967	-0.6726904772739464	0.12950168048374333	-0.7813764347436654	0.28537045122253046	-0.9391960224445461	-0.37453993107619715	-0.12359663776285137	-0.3554436645424785	-0.5594365551062891	-0.5993765228839727	-0.41003495982172505	-0.8299868392285017	-0.549419040493046	-1.2564073517390322	-0.5984975893316701	0.6640537505077851	0.6222934276170706	0.04706659235021499	-3.291457738393982	-0.9811570677268437	-0.26390393499143805	2.8252644775240223	-1.6246626138762315	1.8800267750013344	-1.932838153704015	-0.5895705155594527	-0.7295117865629474	-1.500713265793774	-0.13754439243019703	-0.4655209294765995	-0.813478463322177	-0.4922935632065994	0.2742205660804588	1.244176436299771	-0.07443742990723676	1.7833608007738335	-0.344787806098697	-0.15094045836526293	-0.4627389810351521	-0.7611544782280545	-0.6351093434474969	-0.06080113678866045	0.2736747198805689
6.nii.gz	0.9066522184891858	-1.0046225181365356	-1.6836646760292802	-1.3613279660492803	-1.0716362861752937	-1.4713693965476606	-0.29399784104205884	0.9803197711267778	-1.326803317484318	-1.443347813946293	-0.3055877113808535	2.0463286426467944	-1.1582920755538844	-0.7086837780990155	-0.7559957130111791	-1.0658817189743663	-1.0027510901259913	-0.6920444909200563	-1.313082153729397	-1.2849334664486898	-0.9900756199344218	1.5162557412848034	1.460300433955707	1.2982210524557385	-0.7182937975147256	-1.8946581578070216	-0.7153767877252843	1.5296664183256106	-1.4370913168543866	1.8285597773847733	-1.4033788771448896	-1.0767821087121427	-1.3079262638428426	-1.5491519901813182	-1.132953700365723	-0.7683406949332866	-0.4929911001179876	0.2981254208376414	0.29801022675154787	-0.7007868510692561	-0.7266051855622359	0.04883146811317242	2.0375038723141543	-1.1367937964152384	-0.7722251463215967	0.22604504769409775	-0.7649335488810347	0.2516592455348635	0.3052195717198938
60.nii.gz	0.4236736635434825	-0.29179033230506657	-0.29080065231673713	-0.45562826674758494	-0.12416498632060448	-0.4719207901863078	-0.25230494393430225	0.9085135095166249	-0.535704212676686	-0.5076896272734945	-0.10264011125787846	0.1382362308181031	-0.4846878379773134	-0.6576075704782921	-0.2979894265462014	-0.3360684411171216	-0.5190775641591789	0.7168310966275808	-0.6109013568329245	-0.43402529358455555	-0.42581606947241346	0.6476065715142997	0.6418876253110378	0.6346637771906964	0.6547529511707663	-0.6223674683850332	-0.7059706741641901	-0.08165918443010595	-0.12409922809959822	0.14207640568890198	0.10082620032496223	-0.3518277856138203	-0.0881624253391025	0.007873129344156926	-0.48170328594907696	-0.709421212259996	-0.6818098625802791	0.2209845103320353	0.5914417350872324	-0.45194435333357524	-0.6007843337883981	0.35346296730802185	0.14360908074243556	-0.4818136596312167	-0.704305404482078	-0.013649780404786387	-0.7637827696854838	0.452601398112496	0.5823192795612377
61.nii.gz	0.6950631493891364	0.4211065329032998	-0.16113565941057875	0.17881628328462398	0.1101257229477868	-0.11689696426564464	0.37767084666278034	1.3827690924910603	-0.6170656077632714	0.09575030823279758	0.6647892930415049	-0.16638088880157675	-0.3492883825492505	-0.9377207986953358	-0.35227177302135193	-0.5673960923771814	-0.28345602115030855	-2.892546934275522	0.13442584639991134	-1.1680619551908218	-0.8043347988523262	-0.5200006499237738	-0.38297602821454413	-1.989231046896851	0.6752351412576842	1.6649408993315604	-1.198018878033414	0.8822386975588905	-1.0002586069952506	0.537114558393983	-1.312245309044452	-0.5455320601787148	-0.5657242929387818	-0.3099552632613395	-0.36905728066087	-0.9165970482610892	-1.0229079052389336	0.6413044526468924	2.3368036103324155	0.12517107728175508	-0.620384594544785	2.1811808756406483	-0.13882142845706158	-0.38581895873738375	-0.9108658306294292	-0.3397264529236265	-1.0486983751000436	1.726308401983569	2.2851866616155716
62.nii.gz	1.112078781925066	-0.34051805513006733	-0.7567154838574004	-0.7250987972457701	-0.17574340655284906	-0.7615959382830638	0.17868752616448016	0.8118392732404877	-0.5216512642967407	-0.7897295517563576	0.4057010054192316	0.7385564274222328	-0.6556805982709986	-0.6252223910771312	-0.36459030632165695	-0.8475178482819811	-0.6474835569373942	-4.174441513163571	-0.5950330810905701	-1.5322982144382074	-0.9574253237759899	0.4766564736340511	0.5344240841931374	0.5197233728839845	-3.1341158078074245	0.07450989492843045	-0.6120803859379021	2.342681996385942	-1.7738495452817757	1.624036696670899	-2.1257621633280848	-0.8331785797488515	-1.3737588043986395	-0.9058003927425711	-0.6748315568039462	-0.6428903024180225	-0.8165541080523893	-0.3315604428352918	0.15709263413520666	0.2884386855930572	-0.429032787145959	0.40603212929537275	0.7600305241899645	-0.6840566454674667	-0.6433591561644819	-0.401410712680996	-0.7476980052152878	-0.03507976485091905	0.15378366672252256
63.nii.gz	-0.36172746679282414	1.6575668050685193	1.3576435103905025	1.296615989060906	1.7731325983895359	1.2889943578566827	1.246756978336396	-0.1351181657480195	1.2428720292090971	1.3367663948916828	1.2931408451671476	-1.2570186036942748	1.111712164268542	0.5556966122348156	0.2208259440803515	0.9013325630341168	1.4573109637239896	0.41055460407245176	1.4209072718479698	1.2098380057837397	1.5508578503298442	-1.445683903023005	-1.4333591794208442	-0.28191087741267357	0.8949774417273686	1.3650360839409303	0.7089382162259893	-1.0343895557082305	1.2301337958378498	-1.1290668750780022	1.1759609537072955	0.9489249406271743	0.5845781511831688	0.28332996224128193	1.1125416010339118	0.6041382940079784	-0.2637321911682599	-0.7440119477183371	-0.8600430014647021	1.9717366325990353	1.215979989714149	-0.12043430984625735	-1.243728282319953	1.0908007335523418	0.5991115661667059	-0.9802752868781803	0.3274839251245427	-0.8931445368032509	-0.862750668292044
64.nii.gz	0.45294302211243764	-1.1068218883701906	-1.4538176070927957	-1.2217694958018233	-0.9913254181832759	-1.2801586709083272	-0.6832435409634666	0.47397275013519996	-0.9684678587108406	-1.268848592779927	-0.6461306750391895	1.5441865937171695	-1.0613334603759288	-0.8414489043631167	-0.7511806692103509	-1.0486025163392767	-0.9385786912225322	-0.9058410576682179	-1.1599888394536624	-1.1333698402128736	-0.9327223235944594	1.2882889781472708	1.2588044146498027	0.8476063342537213	-1.1823381805338717	-1.4399050050951703	-0.9298690497315364	1.0702534113966249	-1.2085217801820578	1.1775236272210527	-1.142518641560339	-1.0543627678730403	-1.5272774117931593	1.7819796697355268	-1.075806301780534	-0.8472959815380978	-0.8650245183283928	-0.1327219573135977	0.6793863006358037	0.672608554022105	-0.5184885851685046	1.3054663984258779	1.574484006782519	-1.0851713565927876	-0.8493583170049634	-0.788408807432942	-1.0052329154850934	0.20903944335704575	0.6759491099493794
65.nii.gz	0.05295419911440599	-0.8328373549579379	-0.698963299841322	-0.9209419859881323	-0.799310006091271	-0.8012556543601415	-0.8496399691465302	0.1549048392392766	-0.6449566225229246	-0.9088080871192037	-0.799580447585216	0.6298606720998927	-0.7124325035797695	-0.4068449649939262	-0.635192699227557	-0.6850221053906673	-0.5363260979281826	-0.5321415770581079	-0.45486591297834456	-0.47160138009478897	-0.5906978047462063	0.3612918989950235	0.3961402435622725	-0.3003301103426273	-0.23389077858120313	0.017497723332521496	-0.30848522471324763	0.1874982795497382	-0.5906432651826503	0.01656136176941213	-0.5254413903593297	-0.6808276741174876	-0.9838587807431056	0.2056253446083327	-0.7213700778824355	-0.4531380539428512	-0.6229965434015748	-0.5323133746703624	-0.12855264744155454	0.6796648997165878	-0.24656819111843647	0.6656887673585427	0.6458007764543482	-0.7206472674089196	-0.4575594960481352	-0.6804677985050981	-0.5934591020907529	-0.3298711116320248	-0.1197651647412388
66.nii.gz	-0.08523361168899991	-0.7980763981391239	-0.4731300802297682	-0.5469028114031039	-0.7274471838789917	-0.5588754119542647	-0.5134804266318074	-0.19558432012265126	-0.3846315720966201	-0.5529361269387207	-0.6687056578387279	0.3283431947465223	-0.5588196763163932	0.012657617770026566	-0.3436064646758336	-0.5270644386611983	-0.4068170392035184	-0.1615364183890988	-0.3669547456734354	-0.08606647605143557	-0.32189929248575255	0.31366682375520216	0.3290055248649725	0.05657702420134507	-0.4414147042095383	-0.12856915626660947	0.2147857610222203	-0.20332664597769926	-0.07178757297232102	0.04177995820170245	-0.007025979886556456	-0.5184864132972216	-0.5137370865197898	2.1085180293709125	-0.5523024051279858	0.025646917969848925	-0.16078880218643699	-0.581747259883205	-0.7639473062153292	0.4866398936164052	0.05448900273489794	-0.37415191443622065	0.33801083386321196	-0.5538335514552272	0.02147730930532695	-0.49364847668463946	-0.05411620926961634	-0.7495416755588659	-0.763274781126612
67.nii.gz	0.1642776438678674	-0.5802829910103102	-0.484042049267783	-0.5911149537510699	-0.6256615714118303	-0.5893194421225041	-0.699898948427835	0.6218332347991593	-0.7250877089281585	-0.5356664312954077	-0.5642737535662381	0.25428505984893773	-0.6072444705736606	-0.7656505988991184	-0.32984439800796334	-0.42266181431607425	-0.4530619141377078	0.35266351202277235	-0.2977883734386639	-0.3973600227240585	-0.5238128250476202	0.12577415608590384	0.1901780204965179	-0.8132518169839964	0.22786023686331364	0.457418862159086	-0.8817359916824817	-0.3417074300722205	-0.05586782990203718	-0.3849724673291783	0.07659261106974262	-0.42615114194283515	-0.7073645674222373	0.8165779353073247	-0.6034288706897231	-0.790534913913114	-0.8914317283308365	0.02605311019981721	1.051482037611068	0.33728133621629913	-0.5520941322042763	1.1052510268573208	0.3035133048319395	-0.6189548652307505	-0.7913580358516733	-0.5367730649209546	-0.929153025490154	0.5855884278987314	1.0410592535256507
68.nii.gz	-0.24456195812499282	0.11701950430059566	0.6487064741366058	0.11552852353717223	1.0422129374435045	0.3406151800002036	-0.0735743121260305	-0.8453858345747653	1.1127908461968525	0.1275187580120116	0.06314216997697736	-0.5657648808083567	0.3065322385239484	0.7851089638658174	0.1668697534585709	0.3167638123132595	0.6794398244167339	0.21654169304154874	1.1002453524698965	0.9913505094681904	0.40682115436435323	-1.3084653963677597	-1.2889342606988683	-0.2856139905922919	0.25941825264704477	1.3950705487403035	0.9652817780776938	-0.9198038726932604	0.9922563781943377	-1.0247714451471326	0.7887283402828237	0.3471650052993918	0.14113424876833847	1.2557723193998618	0.3160335557014739	0.8240727481875175	0.06150692224402982	-0.7423993958641142	-1.0793982025734876	0.8625721357773788	0.8896336256342982	-0.6806026994621487	-0.5651066964526638	0.31797852215536904	0.8266439010796169	-0.7432100139146459	0.638989910712977	-1.0083355964820349	-1.0822786480186666
69.nii.gz	-1.085988956315848	1.5934471312540572	1.599928205420576	2.323251850447882	1.2214422892882846	1.9108644372211725	0.9712846629572862	0.15492927783725724	0.7323986583350031	2.2773167287469667	0.8664097654019733	-1.4777206006459853	1.584428577840364	0.0880405274569402	0.39714069214809955	1.4932604345467693	0.6892326473330174	1.238998846523307	0.9919119662808423	1.0689310360844309	0.6498265388991185	-1.1536772548165257	-1.1170075569715152	-0.9595785422953893	1.2233587349058992	1.3556925244739648	0.16392143440939436	-1.183259863875179	1.4848503008708103	-1.3353051140498453	1.5719071097997128	1.431078998066514	1.0694587525465817	-0.4822446417591728	1.586803605136007	-0.002157740880090378	-0.294836175853403	-0.35412663904531655	0.1624166840100726	0.9503342321115603	0.24096535536884733	0.6287189213250879	-1.4708027369555865	1.54299627768277	-0.006611493293662005	-0.8374421745857525	-0.19485885127698294	-0.15700089552550184	0.1497256538552455
71.nii.gz	0.44975927183108216	-0.20800726284328672	-0.5017965679335747	-0.4630647610519679	-0.5923250030825985	-0.4718771681228721	-0.7487612997994041	0.63169579884841	-0.7079102053238682	-0.3888838796731769	-0.3016773542033255	0.25156025456051984	-0.5498170743058982	-0.7725298753792186	-0.34108075044586517	-0.5037820872051703	-0.5633507411417301	0.17718066207476002	-0.7324727704262334	-0.6458130967491478	-0.42137094172245426	0.825073728678693	0.8053055590534992	0.40822652022285055	0.18706191301460867	-0.9101926602880123	-0.8866013452839115	0.3107465592279929	-0.5711435768398738	0.38313056584447147	-0.3962474030867147	-0.5098486544837671	-0.8262186203626569	0.11043784518330069	-0.5660537997763264	-0.7449823375980633	-0.9525184886573108	-0.10851224431633337	0.6074476309141906	0.7390316499824171	-0.3832119397684871	0.9740168379408252	0.27878987129235466	-0.5776957237319912	-0.7382907100614944	-0.5760376493579762	-0.9061525622071049	0.30128279618434817	0.5758259357314556
72.nii.gz	0.28961950104562134	-0.5360728520594775	-0.5552239281035585	-0.4229103758042281	-0.5309939609951346	-0.5874788853165317	-0.5086482880932658	0.5798687986312867	-0.6413885300596884	-0.48053208881499276	-0.45754752935125137	0.3169600861905524	-0.62887676253438	-0.7753321136608871	-0.35284431860808374	-0.5462715754640145	-0.5920322896020849	0.2534202348407451	-0.5507998665360816	-0.5374137586285669	-0.5924854824766853	0.45622977645139084	0.5002192492260491	-0.1539977011423799	0.12169741754208857	-0.021098134038701154	-0.8854557686055845	0.0621886784349234	-0.400271655067368	0.17149643963561934	-0.2708784400586308	-0.5513102914869794	-1.0473443522852184	1.189072978065566	-0.6373296639394518	-0.7804086372599961	-0.9436208508019177	-0.151601470105023	0.8759088536306174	0.30930174230006885	-0.5461247059919578	1.2150803138845079	0.3447111265946063	-0.644717373609545	-0.7787100019079831	-0.6406470395789929	-0.9382301528849085	0.40582519987661547	0.8707297559173328
73.nii.gz	0.9195348940763598	-0.6952402721604141	-1.0520015011261166	-0.9231109367161369	-0.7150420448463446	-0.9888165039288759	-0.40557671531172884	-0.018673894581791178	-0.4646950040289683	-0.926802925153388	-0.19587114335056596	0.9325468734523032	-0.8174286504010962	-0.3563324409152323	-0.3764569776678722	-0.747809805157367	-0.7844101084881345	-0.16189877200112876	-1.0030008412416305	-0.8350786467038283	-0.7136437235910168	1.11397182637596	1.0902946412642098	1.0653979595020013	-0.49898749439174384	-1.1985599158780198	-0.2282896934882694	0.5389712273458472	-0.8367322592340504	0.7383054388112528	-0.7221947608530096	-0.7525784603507774	-0.8382073444097146	0.24735230960146268	-0.8059278650506312	-0.360669359152285	-0.2625353754329899	-0.307917584519816	-0.4607755008234869	-0.4261514690375646	-0.44740526692448934	-0.535488150370099	0.9824786353480719	-0.8143517488355103	-0.36249212992327756	0.019364965765499093	-0.33488952227854585	-0.4081682988529878	-0.46379044516247275
77.nii.gz	-0.012087975458594837	-0.8608156298497343	-0.605740081200305	-0.7429592947231275	4.50334172825248	-0.6483858772305081	-0.6490345891528365	0.6651733316922932	2.6533917366571904	-0.7353352858845233	-0.6310469776369241	0.5979109832488658	-0.418025172661828	-0.8136620591870242	-0.33756682010601324	-0.515727653808385	-0.27772570961272003	-0.44203137533395215	-0.18799862158264188	0.06437432928944238	-0.20669730719401136	0.10577800659867484	0.12948059552659077	2.386699228248576	-0.45544466324928456	0.12829581689661013	-0.954077183759631	-0.026224428051595586	-0.19126656342897805	0.33995767303554014	-0.22680103756602418	-0.4974962987683548	-0.882773474765253	-0.30444155890080116	-0.4282472291705089	-0.7885559687329617	-0.8740581885729041	0.13667258787218844	1.2876659485167634	0.2229577134600496	-0.5367756632186089	1.7228646102512244	0.6023805433548158	-0.41395022919619273	-0.7869511913604055	-0.5335698515963775	-0.9282159545594765	0.7411536832906899	1.2883640179565896
8.nii.gz	1.0150043471667813	-0.9601617238557382	-1.7614425314219302	-1.3209586238312883	-0.9430478838013413	-1.3655320334322782	-0.29015295334896785	1.2585192044593512	-1.2532264655911973	-1.3377273755717232	-0.14523035066103807	2.126447413399205	-0.9932089352622809	-1.009112245489559	-0.3878738717483239	-0.8450676559752072	-1.0006187561990403	0.16546744913573092	-1.450934735630996	-1.433470618753692	-0.9688212241088251	1.734765440079927	1.6583396773004642	1.2820130538996009	-0.5659834420046539	-2.2173454776182626	-1.312067080765043	1.764399678357131	-1.328007267849932	2.121003656695555	-1.2015662549735593	-0.8597915590850187	0.1836264848706316	-0.5757278765012436	-1.003174201168236	-1.0461299185425421	-0.032089999417156345	5.452830448477863	2.046754442853149	-2.044300400451136	-0.9539186502306557	-0.5675887732833083	2.0525209361762733	-1.005253634812259	-1.0458150913815383	3.1660272540417997	-0.8539490305481872	3.614023346530166	2.067957701751079
80.nii.gz	-0.8162451992520878	-0.47580319448776404	0.3763558218633655	0.5772508566005972	-0.0035822514436680184	0.2337934769873872	-0.5588663947595455	-0.2862556950652168	0.14048096079196531	0.3786088718229255	-0.7757446032204219	-0.5658482070335263	-0.03361324377502674	0.07656531291207434	-0.2652020829061456	-0.11765327637254094	-0.13614058845169977	0.5602051386382437	0.018879019507025023	0.16899684807826773	-0.10426820841171897	-0.1338370975951569	-0.10608407935970714	0.25856733691346073	0.503465251036142	0.3839556106344249	0.26192812402585103	-0.5629025576198827	0.32188988899460946	-0.5817138687679769	0.38258448359052893	-0.11944412033362173	0.22492973941177985	-0.23845752407447693	-0.009992730667553337	0.04520988742960643	-0.16501035261763713	-0.5567410127751243	-0.6586635449811453	0.536924099778563	0.1263840445096653	-0.2984230997358079	-0.5613298315437353	-0.011960455141040908	0.043154834229071876	-0.5792310715491451	-0.06827086571902138	-0.6843921996295987	-0.6597444396039702
82.nii.gz	0.6365776523209198	-0.7427372309096022	-1.07251556069451	-1.0227284651980761	-0.6524764456074306	-0.9734664470086123	-0.31212202737738	0.9232213242638316	-0.8932712801443066	-0.9683202239119286	-0.26778205538682226	1.1218740743266582	-0.806339212142899	-0.7014403000160139	-0.3790648550947518	-0.7664000879069361	-0.6320048512526003	-0.7832460710580058	-0.7234215597524637	-0.61119350881872	-0.6005423531036137	0.742787526224303	0.746953904885288	0.334930332613374	-1.3737181143155435	-0.6230588071361051	-0.7371454120313202	0.6340389406207295	-0.7933107506050571	0.9157486385137751	-0.7676661133473183	-0.7572340775478135	-0.7617573163024463	-0.3755405391159425	-0.8208876396165016	-0.7521235746645509	-0.5792083416578866	0.17218369639959522	0.5251438047755745	-0.5629641945683632	-0.6727548195219651	0.5692587979201373	1.1394767132989279	-0.8218855378853017	-0.7541797466833849	0.0747389612386355	-0.7837582425821777	0.3896221265123503	0.5441636074705366
83.nii.gz	0.3294756990134779	-0.15627831877100987	-0.04568953092265981	-0.39954265660938354	0.8834160578389317	-0.28877902884025847	0.1033098358387184	-1.0139289481403635	1.0916328663260153	-0.3673521664787918	0.03720834179527216	-0.030758776485023273	-0.3158942904763765	0.7065616879048182	-0.25309570557203326	-0.3030502529631165	-0.19408925639374397	0.20561365824828898	-0.13293051687673996	0.21436080398090634	-0.0570081906992614	0.07036774933567896	0.09014669538295017	1.5296821409410777	-0.16007207793233666	0.11912631356250639	0.9230310110768021	-0.45505916461045737	0.3862220142531948	-0.20243210647551585	0.45320447348437864	-0.29486269086652983	1.6633953996916975	2.158262091141163	-0.30855673305786113	0.7838303960792555	4.163572071707498	-0.15888821828290875	-1.1445266623462427	-1.6408009142975637	-0.4744203851847838	-1.3460796319088584	-0.08037722800525622	-0.2691325242223644	0.7791244117524037	1.3071071184656118	1.685976663681829	-0.8421274346573793	-1.1405157619022033
84.nii.gz	0.295740592996673	-0.20126234570903703	-0.21369340530607642	-0.47890798894134	-0.3826048555545898	-0.3880485147767345	-0.2755491729935743	0.06342364517285194	-0.28528714648259124	-0.38205013826729733	-0.15007412971472509	0.05760823093078839	-0.4429584533039985	-0.30048604388556077	-0.30489940635271195	-0.38391405809446216	-0.34598032357391617	0.15778093096517745	-0.19142984971063226	-0.04155445800295447	-0.33161940559702974	0.04296728003349686	0.09108237697527914	-0.37224555965725076	-0.05248127933057363	0.3977829407274009	-0.18000256987049226	-0.38676858342167925	0.11615749186290347	-0.283411244954544	0.18243532862550965	-0.3817250624085557	-0.2107875144165427	2.167799173239991	-0.4390579210573175	-0.3271963073546447	-0.290488753560517	-0.26406537146163506	-0.2479892874580522	-0.4207535831342469	-0.4493666452098812	-0.29655494090340156	0.08183764996811935	-0.4492349873403586	-0.33162085344400716	0.03848945098605407	-0.28271556679262405	-0.2362913368631617	-0.2512362155141385
85.nii.gz	0.49592747716721586	-0.49466113014712243	-0.47705081175666	-0.6352622393378048	-0.14242446442397802	-0.6041166192871484	-0.18215707962301883	0.24543783564239982	-0.21690130826525578	-0.6455466950129094	-0.15305097517247623	0.4110600179329053	-0.5606196481983738	-0.3374165067574883	-0.323544480578881	-0.493758687379537	-0.6029046805616997	0.490783473121997	-0.6292770085738157	-0.45930443716398545	-0.5489527631087697	0.5952860649309625	0.6170753760631723	1.0869198496581154	0.06526806924119768	-0.337034167538917	-0.22192371382758383	-0.10105138579471748	-0.10458888092181992	0.2001317939734617	0.09684854996614697	-0.50385437350556	1.1355107026646476	0.9169207886895101	-0.5727245624081463	-0.32351304735635167	1.470383760098832	0.7901138048400873	-0.37327173522329765	-1.8262339601002056	-0.7775669224058973	-1.2136193596084408	0.3764542802789445	-0.5566154321517761	-0.32362952217402374	1.7732568632069594	0.15726680748096158	0.05479925614175335	-0.3648906672007404
86.nii.gz	1.5178927466437782	0.2725883055977629	-0.7329511101605688	-0.8221744436939221	-0.29111457113222905	-0.7457466563402285	1.0638478525588206	0.8078975615979208	-0.596165770419024	-0.7958996867737796	1.2168817300817512	0.6577246526940632	-0.6658195207718409	-0.5064280695019974	-0.3434158784065859	-0.574157980789238	-0.7122882365616674	0.42971197283679674	-0.9396076440654375	-0.6561592773523465	-0.5864325105670857	1.0672233912615052	1.0365566540250193	0.9254905929076285	-0.04168208670318734	-1.2184737859673127	-0.45205770639803283	0.34630673505410203	-0.4754683544230313	0.35567139920203106	-0.30479799503720956	-0.5868141279430801	0.7844774725100798	-0.16902849163880454	-0.6679349335120078	-0.5011359869250939	0.7392401970911586	0.8634198978620972	-0.20228567598688915	-1.5311868458216362	-0.7307682114086125	-0.9832598375623428	0.6302387037119058	-0.6658408640502069	-0.4979438469852915	1.5087332089702237	-0.18117332489519536	0.193266029722864	-0.20428212055117476
87.nii.gz	0.5266202966241967	-0.2383102187660297	-0.29792483839190836	-0.2995356768224683	-0.16349907270195835	-0.4228393727178422	-0.06321156451535284	0.7945060921881534	-0.5048841641661298	-0.33453269947515796	0.09792523011386792	0.07087168302596436	-0.511257882778617	-0.6770310932703136	-0.32714163087710163	-0.44178499509030716	-0.521683202649094	0.4685368508305057	-0.5452096540942256	-0.28069012975142044	-0.43785574390625254	0.5241946441895008	0.5365550821731592	0.4607471210422604	0.14616447120868767	-0.35118181002060295	-0.7261992938002534	-0.2749089238508886	0.01859978613398899	-0.3087169113833938	0.19444416797103622	-0.44936620873609756	0.8746974075725253	0.6349510258442955	-0.502959810079689	-0.6839871732523973	-0.06323963787351845	1.1443614942012812	0.639500921235619	-1.3353331685988241	-0.7244365870809989	-0.6557657020248241	0.07312891264529472	-0.49444412706684643	-0.6780719577856139	0.8206164562997943	-0.5932228571111579	0.8562074792127591	0.6248177619642769
88.nii.gz	-0.2982366031672054	-0.5630711056938403	0.0182138689445834	-0.4360025467094193	0.3760618796092201	-0.14641281217163452	-0.9625057657295863	0.3361452320755457	0.08154512844703217	-0.4380231792568816	-0.6690339437036315	0.07014769482338201	-0.07038260844951752	-0.3869795326660692	0.019153238290005193	0.2317515350466995	-0.36858007112896973	1.138793274165835	-0.3395109921287056	-0.10511389849103456	-0.2751749410725186	0.29622277044142903	0.3102442165505893	0.9306154757741197	0.808124551373597	-0.12907087059862524	-0.3529417014828611	-0.3139455204158963	0.22613655459890744	-0.1235140956301804	0.4062628494957387	0.18322519564596637	0.6089199651396721	-0.8296729049651155	-0.056687897298276564	-0.4087915587077114	0.15619666223570686	0.3008033649313955	-0.09370790576467247	-1.1696164145053027	-0.6255901271897956	-0.5260519550577639	0.042809159638799714	-0.043133490611960784	-0.40398314930620405	0.634168453280354	-0.26014424584002344	0.03849947080276116	-0.08634322814881802
89.nii.gz	-0.4602762191378838	-0.48000279187898187	0.05697071380022183	-0.05937417793841368	-0.6697855551436386	-0.07678769268479713	-0.30674246534755284	0.09210875883829708	-0.4899796690254226	-0.017749361184788266	-0.5077374496586863	-0.3444089158081369	-0.26747876296558454	-0.4150545807914011	-0.30305414942874503	-0.30271536846936126	-0.41930707216778645	0.5417122107912492	-0.3829202025277533	-0.25359995433841126	-0.38236011913146983	0.3334762961685969	0.3461812972298026	-0.5322984219011307	0.5163022836023965	-0.16686373445210262	-0.3445826000277992	-0.3611831708739482	-0.07114624914092299	-0.42413004816443484	0.02479067863737751	-0.3129658722659285	-0.0924434576431018	-0.6976432579243658	-0.22804736470728237	-0.3836035683239266	-0.5280740517844699	-0.32379698293265285	-0.02697642392282758	0.5940913581031962	-0.251776741865611	0.31087913503256526	-0.30900225631127654	-0.25066194659885316	-0.38794591740823076	-0.5739682475922188	-0.5057998803355329	-0.21449752046162354	-0.03223791259605458
9.nii.gz	0.6747048249222659	0.25230967665966403	0.0353697946438761	-0.2361542122370811	0.5233963179019405	-0.1735528966231534	0.4286780337363958	0.7172921742946289	-0.06734889267081388	-0.24363179949916722	0.5493208607181713	-0.0556091354950373	-0.2735967028006718	-0.5323093917231302	-0.31413263603577907	-0.23031068372814748	-0.31020511909620213	0.603237342176746	-0.18551092743699002	-0.0008702961295249939	-0.28597567979084687	0.0798884721901506	0.11053388001715676	0.36766641639206377	0.1519708351537093	0.23853572726933503	-0.5039290409693464	-0.35860135393305204	0.29974822313934496	-0.3108428614277693	0.4178111114676949	-0.24235482795542032	1.429935411613079	0.02076301051315267	-0.2618904468549656	-0.5051863369300934	0.6752152014950229	1.4963992435290674	0.15672400144403717	-1.5023296139045674	-0.7648054512061696	-1.0873487523310705	-0.11635630813024318	-0.22727452844316873	-0.5013928449214878	1.2759844158131677	-0.242892636215757	0.42984807994368257	0.16233431766701045
91.nii.gz	0.9718326279786765	0.06447153899967838	-0.4327638925370002	-0.591699895955683	0.23332807398435132	-0.49150954198081725	0.006337699759178002	1.1880471484670825	-0.5493357306681981	-0.5419726277868221	0.31773498472865025	0.4370238967945542	-0.5429941736092465	-0.9274610963483069	-0.5783846447241968	-0.5269392076392945	-0.4056671801420897	-0.14269233331499218	-0.42866521541472585	-0.08589669453473689	-0.2631527249158616	0.4479523554944656	0.43501276702660907	-0.2907679664423618	-0.18990218825883107	-0.504916868428705	-1.120626056372756	0.2597551682959439	-0.2949631598722177	0.8220907522527027	-0.3213332034155234	-0.5229989588986368	0.1715141765073572	-0.07844863270634074	-0.5316463704608425	-0.9496174765421069	-0.6472196694051587	1.9960129221156138	2.106237037600082	-0.8769923128858245	-0.8130351241552283	1.339534963840508	0.34757496816331807	-0.5228765085383246	-0.9448396671392164	1.0186372523132603	-0.913547925683544	2.1706621192018822	2.13230183360844
93.nii.gz	-0.5919806065873816	-0.41885505645107063	0.14874587721575908	0.5819351480759378	-0.8640116398187838	0.30859665747056764	0.2637839988158333	0.026080886318067528	-0.5857844620516692	0.5423412798600366	-0.6036770618975066	-0.4207809149615424	-0.057747195586511056	-0.3601747221103679	-0.21802081185548425	0.040368466667694815	-0.13636994645056968	0.9296081301009766	0.19394111907044279	-0.7057207136024011	-0.596774007289127	-0.4606069355283117	-0.38247524030952246	-2.0602911078549067	-0.27348617197274205	1.1192757657002488	-0.3053656757224906	0.9002200372628848	-0.8317906798412669	0.37443235049684814	-1.0241681588766895	0.026016062085947415	-1.5978557067548336	-1.4993923590332365	-0.07607145100650167	-0.3990009570403657	-0.924009563732725	-0.5123634790591539	0.3270888162952429	1.2565420196576804	-0.0723664027275382	1.0426827986274987	-0.4029684008654797	-0.08541182364882095	-0.39834558912222	-0.8537221286813262	-0.5996926290113689	-0.0635415424986842	0.3081036774457334
94.nii.gz	1.2544918735593582	-1.3942265092982535	-2.4304974761050078	-1.6448639613136018	-1.3499216922983286	-1.7470717416335524	-0.5689720695092964	1.4842917013276704	-1.6356220144306381	-1.6733556378823542	-0.4550794022518649	3.3980630250017043	-1.1340070365847021	-1.0593624820473841	-0.40017032459404794	-0.9949516088675018	-1.0853067057823618	-0.8944741911455644	-1.655950462472114	-1.9829560575413834	-1.1301758914112254	2.0360017933695747	1.927488572680649	1.3912342010142418	-3.441351312466399	-2.7657378168162428	-1.4131301469564506	3.496452006413373	-2.2489209841179494	2.951621516852877	-2.409534631006924	-1.0047018428218037	-2.7590115479421016	-0.9184513653794703	-1.1223973391302726	-1.0808865686300486	-1.0700135260527206	0.6167579211099562	2.1888344809078744	-0.31150521061254055	-0.8217216066272945	2.0153106394098765	3.4430793444686802	-1.1319683471919797	-1.0811936255278063	0.24544966247953656	-1.1640023843745728	1.8935633914915209	2.1856746632304334
95.nii.gz	0.14128146388217325	-0.2210261264911118	-0.5277983236736931	-0.9200240145755019	-0.4659400842955095	-0.5941372188204419	-0.5437198712005924	1.0756406698653134	-0.9652884468431291	-0.7668911290600252	-0.3406103774382696	0.5804995590490967	-0.5492886020814107	-0.7763979604689815	-0.5894172153270076	-0.603012482615275	-0.7030170180421034	0.2709334827451318	-0.8035877848440541	-0.6916946439790053	-0.6699381790012153	0.8569130139264461	0.8425398184943766	0.5838532020628816	0.20044438783471305	-0.8958329509805935	-0.8566122850436987	0.5313901953479557	-0.5829613301701628	0.9483063020974122	-0.4745522073831272	-0.6232378038156896	-0.004043974060398252	-1.3689997716171174	-0.5815317847620627	-0.7317580570417255	-0.38687439163471266	0.7507587069929404	0.5577874020168921	-0.7819799804839301	-0.6397885559960542	-0.25015140757902865	0.5148266273195274	-0.5671306825026684	-0.7280346031747175	0.49431791004385406	-0.6951378026955057	0.5734314236197972	0.5547250524557955
97.nii.gz	-1.495146577642166	-1.0993270398975536	0.050413600771477406	0.4621146177880343	-1.0914868656179575	0.10924108165848716	-1.3365618902524978	-0.9091206604316354	-0.21046072034285573	0.38767302798616626	-1.4985007021106989	-0.27222973136244727	-0.1871449982609197	0.38828056804188477	-0.4349192410794482	-0.18697678521409827	-0.3695811565532541	0.8222174631277883	-0.22799250544971467	-0.18036342226315524	-0.37221602790294045	0.10605110240391781	0.1414537000518512	0.43840469757835615	0.5457489088809249	0.2635437286315543	0.5769687831008826	-0.2800330713921095	-0.11758687839731878	-0.2170227489484314	-0.0653723266110894	-0.20895108926931547	-0.432756313490163	-0.9159957646935097	-0.17118366461387888	0.390449108156276	-0.12742676490733557	-0.7849911408452381	-0.859718119391208	1.0823190394776665	0.5577184905772632	-0.5161901585394894	-0.2514939863566442	-0.1868352340602106	0.38817738865261003	-0.9099800791067891	0.1551959357518986	-0.8504378739420351	-0.867221313081867
98.nii.gz	0.4993785946830408	-0.04126172396261125	-0.047164142066809925	-0.42726809178369207	-0.5624861056404198	-0.12423198023562926	0.7863992895613364	-0.679460522801273	-0.033797842040867145	-0.35592503780889617	0.43485165951773824	0.11544900837024875	-0.06252204823440911	0.3002133831342936	-0.2083767267136856	-0.45781344945962316	-0.28422959682006504	-1.0825973592426636	-0.20851806971396225	-0.027515493691187214	-0.20581739089497098	0.1345275204774832	0.15768496582480876	0.24350602048995168	-1.2910750933797133	0.09456806288690255	0.5264472021564321	0.07866401846544813	-0.36227735685987744	0.08400922431787396	-0.4181631074929891	-0.4447106645633443	0.004364343607779901	-1.434961189655206	-0.02605596736457034	0.3072684499828109	0.8622013933740299	-0.2480597282590458	-0.5047450756564498	-0.7838376859110903	-0.2933789105669902	-0.9008582850122314	0.05131764530071957	0.0027347870890729485	0.29978818067387264	0.46565956847731865	0.636679693932184	-0.3670314589085604	-0.5063610712564729
99.nii.gz	-0.7405250598255729	-0.8964915374204538	-0.35530245113672965	-0.18951315842380417	-1.1089076270860196	-0.30660428698566056	-1.027653359268253	0.5204457065522252	-0.9948428142276362	-0.11152626505082118	-1.194406401113359	-0.06366624266823188	-0.4828407108473748	-0.9257281730218925	-0.36359779149256877	-0.5876579834203677	-0.4501861277090856	-0.5492617914685526	-0.42751339313381154	-1.22103311022493	-0.6635122613288235	0.37817376216334303	0.3967270617289491	-1.2080484715340107	-2.315907475508437	-0.16359122459280406	-1.184699082262561	1.8907827378887894	-1.281278123076133	1.0776152150192817	-1.6028935818942016	-0.5778158179656677	-0.6838724524551154	-1.7099123626239567	-0.5005677647138818	-0.8658517170904539	-0.9894805624246366	0.22108103729494277	2.1235230765495383	1.5189412849350956	-0.45360859227789957	4.093930967160438	-0.025600926673478974	-0.5146349363950616	-0.8666168288276993	-0.6709985720041904	-1.0250774876623048	1.2595392206405736	2.125316337432004
[truncated: 795 more columns]
