# Supplementary material for: Radiomics machine learning based on asymmetrically prominent cortical and deep medullary veins combined with clinical features to predict prognosis in acute ischemic stroke: a retrospective study
Source: PeerJ. 2025 Jun 6;13:e19469. doi: 10.7717/peerj.19469 (PMC12147764; doi:10.7717/peerj.19469)
Supplement: Supplemental Information 2 [file peerj-13-19469-s002.zip › features/DMV_rad_features_correlation.csv]

ID	log_sigma_2_0_mm_3D_firstorder_10Percentile_DMV	log_sigma_2_0_mm_3D_firstorder_90Percentile_DMV	log_sigma_2_0_mm_3D_firstorder_Maximum_DMV	log_sigma_2_0_mm_3D_firstorder_Range_DMV	log_sigma_2_0_mm_3D_firstorder_RootMeanSquared_DMV	log_sigma_2_0_mm_3D_glcm_ClusterProminence_DMV	log_sigma_2_0_mm_3D_glcm_Correlation_DMV	log_sigma_2_0_mm_3D_glcm_Idn_DMV	log_sigma_2_0_mm_3D_glcm_Imc2_DMV	log_sigma_2_0_mm_3D_glcm_InverseVariance_DMV	log_sigma_2_0_mm_3D_glcm_MaximumProbability_DMV	log_sigma_2_0_mm_3D_gldm_LargeDependenceHighGrayLevelEmphasis_DMV	log_sigma_2_0_mm_3D_gldm_SmallDependenceLowGrayLevelEmphasis_DMV	log_sigma_2_0_mm_3D_glszm_LargeAreaLowGrayLevelEmphasis_DMV	log_sigma_2_0_mm_3D_glszm_SmallAreaEmphasis_DMV	log_sigma_2_0_mm_3D_glszm_SmallAreaHighGrayLevelEmphasis_DMV	log_sigma_2_0_mm_3D_glszm_SmallAreaLowGrayLevelEmphasis_DMV	log_sigma_2_0_mm_3D_ngtdm_Busyness_DMV	log_sigma_2_0_mm_3D_ngtdm_Contrast_DMV	log_sigma_2_0_mm_3D_ngtdm_Strength_DMV	log_sigma_3_0_mm_3D_glcm_ClusterProminence_DMV	log_sigma_3_0_mm_3D_glcm_ClusterShade_DMV	log_sigma_3_0_mm_3D_glcm_Correlation_DMV	log_sigma_3_0_mm_3D_glcm_Imc2_DMV	log_sigma_3_0_mm_3D_glcm_InverseVariance_DMV	log_sigma_3_0_mm_3D_glrlm_LongRunHighGrayLevelEmphasis_DMV	log_sigma_3_0_mm_3D_glszm_LowGrayLevelZoneEmphasis_DMV	log_sigma_3_0_mm_3D_glszm_SmallAreaLowGrayLevelEmphasis_DMV	log_sigma_3_0_mm_3D_ngtdm_Busyness_DMV	log_sigma_4_0_mm_3D_firstorder_Maximum_DMV	log_sigma_4_0_mm_3D_glcm_Correlation_DMV	log_sigma_4_0_mm_3D_glcm_Idmn_DMV	log_sigma_4_0_mm_3D_glcm_Idn_DMV	log_sigma_4_0_mm_3D_glcm_InverseVariance_DMV	log_sigma_4_0_mm_3D_glcm_MaximumProbability_DMV	log_sigma_4_0_mm_3D_glszm_LargeAreaHighGrayLevelEmphasis_DMV	log_sigma_4_0_mm_3D_glszm_LargeAreaLowGrayLevelEmphasis_DMV	log_sigma_4_0_mm_3D_glszm_LowGrayLevelZoneEmphasis_DMV	log_sigma_4_0_mm_3D_glszm_SmallAreaLowGrayLevelEmphasis_DMV	log_sigma_4_0_mm_3D_ngtdm_Busyness_DMV	log_sigma_4_0_mm_3D_ngtdm_Strength_DMV	log_sigma_5_0_mm_3D_firstorder_10Percentile_DMV	log_sigma_5_0_mm_3D_firstorder_Minimum_DMV	log_sigma_5_0_mm_3D_glcm_Correlation_DMV	log_sigma_5_0_mm_3D_glcm_Imc2_DMV	log_sigma_5_0_mm_3D_glcm_InverseVariance_DMV	log_sigma_5_0_mm_3D_gldm_LargeDependenceHighGrayLevelEmphasis_DMV	log_sigma_5_0_mm_3D_gldm_LargeDependenceLowGrayLevelEmphasis_DMV	log_sigma_5_0_mm_3D_glszm_GrayLevelNonUniformityNormalized_DMV
1.nii.gz	0.9347299752609025	-0.01208182920997884	-0.471229752533622	-0.5218854381579087	0.46555002311595817	-0.34064625325196385	-0.09731437329237251	0.0017298104613950142	-0.33166507735858647	-0.004082195466493181	0.1156562800849077	0.2959147256355911	-0.8449425339351405	-0.23480168677189756	-1.4559048256962546	-0.5365690204034885	-0.6095534143598369	-0.354418056572809	-0.47750212593336405	-0.3977947213780828	-0.3726785260530873	0.34929363830204657	0.12672605588991404	0.4187269043015052	0.5167210689905163	-0.20022937043986355	0.23036010571277568	0.2533291936833933	-0.276898367371187	0.28926948367232275	0.3893906762008227	-0.47582412738720736	-1.6577363355823496	1.2277392127173274	-1.2148493921798753	-0.1335310806781948	-0.31417460972183	-0.48396104522260036	-0.7335799862714991	-0.5302854853547821	-0.10020997592266881	0.0045964195025124865	-0.1904900229112631	0.5845503254833314	0.6280728890135512	1.3389350339509931	0.2523938065256001	-0.37483805247059887	-0.6496526941271681
10.nii.gz	1.371723213372138	-0.036549725413872865	-0.6272951816153962	-0.9367460889602014	0.7644171973072883	-0.7382845545694401	-1.8385663340400462	-0.1196464630696394	-1.6982135236710154	-0.047851632619077135	0.35781326288946114	-0.3694994630573757	-0.2515395816204634	-0.33014667655330526	-0.4087518762798284	-0.5733357803633893	-0.032629332215432356	-0.32933676677521406	-0.28331414225265594	-0.39762299448899235	-0.5527766332331009	-0.05679857624010969	-1.022540380674116	-0.6586394550659687	-0.5930810855512033	-0.5466322660341084	0.3323633260035545	1.318975395828715	-0.36607745972598454	-0.5903191506810453	-1.6969220268505978	-2.042767492906078	-1.166582597287104	-0.36150242139879174	0.396372610287735	-0.39653546370375703	-0.321098828154151	0.36294825759111543	1.0848186896857248	-0.15648909403728367	-0.5722509749563376	0.8194168689689308	1.2091814731336408	-1.34453657882677	-0.9789131934768085	0.07297518887386631	-0.5484617034588629	-0.11112903814527707	0.7618275772305643
100.nii.gz	-0.6823696529429429	0.21155931081020682	-0.34280869155146004	0.3855584075467877	-0.08448498108973702	-0.06445164254560075	0.6991708269829343	-0.417291629778486	0.43384780476286783	0.7641788491763816	-0.9372373568678709	1.7576035850684675	-1.1120299747543412	-0.36374347549709374	-0.713710637876343	0.21396631573423477	-1.1860999410703337	-0.39119140711045525	0.7613393151054123	-0.3258839344088562	0.21661003759833072	-0.9466710946291211	0.6619416121661116	0.5884866343577947	1.2614921683269644	1.8795711127536041	-0.9396331831556876	-1.0062239204247527	-0.6834458780411612	-0.1667661913287467	0.8832040232250529	0.11016857712911186	-1.0094989907189935	1.188685485854136	-1.496745071361489	0.7960708099652918	-0.2929822312222143	-0.0679692042251024	-0.1522126873600769	-0.522498750661665	-0.15718504347426274	-1.683232048139726	-1.469797358254786	0.9681075008224874	0.8129544780498796	1.1809183483089245	2.138098199550969	-0.48967370501858803	-1.4407877818009414
101.nii.gz	-1.8098496181762298	-0.1694173479943834	-0.11157734832114088	0.6959823459001738	-1.5000795644075533	0.08348281504719873	0.9057098456284078	0.22523777802840858	0.817420992145632	0.5192493947999921	-1.256430140386023	1.198011855647669	-1.033275284153602	-0.37605982119656234	-0.6236479734293119	0.5287761352718988	-1.0010393374466318	-0.6186469684104375	0.18521065503597894	0.02323754369546372	0.41439609064447036	0.9701856133498721	1.0795886452597576	0.8459236782545764	1.2778364325575813	0.7479349728939528	-0.7086669507269799	-0.8038342200039548	-0.4814150794797586	0.4214476993768277	0.9590010325901182	0.6416994770037953	-0.46271840061120495	1.4183192203500465	-1.527667415143454	0.31978387746923603	-0.26549829636925204	-0.5985644669774606	-0.820181399525369	-0.4822182581679781	0.09393763065804484	-1.253757335593959	-1.5781920522298847	0.8818913073792854	0.7440615146086615	1.156183683616789	0.876826983684635	-0.6281147934401985	-1.3480238030026475
102.nii.gz	-0.06053800564994505	-0.9017938883632001	-0.9764632728829574	-0.6065924394856888	-0.6293362121295225	-0.2919408866051088	-1.7739691367173422	-0.18319722303902075	-0.9378275250182851	-0.17854944941074244	1.4899239992550148	-0.7147419195303688	0.8090232490362679	-0.40087410459482453	0.3413590776372192	-0.3921074580154363	0.536328247149329	-0.7272444305131398	-0.1884864008247801	0.003304444294389824	-0.38914265164263134	-0.15869119543502547	-1.6879702016856235	-0.956506719592866	-0.4150314054053578	-0.6820164092946485	0.501806812628123	0.5620430104524293	-0.5942931023717797	-1.4277541847031074	-0.23689187550437057	-0.07102453259892068	0.3319349074973442	-0.6414938193412612	1.4913850250379748	-0.6539595355996735	-0.40020560249049647	-0.5106088026534934	-0.0792897743886275	-0.7184697492728931	0.13535861115887443	-0.0530487863177259	0.15973911304631935	0.19190603206111148	0.32168284853330786	-0.1865984646528916	-0.5791091692027832	-0.6997462822920638	0.3028670585239031
103.nii.gz	-0.3947300306897154	0.762597172547398	0.6229757034928043	1.1024783733460919	0.591445010306058	0.5385233920080864	0.9188275253172336	0.3696180761821463	0.569017327232743	0.6160226861134448	-0.7977121224730886	2.5485408374350755	-1.2280839563434425	-0.41988947937045334	-0.07634871159107097	0.5714000307140239	-0.9672788064460406	-0.5760704620521654	-0.14123265522872133	-0.09385788832058974	1.5290525044560035	-2.337645037417262	1.5498063171809888	1.0213525694268908	0.9916670661458339	1.6451896912916897	-0.8595684530772704	-0.8521661018252455	-0.6436717268423088	1.8784695149410335	2.1378582305501617	1.3723059063719683	0.6511901312582438	1.089740378607439	-1.71850364660605	1.7487391624031576	-0.3630151975810564	-0.7804054889654116	-1.0893484732459673	-0.8307722969361366	0.9167907523861812	-2.072254666556985	-1.6384606066268759	1.5781716957845273	1.1008847795601417	1.6288586977330457	2.5948584655704816	-0.4316332033600159	-1.961265946089465
104.nii.gz	0.5879675798972894	-0.6210920078120425	-0.2732366146273589	-1.1025262926863264	-0.22329736131468952	-0.6985839570722484	0.3060237937518808	0.3433018650448307	-0.2622761136766569	-1.0661352953815006	0.3898849949815872	-0.7183929207513852	0.6527594390042334	2.697329175394582	-0.6391402595458431	-0.8715879930581473	2.089160524642751	2.555111781387797	-0.5759485757521101	-0.9273152567885323	-0.5383152434540848	0.2899303036864024	-0.010795219892914522	-0.1744853834956842	-0.9903000382038248	-0.9858653891472069	3.0990834989078992	1.1527797438767695	4.012695463116474	-0.4585686986116279	-0.10150563238697284	-1.2180763666238015	-0.26725717209022	-0.7996068008790174	0.5538795981064454	-0.2893327479907583	1.7143812339118647	0.8947556009954121	0.6356087484315351	2.34921943459181	-1.0075623991783502	0.628162348107183	1.1458383562454255	0.19543495334176691	0.11179223110160716	-1.1672651633529472	-0.5760185020888527	1.7324518794669195	0.9720325326934146
105.nii.gz	1.7509933371172821	0.7548092994565795	0.1440931284684066	-0.7361830438384194	1.8899976594129675	-0.34433576760705836	0.19572345452602474	0.08913718014496924	-0.06782651272776179	-0.7094449202334248	0.26889034963027797	-0.4616478046777867	-0.04185693276084557	0.5887881861327414	-1.2647156862656088	-0.8112030513909754	0.9312762906775618	0.7902895728154162	-0.01768624261718229	-0.7714505122101808	-0.4555126791707273	0.4109605315698053	0.06427546183724142	0.1310469295466308	-1.0220586034103194	0.14678256562643927	-0.29503152411647965	-0.18991603918264213	-0.3066344971480554	0.7960721591518165	-0.07933171092872365	0.07415388473482891	0.09186201478434733	-0.2230114952300928	0.026702124073068875	0.3990636986865154	-0.20849473788074968	0.07819983213509434	0.5828530712923697	-0.338278579662955	-0.4352831858601787	1.5184128726855355	0.773989407343528	0.3379901688571639	0.3922011580976633	-0.18298728140309445	0.5576037672205257	-0.4763494549989083	-0.6760561432195594
106.nii.gz	0.07060747961249364	-1.3543514664900176	-1.0746182635748192	-1.0087711926483063	-0.8483804763102016	-0.7528514607216831	-1.0431610572301557	1.530057508102123	-1.5901869522407415	-2.078523953300183	2.01348475509655	-0.36074895224501974	0.23214418094840705	2.2212406189391887	-1.0825500646721917	-0.9053430657295047	2.0703155993737044	0.7193295541826035	-1.087052076518133	-0.8727142771304397	-0.5655662245394104	-0.01280657144160264	-0.10454764523888652	-0.15860460619325994	-1.3451220785385412	-0.5014815896179763	0.5550213906757964	0.6179433872837926	0.6518651501149577	-1.203979259862748	-0.30624532589265346	-1.3619710084893573	-0.31961316426623737	-0.8268200602288103	-0.1094545432283699	-0.38441472343049654	1.8282538512091981	0.9272020065986784	0.7150788045744088	2.1483720475086305	-0.9696641990951314	-0.11889372189119411	0.5556802372172797	-0.17583966180615274	-0.2683981823731913	-0.7033497056691728	-0.6447716281580771	2.8645379232723323	1.1358037494956978
108.nii.gz	0.92952079195032	0.6172261581393099	0.33093410636453585	0.2979026012338655	1.181431910421593	-0.22021496806510485	1.0710104615333662	1.8007775716699101	0.7317061263086629	-0.6740771686439321	-0.23782849770288572	2.9416636335190556	-1.3372954059739102	0.102205572832611	-1.3202154743717085	-0.036695991471685084	-1.1707300945402894	0.10571268605653268	-1.1287059111999354	-0.5910994518382744	-0.28901866944234395	0.5592777456323854	0.7713307343686823	0.5835874470657977	-0.12547580442010337	0.47112432309814384	-0.6262440829873974	-1.084364318559919	0.8587515113956571	1.212629966332717	0.8039701868577134	1.1390176949626725	1.3949487828002867	-0.43180179437066746	-0.6478599090410387	2.684211976850205	0.38706953803530364	-0.6793755412938265	-1.056483185188851	0.2878256115622763	-0.7013169395165217	0.9442104263228281	0.11382770465476637	0.58683767122434	0.5554522495864382	-0.32774246072032687	2.293918032279607	-0.29364204656631127	-0.23323281487812914
11.nii.gz	0.9644911721324889	-0.09713473678154103	-0.29884207815210717	-0.7389371633386752	0.5144062486443407	-0.3534083880361489	0.46879389850263464	0.656260732425217	0.013780626692549716	-0.7950275404662321	0.48868324128202795	1.3582570282815032	-1.233100823361131	2.6378880466341754	-2.580201791734536	-0.916603657701755	-0.9533238217417397	2.9462071964368377	-0.5843112474723637	-1.0490247307966778	-0.41291974684806754	0.5252762199171104	0.643809052779695	0.4410025034039439	-1.0476469773609745	0.1833445640827979	-0.060262896736842056	-0.4487169887370637	1.3133685010909166	0.83450688767303	0.7489380826426157	0.9844655422618065	1.8608106706868044	-1.286677195057304	-0.017933609271506563	5.4372193530852595	3.6101044020078863	-0.1952728145863968	-0.8758843743588887	0.7783636698071003	-0.8442741648115702	1.3206250095186014	1.0384447774498844	0.6766490921844045	0.5495830480003284	-0.9378928055570924	1.7867964032609882	2.6400043829054676	0.47138958432934036
111.nii.gz	0.23482974312191224	0.08279917300467741	-0.05876754008253048	-0.6411480055001676	0.06627349741817265	-0.4489722964333505	1.2093775311892756	0.23688138223949798	0.8547342320410404	0.17424439988176144	-0.4734242639366968	-0.4232528347113001	-0.47415690191350973	0.3140661180839778	-1.404268065515995	-0.6781053664253331	-0.30345617085549526	0.08662669915155623	-0.29115662623311805	-0.42669313162570244	-0.13924603965899038	0.2060870789686909	1.0313339525943135	0.7604458904640834	0.658664202559331	-0.3350509464574551	0.15513539750207636	-0.37106261077077796	-0.2275439462932017	-0.25207285193255385	1.3218929473116028	0.19884496959644135	-0.04399522854845876	0.1047811913000153	-0.5830098191461637	-0.17625214429014352	-0.1722145587745971	-0.2571665567542414	-0.7036578055157942	-0.2860926771154338	-0.30218527373023346	-0.43378379162787245	0.15924221714899392	1.0566658704213236	0.6796172473894314	-0.26397957249657017	-0.2005438562397188	0.6048918337499494	-0.6487668972331134
112.nii.gz	-0.4358564324312269	1.4057438580184152	0.5215362442454252	1.020214752246207	0.7461795025155501	0.1945800404590798	0.7457059574515728	-0.9114868976437465	0.9767339756526217	0.9328432904025343	-1.1113835309610134	0.4921251316338126	-0.5800708281107481	-0.47094442574851764	0.7703960580990613	1.1021041710428878	-0.7558115445346949	-0.9110064248868911	1.2672982882825328	1.05982347287538	0.2262974559444172	0.022302960731266766	0.3818292566480982	0.641271664615277	1.4928169002947973	0.4260831420726966	-0.6086186252151884	-0.5011470686848736	-0.7173857913189032	0.6098430253801427	0.17166571169168607	-0.4682273135462772	-2.558648817674556	2.2437350299813996	-1.4239241687373387	-0.352339377921421	-0.40169679452630536	-0.7835293586212531	-0.8194329223535488	-0.8104278382109635	0.8887230600963865	-1.365077831801169	-1.3704056108664187	0.23040876675798352	0.5428181843319807	2.157270682879478	0.6211650453736799	-0.7833186221678404	-1.4078116594778876
113.nii.gz	0.8404689013635359	0.6169618677255512	2.3433238874095874	0.7932073465951399	0.7995301533394003	2.491316582808264	2.014752164905554	1.446672076349691	1.156158556262358	-0.12206738311467284	-0.33682822414822294	-0.6529773931046361	0.01608328489583106	0.8358257942948566	-1.119491800801441	-0.5265658252324533	0.032153133863011475	-0.5356830549725666	-0.6718931472367606	2.2125990390461276	-0.1619158487266318	0.5698813607386556	1.0182026720745574	0.7281381450480857	0.04638876011082928	-0.3713889360837728	-0.13077008160294626	-0.35189694512887254	-0.4010855495934859	1.201073761402368	1.4241134005360583	0.7016290283251758	0.8335253638871957	-0.525380288789146	-0.728407222926816	-0.256748955814429	0.3331492282880106	0.0012799379418725215	-0.33106829157958473	-0.43696972444100873	0.040596481519740484	0.7803273900134908	0.5360743993714918	1.1392767631555636	0.8112088015943838	-0.4707262394012881	0.18051256079306477	0.07218906941915226	-0.7185041582710459
114.nii.gz	-0.24521530559143895	0.044624158606911324	-0.45704924836613536	-0.5573187956238022	0.03435444725252205	-0.3437748007788567	-3.2524622332245356	-0.6974810384357684	-2.222771309970716	0.40720652039081123	0.7461111771848576	-1.0227233465053172	2.2581241639164484	-0.40423635763841187	0.46518032452538277	-0.5496636177474757	0.956824890538584	-0.6592227961327799	1.211690147023067	0.2851787393879057	-0.2901929735931378	0.05624930520227282	0.8611340992333534	-0.9912843972238559	-1.8331141919286833	-0.09876157632795012	-0.428073306065704	-0.27662913332360234	-1.0115631988431364	0.14406055085180602	-2.5992895711928306	0.49881086441956657	0.2566671372661245	0.10478230609977873	0.9118656092252709	-0.6167577699283924	-0.40837803017561125	-0.27639220676887266	-0.40209237647428653	-1.0165962463815053	2.8635787300184754	0.2619832632929889	-0.08415919664475195	0.6552030157889677	-0.7908824853306041	-1.1618188985096904	-0.37947988778814606	-0.61664365521629	-0.08287171798038803
115.nii.gz	0.09481677035966488	-0.4403127733633564	-0.47731681608550713	-0.6842609761651844	-0.22910910925828865	-0.5687360236626238	-0.6103831447397181	-0.8711796633514906	-0.007470176482107923	-0.08647431954412273	-0.072717229423625	-0.7045851871691127	0.7180524767698514	-0.21732163412134595	0.1941523494186593	-0.5019484614150863	0.42628936557123503	0.6111996895787498	-0.05125205317297062	-0.76349678089226	-0.504335215588744	-0.005925406686202071	-0.6696617827117154	-0.2557748113577831	-0.6398384891455908	-0.44801780844315847	-0.18863174876382394	-0.30905585550334924	-0.18638250430569545	-0.25833704376128414	-0.6960052692788972	0.34119095135320576	0.5931887505832477	-0.6089196050823285	0.6304570809848538	-0.4036436743568882	-0.06333485584872127	0.3489292279317277	0.49245428917775236	0.00787975431166999	-0.5817946303117413	0.24937772350665796	0.4782517141959541	-0.34738882190607207	-0.46845674422827654	-0.9250872205115349	-0.5537888953928329	0.27653712908615646	0.9448731434747941
121.nii.gz	-1.3629851867712757	-1.1996137858910116	-0.8799866400672295	-0.5623030674454316	-1.7665441652254756	-0.608453895622797	-0.09064724776770156	-0.6608623792510949	-0.8090649073790503	0.7747993879240053	0.580747304919436	-0.897018073846798	1.8221401807693645	-0.5443189091762809	1.0124545737546502	-0.3905175981506533	0.9609504507182224	-0.00974624776948429	0.13079595867696775	-0.5010090852618864	-0.3581621711002015	0.7676139114003989	-2.896927922367804	-0.025712234170597544	0.8168585538476434	-0.7199973156557102	-0.028860349197299292	0.3384255813200502	-0.2259251336875985	-0.9327102335607556	-0.040337996907264854	-0.15050159479950784	-0.25533800786329675	-0.0023123890336289323	1.0759530811612799	-0.6257660701172459	-0.6268163208893028	0.44179782022762487	1.3582419472358267	0.2946085330475523	-0.3657679525725711	-0.49017749204624095	-0.07535656231541456	-3.460870595203859	-0.5533559181436181	0.8456581587945722	-0.8067259741828748	0.1514271633412873	0.6480677490412118
122.nii.gz	0.06905508189141517	-1.0939454366586927	-0.8157081676136444	-0.8221710504896509	-1.2651584175282449	-0.3690684826320473	0.17616843907376623	0.559591689262369	-0.2182062647707389	-1.2796983332279408	0.6119614496624267	-0.8938045328475618	1.313413806707654	-0.08642932634015296	-0.06550105478922724	-0.7264946846048977	1.3742524381159182	2.2010845834863852	-0.6123320330890266	-0.9945938377978518	-0.4739593167112904	0.42157364095050814	-0.48585567850833605	-0.4981585126117252	-1.0226387591029757	-1.1447313775613628	1.228063998374675	1.366845415568867	2.7219463319331507	-0.4655651324966004	-0.6805237824662956	-0.8663763002762686	-0.12818399325305713	-0.7854117958674627	0.7003337504123003	-0.800102668029615	-0.027399181206396873	1.3467710012555274	1.7259494498451053	3.1434356231650877	-0.9595509564127939	0.45939786074163463	0.6211988453023869	-0.8022263555181681	-0.6092775537347483	-0.5299369927972266	-0.8392011028928584	-0.3578693560667808	0.9964441089841056
124.nii.gz	-1.140231543512514	-1.254793931603396	-1.337468740408508	-0.9061960297783634	-1.333631015676187	-0.6154259791227297	-0.5987085811011833	-0.34798479616322153	-0.2646733521784316	-1.0549394206795268	1.0679568400296215	-0.7523655814758355	2.0592147656665416	-0.5645795805870822	0.9806920084659713	-0.4759411038253265	1.3126988862289575	1.1209416090003679	0.6539229246695614	-0.9336959033576018	-0.5187573350589357	-0.12430866768424141	-0.027329582183499394	-0.009321350660005787	-0.8109091853548912	-0.670679424122046	-0.04359214066143255	0.27742707846840137	0.30082737243916785	-1.6363458956675834	-0.7319873772413448	-1.4114532190583442	-0.48525840963218664	-0.6898162344489239	0.6737216436241075	-0.5395114163982917	-0.48889348875365213	0.7519582106328574	1.702954771981814	1.5380683957910266	-0.9770063799266774	-0.6227538351145807	-0.019359953492937888	-1.280605385184667	-0.9258270981677725	-0.44183590211433776	-0.7974216711459627	-0.022251022109601188	0.7267283280770891
125.nii.gz	0.6527194513618677	-0.6444074371548397	-0.15479816703308757	-0.46413234066080533	-0.26933295119568235	-0.5644265256677824	0.09613278386780925	0.2939984067156778	-0.17319681024082345	-0.5183080464036706	0.7169173364518427	-0.8164267044528843	1.2542353421327053	-0.5032759908084338	0.9943922831246689	-0.5161725106129144	0.6812763513733137	1.3553786324645911	-0.8888479839524523	-0.8863173533185167	-0.31763048564724083	1.0452424668363671	0.41967242211558137	-0.05371736076229311	-1.0946402321813324	-0.5778381963201968	-0.4750807553837608	-0.186186897620005	-0.0768526294096423	1.0825989281001118	0.6197526177788477	1.4474292166796185	1.9451876205512009	-1.1579714040033804	0.8676504025917996	-0.5261137454648745	-0.6295315989930454	-0.3722215289176237	0.026488229252903686	-0.16346620599188696	-0.14863166821643825	0.7120010464367144	0.7084363485995051	0.7486678438108054	0.25876519097530026	-1.4435683002761586	-0.6551403228802373	-0.6802464595084236	1.1689329085938038
126.nii.gz	0.18398314575849453	-1.1455727746437927	-0.7132134395473374	-0.5095811237637881	-1.0649104934050047	-0.36469992563919856	-0.5526606550127632	-0.1058352002799562	-0.8172107140312185	-0.23094370890732588	0.3308464849190258	-0.7628866405936165	0.10927045008598417	-0.38595006699954104	0.46728944670148975	-0.3446462561115459	-0.26601714625948053	0.8848444293286136	-0.7636517474563095	-0.8650256763500007	-0.4819439229267139	0.3388442634355215	-0.983359230153392	-0.8776514529031101	-0.7657114092997875	-1.1488329628338074	1.201220369303734	1.1599301001865276	1.9130917453166927	-0.7906331501547841	-0.7660924380069807	-0.10315917289784879	1.0442888729575766	-1.3690408291912013	1.8301718765374	-0.8113409032211726	-0.06717529874812145	1.3141390461602698	1.5211663270632334	2.048295206851139	-0.8954950733263821	0.3471735200986395	0.7281790041981591	-0.48976882300994584	-0.5117601415365945	-1.5190857147134986	-1.01978527135741	0.4713610726457472	0.9874202181540497
13.nii.gz	0.7839780337587233	-0.7776338676143192	-0.9727335688865345	-1.0349371782930556	-0.02384746694635373	-0.3761230425862563	-0.18902446004539436	0.46803857855927605	-0.4904937768519094	-1.2320613926072876	1.2242431046366853	-0.21570931312287536	-0.04159946088243072	0.3106555120752463	-1.4494383663539692	-0.9128676425567767	1.3743976550907588	0.12281011642567245	-0.7358589074928202	-0.7356702069888807	-0.4627126515031716	0.16468953578999457	-0.17099609067027552	-0.11424360540264321	-0.8746893090594046	-0.2937536120106792	0.34280246922721896	0.2792109792256943	-0.3295248088229093	-1.0018789805868493	0.26354146264728695	0.1825432885092716	0.9401509200876899	-1.0562319370651552	0.356801888863907	0.20953614082219377	-0.02574997916159318	0.3027025665225173	0.1041669864355543	-0.41745517225207585	-0.4118049096744059	0.3043477143045194	0.5309645991461914	0.47530601470534645	0.39112559944726527	-1.132909419003433	-0.09668460283349585	0.12976037155772452	0.58926107193657
130.nii.gz	0.7910991314644571	-1.0023490902736354	-0.9195478199628935	-1.1578300387020695	-0.44055125421544145	-0.3845428608393987	-0.2625887244531424	0.7517461371019196	-0.5003206084400889	-1.4532290412364623	1.302389390158632	-0.8211259162238659	0.8203050543540976	-0.2814108206724671	0.8049703913519294	-0.6098829499355858	0.7997273619139017	1.4314436113181275	-1.1275386164330194	-0.9729614883946015	-0.49861451948387825	0.35034523596019973	-0.9490957578043644	-0.8249287911991192	-1.328176793788614	-1.3088113377739967	2.783974027711925	4.268350253469915	3.8727541527443488	-0.4527549770096847	0.1286083524641666	-0.09451592964257846	1.818959401227501	-2.0196408018413403	1.9382776622026732	-0.8080692930764715	0.2270140314746192	2.9086731230230938	3.5280450797387806	2.707580816368325	-0.9602631319042392	0.7077638152252196	1.195436566842353	0.13139175928311986	-0.031081552045258018	-1.2108634597613934	-1.0505358585996463	1.4590483938041652	0.7406392051696139
135.nii.gz	0.4739654795256275	-0.22934735157939234	-0.9231567618891496	-1.0943945687975603	0.1750765739176456	-0.36883668886291443	-0.14362695182529475	-0.8680159546183948	0.17694300875783528	-0.011162449103553641	0.3097880337651915	-0.8752757928630723	1.301633950584511	-0.3253188543129735	0.20384256325021025	-0.5755218121483167	1.2075145134202265	-0.2264428120741385	1.0705055825171126	-0.4940914785731158	-0.4676189925212366	0.22014619853528836	-0.9944341026779627	0.043994796356335034	0.007943854066706925	-1.010394953322265	0.8094679406238733	0.8691312581903247	-0.10057194500679967	-1.3184218117987188	-0.2248253703059207	-1.68972788715546	-0.26555210750209823	-1.1037918549391306	0.4286024331810165	-0.7349248372367063	-0.19087800579831798	1.2008183233431284	1.9333255492486	0.03511412885370491	-0.6427329733607374	0.5892092913823453	0.9160151552358466	-0.9456271234862517	-0.7376580968940156	-1.1644903145479586	-0.9439156314802988	0.24402944741156027	1.3677260880197595
137.nii.gz	-0.12351429066234715	-0.9673695232381194	-0.6598319946043019	-0.2974484278658096	-0.9913379940679009	-0.31518837052978754	0.4534161030923877	0.6335974634135342	0.470496964447883	0.08040196436424495	-0.11283522520759283	-0.06320566910049306	-0.6788078575898714	-0.31153629087207846	-0.46090673565013807	-0.26583101147073657	-0.527533452539404	-0.4552549327261647	-1.0060090904221837	-0.23904939078731627	-0.3018232293968228	0.3772770623357772	0.5127851178066336	0.5254770486543177	-0.4464916717315169	0.4643675407176358	-0.6853436707453174	-0.6362764577556462	-0.5758873393423826	-0.5145251525270004	0.507196687151388	0.47633238089991625	0.4123933046202671	-0.12816014547619725	0.5045560141220203	-0.22228733418342173	-0.31561540211404887	-0.6929519686839853	-0.7776348385133056	-0.27796859696007925	-0.30136413920293215	-0.4338505022730376	-0.08285868485522145	0.4017163387751087	0.2695812403818024	0.2962460075585658	-0.5677969874713723	-0.07332245237641546	-0.30617705109807714
138.nii.gz	-1.2421052692489405	-0.347012322762183	-0.255498799510142	-0.1620330782856762	-1.3715417011294997	-0.0983198132577875	0.7404465534056056	-2.0962326346916296	0.8530741955726462	0.8166786043960387	-0.9308471413477636	-0.6510725204758394	0.9871484060962242	-0.30985982512447113	0.30275476565934006	-0.3196955047938775	0.6232879664684993	0.11917956078772156	1.5021051922506445	-0.5259144619812828	-0.37663024838913783	0.37041495241298733	0.13597429217476842	0.34020776125297514	0.12707442005621275	-0.741297913531566	0.15142796394534366	0.5909702392779075	0.5051625137136483	-0.9692037608379453	-1.1903014576776334	-1.1027506962401914	-1.7142563031192386	0.6215459392383359	-0.41837013581756155	-0.7153262559765353	-0.09929549893249548	1.1150832038040324	1.5396407140651305	0.17599493358900176	-0.4000768541608663	-1.2178724715638314	-0.5876773656893136	-1.3820219324464582	-0.6217008487740671	1.1197415078185151	-0.8217926812507336	-0.09897920854177636	-0.11347512400341145
139.nii.gz	-2.3958030493284164	-0.024936211801894564	-0.13617105009892064	0.3181267618998812	-1.9271900998441602	0.03960836174356268	0.803806697475573	-0.6130458294249251	1.0002578983478168	0.4980773838981221	-1.2432922723789603	-0.3217679849423801	-0.039675362081926985	-0.4571743583147184	1.2262146353738836	0.6087067062560091	-0.4303088721910027	-0.6214155557389928	1.3082110441491166	0.2487389470879427	0.3512649225675449	0.660060164076494	0.41820845501143517	0.8284761087771344	1.2862834898841504	0.2660723362784757	-0.7455482637171296	-0.4442804645050815	-0.5411195667704382	-0.6395550936943589	0.30390882889169407	-0.26046430663612274	-1.4722416494662438	1.3413244780979487	-1.3288720838014583	-0.5103173833262646	-0.42864919672712304	-0.9536166806241075	-0.5750390608243626	-0.6436351876862701	0.2103821397718098	-0.9174970310241726	-1.3823216447727062	0.22058410576496298	0.5755104382109762	0.7670189474504994	0.10716477758320275	-0.7885381300522094	-0.7054907562748788
14.nii.gz	0.8556091938652642	-0.138541245800733	0.28035179242962527	-0.45587944873027225	0.34767328801222375	-0.35665883428476786	-0.17431622111353792	-0.5586949120669557	-0.6248702299179663	0.15391573731649572	-0.28757784217573684	-0.26517607437312474	0.20096360954535447	2.8043304454712765	-1.560269434937518	-0.992800247193234	2.076795036301563	2.228837270718717	-0.1814203946406016	-0.8598096267919035	-0.4392305933056303	0.5223915284503536	-0.05335697626127722	-0.028681850704432535	-0.4366468047884115	-0.4809849133938888	0.5526744996758426	-0.2544713868179747	0.5812893474714241	0.20517743241337982	0.1973226593374401	0.026972196914115124	0.5684200241546243	-0.8032541191998968	-0.04805616558613134	0.7842747022718063	0.991973791797959	0.9026231170868813	0.17951122491945803	0.8868564254796925	-0.798732013641289	0.6322072963226733	0.8596849726065294	0.3199898414468931	0.363285566690569	-0.8218852072610671	0.3140160874507235	2.2170236079098125	0.46489152520411203
141.nii.gz	0.9339898566696752	2.6170287119646494	1.5540991281537715	0.7053217963033205	1.9516321358541713	0.18281055263914842	0.017739616235556067	-1.8065213395352322	1.0540272385913865	0.8898905032442901	-0.8172074017561479	-0.3941841780569396	0.9149049485637841	-0.3957200420573813	1.1337330576967546	-0.036085293511182955	0.5328878286771026	-0.7689383164086495	1.2153763501929422	1.6438399407393351	-0.40718861850169863	0.3571400517073562	-0.5306717212629066	0.11066953183006256	0.9918317350984828	-0.8004108926430363	0.9330598652779732	2.464452970026689	-0.11045386180847346	-0.4564765549324897	-0.010152040292216308	-0.24419458716767078	0.8194892047751584	-1.253811771963918	0.5124741356830601	-0.620092907003076	-0.14774511154334644	0.697199296143591	0.7770900979920013	-0.2483740974240551	-0.3659993686064961	0.6613925533157969	0.6447783999995021	-0.6604952767892096	-0.7775089112339874	-1.2026098865402082	-0.11517634090258996	-0.35205959132795533	0.3666295820289116
143.nii.gz	-0.8796809396027404	-1.1211230478149967	-0.9224132977969929	-0.4811852061522975	-1.5881691176797952	-0.3115189762160149	-0.2267383364754426	-0.45561873033301314	0.20481491681959857	0.32996196198058064	0.43501651270354635	-0.539214368781364	0.010722498526844856	-0.4437501511534166	0.38573829117380654	-0.07785352210365039	-0.28875725578817624	-0.7248947392233429	0.07512813160183235	0.24724625488192614	-0.4554860527435532	0.35917946460051536	-1.5499267333819406	-1.5388441445025602	0.28141364652538825	-1.0269903465295258	1.3016666588832893	2.3750446946548145	0.30631238187823645	-1.5468904287881853	-4.002270761969945	-2.9453440600585026	-2.662651158568391	0.20646439404347344	0.5783696008315822	-0.8450291345654526	-0.23900546031802083	1.3733235791221663	1.0107063230373774	0.689020887751582	-0.6173829132546284	-0.3979464318837861	0.1646983413767781	-3.281721256499262	-2.016589902800715	0.25426674549652595	-0.898636105422843	-0.36148009595993624	1.386972165430834
146.nii.gz	0.4493151600848327	-1.0667106989927477	-1.1071094834768673	-1.1169154669059265	-0.6421948417476199	-0.38600964815084565	0.11852778469086453	1.266664617528262	-0.15466850405355148	-1.7320978528251463	1.3992998785380637	-0.8898160331859737	1.4398225881952822	-0.3047302161994393	0.02656416660217432	-0.724489222979173	1.501768855253417	-0.14467762375466253	-0.8558115318182757	-0.5494939839834398	-0.47870966226105016	0.2707725264914324	-0.16857343660943808	-0.2244899221379499	-0.9193559347120843	-0.8079064587684097	0.10437652399151853	0.4353508092315215	-0.12331686678141825	-1.5504800826206413	-2.0793503178795123	-1.8769935874426549	-1.7830675741093798	0.08022117584253977	0.2503596452661272	-0.8110904237400107	-0.3609970786675565	0.5998405192532631	1.4939067084590294	0.020244079697975204	-0.6512545989179682	-0.06165501447463121	0.5420906870868945	-1.0008176615528974	-1.181516654267723	-0.9310046038856647	-0.9353038674216753	-0.19757423580496727	1.7239040688200669
147.nii.gz	0.605414641070439	-0.7485267607155699	-0.4899945150473493	-0.8585772361633393	-0.34377428607511484	-0.36792024935264267	0.15828210870164505	1.1479800024302058	0.17136114207057856	-1.5449771673055914	0.6454115983170545	-0.9164371321261696	0.6524501195586134	-0.2500413938113289	0.5170965199881344	-0.5184842895817648	0.4295378740560487	0.10353071019992648	-0.9926328660617749	-0.5761640533277398	-0.4813101408365984	0.3986539652261627	-1.6911277045147068	-0.9092365484077358	-0.3636121403100309	-0.936961225056009	0.03910458323413261	0.5101826468696715	0.22574853719785257	-0.17114572483592877	-1.173861188399672	-0.7340107901581924	0.038759623677906134	-0.8536210852665127	1.2745528622577713	-0.8089478894780896	-0.1804430253737393	0.6289073963056837	0.9251199709603602	0.4357962373068405	-0.7237125036589453	1.3492281773383725	1.7123815091380896	-1.1148004949725334	-0.8905222068443719	-1.2451331004836694	-1.095648516362989	1.7206264351818255	1.9005800130890542
148.nii.gz	-0.8692962987134134	-1.0693633815531416	-1.07106509292941	-0.5020170789851586	-1.1845014322916776	-0.3754980587079397	-0.03521362596522666	-0.17536195329845902	0.3584644398500722	0.26488069867291814	0.10949095249189891	-0.45818738215533233	0.3235210778689294	-0.6328420753772934	0.8918005351422733	0.013711121601727425	0.028591506586044625	-0.7830943595539182	-0.23099479472367124	0.17224133821113832	-0.47828620193412935	0.01855831746803842	0.14166060900394312	0.0007738979947581589	-0.5678568503935574	-0.9064794771216943	1.363935167285687	1.5183343639728772	0.19727761702778135	-1.0937611693635645	-0.9013529975327862	-1.043940743134062	-0.9339377998073456	0.03507693586270763	0.6554755982760923	-0.5761161286084264	-0.5719828954741684	0.5931266230123665	0.7154542059019505	0.17361563208450642	-0.5706069808623554	-0.6154270993810327	-0.48928631978399856	-0.9308895319667057	-0.8268307913275837	-0.14688424239674086	-0.6638466657437372	-0.5860111138943174	0.9530805698111485
15.nii.gz	1.123966182471034	-0.7882335265922933	-0.9914385831005759	-1.1192715867168588	-0.1543602357308797	-0.3916269956924874	0.06239862831890296	1.4630517554137052	-0.5397564081141081	-1.91469015980259	1.1466287684092604	1.2712030553203366	-1.0894549092997527	3.455184437221238	-1.7969073090117873	-0.898310966480832	-0.2995194594134058	2.954185039681797	-1.1573580303046465	-1.0670002414196522	-0.48404298661518586	0.4119693903899782	0.6381410390365116	0.3247591633829227	-2.038111272631696	-0.7864154375930538	2.2986064778017843	0.8953679114887928	3.979659590590399	-0.5212357667300858	0.6527699099191983	-0.5295716675353203	1.2504589657179275	-1.7698650040132051	0.5396231615906214	2.2582783434452387	7.558427702217584	2.1988727448329968	1.561558375087832	4.181266286568175	-1.0506776686816761	1.1308323783023253	1.4932249145978262	0.5420233533265565	0.4227483244263991	-1.3801597685169404	0.11897994540903123	4.714056352187328	0.9432415825851644
150.nii.gz	0.05673285152522252	-0.7700072349310341	-0.8996837248912559	-0.40287448287889555	-0.6912267886313724	-0.29334570436031027	-0.02911771134754512	0.7403311667916042	-0.3168933942118332	-0.50463835089202	0.41049656340467455	-0.1492943849522298	-0.6223950950409586	-0.3909437856704764	-0.30056858463058855	-0.18802394985685814	-0.6907417652621791	-0.6791679737089003	-0.6388318194998639	0.14749949155931316	-0.44658895227380146	0.39029879490115754	0.5939420226811084	0.35443599675872123	-0.948620931217493	-1.0920895454961475	1.4012329151068186	0.8849417699662582	0.623205912838173	-0.6496489847707931	-0.058657913447107815	-0.9943968091234943	-0.33104871105093153	-0.6818955631247223	0.3661542489002878	-0.7889997255943609	-0.05864086533176188	1.2489271140123557	1.386060575145603	0.7633251329213963	-0.7351778759314217	0.5078084638560103	0.6817941452559378	-1.1054272229605702	-0.732015656205303	-0.2644121465552464	-0.7547948030041748	-0.4045439577999725	0.9458802506458412
155.nii.gz	-0.910766326349421	0.04066578218062905	1.0498881985976964	0.6313394544750579	-0.7199472298507276	0.11056579695695691	0.7008570223477484	-0.3205167116389	0.9529480782373345	0.6413659397081829	-0.6108948388307163	-0.6655395806033226	0.6952748692570698	-0.36457656996601395	0.584335711451133	-0.15480347281332252	0.20173298903020603	-0.5075800882371085	0.13878591719194683	0.5764475902609629	-0.33135228681036877	0.18222991605375374	0.2006717488092648	0.36206363199357344	0.48267792653239977	-0.12106177730241303	-0.5976029905022892	-0.6382559568062518	-0.533906975451192	-1.5163790704566045	-0.8463429487026503	-0.5868706905099581	-0.8516508980868042	0.15234012817019693	-0.23442659510757086	-0.4824868545005187	-0.31949303865588335	-0.5752233636858506	-0.7466235284740812	-0.20234974906104342	-0.5122576448020751	-0.4630177228375422	-0.16520547380712955	-1.1686959583151022	-0.5816403048042398	-0.14837681472767647	-0.7857439824578499	0.008545804663448738	0.7469717488609536
156.nii.gz	0.06363802267632944	-0.8303589502405604	-0.6050634128882284	-0.5322837642777126	-0.8500020459390171	-0.3502541383887379	-1.3023230936051964	-1.3402537286853395	-0.8437011923707971	0.4612344928552402	0.07588358429206299	-0.49381123295738283	0.3281987177983937	-0.36099459226704805	0.10900462654345222	-0.5555300235270032	0.5636372481218594	-0.5268723062645123	-0.6701986344976676	-0.19316546376445254	-0.37848495024637235	0.4223555012865248	0.13627998085744436	0.42106547332627525	0.06343613602811655	-0.24343274283429603	-0.2786841148726863	-0.09729246466682429	-0.6478594349961748	-0.4417990842040831	0.4531583582303682	0.17128858953628656	-0.2854743796345815	0.35111212781013806	-0.4444540461970359	-0.3292864468758057	-0.37534062253631184	-0.6489974410140928	-0.38032993373673973	-0.7688606886183051	0.6751402836703463	-0.6501430008564967	-0.841720516742987	0.44836157411559774	0.4913100820632821	-0.3326565379282219	0.22823577789751542	-0.7420668615026174	-0.2031006211369611
158.nii.gz	0.0003079285041102963	-0.45977570116270666	-0.453836941143391	-0.22436299349761907	-0.3694113489263592	-0.3195575872445007	-0.12586938273165477	-0.10800883456109411	-0.22791767480220726	0.45211839896469147	-0.3431571397946604	0.02555346092591526	-0.6490238373707352	-0.38808724285164237	0.20892493973513915	-0.06231859434062628	-0.6772670513487645	-0.060281220777673165	-0.6145657234338842	-0.5798736164901225	-0.4417856712151364	0.16138235087143032	-0.1290798444553298	0.05174576743452512	-0.16373237905182458	-0.6918992115668162	0.5749202338433244	0.6180569433172195	0.9006094655869628	-1.1452649502325956	-0.0063904082579152865	-1.6617274396580974	-0.9686003122311426	-0.49036380939954094	-0.3110484654225619	-0.4117462852095707	0.07246516634500554	0.7669419253595496	0.09598213957693623	1.760379289560762	-0.9422826396724472	-0.3067079390365781	0.13810755623698662	-0.09628695217260773	0.17788129776794212	-0.5054603220321917	-0.5234826747471528	-0.22392145700062913	0.49289291311097194
16.nii.gz	0.41524450544453934	0.4563195607817542	0.7864652427931172	0.9292829251518198	0.5504235760337289	-0.018267488899638876	1.2204945979046913	1.0490863405305186	0.6721662601712584	0.18492711053048264	-0.8591416865669212	3.812775530906217	-1.5132092444036238	0.8325628308306688	-1.4959022652161929	-0.2856178918478415	-1.2924192449179284	0.38401076339274137	-0.8069024024766117	-0.6919459697043595	-0.028835854119637617	0.237602141516914	0.9538646059136554	0.6689364203646244	0.14874525807266628	2.2870028941239955	-0.9459413285486648	-1.1094807537923097	0.022535180487680998	0.6774274445264046	1.209899462841381	1.30616333994046	1.1130418668255204	0.015198001580557242	-0.9332152442482926	5.018567522727927	0.11547663436962854	-0.9382727615927391	-0.9593648924106809	-0.27546084791031317	-0.45782462177020206	0.2945989631714813	-0.9143460351686445	0.9294829499863547	0.7768508220457538	0.05715990777257514	4.388954404512858	-0.36619583326638505	-1.0314450582360628
160.nii.gz	-0.031989436338279664	-1.2331937160301651	-1.469297623487242	-1.4025181420662605	-0.8955300248046388	-0.7483306655406308	-2.8025703465593916	-1.8678777730551412	-2.2387639527421035	-0.3040306552173169	0.7705677582666226	-0.8611294603680103	1.801630267405959	-0.3760563987972784	-0.4690800362177431	-0.8181726045796175	1.4306013359874767	0.38844037081701516	0.39558781579005603	-0.7745051929622389	-0.54762827087386	0.026131798521427108	0.005487544418277985	0.007647887207892065	-1.0137554722495599	-0.7949541353003657	0.47076319209006995	0.7886945892282398	-0.3931212983197045	-1.5585149078776617	-2.0099267578844855	-2.971240504658073	-2.5036464149777675	0.4534864289167842	0.035963647228431844	-0.5869915035239535	-0.20572168495868418	1.2672877857398133	1.7112816754061306	-0.09627430159496209	-0.5454725264568843	-0.1760292716044569	0.4210209482886383	-2.0764380125195747	-1.204438830324775	0.15070976570922756	-0.8097957236814805	1.1709984396992714	0.9911483657546978
161.nii.gz	-0.0628802442073525	-1.0283073150600743	-0.08714743462056371	-0.4170904781053705	-0.981486511704308	-0.35582089347566587	-0.6488124159924074	0.4534105357095925	-0.7545716310229619	-0.5905854979366937	0.28855010661024805	-0.9152519832918504	0.9846197714838768	-0.16565937621689653	0.2938236488432609	-0.5892072959427918	0.9176967461369668	0.13873247667448538	-0.8755286674147701	-0.38290238353412365	-0.4235416079923538	0.5204156351687961	-0.7423674667146489	-0.11805313875787386	0.221936328064373	-0.8907156751806046	0.40296104990018317	0.444896589820264	0.28580211236586295	-1.2055964139639923	-0.6911734491764776	-1.0545808968584256	-1.371918320018056	0.2894403712297524	0.011496237301970089	-0.6422735373078575	-0.30466445929755426	-0.2574516751471173	-0.24011438533224838	0.1220043027048881	-0.6424227869595767	-0.4923862080092387	0.08997624826659849	-0.6137403469081092	-0.22896077443075172	-0.007270146120011768	-0.7691039887694414	-0.1336828256140404	0.0674948942244443
162.nii.gz	-0.06670167632605245	0.5966758841807658	1.2217732511512045	0.5098091287462092	0.40113998699780345	0.45428564473949434	0.9315726624610295	-0.6964871262367274	0.8279831228200418	1.2611500799879587	-1.042819642936606	-0.6604538819310739	1.403607242987249	-0.4331708712784321	0.0542608323536926	-0.5392076944989334	1.1682653376140117	0.2234734193586373	0.11920146609344272	-0.2638505438178758	0.08220208217002305	0.9832062126602709	0.7262538525744452	0.6139442793071308	0.7459715848634644	-0.5237116829123338	-0.06887137545104943	-0.14380477689759852	0.025200186908008793	-0.1506563156800627	0.38017232082824765	0.26893823520441285	0.017744003771003606	0.10270939035303886	-0.17423430113882496	-0.18523824971892508	-0.26260921129640624	-0.41709104418630955	-0.8234962569518399	0.12231249387159118	-0.6483041240267613	0.16414999418394013	-0.19792749631661938	-0.24026892266678057	-0.02760509924849329	-0.017568607746713084	-0.12476925091248832	-0.7305717980318335	0.9221030535162019
163.nii.gz	1.2946315846426832	-0.9183239952481924	-0.35983198546950446	-0.8670750268802097	0.05202798971016089	-0.38579384066156464	-1.394069509934205	0.6441845735909937	-2.4134336146346014	-1.3873610062377972	2.448323796814372	-0.7774226594911209	0.8856227243874594	1.975452280844034	-0.7818652883908163	-0.917224018231868	2.3968673984490025	2.2913395326280384	-1.2024675829069034	-0.9823972526341851	-0.48662418515408745	0.4384373245715104	-0.9973562852304755	-1.2127748054629155	-1.313818510508255	-1.072391845129249	1.249811538706273	0.6694608682236259	1.6624489898189705	0.2717819832031909	-0.6720729673506299	-0.6045426644409672	0.2451219182273614	-0.9593994115445013	1.0811870602037768	-0.14213113965100466	0.8839646057096743	0.29417449895554715	-0.3011738993996045	1.1248360559320731	-0.9090963201112473	1.583508744366673	1.7891795416533272	-0.6065582463208082	-0.44909697003277976	-0.7472135968072067	-0.9189530842249333	2.2194663137123394	1.7429813318416547
17.nii.gz	-1.0068270014641418	0.4261116286849859	0.9297406964743166	1.460569719554689	-0.10893412101173498	1.0722674006855264	-0.2953473687971506	-1.1235491572670584	0.023514687512011	0.6359957167476687	-1.137174557763542	1.385328449043666	-0.9958643893599124	-0.5345876480627464	-0.06330012481266065	0.5858322060058805	-1.0592280457361798	-0.7869250707105856	0.5395228319648269	0.24402835793250957	0.11450198392505692	-0.20164005475811517	-0.3513242326830874	0.09455570944044558	1.2339561542815607	0.25803584281831854	-0.12044152008242502	-0.37153243373538775	-0.3811162999135564	0.6479907579321088	0.5871025411169164	0.42081258535584615	-0.40556425009565883	0.9663111210566077	-1.0501394608888206	0.4179211141665177	-0.15651496309295537	-0.7519658270395774	-1.162517745429648	-0.4998907183808942	-0.1886962594984409	-0.22351356182204316	-0.415150685854445	0.8936322984835058	0.7850427603705937	0.4449879229035559	0.8146285581714752	0.18254614837065758	-1.0092836628519586
176.nii.gz	-0.12311258351691842	-0.44871908676947975	-0.18969739144800188	-0.34139227944124717	-0.712320186040762	-0.24936391849839507	0.2408356318967373	-0.019453490583815493	0.6583035257833229	0.08083717420747566	0.3095601976649901	-0.48139601835117923	0.5925809973577966	-0.37684156469611535	1.1538317621721979	-0.15408373773228792	0.5953480977414137	-0.6376620714327805	0.6926125640406745	0.22326301569542245	-0.44303895465215	0.19365826010829515	-0.9941483573306946	-0.1003922193227037	0.6849348506721366	-0.9559346866469032	1.1409640646051826	1.1277879038676057	-0.27310283427398735	-1.3318215967131724	0.49088667227061983	-0.5951104808187692	-0.623585056955807	-0.09619109772824865	-0.04673191822533195	-0.7069985346964355	-0.3337587298715796	0.03865621901560621	-0.281568150308532	-0.41833269783183075	-0.25528429756549875	-0.43997936602523247	-0.16598544850526625	0.4111337441586165	0.5419851140780425	-0.47510589804214887	-0.7294675339688121	-0.06676539837754401	0.7798627507098848
18.nii.gz	0.9481808932439691	-0.41768351537454174	-0.4231252304156357	-0.9724191689792177	0.14571740310352868	-0.35766220740744104	0.46962461122120114	1.2047136782881107	-0.09899079397393487	-1.7289228767755358	1.4900986911827245	-0.5507970645768776	-0.49525230730737574	3.7004505242586485	-2.6970558891634884	-1.0129822314980115	-0.24523058931335476	2.0703973947446226	-0.8190498322190799	-0.9493582232228932	-0.4447740549711641	0.5392834434173991	0.3205735756448844	0.15465363702965534	-1.1611985725127694	-0.9061618785608353	1.3636842778612652	0.2968189424268481	2.299316219924979	0.22206558062953677	0.1676930972009703	-0.9452862383143986	-0.2704347361995477	-0.7060003498849958	0.5161570891624537	-0.16269759069836437	1.299480616867767	1.5034868540041808	0.5470528893438164	2.802694772509013	-0.9725721594768019	0.9831538969500803	1.2224882461219522	0.2108088345561931	0.2474667834457016	-0.4640207594443439	-0.6256439689615698	2.5347826999152763	0.31390203802934635
19.nii.gz	-1.0586820098640024	-0.6944169844329832	-0.20860224642190459	-0.042808107066769546	-0.8109470793757114	-0.39062292185457875	0.022265324407932927	-0.7844530837036471	0.46251734794165045	0.5647726163382984	0.19082014208329012	-0.45510094310190374	0.3667906212726504	-0.39898452912124005	-0.2226291503524442	-0.43397690523791577	0.24140220742051074	-0.4640785520015866	0.6345818642951201	-0.2062767668194172	-0.15578162176227192	-0.03434949667503336	0.09994940227707003	0.21176507337367448	1.3021629167360858	0.06090820838707688	-0.5289951461938197	-0.8752808530281677	-0.6749314191573436	-0.8032579055787229	-0.7151440353040008	0.04277467260661778	-1.1063372283818276	1.4874144243435932	-0.37923967619720156	-0.21133338392381032	-0.48580442100895604	-0.42464095277402664	-0.3151493509774496	-0.7664869934807195	0.40560972743604373	-1.3645884176881147	-0.7923475422878957	-0.20964603776064544	-0.15573689655682765	0.9893240234896666	-0.5068275498412411	-0.138252776927704	-0.5245785733117423
20.nii.gz	0.09495950319446024	-0.7919113813721421	-0.9354247781220643	-0.7281725360895676	-0.594655613922829	-0.34962922553453707	0.2870651794184358	0.5426377446895333	0.21491836593197594	-1.1191551663064028	0.5159510689412429	-0.23144651040572184	-0.016593338283632728	-0.21614122460158203	0.2158263184499828	-0.4600850165538017	0.408503690889363	-0.35877974014997255	-0.5169527124735375	-0.44471438405979075	-0.44182574160532173	0.3900179797692843	0.09480696365760936	0.36269840401528713	-0.5092630484818231	-0.6116253166577018	0.08234804446541935	0.0017358782922859651	-0.3137673682675	-0.9428419845324887	0.07049528015196825	-0.9721496021143917	-0.2515673461782847	-0.739993896662406	0.6089511000698514	-0.5629374211717084	0.41847598704480926	1.91548094204197	1.706188339178828	0.7556878323133228	-0.6464405080092905	0.3537376589325826	0.9858339699051357	0.12957609155420885	-0.2410944544075724	-1.1166655046019651	-0.8154220800698525	1.1487248841911668	1.0202354451159865
201.nii.gz	-2.3298456288708715	0.08168708105981888	-0.2666259034304483	0.6288005735902868	-0.7898174825299802	0.6943334020881081	0.5915870543795181	-1.1365527642574738	1.0963894658597715	0.7013675165760139	-0.8976853511326846	0.29042120662601867	-0.8257291315219706	-0.4640717523593887	0.049158227371090345	1.0305853636030489	-1.1472821709609966	-0.9414714535633522	1.5463740222383848	1.197783486727667	1.522164617734496	-1.8303339513498935	1.0805646498051054	0.9749959944833128	0.9805140514075685	1.3483876927429086	-0.755930885756473	-0.5981119129070731	-0.9303562585868393	0.2873294470241374	1.2371350833150967	0.6443953603541003	-0.18035408757567667	0.9424729092041435	-0.9977377867414816	-0.03575084637778057	-0.40589166789405584	-0.3930490864086565	-0.3657670679043741	-0.9727243747852121	2.2598136661564445	-2.0820135363920533	-1.4759688341925523	1.1720538537007699	0.8849193635020111	1.2243964788731931	0.4063896626459659	-0.6824396575096392	-1.5552489552510562
203.nii.gz	-2.140162597048356	1.3101570079198621	0.7372471305177248	1.1434696593464122	0.10188051457627856	1.0774510426063368	0.8819924671896859	-1.5949318126107404	1.3195290035057632	1.4458646648374458	-1.4464776258865666	-0.10163634664750006	-0.0668492851296083	-0.47950507155502614	1.5843453538471306	1.1583258857128926	-0.6472545781963445	-0.8833726442162814	3.2591580943395577	0.9659106031786412	4.635091241854038	-2.556523304636926	1.3162990277395312	1.079559722329537	0.6835038204819788	1.1576109035844009	-0.8181381110620419	-0.6061679383429585	-0.9263897695668362	3.024339703201284	1.2200876912180048	0.9354654556198801	-0.10758519524909496	1.2220678722487757	-1.1543808680433698	-0.2541103615521902	-0.44188072036789505	-1.011537830256582	-0.7451916051313106	-1.011949337694917	4.196127400725128	-0.9598793478494566	-0.9479340882904363	1.090067958256792	0.8887922396728875	1.816640332779031	0.4849771230495847	-0.818058178968584	-1.7265127233133009
204.nii.gz	0.5464092208397636	2.130503001590745	1.0551937752971787	1.422415789088414	2.4445471441690736	0.8518197509350126	0.6607167694245482	-0.37735365020827133	0.9823033483893753	1.288372798017286	-1.2070885652996892	0.9389333490351837	-0.9894487515667901	-0.48479071861396084	1.3100870443579837	2.7138463253924545	-1.2063328699475149	-0.8660730554182209	0.43009508118332807	0.7967250940544657	1.3275400486258337	-3.0558393237026906	0.5211401400229191	0.6844602639178172	1.5234765918607729	2.4091942801098605	-1.0986856777455205	-1.093975154244666	-0.8308681496137393	2.1271844993136253	0.4410644092501254	0.4768446611830929	-0.9022761250798333	1.6882955082974134	-1.2454285305010995	0.5147087656634907	-0.4327096505145823	-1.1409922410335986	-1.0596872547541587	-0.8562865587993773	0.9492388816240535	0.9271445159915472	-0.39755465530337114	0.5809878036443447	0.6561257031436999	1.7643501570096611	0.9354702616023883	-0.86113871833872	-0.9071789396881548
205.nii.gz	0.7626694850623639	0.7701662107380831	0.2018882643726489	0.4655718048900686	1.1797272299345711	-0.19121310434389088	0.14971454236963694	-0.8444627266948345	0.14804407640896264	0.7872226060566893	-1.0055780893167698	0.36478351076596316	-0.8963129769701608	-0.37325358325914293	-0.12197159164713829	0.2723483028385868	-0.9069434067473127	-0.1326320205713035	-0.3188653824768978	-0.5037270145941192	-0.4195895140105577	0.32066713345496894	-0.2593635911694269	-0.0696352075839119	0.33222325437192846	-0.4497489735806984	0.06442943831255153	0.1398548455452224	0.5974701418186836	0.7100611151682377	0.0053363064418041894	0.16245963483564355	0.13105005401535208	-0.17722576654481723	-0.46342083045696214	0.07345054623640843	-0.16337291152119937	-0.2813647169028813	-0.2786635701337973	0.42148266262416234	-0.7907035821953321	1.459192635736136	0.3707422114271962	0.17798457039639606	0.28848764134723165	-0.2207059043610614	0.3508086020156754	-0.638675760842361	-0.002261432598156187
206.nii.gz	0.685143679526577	0.481936281848261	0.5595970862253049	0.2576474673451314	0.8420654007117232	-0.27430317369975316	-0.08632571698995423	-0.11089974310456026	0.20174516104103216	0.44318182512647947	-0.5293706737184799	-0.28930923375440404	-0.440861463600159	-0.3689595114456498	0.48279335647208266	0.0991675841465543	-0.5140567566249207	-0.4668575459559001	-0.559241650418077	-0.09961211792590334	-0.2877139525941923	0.30219406055041254	-0.08764143150052539	0.37637528836907874	0.876797845978667	-0.6123527127718192	0.04084378063414756	-0.012685135239931552	-0.09363892715564867	0.905558099422356	0.8100324116697355	0.12634553596270015	0.24239170176002728	-0.34651616177684214	0.06437912340405756	-0.17406126888646764	0.040710269650028774	0.09666016590515211	0.2671273156507185	-0.19829682331822032	-0.4168188685777399	0.6570269454495343	0.8001070189123026	1.0183337039354863	0.7035145324940659	-0.44011635892933615	-0.25378347062377404	0.7793267857071434	-0.6920496205123183
208.nii.gz	-0.1403073920702338	1.8816211235337637	0.9768882503080556	2.0267914401709235	1.4035559822583772	1.6928531930745712	0.6342587162860388	-0.14333600026306095	0.9056672566435945	1.0652778769841524	-1.282730508876309	1.6091697503793174	-1.0810160087151992	-0.4980190982900577	1.3775759696137926	3.9815089396674477	-1.2842641358589417	-1.0602241121379687	0.35039005866689266	2.3475736091300385	1.3877157505412612	0.4284189851493841	0.732007876722228	0.7336980293685053	1.101263624174424	2.024027865251711	-1.0593659716543258	-0.8811800878226239	-0.9544782947084024	1.833077287582059	0.7438082815608067	1.357398847483873	0.8434588311463742	1.069854304197114	-0.7693955603315945	0.2804771905392631	-0.39807539118036084	-0.9225933482487907	-0.739936678671769	-0.8845229614105762	1.7082563128745507	-0.32172313180742235	-0.4114562640034712	0.5863732616867514	0.6395132271169193	0.8449357683585692	0.049921813105514204	-0.6572157830699601	-0.6455095834545307
209.nii.gz	0.9217475210023233	0.08132513296715574	-0.09836840655919894	0.22346003389650557	0.5844411599173259	-0.5938363480625943	-1.0577393093331142	0.30163754876873583	-0.26090677398274253	0.8772111524844022	-0.4551714472756619	0.021845023173059412	-0.9542378460039012	-0.6241830462431263	0.22158481184350118	0.5423315247545942	-1.0058749059704752	-0.7647126892556577	-0.8800824009664715	0.19891157587726066	-0.4939761061474276	0.2870513069606345	-1.0044637596530719	-0.6177217944588425	0.10642181445768553	-0.588699137814671	-0.06480913557145777	0.20671639980126022	-0.13233711705281734	0.623018789720545	-0.7219736378854393	0.11158831300439377	0.18399563059504007	-0.3091654687121418	1.371519415971867	-0.4549798544222647	-0.35597109367077606	0.012438849970652288	-0.08743441085053376	-0.0628338255947034	-0.5176096850517794	0.9501866215481541	0.793814931737485	-0.10549236408591886	-0.011976693400609304	-0.42797666007487467	-0.4400472755188478	-0.5921734941756834	-0.37051566534062325
21.nii.gz	-1.188418446752759	-0.6553069720786225	-0.43752086461829964	-0.32137892318761346	-0.8896992614956303	-0.07957819757210581	0.8676634435387282	-0.7728722567530332	0.9001324722531393	0.5252944524077023	-0.22420675689043068	-0.6508295742634004	1.478456589217717	-0.3631412013060486	0.5360050084497149	-0.3242113304999052	1.2769792575565706	-0.47559142859036446	1.0116761888726966	-0.18359692318461152	0.4757127137545741	-1.2945570656504182	0.7777996788166154	0.8215756169320079	0.12451173632049814	0.7161828146834898	-0.8098424040253491	-0.8432335292303592	-0.8745382614851711	-0.6557710350614572	0.6757696964945178	0.46843035475731903	-0.1359856714437192	0.5987956667940451	-0.7504412993742011	-0.2905790702288874	-0.4021815055944884	-0.8263347267848745	-0.7475501363558473	-0.8311965908615531	0.8314393340209356	-0.6533603097453045	-0.8285661991421671	0.6747856947300688	0.6537288894087666	0.2908228203252692	-0.0550623090929937	-0.7420512823492657	-0.4986564063773774
210.nii.gz	0.014641235982958837	0.9158394955641497	0.8804855019555052	2.2313397885345543	0.6288203717139786	1.3583539328675256	0.48145793587781405	0.6402631349055955	0.8985734856627305	0.65268696148533	-0.9844517894421076	1.1654716022756313	-1.014959795656491	-0.7127679222474803	1.1275944604262613	3.05517015006312	-1.1309758468437887	-1.1165869647932773	-0.19613743094650346	1.8493953663085971	0.3485976545295227	-1.3811727674119831	-0.4198209399538063	0.19240720433811734	1.087313640843955	3.2615675786309484	-1.316902333358837	-1.1161675020781547	-0.8695828763936536	0.6911402801759355	-0.8178981470533676	0.8872711312492131	0.32742648367797267	0.5650339790244626	-1.0743573357069733	0.3670948979648662	-0.8515981347631134	-1.137706922892861	-0.8726990413849566	-1.0092394665041975	1.53484233437209	0.17735706348184074	-1.2168207490009213	0.07165747618951687	0.35595333379546673	0.960607019957017	0.5828745206309522	-1.1846202474679148	-0.9669352604490069
211.nii.gz	0.750568884856114	1.1434062574464312	0.5448477019274536	1.288476681621431	1.0592856394214685	0.11986803834766377	-0.8101417666488446	0.3262644039901666	0.2257337400368381	0.5505146748199237	-0.41382743032939484	0.4652267396676376	-1.124564983484063	-0.6788477916609955	0.7637813854320352	1.4285065388567801	-1.2796195082808113	-1.0010149959699235	-0.36436081523090874	1.0628514408619596	-0.04811282521665532	0.3298564460915278	0.02370828046015432	0.533140072640889	0.45847938936140215	0.3465785534364524	-0.8420843078565994	-0.5866917008671925	-0.6080890712333098	0.843547748232533	0.6624695762873085	0.9509806483411541	0.8319151320139807	-0.06939801472809944	0.01291731466896718	-0.27668644180987517	-0.74958209574423	-0.5760979700778445	-0.28934685472909305	-0.7398712356460122	0.21160736883195275	0.5607706322057214	-0.3987288037555167	0.42985176879780107	0.5568064207137609	0.5083098522444556	0.08193607383658373	-1.125890835256169	-0.9468121368824192
212.nii.gz	0.4548439601930918	-0.11104745149071016	-0.332987431234341	-0.37605350837608426	0.23395973417153604	-0.6276325857492471	-0.8195079750312139	0.165142338721927	-0.8220528982311935	0.05569936625660128	0.2048435783167942	-0.17209706595666774	-0.5459212904947551	-0.4182020330016759	-0.21326443388890318	-0.3169618496586492	-0.4454328981870165	0.136058059352321	-0.49861503735757307	-0.6603287682059854	-0.49810120744999176	-0.022058804689251407	-0.20135497418580653	-0.10263771497537685	-0.563364465656061	-0.17106960699843662	-0.24841047127608887	-0.13564661994604643	-0.02421592470281179	-0.10579759000349143	0.23659768067060125	0.5332248656075448	1.0572780302240883	-1.0146491290543955	0.24555601821010647	-0.16810224044296954	-0.139065089302458	-0.1451732353303893	0.1695475255512957	0.10543714341514832	-0.6989701918026389	0.8698802322655061	0.7430241284352992	-0.039814831368107054	-0.11629121019670556	-0.8572092526718089	-0.2541533829465895	-0.3137919320188889	0.3122520156996384
213.nii.gz	-0.8076449729996932	1.3013719126758345	0.3154363498109573	1.8186888751142656	0.840080910623137	1.3633383103761596	0.6258899679463096	-0.3691125283662419	0.7587081460060573	1.187830737247072	-1.3350661884851849	1.255612044984649	-1.0912553187507033	-0.7217221709125886	1.7135742253410926	3.1823640894113243	-1.2380908455756792	-1.0872320747637183	1.5772626339091276	1.5480032445674365	1.7688278879378676	-3.7643176390534285	0.4544072285311434	0.6605187557179639	1.551093608575618	2.309371459508945	-1.1931833938407814	-0.9170515108012659	-0.8927462593109078	0.14617633494308024	-0.11106473051226723	0.9055087258345079	0.23790761639755095	0.7554715996880408	-0.44348415686225856	0.3303641272595924	-0.8453034366491907	-1.1003019872585098	-0.8947052250172394	-1.0177699488690197	1.9075714007819256	0.26697376224751707	-1.000051688871195	-0.6067428124894156	-0.3266466288315137	0.29521378373649676	0.3019801578996509	-1.00982258314371	-0.21600160362237925
214.nii.gz	0.8596996074187055	1.5234754182451766	1.1625103990469032	0.9937900176789797	2.0430948707706476	0.059320817030038185	0.5587208619915439	-0.472339711305049	0.5982191326962523	1.1475868455452756	-1.1547674670844188	0.2950258955422774	-0.698990846896171	-0.44533910735478655	0.8676208850805015	0.7869246237299127	-0.8063437114960721	-0.6378852837564303	-0.07456174647033387	0.1375639090503137	-0.25022775931362057	-0.060825469499624044	-0.6461478171543814	-0.023498669114811545	0.891388964900481	0.09003709752206929	-0.40692665660998506	-0.016418233866617418	-0.30808100470614797	0.8142644978704467	-0.4016176111202893	0.06459567117800681	-0.6996944065404275	0.7081469876913381	-0.4712052671742649	0.7368562691565247	-0.35565563938340894	-0.7848714775903088	-0.37807327348645514	-0.5881903461055975	-0.19967923051941974	1.0088704196768012	0.3111214182135634	-0.10371484457811227	0.25296428028375817	0.8078549442973261	0.06533146500332214	-0.6387600599550615	-0.7673507418298326
215.nii.gz	1.2232118640372445	0.4538098674743884	-0.25817328164494274	-0.0415407995619516	1.4273610198647009	-0.3176943913527684	-0.8070616542735857	-0.12707799200965403	-0.32717466776415144	0.30305641688549445	-0.2228647816172291	0.010798565634167543	-0.6706264395652974	-0.4457573843832946	0.1677473374042483	0.3992542195165083	-0.7216857901747764	-0.7879534525911362	-0.33960903862197905	0.5048823831262063	-0.3059771103561367	0.03737814865574009	0.4603938425188503	0.6269079339480609	-0.5946909314561827	0.47913245090904916	-0.7086159490863158	-0.3181266918717913	-0.7819570665528458	0.38399697406560973	0.3690319285877695	0.553217326897466	0.020282144444507235	0.5217240629209522	0.08044285887138848	-0.41619822745590973	-0.4203688875800272	-0.8028206874407815	-0.4315715092745274	-0.8247368929632243	0.6753701466557765	0.9700545750621931	-0.0565882728454648	0.39494977831908823	0.504981032166638	0.12657228846570123	0.13543816663488675	-0.769157334659291	-0.0660665417441257
216.nii.gz	-2.724853399903315	0.4786917402735824	0.4299900807178894	1.026167878414697	-0.7296069985738679	3.5202528945774367	1.9594315327090392	-0.681616384031791	1.6227249518614464	0.7646125025724884	-1.1794501289509507	-0.028338064553932254	0.10485448214714883	-0.6497862099411396	1.6070657352003843	1.145732737668259	-0.3544080158948106	-0.8236758854322809	2.4463567600815677	0.5156983817074547	4.50759489550799	2.3076474687167834	1.409902206250221	1.1043054341827363	1.423917116536692	0.7943587174983516	-0.8572126122310019	-0.6101391030605388	-0.7984473092729997	0.35155816759497094	1.666509643484168	0.5288727952734243	-0.60916549502325	1.3591399459372557	-1.219138053990924	-0.33881348397864686	-0.7833674863914778	-0.879573479204659	-0.8649924194283887	-1.045136327836863	1.989089004902303	-2.572016069300998	-2.103457739060601	1.1951538776401847	0.9307883750941492	2.204496960118705	0.21325952510593932	-1.0763127074730503	-1.6879994999779588
217.nii.gz	-0.6151013025046251	0.9067196470023668	2.230805658672033	2.6105300703255327	0.5129344377174553	1.805002901748905	0.8227350323117683	1.210550621862114	1.0702665880552633	0.4807138109877677	-0.4211916805456125	1.0365666274080134	-0.9607955246275409	-0.48828124612395235	0.7075292850885361	2.358309201882661	-1.1739061295361672	-1.1153165215659708	-0.3738121112918197	4.274965055634288	1.3672550327418593	-0.3955940401912513	0.41015114678716674	0.8536691786565779	1.3158519090982024	0.998713220255513	-0.7475213095410588	-0.5127406731647008	-0.9393712706541895	2.2367594100963846	0.3943502010587579	0.6696043597857775	-0.38034457744347344	1.2476946314031785	-0.9458094696058378	-0.3842883576522157	-0.4218122846615915	-0.7687699027169828	-0.5313594842081166	-0.9215147332776815	1.9467542950672312	-1.0700122183527565	-1.2328508685058195	0.35233183263472007	0.6592646445076801	1.8455342427072075	0.07212783658705607	-0.8337497445154587	-1.3389933337431033
218.nii.gz	0.14834121281619592	-0.11829695253702023	-0.48770871322820475	-0.4018752891391373	-0.0022303997372507462	-0.03996098864876479	-0.12608965310076506	-2.802629650255761	0.6910827316608955	1.9939167616723625	-0.22693467537583994	-0.6349996262448607	0.04070141651542869	-0.41311386967548214	0.5975095297581494	-0.11725190204474444	-0.454587698535299	-0.8355638551180301	0.5281257432911126	0.6031484458739048	-0.057132264554122396	-0.5477204337143546	0.00021039100927029052	0.3478679253792388	1.2214358185421597	-0.1709426179435361	-0.4961286454889871	-0.6800856647540399	-0.8923101236179094	0.14353658379331696	0.44276700392466256	0.6652666739066238	0.16102859133364206	0.5137364958607579	0.25868048986912756	-0.440681150248128	-0.388511577112656	-0.7154718116873224	-0.9409847993543546	-0.9873643826179875	2.991220183462187	0.4307857234546581	-0.5722928079360087	0.48946114035420857	0.37500879722826275	0.2294220583222287	-0.05769613790203167	-0.6386269975404683	-0.6375943869456149
219.nii.gz	1.0871960557752725	0.5319116086604646	-0.06319966529294209	-0.5515574475164392	0.9641558440090993	-0.3520680726166763	-0.17609079033461955	0.37556053642989723	-0.2429534299220312	-0.29613396575261863	0.18436682723644554	-0.588093324402678	-0.11042840411214022	-0.2120036410865638	-0.33822290491289847	-0.4316908659666042	-0.10902321207002869	-0.20983040486141893	-0.5485404488733261	-0.3698564014924895	-0.42249739275660875	0.4658370947691687	-0.0659584815929074	-0.044068184400034405	-0.41859123354967753	-0.6183434494947146	-0.0507701751227405	0.31254594200949254	-0.22113471560966388	1.3583929670137604	0.07568977346490242	1.1475336893365795	1.8228802888393691	-1.0207696592723974	1.4038332879164785	-0.5124039059323696	-0.2431997574643621	-0.34578060156880736	-0.46394459751191486	-0.5161764724448186	0.037501498979278874	1.23578352301129	1.0366403473480394	-0.21485729346521606	-0.09213500082327367	-0.29444428609312884	-0.6029013316334619	-0.3964458228447899	-0.5343837381903939
22.nii.gz	-1.2762395116153364	1.0410745795722338	0.812561082547088	0.9549135614252895	0.11853071467881346	0.7132569456256924	0.8600847202989691	-1.023754315176627	0.8028329037102323	1.465079412255161	-1.5781620766362128	1.2875285250612876	-1.0146307380633275	-0.33313986860949096	-0.32279121219712936	0.6608665675373088	-1.1441104933644346	-0.9426070885410426	1.2420520265644972	1.3903391971550152	1.2009578110039256	-1.8559845812151214	0.8538853148328531	0.7709090133377117	2.015298038061541	1.7191675020861585	-0.78624933744853	-1.1765180996951472	-0.8984603378402176	-0.1997532074385875	0.6546946512477531	-0.20522951456187333	-2.252524695045467	2.318311457557374	-1.647139517138846	0.8972539107858487	-0.3085259365446847	-0.8065658516654818	-1.046338252500602	-0.9141697660040914	1.4403740313171627	-3.014016054560746	-2.1028845770059887	0.7690178418888588	0.6908471818926714	2.0926040639742065	1.3351364044768068	0.13520704197817537	-1.2619524881910225
220.nii.gz	-0.2218968478217381	2.4893543512955945	1.2949458949543993	1.0353081803920992	2.33810332798284	0.340663742872559	0.5911834945769062	-0.19975317267270265	0.7533429344221649	0.6768615487956289	-0.8994897391537158	-0.028894345501813454	-0.3525299590440736	-0.4593588576188705	1.0284456051511386	1.1584552342525731	-0.6253329681988049	-0.7730441094460578	1.2365518017675323	0.5789353616380587	0.6625546964701995	-1.1067738896259374	0.6309938523464033	0.6367900996442974	1.2611642446796467	1.123338147830192	-0.8210288586726388	-0.579672964113548	-0.7758552134446155	2.179922169999832	0.7662569987493488	0.8563725650334425	0.12869751395699874	0.9566831487005076	-0.8848585725500626	0.025235441025721162	-0.40454892146724986	-0.5422592130918483	-0.3252124012876888	-0.8213162432595444	0.7309039868715319	-0.29002393789453	-0.8365642635538844	0.7824449044905638	0.740019444109901	0.8977663055917329	1.1246207764877314	-0.8206276959851595	-1.290260846207929
221.nii.gz	0.5961334930491785	-0.39218374187704663	-0.25135384031136415	-0.23347863648739256	-0.09981155917948804	-0.3507473558936707	0.4293879132981095	0.9959283116255153	0.22121350438146192	-0.7300002685265803	0.39290650597444643	-0.31701862934910674	-0.5517179214068001	-0.2747740736362909	0.14031638773800498	-0.15092765453726262	-0.47786529144536105	0.013395381016564048	-0.8768157050690885	-0.60171271265377	-0.4192476770784882	0.5249959241230955	-0.1245844452846058	0.007035985002911353	-0.15068213892428228	-0.898721753980376	0.1330678841069785	0.24396250618007817	0.34203195122766056	0.7998033267106698	-0.33590292469063426	0.14522187576705528	0.7394960055068392	-0.8802480156103252	0.526969060293711	-0.7054369308874394	0.4950412066132859	1.5162155807167677	0.9830035085440489	0.992093216864123	-0.6224204561627615	1.0499609443295124	1.10685395034702	-0.11821165804804504	-0.1696307434633909	-1.2711253489146705	-0.6492035727381829	-0.10612505198967385	0.6273832428774793
222.nii.gz	-0.31799262796129957	0.21695562981840574	0.32109814421837785	1.1387423194653323	0.26205952076343875	-0.07943950501700102	0.18035707375743903	0.10310623535484083	0.5309860568734659	0.9283754178701595	-0.8025051620053595	0.3690928949070793	-0.8980859802636839	-0.48639522628192156	1.1207826630152744	1.6543246357784216	-1.1897508805709711	-0.8930690120962477	-0.3237345424068209	0.8642319013731933	0.0967302287627528	-0.7824579533082994	0.17856638342874612	0.4139292474902071	1.4406904058254337	0.7688387915912681	-0.8657744190675096	-0.7385947471155649	-0.6860320792636873	-0.25141936948586363	0.46888414852052573	0.4164387941259763	-0.6021187157695155	1.2174081421852612	-0.7954401791875443	-0.40456253242567647	-0.4151492471894782	-0.8020687115921954	-0.8371702994027655	-0.7370048095842732	0.22521835160625764	-0.7943730572046994	-1.128460561676505	0.6773012421670653	0.6641294993598984	0.6421911452345186	-0.09715976857742924	-0.610261795577357	-0.7354262157958316
223.nii.gz	-0.1185376223047984	1.2519775391885366	0.7135529976937621	1.792459265967881	1.0866116085353728	0.2631438583161568	0.29219371744061035	-0.12118724275586372	0.49574630251955554	0.9193174854620229	-1.2777372530029139	1.1682490805462526	-1.0222714604777094	-0.4866173881090358	0.7110693907187663	2.5149050654826706	-1.271784021195971	-0.7694094390096355	0.09627500657334102	0.3779482858876888	-0.009048513652287963	-0.1646478537010062	0.15835944211891617	0.39513062892846207	1.5145364461165598	1.4046647747703984	-1.009838763768996	-1.0055533193103572	-0.5531127993163553	0.3793369437040354	0.13204367242463344	0.42852074147118263	-0.5574801998276367	1.142327892168139	-1.2248048367737665	-0.0728123730775833	-0.3999966492211792	-0.9552581902915435	-0.7393152001569999	-0.3817897446734423	-0.4093068734422847	0.4778202201860549	-0.20711600346181508	0.3897755310477765	0.5093023261159876	0.29591300241275637	0.03653598447166276	-0.6046419133940437	-0.12661473420234953
224.nii.gz	-2.1538269722689942	3.370988216561466	3.757079860949005	3.5676254858241485	2.083338376692639	8.722378198607009	0.7591315177659405	-0.9168617367934777	1.4376526006999213	0.2692769106900061	-1.6615773066011217	0.2910687134925098	-0.7476153757295865	-0.5032757364514333	1.8668031731705585	4.0706943615394575	-1.1632340034129887	-1.1101312046546483	2.255311946927538	4.6337747716059265	4.7565936103830495	-4.919862812693497	0.26641559627059885	0.8425871752873629	1.5191181107907765	2.0778856806727393	-1.0214753114932125	-0.7348480241264893	-0.9434782342000461	2.1414805156303607	0.5030748879471111	0.021086398822794263	-2.1593655009376684	2.0699785398521664	-1.8584812796423171	-0.5722543852782566	-0.45025366998154565	-1.0843297936010126	-0.9360999803253084	-0.9399828870013227	2.615379576966681	-2.4247377557491863	-2.5736233122346097	0.576264172357505	0.7707813304524532	2.322111547702909	-0.02628967401651755	-0.8732324999770481	-1.8652493886204042
225.nii.gz	0.31527759122468235	0.5025936032054725	1.1936220759635372	0.46116038703558193	0.44240717725844225	-0.12451108003365977	0.3395705952308115	-0.6282728867757545	0.5388070708431789	1.0129384807851338	-0.9581846659924665	-0.7584596976117957	1.1627320084425468	-0.5258228702525204	0.5129069953385553	-0.2637158352252537	0.5774072802587948	-0.3521501377348369	-0.2291497187147088	0.2100257018309009	-0.2441115196952892	0.2226823567300188	0.6214014108222838	0.6486633258715564	0.33772080325456205	-0.4096648163325682	-0.38232755953786807	-0.6334716225946302	-0.3172544413547173	0.9660804009941498	0.43341786110205793	1.213524800004112	1.028624993215657	-0.03073563772466413	-0.11207300382188347	-0.3232751173056008	-0.6342301682710471	-0.6814389262483842	-0.6367889093037348	-0.7604463106482067	0.4190231312751664	0.6185443288315194	0.42049521865217665	-0.055282401843276305	-0.051403426957503585	-0.3702363285992902	-0.5278366345717302	-0.39609787125942175	0.1315802455310014
226.nii.gz	-0.4195596975776216	1.266659494129181	1.708939603708045	2.1637630152752108	0.9892239560201791	0.7755919395475737	0.6459834624578458	0.43453288882540886	1.0038606459484016	0.9987750612776701	-1.210765354995487	1.101264185845621	-1.0898649137017777	-0.4902150267195844	1.0216768811861627	2.6824923100498856	-1.28225677745057	-0.9384841489513909	-0.09788255204434117	1.3693045305724605	0.8951774589802391	-0.6166408219930881	0.965280118197124	0.86173303053744	1.2276674872278106	0.6217423874419266	-0.4714766538107492	0.046696619934533654	-0.6563192212468112	1.1668445154022407	0.9173800280769622	0.8188762528999127	-0.24119465581788488	1.4503152053215504	-1.4178354427001125	-0.1913262889216691	-0.4000068793187715	-0.8053471725213466	-0.45202749446314755	-0.7237393105382196	0.5380598477917431	-0.9745979266769496	-1.2352051955420986	0.757469707193171	0.7229694882425556	1.344382960977863	0.5925063591672075	-0.8021218560699633	-1.2223103440087912
228.nii.gz	0.39594402715379684	1.93361830825982	2.083130083306564	1.7629964114546575	1.3496372595220927	0.5773919683848963	-1.0771075775382124	-0.06329069834003326	0.5461090660824267	0.7731541574192475	-0.5344113655169318	-0.19748297298946987	-0.21704023059047153	-0.6997308470851789	1.5753728776318527	1.6017119355080087	-0.6227995287981225	-1.202502446451307	0.4027660105714758	3.4210538510390887	0.2613681440310056	-0.21140085389594315	-0.6517258712122616	0.34744175098332575	0.8337292521053421	0.1499698149980397	-0.6474852475148126	0.05808207969480446	-0.8990358387417705	2.096827206088805	-1.0445076410302017	-0.11837276198526828	-1.3314311635909188	1.4723351877475492	-0.11781797660400763	-0.5497085886939307	-0.7540654423881797	0.24502998613004662	1.4605144562486567	-0.9329365131566646	2.0415109065333352	0.23015656914898697	0.7085864024785912	0.2254432553216367	0.6299606383668556	1.2637804718663592	-0.604834760825607	-0.5897288078077576	-0.8265489158109288
23.nii.gz	0.5976984650155007	3.1055872240246396	1.851972152054217	2.163724425723882	2.823582825627328	0.4635409503301433	0.890481285113635	0.7559766805448503	0.8408649256097463	0.6894465320410055	-1.4553857942876731	3.830629605409578	-1.2348142784117908	-0.43578160393339527	-0.32729998043542563	1.619183931770522	-1.202334927660484	-0.8400643887050363	0.0790419211567874	0.7381301825044654	1.036436131318186	1.0022118929096597	0.6304916084347209	0.6491635016019172	1.30191831066323	3.7024974482176054	-1.0733311862060464	-0.904092725616968	-0.8329975677169816	2.7305873080034786	0.8092194820904224	0.6957548977217574	-0.4262076602273713	1.485079176927415	-1.6903499464550473	1.2259830768453868	-0.34925289076982463	-0.698892393747479	-0.5053312828367365	-0.6017132292536643	0.2143258477578363	0.043353974767063055	-0.21234408670716184	0.7725253450544118	0.7247652212213405	1.4473117079708389	1.1167017054077228	-0.30690535979820494	-1.2374203028847983
230.nii.gz	1.739856185913355	3.8097350219205617	2.5712717451507974	1.6696970799108288	4.101436367542085	1.4128967196544813	-1.8121775722190232	-2.436806188684557	1.3236077634647492	1.175238844315891	-1.2516941702354634	-0.16675411951980568	-0.482089358159526	-0.7149537460793253	1.4912628228854974	2.149859047151923	-0.8993230428883798	-1.1204269191159049	3.452604580687131	2.151388657136835	-0.15424983781008808	-0.036540671310838435	-2.144464572651537	0.1142420205541348	1.6037859256014173	0.7917282750681168	-1.0413147924481663	-0.9712522853550762	-0.8451884010559136	1.6677879662838249	0.19997567098613947	-0.12921076479286603	-1.8167874590633641	2.276119564188011	-0.9295930102232359	-0.3736363014136924	-0.8719866623129698	-0.9297388779165356	-0.9932006315301859	-1.0897405540267882	2.7161246635163914	-0.020880859796511293	-0.45215050965526105	1.1551629502603042	0.8465985390496705	1.773973312640246	-0.023985410674860846	-1.0248723830572395	-1.1680531494511508
232.nii.gz	-0.430545560614751	-1.2473920691491562	-0.9751524259207129	-0.8785218622688769	-1.5023038973101712	-0.3621962531966961	-2.486274633536765	-1.4341546926211513	-0.9302735620135844	0.2395557586572452	0.16803039361481442	-0.6225356078664658	0.358590345313856	-0.2677071174436814	-0.06112371876493095	-0.5683074853867758	0.5250212184562367	-0.08359329859476868	-0.30714174559717666	-0.5446918648289758	-0.4744075600501109	0.3109937952765378	-0.030041660770993482	-2.2244563188048954	-0.9699347202299398	-0.5265458971447352	-0.1904901489082229	-0.514751312505	-0.1726909680727571	-1.4917202536859338	-1.2362975451576732	-0.06009254682089968	0.36900687444192015	-0.6705960277240122	1.315990919779029	-0.6711284874881668	-0.18610819117422958	0.2928126300856785	0.5339882149454611	-0.13023513986582358	-0.48464842683727405	-0.9216274706721496	-0.21070252064029743	-0.6362616300092964	-1.1818900365134588	-0.12672475585593934	-0.9179281018268362	1.0104784080714273	0.5373556102411946
233.nii.gz	-2.4140367029493235	-1.291042411368529	-0.5473257655143945	0.11333237252900898	-2.677063133215784	-0.09298311935464082	0.8849488245651427	-0.2530109623475634	0.9448417932053834	1.1188316370495563	-0.7680663845170888	-0.31500451379122524	0.06744637021783619	-0.44543304899688524	0.8494755068635544	0.2518282622439815	-0.22466198967028703	-0.6854170118978156	0.3776051856871235	0.1558834522047542	-0.008223870032935343	1.074865828674785	0.9250519405904496	0.7335098730156338	0.6582562818373546	-0.5070725971732433	0.0890056208592668	0.45614628857315653	-0.4214835055672652	-0.48878683575402704	0.39185808769584646	-0.14430709032048328	-1.4505172649874956	1.4506955415569391	-0.7375943809707608	-0.761149156502491	-0.41125921869685267	-0.5688733471516654	-0.44261423559654456	-0.2528617946353514	-0.01419768218517406	-1.4784655464636463	-1.1248158787712441	0.31326493779756737	0.2843732056403344	1.3872897480135216	-0.7003650792418151	-0.5865838834543463	-0.6411903131509229
234.nii.gz	-0.7959254665832641	0.6764297110649087	1.9313699591211058	1.3832905380876483	0.06799476279695928	0.421734250244955	0.8272124323799264	0.5587336590985783	0.8311560189368736	0.8788060968665001	-1.069486015549757	-0.04867788078435712	-0.4717815690550669	-0.4025548400674501	0.923661526658725	0.5780652186676056	-0.6257682478722044	-0.4132002065531512	-0.2707908039836875	0.31238396721464656	-0.031067613092153168	0.2917598799411904	0.6957282134342504	0.6091840456479296	1.1948955163940382	0.229908981011548	-0.7466197592043137	-0.7460501826417768	-0.23898538620192203	0.16274089549374735	0.524859226640375	0.4641802328333494	-0.11322257337578141	0.5729735758611811	-0.9598446416954693	-0.17459543403896746	-0.3000747047682957	-0.6380027928464601	-0.6790967925923087	0.07809367901091765	-0.5818458151603976	-0.8595257801963154	-0.2127915011706057	0.5509017083293486	0.5341902708305546	0.004743031505507936	-0.5574134744434265	0.9090412130742201	0.09018218746885166
236.nii.gz	-0.6746768846606339	-1.247658742631579	-1.1104565633392962	-0.8582153692371381	-1.750929537862164	-0.35924711206612403	0.004089105659537702	0.11536155121867916	0.09509970981576082	-0.506838506117319	0.5970247160645579	-0.6006840780389965	0.6690416246404023	-0.2609886982544769	0.3094796263344961	-0.5581053098710133	0.9731767138058615	-0.03439698748804566	-0.3793255640987217	-0.608634318070799	-0.40295650384554704	0.5901203049516454	0.4941207163244365	0.466052789534923	-0.6238878793951843	-1.0904143036334606	1.9960904204176628	2.189233012799071	1.922163240036953	-1.56711164147783	-0.16900437586178516	-0.901335741698892	-1.0520435826387293	0.08812884328076889	0.15730408009256308	-0.7661000855391047	-0.20390030048804283	0.3793880420672057	0.6401909142874489	0.7095343157541895	-0.603182051595905	-0.8485661880814556	0.059303521678651175	-0.5623022724397804	-0.3024058491514257	-0.07618878235380613	-0.906869817036727	0.31520606750533375	0.28005634333505447
237.nii.gz	-1.7933542013958672	-0.9831038253198805	0.24223418504550484	0.3015917383722138	-1.5749755591854537	0.2304853152303711	0.686849460452352	-1.5053372406353223	1.05255375522816	0.5976663352645383	-0.4180247761404364	-0.4649002158770262	0.45805062395839957	-0.4124282473595417	0.8031206845467544	-0.10385897906471962	0.272524428831905	-0.5956356737416648	0.5008385852431883	0.09728815631572219	0.5893133066318978	1.7989379010863482	1.1709048119972196	0.9451637380446819	0.6370429096882577	-0.05798886704230415	-0.5635984569196374	-0.3081280124970124	-0.7052413151128467	0.8344331007512193	0.9607793146107065	0.699350996976488	0.25156766426169375	0.4821104726859941	-0.8998510910789934	-0.5583836542207599	-0.29492577694236505	-0.5792893514678251	-0.5253767009643244	-0.6242652924289387	0.5739838617005232	-0.40576228667711717	-0.587881592018892	0.8856235886592163	0.7122023101620936	0.07603202591614287	-0.3220614889759864	-0.28341998197054247	-0.10727622084815396
24.nii.gz	-0.19444616047471802	-0.336875648023728	-0.8238532799959251	-0.3002100974956734	-0.36018232644398573	-0.15623025963546186	0.4241887683135162	-0.28777005246896276	0.6572501149155054	-0.3966037548820302	0.1738961253866641	-0.005424949291002174	-0.36278466663094994	-0.41366163068824774	0.8866650042677658	0.07884410517770225	-0.45696176375875325	-0.6013143500771252	0.2722764231827092	-0.01466886911539812	-0.24992077613011465	-0.26817725085830957	0.358659507546771	0.43265876618730154	-0.09396013879190626	-0.10846973139530595	-0.2647967569900239	0.08057141749623277	-0.6515517004187374	-0.33854773925837717	0.4557042741828813	0.82437873111497	1.0019137378700587	-0.4072865482254021	-0.14188810261490503	-0.5119704355614871	-0.3784804123151678	-0.23176209873342163	0.28210409683431564	-0.5941377176445639	0.019155584051228945	0.20012451619858831	0.3764470689790264	0.15748831007243458	0.22964268300935964	-0.5452732993223798	-0.7013374777868014	-0.18708462293660047	0.49334867823976586
25.nii.gz	0.852022399216468	0.44625056043954336	-0.1784424749773847	-0.5186632705436346	0.9825672645147342	-0.32333002093529567	0.4657356031831692	-0.07626178869462572	0.20680030671293773	0.24859791825183838	-0.5983386289049771	-0.31103662620098305	-0.3340482759919214	-0.14723563205333245	-1.0904832678466647	-0.6265561845706845	0.02070796833565491	0.3359801037838571	-0.14350905604339476	-0.6744393934227381	-0.41825505677117814	0.46922975484625973	0.1046385286880858	0.24165629337096908	-0.11138329504602208	0.06991881437693727	-0.4377149840641027	-0.25677686192676813	-0.01653886525054186	0.09955025513688155	0.018925087513752447	-0.3624287822369276	-0.8617100863728377	0.40112434139456904	-0.7186257110316073	0.04702050890946223	-0.2207733396182209	-0.281439093261287	-0.20418445215688796	-0.08579250305894623	-0.602787575608961	0.6840650021758853	0.08342697208442178	-0.03499690608753742	0.2508391428882066	0.4705063955399775	0.31158841572792906	-0.5778715731299989	-0.15223242942209944
26.nii.gz	-2.700342906912293	1.3498476364925325	1.2397326810353688	1.6333190722152602	-0.9851952786165598	1.1982045602354312	0.6626094927551341	-1.574487735333293	0.7548816656954316	0.7915749766068865	-1.7971297001637143	0.8924887251659083	-0.6648743855822824	-0.46898319687527484	0.6465917790142351	0.9535237657689244	-0.8657515658099412	-0.6904318109719024	1.6466536554910434	0.4496066782726331	3.4877358030058265	-2.1647582887022145	0.8047776657113273	0.785914240069577	1.6788449300023827	2.1887843102366715	-1.0359491129083196	-1.124878064805333	-0.8407180537146638	1.059228287782203	0.6357480375137002	0.9897651757522611	-0.5281267571110909	2.1721006553807762	-1.9721909895251868	1.1734586914504805	-0.43574310292929735	-1.1854561884933406	-1.0197664621254001	-0.9359455569886799	1.9827847522128073	-2.959980474325332	-3.6138418125527036	0.5620444105477107	0.6630491957050296	2.193110992225186	1.930265277489841	-0.8132159359075479	-1.481095466216456
27.nii.gz	1.0060325605983513	-0.7944922847772002	-0.9898941663858535	-0.7090476383414449	-0.27375575644417965	-0.3515506122890738	0.3800203020445661	1.6406046149735787	-0.1412851872306483	-1.8156720609099288	1.374310393361156	3.0015320643489223	-1.3808350732726717	2.262653764607894	-2.192801327659294	-0.7665986592962964	-1.2004586158880741	0.8155891339782023	-1.2591798267411403	-0.8617432574494617	-0.4324557845188822	0.16801674827041865	0.3662362215946655	0.12137542656005898	-1.4337715838591736	0.8513592779005792	-0.31987406422373205	-1.0515099092553497	0.553598802275109	-0.4656858020835327	0.29784517477059524	-0.22142490217150923	0.8557823419155246	-1.2724151089275502	0.4879941708779521	3.4732903750878763	2.4144555466439024	0.11683962070035327	-0.7472998296819766	1.5505792279950155	-0.9631884862900831	1.211819574461255	0.9389463928957561	0.312414841920612	0.28708293208215924	-1.1044484101285852	1.2754625352945455	2.2906809014573417	1.0486300457975246
28.nii.gz	0.6419644951607547	-0.34217923673069	-0.6260020336809983	-1.0328454652361898	-0.1491628325183868	-0.6548992875293183	1.0566440901131564	1.3211020710628303	0.39614148968402496	-1.3051020426177804	0.6507377531213377	0.02442715566662127	-0.9878406218938466	2.649607362202976	-1.6299237313136445	-0.7979854806363641	-0.4728323171092614	0.9180686139641147	-0.9775716577235273	-0.8174237962726405	-0.4494319481789037	0.4636684942061429	0.9065288837462161	0.40772204593632383	-1.1569830714180473	-0.03461727673222859	-0.4470962258770932	-0.49904230947936995	-0.007956145863302951	-0.13340562496568883	0.7936337047219204	-0.20873279404827133	0.3318642658618062	-0.7784495400472031	0.1339483456106649	0.003019690988403974	2.820978990101179	0.7525134226823103	0.4045062975996352	1.7219107414620285	-0.9061718393556871	0.794601939013916	0.9896955720969991	0.8653026842298357	0.45516098636311947	-1.3940811513179692	-0.2656766771800214	2.1192747709962068	0.24623610764138498
29.nii.gz	0.0101080986892584	-0.052305245098263856	0.1741026088141446	0.2874636269581482	0.12517560070633982	-0.2254685930063349	0.6094796258901234	0.663483716940507	0.1802933926170017	0.43120104364418044	-0.47020228406192455	2.0337469973448887	-1.3929303061823743	0.3856382576751108	-1.4852154504803827	-0.29008996224517086	-1.1723042773847303	-0.07836016157445533	-0.6525907712545093	-0.5481693986617252	-0.248392362804326	-0.59697228716759	0.7581549276967168	0.5098492364866515	-0.2526974997465165	0.6538683515756637	-0.3526258203392891	-0.20559365454875506	0.023330630236679403	0.3312419437032762	1.256153486954495	1.064726272762618	1.0736270523084368	-0.3745683471578135	-0.7507253886848406	2.689374263320496	1.348549057307523	-0.29874287217690787	-0.8435909584007872	0.050833196958056714	-0.6198924508634948	-0.001597327032170826	0.13175638641254298	1.0202321048013827	0.8072213374584314	-0.24356385213147752	1.1674502395038762	0.8131039804492122	-0.6237941502996527
3.nii.gz	0.862367241076669	-0.21588970125998658	-0.38948178541857736	-0.5532436431288409	0.29546417838925537	-0.32346098131633083	0.8302493425721388	0.8260203167296725	0.48755426868803897	-0.9395045461125793	0.05495029747313438	-0.2363913012572383	-0.7846644151440976	0.5238946050401628	-1.0076177529331358	-0.5788367094990602	-0.667748544710944	0.35120484093730203	-0.6491680101030197	-0.7213178466878535	-0.4078392439396174	0.3766914861176824	0.9382325744119573	0.6935590645732679	-1.2424631119747915	-0.5648741855410989	0.11017583990367724	-0.638739995407969	0.27490871856498894	-0.19859232871926996	0.6332144166567847	0.2566739619051043	0.9495505213026848	-1.0033004789991733	-0.011358761772195405	0.2064726557268159	0.6197933014899998	0.16719153409276383	-0.7915643035853903	-0.008050165364650676	-0.5998789078792381	0.9134204451205907	1.1205707212931346	0.5324085676438294	0.4805452405410717	-1.4770736991620237	-0.3378352617336463	0.6727215522923953	0.5421640373622865
30.nii.gz	0.9250816598287861	0.133125373623326	0.27723484222077577	-0.5285576097368968	0.365488555930829	-0.5635861055543466	-0.11451221879627646	-0.33593470214111126	-0.32407546500131196	-0.07947209317624203	0.5014321461677574	-0.5262043379977402	0.08954806420635779	2.843772304946107	-1.7458298310738647	-0.9562586560313198	0.9824406979450672	1.1901908111339115	-0.17949303144461315	-0.7201994788494553	-0.46550179557803334	0.4085881037615991	-0.23702851598106114	-0.28112274770952395	-0.297263172354831	-0.7922772198778488	1.5821102517897032	0.2431757637053075	1.855635079575832	0.11696760292770438	-0.18566024291935243	-0.8445102271913384	-0.3841796359153471	-0.43900240212962693	-0.009335717898666128	0.09758678851890769	2.104857032231785	0.3757716540061497	-0.6565284238706499	0.8040002723956399	-0.8039324636464174	0.77872162728589	0.9269525805485186	-0.18362801018073935	-0.0491170098429139	0.04317050845037143	-0.33212879644639065	1.432339406505959	0.21089460988325548
31.nii.gz	0.33976862432825805	-0.14406283289811628	1.4520656641923	0.9141459774698439	0.15549601073736918	-0.2338813557017115	0.2905543468245103	1.3494785600917345	0.17943469058333006	-0.2930826991010114	-0.18903357897241804	-0.30943346539713523	-0.4162431033793445	-0.24879317242060112	0.3092358254059751	-0.09235811478745899	-0.44780727812069204	-0.09884466829702418	-1.1493695364132581	-0.13473698868212822	-0.2592535385930196	-0.19433590576649823	0.19328920428906513	0.2942005741476214	0.07903170708044616	0.12873726009452804	-0.69596675848374	-0.6792487354028094	-0.38365277813736026	-0.07655595227143643	0.4031203551349925	0.28870323627315136	0.09523561343182699	0.02147523780526793	-0.2911290703912681	0.47145663239289537	-0.2984910095805899	-0.6380848871649806	-0.5138989038607771	-0.19065701656981615	-0.6033582305916709	0.4973712213380901	0.3739573912197992	0.46779310507352373	0.4720363243653688	0.041265879081518554	-0.441261508048529	-0.2935249432078588	0.1193933811095968
32.nii.gz	0.4389814402992565	0.046723209365675554	-0.2259887436931629	-0.6978620614058721	0.5086185368328645	-0.34153922148950183	-0.09530846044846275	-1.4042716316172348	-0.5273933439940632	0.5351225613907601	-0.4626243719752369	-0.004101760518542829	-0.5166509055763492	0.30515168432744566	-1.120603910938821	-0.7529381733403341	-0.0011561979650962716	1.9906574298197168	0.4095824955967585	-1.0044761059985212	-0.4170036319332779	0.3502802523210786	0.11481530795483412	0.18109662948480834	0.19540612179721165	0.08901575758786676	-0.42076488396837636	-0.6911605037693526	0.2887875709677582	0.16653812498981796	0.31986028021270013	0.21591121054922166	0.27540591409755194	-0.2864686956126964	-0.13120271373957249	1.090843543963993	0.23885015294201004	-0.5204352671659754	-1.0535456594349835	0.4431673075808338	-0.7694192042259567	0.6901073946583053	0.7364840543900968	0.318640166106845	0.36147957463394215	-0.24066844007464855	-0.030218333942406455	1.45364243938896	0.010145537223647876
33.nii.gz	-1.6232577924522331	-0.07831759767737223	-0.38057034007905566	-0.2356327004488212	-1.4397270584853126	-0.2340268471871388	-1.35421488733017	-0.3764023513827067	-0.9644277692622237	-0.2664816534912548	0.31363448271369065	-0.5497198403399456	2.1867959246706024	-0.3244172801285636	1.1257331505370824	-0.35319686975765097	1.8474840148035596	0.06817400109426103	2.297283559279712	-0.3534744238923612	-0.2841274142632951	0.3995698618646138	-0.4188222374666817	0.0031061170773243486	0.30031868633819603	0.019248651079903617	-0.45141274425863803	-0.2542925476322592	-0.668578242902622	-0.8680921034353597	-0.05479844334642526	0.5396612359107791	0.7180260065387655	-0.43583158350468265	-0.011464001276692155	-0.620882182261606	-0.37947449637598935	-0.36195652927065036	-0.2312044044560662	-0.5491043890909024	-0.08639015253360804	-0.6692519145189468	-0.24085064776863147	-0.572959935096823	-0.4528593846206086	0.46057535249765225	-0.7172726283206757	0.002234069909184885	-0.32963625333386565
34.nii.gz	0.5108242154908585	-0.3637390931787316	-0.5067741600031169	-0.7072549967449733	-0.07204718160359291	-0.6614605113711466	-0.4347560866652458	-0.5380093608818766	-0.698503031541032	0.1972131323274295	-0.21891223774732163	-0.6325342572737088	0.5571460143083165	-0.27187429255355555	0.02899488485574884	-0.6315771437781655	0.6071804118882406	2.287414535456203	-0.38890730434079696	-1.0203813452686399	-0.5360114936594632	0.21770284515797805	-0.487426776623204	-0.4454848179556474	-0.39344613157609193	-0.7948119000945822	0.6494056689890215	1.0669162543376796	1.6761916505701167	-0.47350542239538146	-0.7614865420460809	-0.6110653827590399	-0.24572365475588187	-0.422929729633926	0.11474926353356886	-0.3234480566316737	-0.3117381922633938	-0.22211137059889247	-0.06507082889345167	1.7125300462490878	-1.0037185834934708	0.6369478723173493	0.41656099350988707	-0.28104369797046574	-0.15616693668919518	-0.5989624069993832	-0.4784698557456656	-0.30322038625123665	0.8561969952396512
36.nii.gz	-1.864736975267702	0.07869995728883676	0.02832478684088764	0.4194382359633875	-1.0831228391720107	0.2293602544383448	0.9123545854538759	-0.6779761018576169	0.9903193591053322	0.7311016545463259	-1.131069041758263	0.3955927209619461	-0.6222347027287468	-0.42397989552367277	-0.14582884781762145	0.22835915172326582	-0.6858781063833553	-0.6793221157182873	1.3008718282855056	0.1620310782952794	-0.16537974241538725	0.3095604055893078	0.4250616736342563	0.5143624613774751	1.3455197998797246	-0.3965755585632655	0.5130149027701678	-0.5486466386481728	-0.054601241574486245	0.1851729188605327	0.6967836474971296	0.8095297181149779	0.1238024104797736	0.8589916187081867	-1.2163012081287545	0.21662145140126965	-0.2634821012861152	-0.5301739014947902	-0.21912268498236956	-0.7054026799851467	0.47300660160604724	-1.985229475456836	-1.228465726666011	0.7202755348132888	0.6828201749098364	0.9932741204278388	1.0512816975994874	-0.5600936100818001	-1.336390679905856
37.nii.gz	-0.4525530884036789	-0.6066715174626117	-0.44184823239312276	-0.1499199139982919	-0.6041602018509016	-0.21596087722898308	0.574253329264727	0.3763121636157128	0.5364114164728314	-0.06600499126471195	0.11687446875736081	-0.3213154841637078	-0.3314518002939966	-0.41151565170395243	0.8156053743274793	0.26840447894158903	-0.47590224714398405	-0.6133085896260783	-0.4825736740634166	-0.09267490730399985	-0.049753608233267736	-0.47804200823061743	0.935183868181808	0.7374855057160794	-0.07777819865288091	0.3350160999932452	-0.796946411848347	-0.913882197907019	-0.6849460502467207	-0.7365915553448842	0.6846175319035841	0.24264238842918182	-0.00132944016856478	0.14732111520473892	-0.15182337806492707	-0.44433795374076857	-0.3978881848463697	-0.8068492506889323	-0.8368722213509658	-0.7209045997200567	0.15725743135674689	-0.1813683483893411	-0.3447647342507645	0.33572095550031017	0.309596223102153	0.8831479726323757	-0.31797161002520963	-0.7625176878795148	-0.12285832755040253
38.nii.gz	-2.4405139516870706	2.288718343417321	1.7069839089848953	2.0748768973662037	0.8292915750208707	2.6592994342040353	1.0232110653440687	-1.0849308866745826	1.0099385240484502	0.6128696417351149	-1.5427576003151462	1.761192051248869	-0.8734126569404488	-0.43851524848182877	0.6569747700898851	1.5511163167006923	-1.0200737255186731	-0.7906265300448774	2.542690292084306	0.6197251804074135	4.591452234760433	-4.037759199500832	1.29393682198671	0.9889452832767028	1.4413870151957482	2.921236074223621	-0.8633444713674323	-0.8511706509097621	-0.8380754548858524	0.9920848527222728	1.1911249062650406	1.016538425859956	-0.04190621452249409	1.6482030074892486	-1.5675171205626424	1.7786721658445979	-0.40320974011473015	-0.8783744135270228	-0.6803971341593876	-0.8749368107007758	1.2190649544334882	-2.1280936866875306	-2.6925203359756242	1.1018422621447441	0.8836624740598222	1.1842382521248278	5.774703482397022	-0.8214674979987606	-1.7305464132920532
39.nii.gz	0.831142341299017	0.37808638413784235	0.18181843990602653	0.26599107962167834	0.8873747437195392	-0.3252015661563364	0.14620242880825593	0.858575826279876	-0.09936110944613388	0.3486253012929129	-0.27769210669550737	0.9129694209820887	-1.0701399403494267	-0.3144328755695305	-1.0505583036860084	-0.07520870791527826	-0.9540977319967145	-0.3832433633071675	-0.834036949266099	-0.29295554357472636	-0.2616408387270393	0.0209183068486307	0.6452763051846155	0.5382510559227992	-0.1013897600363472	2.755552741265427	-0.9922852092554597	-0.9389579270536776	-0.7299448898973951	0.9620261385310777	0.7491494494148552	1.1936693810280536	1.0005094869894724	0.31300221362013003	-0.4316370525837488	1.6237947988001378	-0.36668504267161983	-0.8967768770515765	-0.8092360333589411	-0.7903416261159629	0.4965897215288712	0.09573658944019467	-1.0232330376877796	0.8279450305772504	0.7573161606095007	0.5608341750907248	1.7201947909663806	-0.7491092625697148	-1.091110411917485
4.nii.gz	0.4523095162989342	0.004300105521550066	-0.47799368223407684	-0.7256845659364847	0.3974199102933956	-0.528013758174735	0.5130720231005815	-0.7244747273145077	0.16943219936418952	0.3998001878650831	-0.5439943650615904	-0.21044003030734762	-0.4278794338409004	-0.19805286169742325	-0.6370238337294694	-0.6149575470752032	-0.46549119021375895	0.06288565966648195	0.3170560076597807	-0.6300136440773428	-0.4701206698166594	-0.013326893536091634	-0.17600862806081163	0.07262364668870507	-0.11693796414054873	-0.48441610633288	0.447052063409525	0.8020526047705978	-0.08821242237893029	0.31318155832457734	-0.7286256094448347	0.1997361066042307	0.12188603968459774	-0.12895352777999072	0.055561678222344694	-0.0978293259520103	-0.3574070832624574	-0.26221798893051373	0.14356307553393552	-0.6165502840215414	-0.16788373684043303	0.7308425908360903	-0.06968373213179042	-0.3986431549934375	-0.1836259389157464	0.16914406966302079	0.17348782120686512	-0.7292118568881072	-0.43479507576351134
40.nii.gz	1.0233763941272382	-1.1823750524385461	-1.1166274508903553	-1.5561877599656038	-0.32582466137839305	-0.3982745900893167	-0.9368841345662804	0.9686057514956502	-3.3562061358460973	-1.980173018425822	2.7056064440602166	-1.0766613881153946	1.6740083406434298	0.12444113730115712	-0.22000914681364617	-0.8963486163854646	1.5424073901823974	-0.12230749567398957	-1.1450408146642386	-0.5521671651752513	-0.5036578161286273	0.35504013088272907	-2.172949818942456	-1.7494772865392636	-1.3676415750577664	-1.4281957131883347	5.950773141130847	4.708099877479104	1.3658754837945297	-0.837472129156601	-3.6215068124985375	-5.252234165586342	-2.7234728257274305	-0.610023703502844	1.5711849315840818	-0.8564070073601127	0.1863608605603695	4.968543707308025	3.718040350073263	1.5458025300456142	-0.770090777868933	1.4282060498452154	1.675776524704572	-2.6643282095191174	-3.0348342364633414	-1.0357230498057926	-0.9590428179757875	-0.18627325550827564	2.9197706052872148
41.nii.gz	0.9129694538112403	-1.1171581605228613	-1.4643883531273219	-1.2263496214400187	-0.49842749242543194	-0.773071896147238	-0.6180846675016117	2.865609858503212	-1.4141659377249096	-3.3868298960588206	2.843011372234972	-0.5873024018234513	-0.2961820616490011	-0.5301758561594918	0.26669808834723835	-0.3378711307571891	-0.38037742211409936	-0.4501847097241134	-1.5541502603592015	-0.1248824235315089	-0.6054483487199442	0.029949706040315768	-2.7310402456230665	-3.970028435287018	-1.970669257343171	-1.165698591569101	3.218743365540894	4.161514289665829	1.409185504793968	-1.4097132823390701	0.10998060926207001	0.3822602439609023	2.324218217322889	-2.45198985784805	2.7282632386724606	-0.5830143235740506	-0.3712048549000634	0.6782569696379168	1.2051255465164268	0.11545427041336594	-0.7847485264340925	0.7043112692930056	1.013923502266368	0.010975640914420864	-0.25321980988417786	-1.9248350303889157	-0.8304120716142114	-0.07825416613715508	2.309649491025751
42.nii.gz	-0.4199918212969636	-0.6267490661393634	0.4731876670455155	0.05892350202223221	-0.6888153651544947	-0.3511391183477507	-2.428097650068446	0.2725195963248379	-0.053678535713266154	0.11514683306749277	0.49009484879511866	-0.987689479593948	1.9480913589091342	-0.32409572653700547	0.6147830625969335	-0.44181212402575337	1.1684894314611802	-0.6946528604167538	-0.5142232765005905	1.3298664825900073	-0.45595759437614436	0.40708242919897336	-1.2222367062389754	0.1975048261455607	-0.07328145497426254	-0.7704270593056188	0.2336015273558667	0.88929788825684	-0.5587283176756468	-0.7669018642929393	0.4893490851949267	0.15379629978889445	0.7556562816267809	-0.8897148998526027	0.5404392509556004	-0.7961790181151707	-0.285404779830877	0.6544670025919065	1.0480989216345915	-0.4368249000162972	0.01162337169131989	-0.25864057647088895	0.33825305228584635	0.3857595699500727	0.2168381867306424	-1.1753597581734159	-0.9303162826745499	0.27999514065765857	0.32906207894966594
43.nii.gz	1.1076135057469454	0.33545022161572996	-0.3475205816664699	-0.8569774475897821	0.6715819024919284	-0.3498074500795548	1.1293535660367902	0.6866205699992995	0.6581258065288302	-1.3142097096682805	0.634882827232452	-0.4325994217935628	-0.22252110171729306	2.215042015705803	-2.139360993672766	-1.0208469714308501	0.646777632093181	2.957893690233533	-0.1260407725652095	-1.0230867755542161	-0.36800146060057376	0.5953940025386699	1.0691658013536147	0.6506849830746808	-0.6737417890540043	-0.37681251841247343	0.11513811006710489	-0.566661579917321	1.6313141236284576	0.7836740916361685	0.8701780554505502	0.198864709608309	0.20443374383832277	-0.22260886010983963	-0.7960768174692768	0.1443388451374422	0.201131288246913	0.21214390904640026	-0.2726348073080307	1.3494732876446314	-0.7917909807587373	0.7596952693539641	0.8480937435046979	0.7204490250692149	0.5744195398180881	-0.24937897559530944	-0.14608256695684008	0.5181085520597403	-0.01700696605957867
44.nii.gz	1.4776766068149803	-0.8079599302526269	-0.9826657972038954	-1.5198121043794963	0.15820480725613303	-0.3988659762209516	-1.220353381739596	1.453764038133075	-2.1320714936541383	-2.3576770264242857	2.435720451444751	-1.0490155126728962	1.1910999533225866	-0.008718213432888595	-0.12166336761902916	-0.7888654155504553	1.0330348194421426	0.08201057890704125	-1.4942777074811668	-0.7932083284591792	-0.5085697216768742	0.3204619194067322	0.13347491298109757	-1.4831502816419218	-2.472086989723885	-1.1712914885660164	1.087439831045429	1.443278038331342	0.012708019586508306	-0.7013630949983071	-1.767658041196375	-1.0921198943938348	0.5153602551174632	-1.4468927502486248	2.505834878071804	-0.7958425871153649	-0.2410062209831659	1.061757070147649	1.5874188954957364	0.036256237198157876	-0.7754546136902144	1.3872892949094808	1.0734568519086207	-1.9849290173129064	-1.6733291988953412	-1.0053029411236607	-0.833553245646167	-0.6125287589823396	2.11474933259694
45.nii.gz	0.6805780137709866	-0.8689212480880741	-0.5488804867770205	-0.13506497407334367	-0.44294785627437505	-0.358332768651896	-1.8854127150732949	1.781082117967857	-2.5142200503461103	-0.9864829854628565	1.9864184498840431	-0.1805940366735725	-0.41968680644944956	-0.3885431678369603	0.0635540275173145	-0.07019736328374993	-0.33384659660824983	-0.9036652720341627	-1.2344530775231728	0.9816378181052119	-0.4927275604121239	0.24443278243737734	-1.5034975392023178	-3.3412368624791515	-2.35857564560542	-0.02609290064081448	-0.5768043677859231	-0.3030601731186184	-0.7273929664451935	-1.1763714653513802	-2.9792099314319747	-1.7607283928024173	-0.3583306065910996	-1.0630287839126542	1.9740297882669018	-0.6610500106080981	-0.1528351943014443	0.2473451766481116	-0.1314822188543075	-0.10192726518077817	-0.6883981118799892	0.9644936638230815	1.1334460280585177	-1.247349094748801	-2.684508727936971	-1.7767127395266247	-0.8407972712622397	-0.1889768379102583	1.7001987121230726
47.nii.gz	0.39483858910724806	0.4877162471285122	-0.14831631566470446	-0.401988780769908	0.6719555018848732	-0.14997953840672837	-0.2849244849850937	-1.9477393312220563	-0.0711063835685527	1.0231678805099695	-0.7005765557174056	-0.5704025063201945	0.2789790773204755	-0.20186170176757498	-0.574682289947366	-0.5591384110803397	-0.03601736857054214	-0.39864942496994976	0.9856931276935592	-0.19551220959803148	-0.4406120125722164	0.38286950607362996	-1.2680928403807104	-0.5540938545808085	-0.0312935643528455	-0.5385827781733536	0.5604913136369497	-0.1348268752780607	-0.1753253227274469	0.1616855027709539	-1.287373517459086	0.08960768791156033	-0.07164547598780525	-0.021413308971131542	0.5754799253412286	0.053990138714977605	-0.15563010124839416	-0.04554313092994107	-0.6030628598129323	-0.6094854724788407	0.1523694305607249	-0.05743407582738029	0.4323066631807397	-1.7426103639366022	-0.6290161795691249	0.676226192382736	-0.06362050388494588	0.08147156845167393	-0.9020669478481635
48.nii.gz	-0.38704879355168187	1.43488919886105	1.5454870155368536	1.4626371291659956	0.863774868600577	1.70933216952213	0.47711545991940413	-1.234060834474769	1.2206295573515002	0.6564314332726239	-1.1125905106594376	0.5452246863588888	-0.7824753177812771	-0.589676829571434	0.0939576381827787	0.6312966652218782	-0.8245698323239048	-0.8504291261386688	1.3120242159336077	0.6940964786247378	1.1670711467198065	-2.436282544661527	0.7252206110305256	0.648004388160361	1.5774040308169741	1.548472648562918	-1.0621836467652317	-1.1918746889714305	-0.8527839267024299	-0.05422719765976923	0.07833439854513771	0.17961304803303174	-1.1406230714205587	1.6734651480457963	-1.1175182049952008	0.06853943197219695	-0.7708933227605379	-0.8681477130630417	-1.1630329064641005	-0.9299039853787648	0.8572330609242168	-1.5345219556091212	-2.559268399877581	-0.2819512404627388	-0.06715374756636046	2.074705438488009	1.1884052912191885	-1.089292322952631	-1.2708934359116153
49.nii.gz	-3.1360076150963647	-0.17064899136152994	0.06138685466676304	0.8297465659070706	-1.7547460182549157	1.5934018897373166	1.2323740515152253	-1.4575182921730065	1.112088687962708	1.5236052138666922	-1.5068151846132478	-0.06434252250301992	-0.01003874063156452	-0.5988887543836958	0.45074268806212736	0.4682782719272116	-0.30919339776482285	-0.5881026303436072	1.8970765189704	0.1348220554279734	2.9417934608789107	1.8181305876993756	1.3330836348235855	1.1041111620577568	1.3754433902114205	0.9834143510075467	-0.9346079804820316	-1.1740890274103728	-0.776451361171706	-0.7887295624231051	1.3685839273905354	0.5022901920553291	-0.8191446987032545	1.8128368167100468	-1.7558403195675152	-0.02131003480326344	-0.6750303279639713	-0.9224671423459013	-1.3018328496468354	-0.975054868937817	1.5274536313574005	-3.721809327278363	-3.044530380823176	1.1120259959894863	0.956751069690316	1.680856743165838	0.7003030113206217	-0.666729345262737	-1.6701263762114114
50.nii.gz	-0.6309356864920364	0.5573609077532904	-0.27896008570779474	0.4456259204295968	0.683515751475392	-0.0462574293895275	-3.016211555261034	-1.088993546970868	-0.4529423803066967	2.3920698938936003	0.1550871350514677	0.7503655726493423	-0.6263112165720884	-0.4532701410054991	0.5875469081802822	0.9406579102763092	-1.0247464499540755	-1.032829636657714	1.4478369603578896	2.1471394265389137	0.12868184660510099	-1.6242418657572788	-0.15749689289230237	-3.0348463785070146	0.12921813135902394	0.8967860954507064	-0.32261038504967676	-0.31961847362217055	-0.9491267662846673	0.0014528068092012156	-1.658105232988132	0.5384217195842064	0.12317310325298327	0.349404712550382	0.5995638727175777	-0.28736088039532354	-0.3684315306824959	-0.2257012708985886	-0.4377126108554044	-0.9404465527565147	1.9864641301853199	-1.263191313956719	-0.6997743543371494	-4.852255059598685	-0.28301939386306846	2.311403458213715	0.19142087326659007	-0.21347230616284832	-1.3122549560459698
51.nii.gz	0.6139064776431783	-0.1305601957920875	-0.5400949138517201	0.016769783935279035	0.07361227697350337	-0.6333615456067282	0.8103725799872502	1.4896699526515413	0.5062515024478635	-0.39829431966193446	0.02764982327354494	0.7236221898670234	-1.2750729994729721	-0.23983672536551973	-1.3534494299245194	-0.25395566993263774	-0.9959611510330362	-0.6536109653851104	-1.159195368534261	0.004120375494491922	-0.3474814582518514	0.022067117894222957	0.7776915371527843	0.6362698130283051	-0.4555915861169582	0.05657187573164666	-0.4509060846163694	-0.7553107197278925	-0.38128667172577574	-0.16775154137161297	0.29088799463086806	0.36328003171022794	0.6226888338212232	-0.6252049673955199	-0.053161394859403896	-0.054128166225939696	0.0781640325032672	-0.21943399306063158	-0.4302175472977763	-0.22786280378801688	-0.4865699065865797	0.8099601008536381	0.4148461950935995	-0.14648549005555858	-0.1803851460484709	-0.37736992436973854	-0.24716615076482232	0.09130818610182934	0.2193251823202324
53.nii.gz	-0.47703288732090876	0.691819196158469	0.37948940944175763	0.4902593780774164	0.2979790963142848	0.32172596912362106	0.6400886439792055	-0.9180099004369539	0.8576114192894787	0.9099913440211721	-0.8859715100548236	0.773069241806562	-0.7883091506556266	-0.5428523368443322	-0.07621527916674152	0.18695388228736493	-0.7192992128921138	-0.9314891087396515	0.7437837345815864	0.6023983695616574	0.21270242765810224	0.03635530817819608	-0.14877630314331408	0.21455790667730737	1.3989699266076077	0.8491883101343477	-0.9196418352452652	-0.644582740836338	-0.8621473172240001	2.4301209636556735	-0.7677164445447923	0.8349902299354556	-0.2820095787982375	1.5106649189779568	-0.9092718758473016	-0.06049181466516527	-0.7675836539223305	-0.8450265278487809	-0.9750810231165243	-1.0249419982944141	1.885426841291985	0.901875645569292	-0.29828089749241304	0.08848376761005121	0.31579452205148956	0.9400909053722882	1.486591035936078	-0.9059137892069765	-1.3146131653876412
56.nii.gz	0.6833746404927429	0.38535406379734055	-0.44087996645328265	-0.5838229263952383	0.7964669994804309	-0.3402204378726184	-0.15662134484595075	-0.20050967209724696	-0.37067852887962904	-0.3837225665781588	-0.2791616815510545	0.06816513374210609	-0.3372822319810949	0.23275922981599528	-1.206034302148988	-0.8110427420697569	0.06276367355236988	-0.11117531271835354	0.18613498206922743	-0.5396714728890889	-0.34818762024315497	0.1551907743588341	0.2378886736900506	0.11608609319277972	-0.41412874829488194	-0.41706713378241306	0.9374934329985457	0.31568772617778157	0.06888028941081122	0.47811099413062963	0.4825517084980099	0.5178550169195267	0.3866426983211316	-0.03703557112997939	-0.6653415681874444	0.3234152887211918	-0.12785394853329957	-0.12698381685420013	-0.3944124170092011	-0.5900804318216526	0.05986907379024083	0.30078361851518093	0.5097653152460296	0.5840975413643726	0.5926456453617714	0.06608650934878627	0.26703554453903744	-0.10234503013918494	-0.8694692457333105
57.nii.gz	0.887807626965721	-0.330563967640839	-0.5953475800768399	-0.7359360467412508	0.3667254339454247	-0.33156436567089903	0.547087410002924	0.7865613967870113	0.37204941716056006	-1.0693209126085532	0.5295546932154149	-0.592144805642743	0.1277533507480836	-0.12186200083059603	0.04588919119901983	-0.5305956942857006	0.2246425822160165	0.1590670127738925	-0.8649275950469231	-0.6837222143051293	-0.3647550923400521	0.008153922964646128	0.9177335348436748	0.6370445252295472	-0.9162582844136954	-0.3063234089294064	-0.48953184173656095	-0.3563959426145386	-0.4092149280575754	-0.03184587247218649	0.9203080630341338	0.2519121186192535	0.9405758424036746	-0.9980430040886477	-0.05131455906297265	-0.5136580318508485	-0.13029039548563168	0.8466777985603048	0.7950228279589521	-0.10507391186570723	-0.5589781444195913	0.2519745200093083	0.7171770954678006	0.9141367506383763	0.6658356490678	-0.7542620527257444	-0.6062396814489275	0.4667700093713247	-0.42872693170043374
58.nii.gz	-1.1696118940883968	-0.5885933372888462	-1.0187268753332508	-0.7813764347436654	-0.9391960224445461	-0.5594365551062891	-0.8299868392285017	0.04706659235021499	-3.291457738393982	-0.9811570677268437	1.8800267750013344	-0.813478463322177	1.7833608007738335	-0.6025986652142444	1.047969498861948	-0.23379924166013935	1.0503360229609944	-0.8649290172611058	0.9972315223366908	0.4322737955619332	-0.4565773448282274	-0.31289690011527593	1.1771050470176907	-3.622572468311563	-1.5894835674537309	-0.3981704044430896	-0.329283544326156	-0.4942144268678745	-0.7389425238384926	-1.5392042486222297	-2.6313213004484663	0.602705081882812	1.5497748369152624	-1.5554069848378842	3.175089548642678	-0.507094914129782	-0.5758422013005049	-0.06915559377904348	-0.09807606489607382	-0.8865265757066829	0.5069165149790015	-0.23947578817704943	0.18678972868670315	-2.3160305901930265	-5.296054749997561	-0.8650169741911203	-0.7376418099143224	-0.5252072765574132	1.0633834139277893
6.nii.gz	0.9066522184891858	-1.0046225181365356	-1.0716362861752937	-1.326803317484318	-0.3055877113808535	-0.7559957130111791	-0.6920444909200563	1.2982210524557385	-0.7182937975147256	-1.8946581578070216	1.8285597773847733	-0.4929911001179876	0.04883146811317242	0.08753169428590715	-0.6211248531099867	-0.7788812302036875	0.5871742629422266	-0.32064171606205694	-1.158462410644036	-0.43912049884589344	-0.5837039990650631	-0.03649850104703274	-1.6369352714880594	-1.7854047722547182	-1.6333015980058057	-0.7630894248470798	0.8886112177539804	1.078068916044101	-0.2606945333785428	-0.8101405381800642	-1.3079754831044412	-1.9133912853073034	-0.07654425840232318	-1.298965734221713	1.452846550023956	-0.4933869212046124	2.5490620499765058	4.77649199417194	2.197555561905599	0.6849561666769451	-0.7654790510448879	0.6131604100523514	1.160351650393118	0.4698448331065986	0.40301425092462123	-1.6929492550983358	-0.5889433405806114	0.8693827031001667	1.3760341836722871
60.nii.gz	0.4236736635434825	-0.29179033230506657	-0.12416498632060448	-0.535704212676686	-0.10264011125787846	-0.2979894265462014	0.7168310966275808	0.6346637771906964	0.6547529511707663	-0.6223674683850332	0.14207640568890198	-0.6818098625802791	0.35346296730802185	-0.1422499817384316	-0.3910563561281885	-0.633733556767989	0.6335195084865475	0.13134457745307038	-0.6491911068802508	-0.4747508364746391	-0.35982512491588386	0.4796204412180696	0.4372077048426648	0.3899422050921327	-0.725195538543352	-0.010068716731351943	-0.6949466806918443	-0.6040903032600448	-0.4388095319926405	-0.13244541667195253	0.3866934365827578	0.8107573873919144	0.9682317583262405	-0.38262241199521674	0.04259005559483428	-0.24838578227018498	-0.3195380225632711	-0.7076242133741181	-0.7384676520360892	-0.3602536495758029	-0.36415935077748374	0.488900583252006	-0.1564104466119942	-0.01716829831718391	0.13957851084864437	-0.2039357711525335	-0.21236731151652224	-0.5801382432737017	0.6395332659796943
61.nii.gz	0.6950631493891364	0.4211065329032998	0.1101257229477868	-0.6170656077632714	0.6647892930415049	-0.35227177302135193	-2.892546934275522	-1.989231046896851	0.6752351412576842	1.6649408993315604	0.537114558393983	-1.0229079052389336	2.1811808756406483	-0.11261522163371422	-0.18548117737106848	-0.7206926396801578	1.8520801024504936	0.5526169152256919	0.29158118214801315	-0.4933462011317546	-0.45252217866876754	0.5465013589238288	-5.385942013689143	0.262488487658825	1.6215816528000804	-0.680075963833018	-0.04554910147778586	0.3986959538929311	-0.21599400172826283	0.21468822034236398	-1.9257397700501446	-0.5467494173226158	-0.3761247080239338	-0.3112530463326417	1.389582991807902	-0.7036726750517307	-0.3566985985523461	-0.011745923883246216	0.4739187000422843	-0.025968539374570648	-0.6027223192923605	1.1182752125692248	0.8397522243253351	-0.6389909628140654	-3.1182236465701663	-0.9613221210763616	-0.709743981128577	-0.4741162208327682	0.3498832403135427
62.nii.gz	1.112078781925066	-0.34051805513006733	-0.17574340655284906	-0.5216512642967407	0.4057010054192316	-0.36459030632165695	-4.174441513163571	0.5197233728839845	-3.1341158078074245	0.07450989492843045	1.624036696670899	-0.8165541080523893	0.40603212929537275	-0.3614454655257979	0.022266368178321092	-0.5101559920797971	0.13453964342803998	-0.652932310194844	-1.1432135525674925	0.3872284310003772	-0.4546690897273708	0.38808591586162344	-1.773230411914951	-4.533638880421634	-1.354937408503928	-0.8682963314825729	0.5697375193018598	0.996010919611517	-0.5778897771136108	-0.6913890743724678	0.4915181883478628	-0.14226868367872203	0.9819513026966264	-1.3370874926534533	1.3760005822971788	-0.8015876490008009	-0.30191606686835193	1.1332778789461355	1.5466055819578062	-0.1317737533653685	-0.44036682055804177	0.09234686204320906	0.40253633629681557	-2.1929325669506268	-1.0741874072406605	0.004097233209237904	-0.7700115131262577	-0.49689284093900715	0.15429234359231064
63.nii.gz	-0.36172746679282414	1.6575668050685193	1.7731325983895359	1.2428720292090971	1.2931408451671476	0.2208259440803515	0.41055460407245176	-0.28191087741267357	0.8949774417273686	1.3650360839409303	-1.1290668750780022	-0.2637321911682599	-0.12043430984625735	-0.474823784814321	1.8114226582517328	1.0789643692869277	-0.5625817120685341	-0.7592622745495179	1.1379127109743015	0.7856018314019784	-0.02315456385464542	0.4680605585046593	0.2156134217835705	0.5371294557720181	1.3298754962456252	0.7618391362485458	-0.944008443205821	-0.8951689938976134	-0.7784220915572431	0.04833360727933654	0.5301155425225749	0.7310626583279697	0.5068532735053378	0.09736014807174988	-0.5726192341608666	-0.18199431609758218	-0.38983182628086727	-0.8246468760639885	-0.6957666527965303	-0.7799656706634318	0.507722910988635	-1.2231708187119985	-0.9375595384703346	0.3866452786018811	0.5273778610627148	0.8254893219376441	-0.10568692358259918	-0.6245108572210344	-0.6634533254868511
64.nii.gz	0.45294302211243764	-1.1068218883701906	-0.9913254181832759	-0.9684678587108406	-0.6461306750391895	-0.7511806692103509	-0.9058410576682179	0.8476063342537213	-1.1823381805338717	-1.4399050050951703	1.1775236272210527	-0.8650245183283928	1.3054663984258779	-0.41699102194649457	0.8778677232993823	-0.6001412089478727	0.8211159755279948	2.4894368215940537	-0.9738092992289992	-1.0505187365451973	-0.5729251646539343	0.08748424882383117	-0.3475774316649877	-0.3990863903300879	-1.505989772008302	-0.9786429994184308	0.8043678796295429	1.285532324614131	1.7293455169822975	-0.8550243388603167	-0.33751207571385045	-0.8890716855416358	0.15243115809476485	-1.0347664927133777	0.5440202488656913	-0.5914184264525867	-0.06437974790035049	1.6154163106739434	2.686168162719888	2.871558811733437	-1.0388200708447504	0.3963142770317532	0.7931013642223356	-0.5620487655773503	-0.42713560366655784	-0.982167052920995	-0.7321499407872509	-0.4185308693711096	1.2545473936196998
65.nii.gz	0.05295419911440599	-0.8328373549579379	-0.799310006091271	-0.6449566225229246	-0.799580447585216	-0.635192699227557	-0.5321415770581079	-0.3003301103426273	-0.23389077858120313	0.017497723332521496	0.01656136176941213	-0.6229965434015748	0.6656887673585427	-0.5665131775512454	0.5757933015768011	-0.3623559153957365	0.2958811143090634	0.08211684585273082	-0.528551142206698	-0.6407543831045913	-0.5023366467614181	0.14290636704945225	-0.2802542412377173	-0.0036326750922573807	-0.1477800159300709	-0.7928685032100103	0.4464776546571791	1.0525092552805335	0.13392905007360534	-0.7855782043468209	0.00816453753262155	0.2359620184470151	0.4136344490697495	-0.4816953152050353	0.658829494341483	-0.5544200580195235	-0.6149355553924679	-0.2668784860697502	0.45581717520729836	0.0006450843565944831	-0.5757305796213489	-0.09112595812083356	0.11253993116885481	0.25440457428546953	0.18312266976146394	-0.8403150360919898	-0.7117501405526424	-0.32125392671050734	0.7311292272133544
66.nii.gz	-0.08523361168899991	-0.7980763981391239	-0.7274471838789917	-0.3846315720966201	-0.6687056578387279	-0.3436064646758336	-0.1615364183890988	0.05657702420134507	-0.4414147042095383	-0.12856915626660947	0.04177995820170245	-0.16078880218643699	-0.37415191443622065	-0.40061913587731496	0.8361000456721904	0.1191457058555928	-0.43694208958512576	0.7476539218179598	-0.4887071179761459	-0.8408936898267093	-0.3597048520043449	-0.15067217104078603	0.12983717373164713	0.060301228385169554	-0.20524792497960256	0.2660148089557488	-0.7017671786269853	-0.5398264919253992	0.058644914376446707	-0.8012950939776484	0.40160803850228144	1.1208451056600004	1.3870616008527497	-0.45182860807633535	1.1803832042400322	0.22082680079901487	-0.3876564643906817	-0.9428848372284793	-0.6690219458513512	-0.37083530357689587	-0.38510328475412203	-0.26325358807863525	-0.8698649730736214	0.5208840000845081	0.43971592716549096	-0.5343517440943591	0.3896014771293156	-0.7582946227474004	-0.2720355952317184
67.nii.gz	0.1642776438678674	-0.5802829910103102	-0.6256615714118303	-0.7250877089281585	-0.5642737535662381	-0.32984439800796334	0.35266351202277235	-0.8132518169839964	0.22786023686331364	0.457418862159086	-0.3849724673291783	-0.8914317283308365	1.1052510268573208	-0.26519823517124297	0.26263981803485037	-0.6507597898950784	0.7095250444019263	1.0465647291776032	-0.33952423544982757	-0.8345256630022718	-0.3992454802864948	0.28110162784652487	0.19181012011604157	0.22359915177592873	-0.5750434292501585	-0.7469221817410904	-0.1772011426436935	-0.35506776133195794	0.06565153403925061	-0.2575125176789956	0.08872770897343828	0.9334872879124643	1.3483247356750434	-0.7040642251389623	0.5120832180227791	-0.5966057252463599	-0.3702046085433214	-0.5770390408367242	-0.5069507289944123	-0.4781846654624366	-0.2653795348946842	0.2000628754851047	0.04099553603214103	0.04145198461785965	0.19182944160680382	-0.37725711713379395	-0.5709067369483034	-0.5468412963359424	0.8361312050110224
68.nii.gz	-0.24456195812499282	0.11701950430059566	1.0422129374435045	1.1127908461968525	0.06314216997697736	0.1668697534585709	0.21654169304154874	-0.2856139905922919	0.25941825264704477	1.3950705487403035	-1.0247714451471326	0.06150692224402982	-0.6806026994621487	-0.4542570730155561	0.9057076097359723	0.9444778472317938	-0.8659983304485279	-0.6271448223824465	-0.37776786595964595	0.2387792737961555	-0.17553708799269743	-0.12716560300330731	0.05088523774359257	0.35197763553287664	0.8800908748091074	0.3024570853063633	-0.6268641446748012	-0.6696585271717773	-0.5023712939465054	0.21300976765525528	0.22234979511681238	0.4736520310657918	-0.553897313750909	1.214564528424124	-0.7871713444099371	0.2092368780278238	-0.3881117725175463	-0.923090379107299	-0.9482378984398536	-0.6207941187010827	-0.04541747558981067	-0.10688496652268957	-1.4517512107053303	0.3618321169652587	0.41265653959113124	0.691524930782864	1.1221430866102802	-0.8184528662722385	-0.6034454846702236
69.nii.gz	-1.085988956315848	1.5934471312540572	1.2214422892882846	0.7323986583350031	0.8664097654019733	0.39714069214809955	1.238998846523307	-0.9595785422953893	1.2233587349058992	1.3556925244739648	-1.3353051140498453	-0.294836175853403	0.6287189213250879	-0.3846840070937546	1.0283364792138077	0.2605174500398377	0.20630256826411	-0.6837659019414553	2.58151537072941	0.7467042128740196	0.7060984393983069	-2.056268624896284	1.1721928405913813	0.834754871774734	0.9935012198027071	0.3049269319112849	-0.2306336599345559	0.21557881365317702	-0.7504827929330093	-0.19317631538261001	0.8286536720814999	0.4678933583719989	-0.6936088945035149	1.41930042575044	-0.934142050542516	0.4238505100111955	-0.4149366659344844	-0.7642061366204084	-0.3964040188796257	-0.906503281210589	1.3026120613406307	-1.4214028685406992	-1.2426662887364435	0.6015122567901307	0.521123681752971	0.7685062480759697	0.9694946756702645	-0.7859180589262924	-1.0240465276078452
71.nii.gz	0.44975927183108216	-0.20800726284328672	-0.5923250030825985	-0.7079102053238682	-0.3016773542033255	-0.34108075044586517	0.17718066207476002	0.40822652022285055	0.18706191301460867	-0.9101926602880123	0.38313056584447147	-0.9525184886573108	0.9740168379408252	-0.3256391355876751	0.7672848822995217	-0.4374041769490351	0.5904142924364665	0.5414637332325698	-0.24722204668399933	-0.7080232748315931	-0.46745077682533914	0.4445727889130202	-0.5136361247633867	-0.48693393655572553	-1.239786959739634	-1.036908622944161	0.5163988873700354	0.6438475805712212	0.4510040900701278	-0.3792890416278171	0.027973688111894573	0.12368345079092433	1.4058586729888836	-1.5543762770427245	1.5978704210032397	-0.8146396551112228	-0.21344094019451798	0.4073430339831179	0.16873232903264612	1.432032375607151	-0.7967568591027671	0.4526689688816769	0.8053064809270124	-0.3568600796933013	-0.26767125350730697	-0.7515764516605284	-1.002105294518885	0.22457719618381977	0.5462962451470572
72.nii.gz	0.28961950104562134	-0.5360728520594775	-0.5309939609951346	-0.6413885300596884	-0.45754752935125137	-0.35284431860808374	0.2534202348407451	-0.1539977011423799	0.12169741754208857	-0.021098134038701154	0.17149643963561934	-0.9436208508019177	1.2150803138845079	-0.31314821347782756	-0.14853511690139573	-0.7005255123542723	0.7744958852620158	0.8221337348402864	-0.5310997991502777	-0.8152966784303135	-0.45528643305241295	0.3648593777756796	-0.24517426198629527	-0.021931574086888932	-0.2252115551752506	-0.6657095525855599	-0.18507235126691554	0.04520960769581087	0.046309369923324524	-0.5949279908847986	0.27236301984450717	0.3240821541468146	0.4812948333252777	-0.407167023731865	-0.15701084316894914	-0.6159927476275421	-0.39395262291837196	-0.62261541731521	-0.41845140305647527	-0.13155532152493157	-0.5804117128027655	0.02219431917062375	0.012936758740316317	0.17680687553269156	0.3128590642054716	-0.08007585740388669	-0.6223083947920118	-0.6595691764421552	0.18494464866508117
73.nii.gz	0.9195348940763598	-0.6952402721604141	-0.7150420448463446	-0.4646950040289683	-0.19587114335056596	-0.3764569776678722	-0.16189877200112876	1.0653979595020013	-0.49898749439174384	-1.1985599158780198	0.7383054388112528	-0.2625353754329899	-0.535488150370099	-0.23360667607428992	0.03359156411649411	-0.3948904179194206	-0.35454819552493616	0.356757635737449	-1.0389180749551667	-0.7170218518158659	-0.4541605587768421	0.32110816467848036	0.14710063373028998	0.011275522437214651	-1.113514053093106	-0.5087060476126528	-0.2703259041345372	-0.4749388101924751	0.20120597009013827	-0.674337369585944	0.1827031646468325	0.08785729650744281	0.6313805871441196	-0.8169127023491836	0.3367528640674011	-0.4956184041137096	-0.2209486211101955	-0.3977455798504326	-0.3991144270405033	0.30449798395283023	-0.7405750583344002	0.4869299815576112	0.7107860669930826	0.2387294599233242	0.2745442933549744	-0.7485112149360555	-0.8345515524231903	0.2939083359291037	0.27487502112624024
77.nii.gz	-0.012087975458594837	-0.8608156298497343	4.50334172825248	2.6533917366571904	-0.6310469776369241	-0.33756682010601324	-0.44203137533395215	2.386699228248576	-0.45544466324928456	0.12829581689661013	0.33995767303554014	-0.8740581885729041	1.7228646102512244	-0.2732383319644605	0.1197118351144982	-0.611939407590713	1.6394312287317998	0.0918879184479093	-0.21918347993997273	2.0822108751133457	-0.39660374035920326	0.37029654627656283	-0.08227329409551197	0.08046562712365313	-0.2363604440271012	-0.7792402306049642	0.05998207480462201	0.0736949293933852	-0.34880810926816525	2.335669580079099	-0.024982265514718834	0.93770093662334	0.748901369655743	0.19538883545083163	-0.17634011822245918	-0.7466206122759519	-0.2825365382598342	0.5486183462111563	0.2355802124877195	-0.2398632802206633	0.352856685740699	-0.05647465969260663	0.26414659261401613	-0.04755048977436577	0.1708428402837249	0.19909115471008418	-0.8634316320503409	0.08876761462121431	0.3011656878204698
8.nii.gz	1.0150043471667813	-0.9601617238557382	-0.9430478838013413	-1.2532264655911973	-0.14523035066103807	-0.3878738717483239	0.16546744913573092	1.2820130538996009	-0.5659834420046539	-2.2173454776182626	2.121003656695555	-0.032089999417156345	-0.5675887732833083	5.98618378031064	-1.8952431609687257	-1.0306905405386937	1.385494226748214	3.206289328750926	-0.999943962725688	-1.0842998450603112	-0.49791314399136927	0.3729171885485937	-0.3085544546214377	-0.4136074212735166	-1.8268671925096185	-0.8922297642021619	1.8206249221512618	0.7840004306831044	2.3811632915388796	-0.9704291032218049	-0.2958123161623084	-0.40454444445635085	1.4138358036265006	-1.8416460924457485	1.9109656800648498	0.9356395571047779	3.611098239787881	2.4632290691134844	2.3258530245085804	1.8451750910178042	-1.0125875479192223	1.1051000554203987	1.3847037794118966	0.33424428552984287	0.15750538794859134	-1.999089656985175	-0.040413514725954336	3.72177739616548	1.1868786001876581
80.nii.gz	-0.8162451992520878	-0.47580319448776404	-0.0035822514436680184	0.14048096079196531	-0.7757446032204219	-0.2652020829061456	0.5602051386382437	0.25856733691346073	0.503465251036142	0.3839556106344249	-0.5817138687679769	-0.16501035261763713	-0.2984230997358079	-0.39415895593722483	0.9011754037757032	0.22978942921218612	-0.3969967573999278	-0.625770868703089	-0.16992225662960705	0.029968996886779557	-0.16743242054564758	-0.1808325632647726	0.7940946463825175	0.5665129284486601	0.6781365926887699	0.17106261570229875	-0.5318239027692131	-0.10839119455002778	-0.7470193951322759	0.5497503702242087	0.4060280947682765	0.9900921604709592	0.18065590384767055	1.1937258712093632	-0.5912453553958846	-0.1875628785238365	-0.40539668495058706	-0.8034468714724184	-0.6544526349055443	-0.8169492203328635	0.7183244240705215	-0.6971330646022547	-0.9241461525689728	0.09319727049927916	0.2422060107878718	1.164709535598472	0.008216921248720354	-0.6592622885978379	-0.9052474594268868
82.nii.gz	0.6365776523209198	-0.7427372309096022	-0.6524764456074306	-0.8932712801443066	-0.26778205538682226	-0.3790648550947518	-0.7832460710580058	0.334930332613374	-1.3737181143155435	-0.6230588071361051	0.9157486385137751	-0.5792083416578866	0.5692587979201373	0.043726124098862625	-0.39761351723856103	-0.7220872391614184	1.3813989843111247	0.4784591211077695	-0.9058568508627917	-0.7613485877487554	-0.47511224206886654	0.22888685999301242	-0.3908605022286517	-0.24433403586595231	-0.5606773738871934	-0.5097402911972402	-0.32547463941501403	-0.17433091712764853	-0.13395128690609096	-0.5725898660376465	-0.2172757351500549	0.006491024455347086	1.2190629047761323	-1.458627469051903	0.8720220312494283	0.05680222116436375	0.3909279139873684	0.5412128236972698	0.3675933924327557	0.6283516167888165	-0.8312089218643767	0.7076330937714476	1.016381224711032	-0.23039552138664482	-0.14735581335485706	-1.1914258498713384	-0.6922424972349419	0.5560994211970338	1.325346959042668
83.nii.gz	0.3294756990134779	-0.15627831877100987	0.8834160578389317	1.0916328663260153	0.03720834179527216	-0.25309570557203326	0.20561365824828898	1.5296821409410777	-0.16007207793233666	0.11912631356250639	-0.20243210647551585	4.163572071707498	-1.3460796319088584	0.19129582677156678	-1.3903023592956794	-0.16843250302752352	-1.129609544050202	0.41735279294959954	-1.0249806025943207	-0.6700865502789642	-0.31521430574105636	0.25132300808507446	0.5427083423008707	0.4700556977287292	-0.05856647185573283	0.6469961504531955	-0.4085956994769247	-0.6608922323829248	1.0677624586039423	0.013473415594865002	0.6838813661694915	0.5331676190391957	0.4300541840359171	-0.07194599812672085	-1.036167408272746	2.9442778111987353	0.5492624575277271	-0.4303931414504658	-0.8380675206886532	1.0968396846821304	-0.8879555396446929	0.025984699018474913	0.061606515152884386	0.5074370925046849	0.49461882260487755	-0.14293550220842383	1.500695348687198	0.7063047584256785	-0.09511333284236008
84.nii.gz	0.295740592996673	-0.20126234570903703	-0.3826048555545898	-0.28528714648259124	-0.15007412971472509	-0.30489940635271195	0.15778093096517745	-0.37224555965725076	-0.05248127933057363	0.3977829407274009	-0.283411244954544	-0.290488753560517	-0.29655494090340156	-0.2213085715325479	-0.09729732579091584	-0.43951434260689715	-0.017676061033636115	1.0934601791669238	-0.25067356099548105	-0.9037967415990618	-0.43123703604512353	0.3628545395330898	0.08884617980464495	0.13367562353025209	-0.44473415912423697	-0.4747296417938639	-0.1695698974718551	-0.31734328906108733	1.4230024405830946	-0.6268187251292539	0.0891136332891116	-0.311465363226855	-0.09645496707711348	-0.40164589759895214	-0.11020845289324688	0.028214485392581343	0.013815786068198417	0.016036877001174177	0.18172691152450424	1.2924949513206772	-0.9297697279531092	0.2839488060189704	0.33919792220307304	0.1798402707670874	0.2803169391556134	-0.5669235034721021	-0.4818808964821646	0.09949520452697366	0.6167503878774184
85.nii.gz	0.49592747716721586	-0.49466113014712243	-0.14242446442397802	-0.21690130826525578	-0.15305097517247623	-0.323544480578881	0.490783473121997	1.0869198496581154	0.06526806924119768	-0.337034167538917	0.2001317939734617	1.470383760098832	-1.2136193596084408	0.7235085965043402	-1.9841412778720224	-0.7249675189283451	-1.0529668858931998	0.8637813459208515	-1.0769766900914144	-0.8229111413793646	-0.38104987066867696	0.4015557465928986	0.35325162919144126	0.27290036703271914	-0.6397567295214001	0.7205734807395631	-0.49054730931612656	-0.7855856983525297	0.058804925345452855	0.1138683808922823	0.24411768811963336	0.21412425639359642	0.34642068878272236	-0.371084184685095	0.2675869578124313	1.4184039907563353	0.57977868672297	-0.10143729226231157	-0.7904538520850704	1.045238529275872	-0.8832073401181525	0.6326918181666173	0.65760458904005	0.4895390189423582	0.3878869385591742	-0.7500415421508143	0.8788638669403177	1.0047793590505973	0.24099242554420944
86.nii.gz	1.5178927466437782	0.2725883055977629	-0.29111457113222905	-0.596165770419024	1.2168817300817512	-0.3434158784065859	0.42971197283679674	0.9254905929076285	-0.04168208670318734	-1.2184737859673127	0.35567139920203106	0.7392401970911586	-0.9832598375623428	0.220149213464532	-1.692884057870354	-0.6839266146254679	-0.7385460840869252	1.0489640052533302	-0.6624291610432308	-0.8764107197575325	-0.3788122429265281	0.6276595088001513	0.5453959704484141	0.41152401123586113	-0.5638072553848101	0.1574999934443458	-0.43319368665259256	-0.6864653641636852	0.17088960328250408	1.6530435914546915	0.9408034702494442	0.8897582224594607	1.266779453646538	-0.6593116422219191	-0.3774338812313059	0.9937447480226203	-0.17302911812442073	-0.6706474656585785	-0.7006055923701691	-0.2951905475668074	-0.44752566330867777	1.7990137517591038	0.9591742168321641	0.7684796811521769	0.7301547264092435	0.33095527700649274	1.4782768016383105	-0.43675180363786126	-0.8401047972002346
87.nii.gz	0.5266202966241967	-0.2383102187660297	-0.16349907270195835	-0.5048841641661298	0.09792523011386792	-0.32714163087710163	0.4685368508305057	0.4607471210422604	0.14616447120868767	-0.35118181002060295	-0.3087169113833938	-0.06323963787351845	-0.6557657020248241	0.4053293030074293	-1.5238644078581332	-0.673549292567463	-0.6000207230484282	1.3275024386296255	-0.5455750865504947	-0.8575021510856883	-0.4303396783572188	0.395549319707517	-0.3894879717298353	-0.31024815009412887	-0.09250705985580841	-0.25997706566461054	-0.5355253670693846	-0.9718752710556731	0.9975385118532534	0.45318193608856194	-0.06146051310063563	1.1558453540876859	1.4326274874447464	-0.4566096079116357	0.7369763983727942	0.5990159520083843	-0.15717164095581482	-0.8466591701609146	-1.1288407316392073	-0.12497646408920407	-0.5359964818331622	0.6825527938774888	-0.2639369017067334	0.23731614061606515	0.26395874298014005	-0.6954902819287014	1.720143721366507	-0.4657330224756941	0.05555047227329122
88.nii.gz	-0.2982366031672054	-0.5630711056938403	0.3760618796092201	0.08154512844703217	-0.6690339437036315	0.019153238290005193	1.138793274165835	0.9306154757741197	0.808124551373597	-0.12907087059862524	-0.1235140956301804	0.15619666223570686	-0.5260519550577639	-0.02108564112559683	-1.2554006216028828	-0.5960552933459462	-0.044800693157750725	-0.46696952809059783	-0.5076841767007583	0.33466579564133675	0.190556379873471	2.312278648782023	0.8448223808020806	0.3354734252717162	0.16281639338120188	-0.38373052220793324	0.10840957340291807	-0.8297213118443053	-0.29869231753261216	0.7515573349976468	0.6416579048317005	0.5089553782200161	0.3501004325174318	-0.002097248591575786	-0.3759768543786063	-0.11874780146790771	0.11306666133813274	-0.11199246463374969	-0.8835824635426892	-0.3000844579451113	0.053021101164039686	0.017204078095664887	0.3186591424447756	0.6733974850072717	0.5408550012688302	-0.17110179259572517	-0.13933669205761112	1.0587761564034464	-0.3454266814563867
89.nii.gz	-0.4602762191378838	-0.48000279187898187	-0.6697855551436386	-0.4899796690254226	-0.5077374496586863	-0.30305414942874503	0.5417122107912492	-0.5322984219011307	0.5163022836023965	-0.16686373445210262	-0.42413004816443484	-0.5280740517844699	0.31087913503256526	-0.38234017431790496	0.8541091765774368	-0.31909215981423306	0.0991608397237937	-0.11859486525513258	1.202678218014852	-0.5217233494634598	-0.3075184253372535	0.10919921812057203	0.554810836607127	0.6719292022894269	0.11034379646593756	-0.30987278937093704	-0.3336740363534726	-0.021003195051753087	-0.5414595616688112	-0.9266012699389339	0.5037512569817472	0.4696865051014218	0.1770166921796082	0.16740318282105407	-0.4481973276692798	-0.4862735548131918	-0.4028893723846502	-0.7355717313271238	-0.4562428394801595	-0.6970176140306619	0.18786886400123362	-0.16940168984517967	-0.8261452123364685	0.702343588295531	0.6119798182465088	-0.9653138813605598	0.19578520158623314	-0.7748916708218624	0.05096503834265915
9.nii.gz	0.6747048249222659	0.25230967665966403	0.5233963179019405	-0.06734889267081388	0.5493208607181713	-0.31413263603577907	0.603237342176746	0.36766641639206377	0.1519708351537093	0.23853572726933503	-0.3108428614277693	0.6752152014950229	-1.0873487523310705	1.2932897194288795	-1.7766031583220632	-0.7247268395519773	-0.9269559832206454	0.5411820827489288	-0.48939680801074265	-0.6191872892916233	-0.37146821547275194	0.6333983274923943	0.4639987393895361	0.23094523514739715	-0.045291447871044076	-0.7242491200877613	1.423380703226279	-0.3271624973392479	2.2016287045221854	0.6114478152945498	0.416695664762464	0.058472624791971094	0.14969326015728868	-0.3166125227673667	-0.25171815396069097	0.5540159374515262	2.1434160210564146	-0.08473542443628095	-1.0012905681365603	1.035624675783626	-0.8591885797456674	1.1667358412591595	1.0923093401797481	0.24645465815765616	0.2487233708760835	-0.5948966569935762	0.5096851683076538	1.759090668421922	0.6481411571700441
91.nii.gz	0.9718326279786765	0.06447153899967838	0.23332807398435132	-0.5493357306681981	0.31773498472865025	-0.5783846447241968	-0.14269233331499218	-0.2907679664423618	-0.18990218825883107	-0.504916868428705	0.8220907522527027	-0.6472196694051587	1.339534963840508	1.5632266725753292	-0.7262791847770125	-0.8712057614950437	2.4644227776305705	1.7501813985889112	0.10571337223820432	-0.8178335471924971	-0.4174392677619719	0.22919646590101486	0.06272396563043589	0.1784116129255176	-0.499724644948332	0.5114023184924479	-0.6063786869763013	-0.31748221227068557	-0.3793225960266185	-0.17074640862946808	1.1283420296754074	1.0830782674705415	1.1255028209346005	-0.4278635750006558	-0.46671331931614873	0.6004042927492133	-0.23198271536620182	-0.6282083946566451	-0.6705776047501033	-0.5789398820571651	-0.14652139000072892	-0.3407254066695283	-0.3796752074695383	1.0152691650487533	0.6801524233627703	-0.11008032322056496	0.28097701094650795	-0.26525435364105293	-0.6664677831663439
93.nii.gz	-0.5919806065873816	-0.41885505645107063	-0.8640116398187838	-0.5857844620516692	-0.6036770618975066	-0.21802081185548425	0.9296081301009766	-2.0602911078549067	-0.27348617197274205	1.1192757657002488	0.37443235049684814	-0.924009563732725	1.0426827986274987	-0.43923601592341144	0.4002773384945634	-0.3595420616025573	0.2583286177309625	-0.8919739242305814	1.8565466763542064	0.8502786758494207	-0.17909471800384183	-0.726285651424326	0.9335831955335767	-1.0474344520785404	0.9629496586656303	-0.337900305529691	-0.20029393485097927	0.5231178257878744	-0.9431191832978361	-0.777786101206963	0.18600107059498255	-0.8471077720559267	-2.1281426831253167	1.342196797505117	0.5282849236996279	-0.8169560073620179	-0.42247018696930067	-0.16712598181147068	0.6235874030499172	-0.8879889831380401	1.3001038674697676	-0.43100092935286516	0.11011063773395893	-0.6083730508044073	-1.4997262507434075	0.12889920894761095	-0.8024900998364523	-0.61080023714352	0.015792318419529352
94.nii.gz	1.2544918735593582	-1.3942265092982535	-1.3499216922983286	-1.6356220144306381	-0.4550794022518649	-0.40017032459404794	-0.8944741911455644	1.3912342010142418	-3.441351312466399	-2.7657378168162428	2.951621516852877	-1.0700135260527206	2.0153106394098765	0.07538932150846372	-0.46141083320480564	-0.9667939585040894	2.522213626296784	1.2970226886820786	-0.969550789553108	-1.007153384375543	-0.511536803039071	0.33481727071051465	-3.72099423605402	-4.130196815168746	-1.0164083577560667	-1.2432995535936964	2.077168864787482	1.8766792092059519	1.6995182153996902	-1.3252923864586539	-3.0909957562786885	-3.844619610530361	-1.2802729952443854	-1.138426097134024	2.111890648925561	-0.8095144371203465	-0.13634809650303875	2.0641488032561863	2.5694520648203576	1.5117744876531953	-0.9843343147520103	1.1839916135622093	1.5537568323744984	-3.634936687886673	-5.55101482340783	-0.9070933777793865	-1.0206236616186704	0.058700134334804976	3.5210003888613657
95.nii.gz	0.14128146388217325	-0.2210261264911118	-0.4659400842955095	-0.9652884468431291	-0.3406103774382696	-0.5894172153270076	0.2709334827451318	0.5838532020628816	0.20044438783471305	-0.8958329509805935	0.9483063020974122	-0.38687439163471266	-0.25015140757902865	0.1984336145204559	-0.41264326105358134	-0.4589797834243162	-0.07933184362365267	-0.2852782301979804	-0.3333184510880586	-0.3020781794882996	-0.2996351214906186	0.807584434751186	0.5254749837415881	0.4935481373849115	-0.0059953414341813276	-0.6905278907823629	0.20002037004675283	-0.3864827946053482	-0.3579329627050806	0.5742907630213807	0.1478299330044845	-1.1427443794074958	-1.6365106073110012	0.8005068751498564	-0.532159222008427	-0.4587471812378672	0.736526871544247	0.22757326482754425	0.031739742110943145	0.2007590772738291	-0.09532226675511117	0.4482822615798692	1.1836971122567554	0.3544852540947348	0.5027046817656654	0.40421148913784766	-0.5043345533136766	2.2568160843186256	-0.24462969485910813
97.nii.gz	-1.495146577642166	-1.0993270398975536	-1.0914868656179575	-0.21046072034285573	-1.4985007021106989	-0.4349192410794482	0.8222174631277883	0.43840469757835615	0.5457489088809249	0.2635437286315543	-0.2170227489484314	-0.12742676490733557	-0.5161901585394894	-0.6638732112126807	1.1761150823005082	0.44680785582375976	-0.8498104225520037	-0.9257850549125436	-0.1331018528607284	0.6762846046337201	-0.30144970875442967	-0.603581503460311	0.36437146278499394	0.35962539667105875	-0.008670427367880438	-0.33672872550942845	-0.5492645702821222	-0.43042538283114	-0.5703114394664589	-1.018600555488405	0.13680103400860566	-0.6811240916994007	-0.8566966612381414	0.2523945433317626	0.03633626970347851	-0.5071377712173486	-0.6991097131482003	-0.19385685664646696	0.03215017878623392	-0.5281283375690413	-0.15346850741851023	-0.6640828294928615	-0.2372874223550807	-0.012433474370332003	0.13182520353374932	0.3516906389183094	-0.49826129979816847	-0.7144249864173285	-0.28193779150558107
98.nii.gz	0.4993785946830408	-0.04126172396261125	-0.5624861056404198	-0.033797842040867145	0.43485165951773824	-0.2083767267136856	-1.0825973592426636	0.24350602048995168	-1.2910750933797133	0.09456806288690255	0.08400922431787396	0.8622013933740299	-0.9008582850122314	-0.3049706970369125	-0.5897320546607941	-0.22272152011262658	-0.979998091618736	-0.9005672174405529	0.10852616720047169	0.9861991440117621	-0.34080837432747885	-0.08190539372527335	-0.5795173409625299	-0.33348549876332545	-0.4671727988640388	0.6341251921711445	-0.44190781414467684	-0.5021966394010072	-0.8499297458601909	-0.1347772965041934	-0.325979475752437	0.5776994054775428	0.4401251805173159	-0.02302296429956681	1.2179578726010982	-0.12621627468301058	-0.33349628188475233	-0.3334958220036228	0.18895773787044068	-0.8529369296931973	0.7809450133215069	0.1624962851011139	0.2192031357773004	-0.043406042614087204	0.21688980558972107	0.463519764096496	0.31263508808883206	-0.5113066317114722	-0.8307251817631965
99.nii.gz	-0.7405250598255729	-0.8964915374204538	-1.1089076270860196	-0.9948428142276362	-1.194406401113359	-0.36359779149256877	-0.5492617914685526	-1.2080484715340107	-2.315907475508437	-0.16359122459280406	1.0776152150192817	-0.9894805624246366	4.093930967160438	-0.32923726272028975	1.7636322174234236	-0.572006528911804	3.422546340103676	-0.4729464647900017	1.0728996239203832	-0.15077909265609662	-0.47916587960575213	0.2559637941668613	-1.9760901190187699	-1.6670095341215423	-0.2202461268445798	-0.8796983765330274	0.21207367061383178	0.42260809505580627	-0.6544289267925143	-1.3247154100231233	-0.9411666501227333	-0.6340793307513249	0.19804273020810537	-0.9352673009664798	1.7282463883472774	-0.7782186793270003	-0.2630708458621743	0.7315625162595772	1.4286842596808802	-0.6258662890572773	0.13613911437493442	-0.05989710858340409	0.6485781915095062	0.10255064389202823	-2.6701964864738574	-1.312662988879683	-0.89291153608979	-0.1301683716495216	0.9141551536385368
[truncated: 155 more columns]
