# Supplementary material for: Radiomics machine learning based on asymmetrically prominent cortical and deep medullary veins combined with clinical features to predict prognosis in acute ischemic stroke: a retrospective study
Source: PeerJ. 2025 Jun 6;13:e19469. doi: 10.7717/peerj.19469 (PMC12147764; doi:10.7717/peerj.19469)
Supplement: Supplemental Information 2 [file peerj-13-19469-s002.zip › features/DMV_rad_features_final.csv]

ID	wavelet_HLL_glszm_GrayLevelNonUniformityNormalized_DMV	original_shape_MinorAxisLength_DMV	original_shape_MajorAxisLength_DMV	wavelet_LHH_firstorder_Maximum_DMV	log_sigma_5_0_mm_3D_glszm_ZoneEntropy_DMV	wavelet_HLL_firstorder_Kurtosis_DMV	wavelet_HLL_ngtdm_Busyness_DMV	log_sigma_3_0_mm_3D_glcm_Correlation_DMV	wavelet_LLL_glszm_ZoneVariance_DMV	original_glszm_LargeAreaHighGrayLevelEmphasis_DMV	wavelet_LHH_glcm_Correlation_DMV
1.nii.gz	0.6719004084885214	0.3155844487134556	0.5161491455553717	-0.8417827376230855	0.24772170363705887	-0.2651863442071016	0.9231979487947378	0.12672605588991404	0.9312580477854522	-0.09394341589949202	0.4484889383673821
100.nii.gz	-0.1971463655832425	-0.5010707695247785	-0.35034167253426846	-0.6788270358075543	1.7540839102031796	-0.207405106514553	-0.32949564238389617	0.6619416121661116	-0.09984731678002698	-0.022505125841113183	0.819360677296522
101.nii.gz	0.8586751644258792	-0.8142384546929687	1.7974624937306136	-0.2958938630347807	1.748132345217888	-0.2852474551249779	1.064300753975555	1.0795886452597576	0.16569277734798615	-0.003620363464220826	0.17734557340607277
102.nii.gz	0.2003416674359976	-1.3827491393636837	1.2196759396943764	-1.3024994311040463	-1.0869754623046781	-0.5314805064471694	-0.4083578284541629	-1.6879702016856235	-0.4276083721042569	-0.3694094251323939	0.036447233449380466
105.nii.gz	2.083248605964908	-1.2950805542361326	-0.4448436113709181	-0.9054977105216506	0.5501671131598521	-0.5363404769737852	2.14027522083455	0.06427546183724142	-0.12144708200863466	-0.23872571516843882	0.19915144274719926
108.nii.gz	0.24181789508448315	1.9173096397911868	0.09501848854254241	-0.08764105256994355	1.9578285866456426	1.6146899408212432	-0.23736471107993465	0.7713307343686823	0.9906578633491451	0.2510129581209829	0.31912893386384245
11.nii.gz	0.042088844562197365	-0.07840873611094798	1.0774194609700893	0.2995677503786018	0.8607538587276908	-0.462873056551106	1.158492409516481	0.643809052779695	2.5517703336663997	0.5488693767353061	-0.19055768807501233
112.nii.gz	-0.8064723824052764	-1.6163900480760625	0.6616464708432476	0.24238749394381967	0.7804301319797868	-0.6071762888925278	-0.5426144791700063	0.3818292566480982	-0.6756403927372209	-0.24345279092717956	-0.5906091387179019
114.nii.gz	-0.8701968996233547	-1.2855646803246548	1.2681664387229576	-0.973274594020659	-1.2604157547990453	-0.42244417508371485	-0.8910985801539412	0.8611340992333534	-0.6623605077146354	-0.27256913809265787	-4.176054217409509
122.nii.gz	1.3633556494214907	1.3785667493458482	1.6653284813515767	0.45548841679890517	-0.9659594603057389	-0.1203321550876536	0.8977704861007443	-0.48585567850833605	0.07614596275590765	-0.25374133257974474	0.0012131992461685663
126.nii.gz	0.664816079192883	0.0043272631110616855	0.028364503485118178	-0.2813401794785085	-1.039572742541635	-0.7056520767488661	2.106941062405294	-0.983359230153392	-0.4979248105517532	-0.3121007321343028	-0.1432189095193807
13.nii.gz	-0.1729371049122889	0.31205262645479986	-0.43630032763759696	0.07589041566541065	-0.32002588927780984	0.6703369551909706	-0.7175778793105583	-0.17099609067027552	0.7525507337427563	-0.23511910947501588	0.43312794949117916
130.nii.gz	0.004300968293422569	-1.2910187509419495	-0.1318277251843806	-0.2510505685051499	-1.1097199728799167	-0.6615923068577428	0.8477239877739007	-0.9490957578043644	-0.4033264045643722	-0.24850025490065072	-0.024261668549566406
135.nii.gz	0.8172516702636218	-1.4533899834477597	-0.6578406949674909	-0.5228496130136245	-0.9922073257296303	-0.6580629407633027	0.029978790911368854	-0.9944341026779627	-0.49221956784582116	-0.3423156912290287	0.05782984115538315
137.nii.gz	0.19644078804721696	0.7016057760876411	-1.0542713502655183	-1.1451954283678745	0.5341888802296771	-0.39492266529362224	0.18133077224753982	0.5127851178066336	-0.035073152192743186	-0.15446161253159277	0.4435059407877493
138.nii.gz	-0.7363363713002391	0.04000457438430761	-0.3828154304721706	-0.2135881143961123	-0.3570924110532787	-0.36214318674375506	-0.6381422532976951	0.13597429217476842	-0.5037017218931089	-0.05565410034446977	1.9735251160213245
139.nii.gz	-0.20448777923250167	0.2591004432877175	-0.3289456176123314	-0.4666918907988893	-0.20262379427529476	-0.7364736630769109	0.03989766754088289	0.41820845501143517	-0.4987754616765216	-0.2424187942368376	-1.55686030849683
14.nii.gz	0.6314911120869477	-0.8267229400962632	-1.5659676794247768	0.17172467634937466	0.7385133893489741	-0.21191844333255383	0.3412451434048112	-0.05335697626127722	0.7979449133429143	0.021321055819915866	-0.8413042145673305
141.nii.gz	-0.9229261696189556	-1.3782677468173659	0.4867153093597669	0.6992122251742076	-1.103272932238681	3.5351591691133364	-1.0617330389914292	-0.5306717212629066	-0.12068827826194306	0.19451648132002827	-1.8391113215686763
143.nii.gz	-0.34342450920721246	0.7505613211295284	0.4686667028744232	-1.0091011600275932	-1.7323307243217914	-0.44223994857602217	-0.6643548669203883	-1.5499267333819406	-0.5631902458731949	-0.36920142340430173	0.6371462106478001
146.nii.gz	1.0676387444738062	-0.8539176474816905	-0.5140392195618695	-0.9738344150459173	-1.9179599998287193	0.2592499428870614	-0.5230902197229903	-0.16857343660943808	-0.29846257809871457	-0.3529702897774258	-1.5411839371287828
147.nii.gz	-0.6112772972453089	-0.29922035086040105	-0.16584769137700514	-0.506426686602826	-1.740270796838775	0.6847728494908881	-0.7891685447196449	-1.6911277045147068	-0.4436520139021762	-0.21003177527569553	-0.6502458137241431
15.nii.gz	0.38077677991214687	0.06107952154632753	1.5337796908542911	-0.12001663316359322	1.005308390347177	0.3717780044091711	2.3321603012031624	0.6381410390365116	4.602560578896607	0.10032741677394025	-0.5448193039335008
150.nii.gz	0.0780185951371273	0.8607863121986673	0.025918168280004556	-0.7560142450679281	-0.9196212992499556	-0.18112367299393	-0.5965377990386848	0.5939420226811084	-0.2631759286629529	-0.3790634679069759	0.13395685690941486
155.nii.gz	-0.7783984834100595	1.4003699149173452	-1.5309256300303926	0.8957106712159814	-0.3160194144498551	-0.008118844238767742	-0.8120170337456444	0.2006717488092648	-0.5335449232347502	-0.03481599709946015	-0.3522022541289637
156.nii.gz	0.22196729524299239	1.9989889993389136	0.41967880957206566	-0.45158920379521705	-0.639081522713177	-0.23568148359244664	-0.5167612350617127	0.13627998085744436	-0.18291560114259567	-0.20757667977533456	-0.13086594943239127
158.nii.gz	-0.562650950967509	0.27634728156385013	-1.7924907897298903	2.603811348702132	-0.2231054477334781	-0.21732004579162983	-0.6368679625424957	-0.1290798444553298	-0.4212598650307649	-0.15621573878869333	-0.9376951358817663
161.nii.gz	0.052631963448475184	0.7882438385464858	-0.4977410837524523	-0.41125373469162646	-0.19544746416740288	2.9341549583782176	-0.9289609019883518	-0.7423674667146489	0.20220039603795775	-0.28666180402376895	-0.4292705210383541
163.nii.gz	0.5681573257577912	1.9036956286511462	-0.6594957763193177	-0.6437785710840305	0.009604810666415732	-0.6036102375927036	0.9569620791082268	-0.9973562852304755	0.30784818949953335	-0.27729588209653766	0.1116478928011583
176.nii.gz	-0.27001177081666394	-1.3631301859982055	-2.8620022307813096	-0.5410977156853491	-1.570442717154133	-0.924588725174932	-0.0490430009034635	-0.9941483573306946	-0.6259690659403543	-0.3650583641531451	2.5830120885366834
18.nii.gz	2.6720840305052254	-0.5683279754928391	0.3485942677267104	-1.2813917804164088	0.9657634045179528	-0.7636772701640901	4.095082094573531	0.3205735756448844	1.7857995721576774	0.12005650610747289	0.5747482846128864
20.nii.gz	-0.6254900503057425	0.01140165211695413	-0.8921082881510864	-0.6865867802473946	-0.8698440515726497	-0.6411857864294633	-0.521799684137187	0.09480696365760936	0.26286144428511854	-0.269825357148695	0.028717024785808388
201.nii.gz	-0.22548061567496416	0.7460871877866644	1.4881738114175438	0.17488447684188632	0.6684491538125398	-0.5323005489842371	-0.4043422291048539	1.0805646498051054	-0.4401971194956492	-0.23668538784722376	1.6021189419486432
203.nii.gz	-1.7690800098188664	0.706681768216862	0.01910840254002804	0.18832133480510735	0.5829490945190997	0.8386099815481945	-1.1511148284167785	1.3162990277395312	-0.8386646870633314	-0.2165877174868338	0.768843386117388
204.nii.gz	-1.1254650345138848	1.4776475825805138	-1.7196186806620783	4.33385048002731	0.8056819020860106	-0.04519958558196951	-0.7773891368271326	0.5211401400229191	-0.6977450496290573	-0.1411223472945773	-0.1569335690534946
205.nii.gz	-0.8980756129253833	0.9202191859941786	0.3091705232378331	1.3431676900107437	0.8965265745495409	-0.13385000377689504	-0.48832606930313777	-0.2593635911694269	-0.44543012206955807	-0.27237487021828954	0.07917563815230659
206.nii.gz	-0.9187654146347619	1.5311976324220067	-0.01980017581385894	0.8806788955053845	0.4668759765703511	0.18575616916100204	-0.7363211899328771	-0.08764143150052539	-0.4850995185740876	-0.13043399843470269	0.7861447957999432
208.nii.gz	-1.7469436155917741	0.2804435328422754	-1.169939501023661	2.456129059769434	0.3334457750633898	0.16044348146463788	-0.8828902898600056	0.732007876722228	-0.7630856713437109	-0.011807582646802497	0.7459060970327132
21.nii.gz	-1.240215517765692	0.8356039985597277	0.40222875687019694	1.5665567825037052	-0.11637146352004094	-0.41555865608120823	-0.710126446136166	0.7777996788166154	-0.6338049016068855	-0.28634050145485546	0.38759067708411366
214.nii.gz	-0.843895380211095	-0.1835149347938794	-1.0560145661679357	1.9983457777431615	0.34684042174364904	0.5655184868018277	-0.6301530550547987	-0.6461478171543814	-0.52852602415976	-0.09237946131521568	-0.6358475068194481
215.nii.gz	-1.3927752301219622	0.995107172946674	-0.18314742261651434	-0.5774269996458611	-0.549454694030539	-0.8022872792427235	-0.5912665025359336	0.4603938425188503	-0.6764500234649145	-0.32447219991379356	-0.19468617046493125
217.nii.gz	-0.7821854290416816	0.9035754972768774	-2.407455401770048	0.24976947053211868	0.6396996197109036	0.1027433238504311	-0.7416361689127057	0.41015114678716674	-0.5546737145841049	0.3139948914029909	1.1657454198488868
218.nii.gz	-1.069880877503378	0.10854373648923984	-0.026196653149793667	-0.17390820429871753	-0.7600993839224579	-0.8967866089439658	-0.6014983385969015	0.00021039100927029052	-0.5900381601952525	-0.307397777872518	-0.35620757453583407
219.nii.gz	0.7815778384534755	-0.3868952425279239	0.31916253492062946	-0.579327133943845	0.2726662815354702	2.1844795728800044	-0.5331174247312352	-0.0659584815929074	-0.24146842837474503	-0.21891036549008483	0.020199706177849604
22.nii.gz	-1.4317070644352101	-0.32392009402464356	-0.09708254225797135	-0.6754970084911691	0.7348676810605484	-0.7684053420535085	-0.6326811706788267	0.8538853148328531	-0.10569491474215797	0.09158631603497407	1.696321415240655
220.nii.gz	-0.6378114866126637	0.2850518871486491	-0.198473257239434	-0.15156152269701445	0.7593542349709707	0.40849041497303384	-0.4019521090118383	0.6309938523464033	-0.3738148693500173	-0.14043304482137828	0.5618760253006821
221.nii.gz	0.604450491653004	0.5241650194838964	-1.246322264133584	-0.6567800110797362	0.10092272917711828	0.11353205241439461	-0.4040418697225657	-0.1245844452846058	-0.10652044714024879	-0.22086050360655007	0.08050833340479772
222.nii.gz	-0.7893725878502418	1.050254383877716	-1.4415499637084996	0.5133494870910583	0.5914342113402269	-0.19705829824255092	-0.7711473613394332	0.17856638342874612	-0.5929514687246855	-0.26460828660960267	0.29392766553996236
223.nii.gz	-0.943097937158906	1.6433007716338592	1.0073117719787745	0.5331367150261451	0.6560520054176241	0.09135876062738874	-0.6746895342376663	0.15835944211891617	-0.5374928340501341	-0.2231344252598933	0.23542460734400752
224.nii.gz	-1.8620032738571943	-0.22751387820729033	-0.4750736254352944	1.0933832203357763	0.604449897380937	-0.04494508650714426	-1.0806008627488266	0.26641559627059885	-0.9246525900369477	0.18355651768655562	1.5938757198459719
226.nii.gz	-1.2928849500804307	1.158547747418216	0.05726875268777118	1.0479455449263775	1.1502402753448828	-0.4251714561132137	-0.5913734895020254	0.965280118197124	-0.5969041876028323	-0.2820822281929227	0.010640709642327443
23.nii.gz	0.29246902329278396	-0.771842207971601	-0.20119115970602894	0.6956938518145934	1.81172423022264	-0.43674653895512866	0.9501263757615113	0.6304916084347209	0.12614773708490493	0.199654349949365	0.801961285217386
232.nii.gz	0.27515831937594454	-0.44836152078880476	-0.7919371253143274	-0.9162749473357676	-0.6408816836972867	0.40492439112421297	-0.5944216387538169	-0.030041660770993482	0.0788195999925132	-0.12952637173252246	-0.8704131194671145
233.nii.gz	-0.15160737744578648	1.0316423584137868	0.5320858462499002	0.4639694808896695	-0.6117715118518579	0.3613874354222802	-0.7442743709219243	0.9250519405904496	-0.6113979820713982	-0.21457039008865522	-0.37521643765516227
234.nii.gz	-0.8667009716638888	1.3422650387973978	-0.4457871483124234	2.187508438620373	0.5493211251273041	0.8105659069700321	-0.8323743694822393	0.6957282134342504	-0.4041811145684071	0.31785470466034715	0.017789146427542618
236.nii.gz	-0.2571916424815169	0.38840095869702673	-0.32298711098575467	-0.612027758772525	-0.9916946743440673	0.8050958721751016	-0.93122899607404	0.4941207163244365	-0.17525183371275097	-0.2851964195500266	0.18358184808701702
237.nii.gz	-0.9765001309714785	0.7045013294876201	0.8776949596231414	1.878544953740818	-0.28854634708158716	-0.401231104670713	-0.8189597647251063	1.1709048119972196	-0.4669273850592379	-0.13641704116420583	0.4858487877504748
24.nii.gz	-0.7098597855090517	0.5873341970123322	-0.46160466376422526	-0.30801981668241335	-0.7652104748095425	-0.5481589729164575	-0.4619321919648384	0.358659507546771	-0.459949070872951	-0.30152097785489984	-0.3881930085765701
25.nii.gz	1.1014510756978122	-0.924944069320376	-0.45541033355864396	-0.009390139332242224	0.4204921360665022	-0.43373835938700545	0.12443185869698019	0.1046385286880858	0.79090045499327	-0.048970976602428724	1.6441216348327887
26.nii.gz	-1.0905684012079253	-0.44560791372607905	0.05103999025277576	1.3364294946649364	1.6631901851236848	0.5177150960404983	-0.8548185949172045	0.8047776657113273	-0.5349884960137289	-0.025057995107001976	1.1369503396646639
27.nii.gz	0.07195395164884773	-0.8220436794246957	0.1807407318652393	-1.0169860129755013	0.4959128407076999	-0.5469286674249497	1.0950097149883646	0.3662362215946655	5.627873384650911	0.7984475633398432	0.23733596752965794
3.nii.gz	-1.0183962862910108	-0.8714928040953804	-0.591743154563241	1.090822904278323	-0.21041273576497033	1.3021471911932356	-0.9923637563085246	0.9382325744119573	0.22733661447248454	-0.0457217784074091	-0.9021761335874514
31.nii.gz	-0.9001219264896965	1.7912273339662161	-1.4348437304417574	0.4737294846950464	0.44131080023938796	-0.4501431441085506	-0.3321230505934481	0.19328920428906513	-0.5108645545740359	0.008616599274158067	0.8519558780482219
32.nii.gz	1.0503809501449126	-0.04712960037717035	-0.1563270635461643	-0.3727481083799465	1.2577109273111042	-0.6523516991757861	1.742629721157679	0.11481530795483412	0.8697748344101799	-0.10028711010879628	0.41838644015594884
33.nii.gz	-0.3898774504827986	-0.6928227810277697	1.230208164797457	-0.3078366921502561	-0.553387294373895	-0.6020547265537649	-0.29097510187126613	-0.4188222374666817	-0.4586481112647224	-0.28198026495415857	-1.2089017589519298
36.nii.gz	-0.3792159603548541	-0.12351527725445066	0.7734333715415954	-0.3876164213141193	1.1008496612887648	-0.7104377883355377	-0.24983199213124468	0.4250616736342563	-0.45170662852237947	-0.1741713654012733	0.8784800315632659
37.nii.gz	0.15522004705468634	0.7527226039496402	1.9246258034633803	-0.13896588815863328	-0.42750596159023935	3.3677489099725126	-0.8280581925713907	0.935183868181808	-0.5185314525705911	-0.17192907539782573	-0.25193058720802897
38.nii.gz	-1.447013664774326	0.4654155473377033	-0.9533514670633073	1.2995911870214232	2.0369076629942207	-0.35989905503434716	-0.7979343815699267	1.29393682198671	-0.4021132175310198	0.3879247081351595	0.6432217362333412
39.nii.gz	2.085680080975751	-0.7169835956512729	0.999291735152299	-0.5670570879588992	1.6397232288179526	-0.6932288555447407	3.046877779325157	0.6452763051846155	-0.28257911278264397	-0.11849165298516644	1.1746897602503774
40.nii.gz	1.0572834725929292	-1.0110915355687655	-0.006889470540094961	-1.0399670174611915	-1.9706873758762053	-0.9312431470473767	0.8146510968285862	-2.172949818942456	0.19799322436210745	-0.35878735008115814	-1.090544897378091
42.nii.gz	0.0534293898058175	-0.45262435480603325	-0.328978763470353	0.14003629269849655	-1.2374336108764408	-0.7928676712619169	-0.014701385065240838	-1.2222367062389754	-0.5796524346350822	-0.27517494444414964	0.808093908083793
43.nii.gz	2.188339681281016	-0.6175099689474809	1.9889516869359183	-0.9789349487547496	1.5156503860201156	0.6954834414909278	1.3449452743269192	1.0691658013536147	1.073461511959803	0.1409552544072435	0.5834466912134036
44.nii.gz	0.9530605639005704	-1.0565179149004391	0.06622342276549692	-0.7568194499233163	-1.772897098613784	-0.21610558380982622	-0.09513165441947727	0.13347491298109757	-0.11937727183825174	-0.3467780886031007	-1.8368135752852497
45.nii.gz	0.6387145215459872	-0.2690198372243229	1.045622834965198	-0.4286382214656595	-1.1181402043446491	-0.6428788466165242	-0.059621761034646115	-1.5034975392023178	-0.1987751861357207	-0.32206114771579775	-2.351952140852694
47.nii.gz	0.3179985916403087	-2.4821905707320195	0.5039467659245739	-0.923731536849718	-0.4924268734777824	-0.8207362090969916	0.5372611057435932	-1.2680928403807104	-0.16411311895640548	-0.1398182537300628	-0.1762849891982751
50.nii.gz	0.2550839026531434	-2.402226703629037	1.020967391970182	-1.4380752475370644	-0.024817662401522077	-0.6136446032268412	-0.6107076428639506	-0.15749689289230237	-0.20017348823667847	-0.21502676699101678	-0.7291415526875813
56.nii.gz	1.5930880825914016	-1.7550253809140142	1.3297635647142614	0.13707726482339258	0.49075317697867626	-0.5029829642526062	0.8580514047670189	0.2378886736900506	0.6144149037608295	-0.1840198133803864	1.0047502467513776
57.nii.gz	-0.0012237839724768703	0.6960892066534362	0.913742612012482	1.1719229879802715	0.07970548595204628	1.2542336287938078	-0.27199185848204194	0.9177335348436748	-0.562277986691258	-0.10644323065111237	-1.7159100009910746
60.nii.gz	0.3632442957696305	0.05906770961467961	0.310947285981772	0.09335370150495131	-0.1682782729374161	-0.31129001475008494	0.08337586152240581	0.4372077048426648	-0.15044569629554386	-0.003048824387297832	1.0603574237216182
61.nii.gz	1.086848080710218	-1.1187104354536062	-0.8377813398789742	-0.2702794617571408	-0.4664698845731209	-0.7483598252442809	1.1081071702717513	-5.385942013689143	-0.33585404847449135	-0.2660726500858639	-2.114442243837178
62.nii.gz	1.4784250774035868	-0.40237377661301565	2.464946808771863	-0.48100146469640664	-0.9317319000910783	-0.7467641101915715	1.396897221894951	-1.773230411914951	-0.35085784898482447	-0.3765811051584828	-0.6297536108063047
63.nii.gz	-1.7753523387766312	1.0162007767390469	-0.020543551925247823	1.0817455883177178	-0.09010362924540337	-0.13609377194634556	-0.9895860358305545	0.2156134217835705	-0.8810250631507922	-0.23313107605361916	0.5107531377536063
66.nii.gz	0.4824085721029467	-0.8910510957159188	-0.03763396474071452	-0.25276112353487895	0.05438491770764887	0.06915793674435458	0.15376918441268117	0.12983717373164713	-0.32162808073696647	-0.21169468862360516	-0.17420502190949627
67.nii.gz	1.1934923050941246	-0.9254192176262264	-0.8039773700053118	-1.006487248789887	-0.5879129613743841	-0.555608345960338	1.5704209748692308	0.19181012011604157	-0.3498902280216242	-0.19146268997378144	-0.4028362318840576
68.nii.gz	-1.278761523507946	0.5420638763680734	1.8104164694212292	0.40351218467707606	0.9388541318244835	0.06844266047672265	-0.8801435885440602	0.05088523774359257	-0.48943270283587204	0.18407441020813345	-0.2188862060444164
69.nii.gz	-2.167422981535181	1.2465103182420982	0.795803777028432	2.145325136542797	0.09585864161758337	-0.18816664537391997	-1.1282701203072079	1.1721928405913813	-0.954004965226773	0.17772372106923373	0.90516304284485
71.nii.gz	0.40799211182973566	0.31962790479658904	-1.323628610960781	0.9580159620894919	-1.2271381999283113	5.183634516477831	-0.693276989466882	-0.5136361247633867	-0.37496133617066113	-0.22442504148122097	0.45841440455150007
72.nii.gz	1.117414143738553	0.3240083981188047	0.9009531884019437	-0.5111732962647587	-0.8955353462729143	-0.6398105888793766	1.2198841958921025	-0.24517426198629527	-0.6219592683341889	-0.32852366224324575	-1.3768063737767877
73.nii.gz	1.1900510295687472	-0.3519559447292615	-0.352356079098574	-0.2843649496098268	-0.09777474987611486	-0.13238340706269555	0.284673140652211	0.14710063373028998	0.21547748210158435	-0.3260906322140446	-0.20928784967618033
77.nii.gz	0.5711455062404186	-0.27504773215870587	-0.6694638305273093	-0.7147407986727722	-0.12716997322949658	0.1409628252400596	-0.47652424708145596	-0.08227329409551197	-0.059360148435928566	3.490285515954218	0.16167317123444813
8.nii.gz	-0.19767571947138068	-0.6271826977000932	0.40543315774506367	-0.5319525051978296	-0.17788947940265354	-0.44799371437917307	0.4784104823954879	-0.3085544546214377	2.8014803321789867	-0.0016562898942190105	0.007941729155634795
80.nii.gz	-0.8817502030617593	0.9475178412759336	0.2474431401741469	-0.4828302665521581	0.49574805417279494	-0.7849943813724327	-0.2607853272535147	0.7940946463825175	-0.2241817255357381	-0.2562024627733983	0.2074552894098967
82.nii.gz	1.0609909330928047	-0.7063804000833512	-1.1947398906938032	-0.36333080110626575	-0.5534484440802092	0.5703360455646633	-0.2461302702275733	-0.3908605022286517	0.07128607319616304	-0.30950358755446444	-1.8463166359113259
83.nii.gz	-0.6689599374479019	0.6586305877304861	0.306049063878594	0.8506987679014655	2.0021196450657857	0.9763968798647812	-0.29585406349700283	0.5427083423008707	1.1925223244173497	0.6858551875341921	0.03708767660621566
84.nii.gz	-0.10319659052448803	1.7278972827562664	-1.7283645844956468	1.658550289141622	0.5945780198862861	-0.4066550459039608	0.5802573015169274	0.08884617980464495	-0.10658143594507266	-0.09648036455343306	-0.3123415179837269
85.nii.gz	0.4416637743101685	0.5173049310031843	0.6351424210847547	-0.16409838656357897	1.443455837206895	-0.5974307500826986	1.9925383719960428	0.35325162919144126	1.6121478337800157	-0.04327205099764541	-0.11151652130358636
86.nii.gz	2.158436755143057	0.45679697360622346	0.8966922369671609	-1.11349424841093	1.5124052881739571	0.8718096894427096	0.22777641658735032	0.5453959704484141	1.9526351429943807	-0.0663634849285552	0.2889882339584203
87.nii.gz	1.5138732393644685	0.8944563802742855	0.258086245647034	-1.1032938395398864	1.041673065171816	-0.1674252928197801	2.2335982315242338	-0.3894879717298353	0.7107066671656139	9.16596301805567	0.718746585686256
88.nii.gz	1.1504013503093824	-0.6378486664992392	-1.1555112731829553	-0.9039318358006341	0.31481142039127774	-0.3707766104648184	1.029116905683554	0.8448223808020806	0.7199887391087343	0.2649346289814199	0.49366621663412413
89.nii.gz	-0.9119372404405401	0.6676399977015068	-0.6851792053932766	-0.5544791256296329	-0.36853791170537376	2.35125223729328	-0.8912128093084437	0.554810836607127	-0.47061479907146375	-0.24584110783828558	0.7117879248350242
93.nii.gz	0.5043856187679507	-1.8544540541979169	0.5775361425608088	-1.0173293762397322	-1.9001859933128327	-0.8700341163070998	-0.027345245904255206	0.9335831955335767	-0.7413164583649575	-0.3832844968870373	-1.6360625295102198
94.nii.gz	0.5280644219254593	-0.8700675942935772	1.1385983432488096	-0.9754458414374119	-1.72249510847878	-0.5604410425723623	0.607481386063811	-3.72099423605402	-0.08729775840658295	-0.35617706014755357	1.5763088274994816
98.nii.gz	0.7973228472319437	-0.83982452005481	1.3709022778605402	-0.10981981226916286	-0.40655725286215255	-0.3851793058710447	-0.5993473886043508	-0.5795173409625299	-0.26566214258546605	-0.16010876421028755	0.5893531254007146
99.nii.gz	-0.09377354581963426	-1.7431666839000752	-1.5035886009015687	-0.6842122023980899	-1.9451358856503296	-0.6192240939170338	-0.6560693672178121	-1.9760901190187699	-0.41967749845845365	-0.21877504674153764	-1.383094686178942
10.nii.gz	-0.83804964754308	0.7379542234437461	-0.5310548882645728	-0.19210548638055028	-0.8822155142111515	3.3026516770061587	-0.751456823046628	-1.022540380674116	-0.7272159452499382	-0.8118187837059612	1.19114839414307
103.nii.gz	-0.4714707384448961	0.41563404094171347	1.2514612859815606	-0.07080466081210611	2.2521782914242054	-0.11151238650261594	-0.21530178302277542	1.5498063171809888	0.3365979139302695	2.3630865291358867	1.3476013770482684
104.nii.gz	1.614719470942671	-1.4807793801214524	0.745972318358411	-0.45321823028606734	0.17668453158571515	-0.6170779754484608	2.8051109225888444	-0.010795219892914522	0.9949194590957531	0.7007144240698484	-0.04287526679054431
106.nii.gz	1.5869959818483002	-1.3618184318682676	-0.682943655292079	-0.8026138280521936	-0.27192255657848036	1.2705679697333605	0.1148530261924734	-0.10454764523888652	1.2214871484908278	0.039454356644425634	0.6659646013313786
111.nii.gz	1.275910292199372	-0.3070085670324418	1.1080047474650132	-0.6948598636791241	0.7346394630774149	-0.6038798496722834	1.1828668934024542	1.0313339525943135	0.31816236803795295	0.0808263433899233	0.31615034736029485
113.nii.gz	1.3460379266584375	-1.8672326420749399	-0.25622686905020864	-0.870250569998616	0.5787262829837861	4.2820513716920985	-0.5079203175798059	1.0182026720745574	-0.0944917150520599	2.0413615360532362	2.3385909632610784
115.nii.gz	-1.1072075836904858	1.2897957845705166	0.45856896534096375	0.8741050462117232	-0.3155402721009162	0.07466892449404515	-0.7050863899805817	-0.6696617827117154	-0.5437716298656617	-0.66335102011475	0.3244731604414755
121.nii.gz	-0.5714511973011325	-1.0016951946481396	0.6684720019546996	-0.46960109670977146	-1.5296112276548346	-0.11245589606310032	-0.5895298550511343	-2.896927922367804	-0.9558424195282725	-0.6832937605548196	-1.3115884033688765
124.nii.gz	0.7006850968617847	-0.2832153393332542	0.44894367623210263	-0.4912425876430771	-0.9870708039954857	0.44522017607260056	-0.15591615650481452	-0.027329582183499394	-0.6204594930327828	-1.1821137927956527	-0.15360833825791445
125.nii.gz	-0.8144919564705888	0.22065679776109923	1.0350668227514226	1.4139671276715309	-0.9327278851872828	-0.4086426712491268	-0.28845738759016004	0.41967242211558137	-0.9414565091490628	-0.19621762963432887	-0.660199714081675
148.nii.gz	-0.20208042621056618	1.2373345562364384	-1.450361844303223	-0.6276722627237521	-1.2013214014875573	-0.30032790390205977	-0.5589097824648446	0.14166060900394312	-0.44761718749856816	-1.144976656038473	-0.29359650035753454
16.nii.gz	0.18060957604792396	-0.47726132496140034	1.7985954013942789	0.33957283112126113	2.3396972190390932	0.22275397546052744	1.0147211924575088	0.9538646059136554	2.324162297893769	2.81752339315223	0.22304146083718443
160.nii.gz	-0.5583812327937971	0.9350075532994861	-0.9302639250490352	-0.6594881261516108	-1.276087572097559	0.34918145502510983	-0.7598941485551459	0.005487544418277985	-0.6340863224112405	-0.9105181504666264	0.646702704621978
162.nii.gz	-0.7139663158596293	1.8235375664375808	-0.24236438347136668	0.49821856712589946	0.15319985453093068	0.025845191617166873	-0.4124005172987936	0.7262538525744452	-0.5811583565658224	0.26725375975429444	-0.38636530295828514
17.nii.gz	0.24153877782309247	-0.5621504349336633	1.071976974085888	-0.3804479033639034	1.1626537387317553	-0.5334021713422912	0.20872845075241334	-0.3513242326830874	0.6257328627857828	0.6303254503501574	1.0072096344083499
19.nii.gz	0.7110179620412878	-0.05796427597996196	0.2104966313741495	-1.096655719413395	-0.38500340558963964	-0.6875448029926445	-0.08100493479501045	0.09994940227707003	-0.19400104505230578	-0.6738079946482006	-0.013193372496573055
209.nii.gz	-0.0739221017560144	0.47382006813504063	-0.301095902130633	-0.3420281101245465	0.10632741072143466	0.396587388191557	-0.31274594172072606	-1.0044637596530719	-0.4251205251982079	-1.0273643864472237	-0.7006872082977736
210.nii.gz	-0.6401711332098942	0.6633804436870809	0.5688810663844441	1.8690795741791186	0.39023718562343856	0.7628377998390454	-0.5420881913915976	-0.4198209399538063	-0.7371534175401159	-0.9274563889480878	-0.7390170092031594
211.nii.gz	-0.45545653048361995	0.7303830310495557	0.37533786300198246	0.9113049036175074	0.46377704732802477	-0.635699154554614	-0.3389901210628802	0.02370828046015432	-0.6060825296112755	-0.9035157898542381	-0.5019292257074308
212.nii.gz	-0.6529949969790999	0.4882463276995925	-0.1915965785924586	2.4487813757675534	0.14505348154597703	0.2741726194026264	-0.5445811078759119	-0.20135497418580653	-0.5988303449451674	-0.8383592833250508	-0.630324829073754
213.nii.gz	-1.2903758543079766	0.38966525026154103	-0.789200535160919	1.881504069059794	-0.043516829844325956	0.08832823342248376	-0.8186900326351688	0.4544072285311434	-0.9299899128008461	-0.9613296518126719	0.08875093850346938
216.nii.gz	-1.2365052253723108	0.11616946404097328	0.2654185014059479	2.043252171277232	0.7962596660621046	0.6646062601511947	-0.8628162952360463	1.409902206250221	-0.925667499817534	0.7380580645388704	0.7307102229097852
225.nii.gz	-0.7663244460627534	1.1104354651554713	1.136533133026077	-0.018168917236987873	-0.017928150439644245	-0.20495108683724883	-0.36684706772502595	0.6214014108222838	-0.9995001673415558	-0.5318680597226758	-0.6044353814179247
228.nii.gz	-1.2177612792302521	-0.15009318811341962	0.6605481525793225	1.5125423409423957	-0.33800204484884394	-0.20156736717387427	-0.7617632105895354	-0.6517258712122616	-0.9393273993725139	0.5176776914342569	0.9996807843181873
230.nii.gz	-1.549516028251746	-1.4640171367819486	0.17243845745481626	1.4849046258813188	-0.2669655728086824	-0.6027536074952514	-0.8367694999368679	-2.144464572651537	-1.1031975015812503	0.49300412551973566	0.16155737048527688
28.nii.gz	1.6666732413900378	-0.4366897210909024	0.7829980106633105	-0.5606532705500964	0.6797041501187763	-0.7166679615381684	4.340834352624165	0.9065288837462161	3.145172468959404	0.8083291741293863	-0.23188023836420632
29.nii.gz	-0.6089051806040987	-0.465937790763734	0.6958231311560936	-0.13962871238332908	1.2057021519863724	0.18893837875943387	-0.3077385637014872	0.7581549276967168	0.546974161721976	1.1660521302713869	1.6161357896250916
30.nii.gz	1.7899478192542264	-1.9507262775527379	0.8382407551703721	-0.6576533551089145	0.3132438220425763	-0.8139547250766199	1.6894161151021159	-0.23702851598106114	1.5865341482449193	0.9240301797728031	1.1846427486813749
34.nii.gz	-0.7139073650314561	0.7246754937351273	-0.3303186135339563	0.8587236907687081	0.064563047501268	-0.8089995436569172	0.18345440787201006	-0.487426776623204	-0.5264592762650157	-0.256665105411211	-0.4300600710254793
4.nii.gz	0.6198054419529786	-0.02664422917522914	0.6363178065786933	-1.1159553585840314	0.6011670180713393	-0.20858818232996695	0.006513501959310013	-0.17600862806081163	0.3909386605641424	-0.7128407484907977	1.0095235961963214
41.nii.gz	0.7444867420051974	-1.1451869253026825	0.4452476397594905	-0.7086261344628859	-1.7478711675517178	-0.6305257155607384	0.21362732543712687	-2.7310402456230665	-0.38960268316506097	-0.75810888461248	-2.5756542047655215
48.nii.gz	-1.1354604380722224	-0.7293904114931136	-0.6955193491303912	1.142166331967783	0.9622037277900806	0.1608326932865263	-0.664498261686592	0.7252206110305256	-0.8061875262093318	0.1404486838933092	-0.43645967743978686
49.nii.gz	-0.757248801775695	0.8433343487221314	-0.7647487328041918	-0.1418402294833112	1.305747218441082	-0.6992105281378675	-0.47425712709211837	1.3330836348235855	-0.5691487841393196	0.23162506752071618	-0.03411935806001398
51.nii.gz	1.9583625093747878	-0.629372214142669	1.2820385099286271	-1.134933348528896	0.2909448886845341	0.4292649120990709	0.5153649105736284	0.7776915371527843	0.7287384436270921	-0.026046769037446252	-0.9935513334450528
53.nii.gz	-0.030888679934038123	1.7385245910986262	-1.0032731763041352	-1.183330759952658	0.7013087688754562	-0.6420181344057188	-0.3099583861032059	-0.14877630314331408	0.13771368645701076	2.0698630361380115	1.28844985999245
58.nii.gz	-0.48109911955854917	-1.3695880600794625	-1.7367703704274156	-0.3627064484394864	-1.9150808591350326	-0.8337125060853782	-0.5238003355575276	1.1771050470176907	-0.7837249457763157	-0.79426325967223	-2.3924525060418387
6.nii.gz	0.0343757295986594	0.15060670134855578	-1.5272042795402199	-1.0120975871304818	-1.5516318915713974	-0.9757007893203825	-0.17780522063509818	-1.6369352714880594	1.1077971131847597	-0.9084715308730106	-1.8241929338976715
64.nii.gz	1.1131155215570536	0.3909748655768317	-0.6260424395926001	-0.6011019917516423	-1.000912755408273	-0.1829331508603411	0.6546108463525186	-0.3475774316649877	-0.28873608534041095	-0.73610911271393	0.11330586701757413
65.nii.gz	0.3350160920239435	0.14457403274828054	-0.9529346543523822	-0.5758823968798377	-1.3220865030959035	-0.3062536388318679	-0.10329978960019966	-0.2802542412377173	-0.15823800934272655	-0.6554632223796288	-0.31677837643275175
9.nii.gz	-0.5119787160462657	2.054071345987548	0.23518601374329634	-0.6095303893424769	0.38841891854772376	0.528173694727254	-0.5049973472321965	0.4639987393895361	1.354527941632079	0.7521838685779703	-0.3746175753698114
91.nii.gz	1.0743900500234265	-0.8546165369041833	0.046276583530780055	-0.5874115533135983	1.1681104458444274	0.004352984802381387	0.1376884791477408	0.06272396563043589	1.8204674754615757	0.26829472953151245	0.7875882898874405
95.nii.gz	1.4373837665404727	-0.9890801957526033	-3.5060377314342754	-1.1866548427472743	-0.2542775819005669	-0.9932196173474971	0.9541734403119164	0.5254749837415881	0.7574484808351278	0.03374743378265419	0.23902313374521783
97.nii.gz	-1.0314570031535013	0.9316863261692622	-0.4208865208877299	0.46904108564279484	-0.7407743350502314	-0.6394363393976208	-0.544439269102345	0.36437146278499394	-0.8703073990700769	-0.7798999964011097	-0.6326644179616878
