# Supplementary material for: Radiomics machine learning based on asymmetrically prominent cortical and deep medullary veins combined with clinical features to predict prognosis in acute ischemic stroke: a retrospective study
Source: PeerJ. 2025 Jun 6;13:e19469. doi: 10.7717/peerj.19469 (PMC12147764; doi:10.7717/peerj.19469)
Supplement: Supplemental Information 2 [file peerj-13-19469-s002.zip › features/DMV_rad_features_mRMR.csv]

ID	wavelet_HLL_glszm_GrayLevelNonUniformityNormalized_DMV	original_shape_MinorAxisLength_DMV	original_shape_MajorAxisLength_DMV	wavelet_LHH_firstorder_Maximum_DMV	log_sigma_3_0_mm_3D_glcm_InverseVariance_DMV	wavelet_HLL_glcm_SumEntropy_DMV	wavelet_HHH_glszm_SmallAreaHighGrayLevelEmphasis_DMV	original_ngtdm_Busyness_DMV	wavelet_HLH_ngtdm_Contrast_DMV	wavelet_HLL_glszm_SmallAreaLowGrayLevelEmphasis_DMV	log_sigma_5_0_mm_3D_glszm_ZoneEntropy_DMV	log_sigma_3_0_mm_3D_glcm_ClusterProminence_DMV	wavelet_LHL_glszm_SmallAreaHighGrayLevelEmphasis_DMV	wavelet_LLH_glszm_LargeAreaLowGrayLevelEmphasis_DMV	wavelet_HLH_firstorder_Kurtosis_DMV	wavelet_LLL_ngtdm_Coarseness_DMV	wavelet_HHH_glrlm_RunEntropy_DMV	wavelet_HLL_firstorder_Kurtosis_DMV	log_sigma_5_0_mm_3D_glcm_InverseVariance_DMV	wavelet_HLL_ngtdm_Busyness_DMV	wavelet_LHL_firstorder_10Percentile_DMV	wavelet_LLL_glszm_GrayLevelVariance_DMV	log_sigma_3_0_mm_3D_glcm_Correlation_DMV	wavelet_LLL_glszm_ZoneVariance_DMV	log_sigma_3_0_mm_3D_glrlm_LongRunHighGrayLevelEmphasis_DMV	original_glszm_LargeAreaHighGrayLevelEmphasis_DMV	wavelet_LHH_glcm_Correlation_DMV	wavelet_LHL_ngtdm_Strength_DMV	wavelet_HHL_ngtdm_Busyness_DMV	wavelet_HHH_glcm_SumEntropy_DMV	label	group
1.nii.gz	0.6719004084885214	0.3155844487134556	0.5161491455553717	-0.8417827376230855	0.5167210689905163	-0.455913375244056	-0.9687995617619913	0.01976337577912864	-0.47497500356369393	2.328491685792917	0.24772170363705887	-0.3726785260530873	-0.6561675799889688	-0.13669001989661622	-0.4172760956604109	0.1709013663515536	0.1947533125853996	-0.2651863442071016	1.3389350339509931	0.9231979487947378	1.1560644305034384	-0.5996707039912861	0.12672605588991404	0.9312580477854522	-0.20022937043986355	-0.09394341589949202	0.4484889383673821	-0.5271781210338765	0.46781272667725377	-0.15796997571017574	1	train
10.nii.gz	-0.83804964754308	0.7379542234437461	-0.5310548882645728	-0.19210548638055028	-0.5930810855512033	0.6197704041032809	0.44581951691963245	-0.5002940866358394	-0.3986890383899755	-0.08084759876173525	-0.8822155142111515	-0.5527766332331009	-0.5696018833086873	-0.39810122234569	-0.05765921722527383	0.6639225466873687	0.20422219033437897	3.3026516770061587	0.07297518887386631	-0.751456823046628	-0.23323751076622581	-0.6195182460894447	-1.022540380674116	-0.7272159452499382	-0.5466322660341084	-0.8118187837059612	1.19114839414307	-0.08675336628760856	-0.7793212702446711	0.11496653684120775	1	test
100.nii.gz	-0.1971463655832425	-0.5010707695247785	-0.35034167253426846	-0.6788270358075543	1.2614921683269644	0.6713680993292279	-0.9069172774095391	-0.17189467011479675	-0.38611155544364184	-0.15155545260758824	1.7540839102031796	0.21661003759833072	-0.46056705245353063	-0.247168795079489	-0.03195354652910205	-0.5988171866925499	0.7153372970587234	-0.207405106514553	1.1809183483089245	-0.32949564238389617	0.5105176822137653	0.7220645099969507	0.6619416121661116	-0.09984731678002698	1.8795711127536041	-0.022505125841113183	0.819360677296522	-0.6340075568011748	0.6963415578660758	-0.14975041403536662	1	train
101.nii.gz	0.8586751644258792	-0.8142384546929687	1.7974624937306136	-0.2958938630347807	1.2778364325575813	0.007033493486026342	-0.8583840657975499	-0.23824235776627026	-0.7884632964945041	0.9829918905805846	1.748132345217888	0.41439609064447036	-0.3284108401765855	-0.24730207602591078	2.165502764684927	-0.5851507970284087	0.11413301530477932	-0.2852474551249779	1.156183683616789	1.064300753975555	0.1474007429962146	0.5496213951940297	1.0795886452597576	0.16569277734798615	0.7479349728939528	-0.003620363464220826	0.17734557340607277	-0.3276013942343994	1.7793157476138808	-0.3588611638469598	0	train
102.nii.gz	0.2003416674359976	-1.3827491393636837	1.2196759396943764	-1.3024994311040463	-0.4150314054053578	-1.173076251841398	0.11767458857700298	-0.25155937595669914	0.05596141787647478	0.04306345561373225	-1.0869754623046781	-0.38914265164263134	-0.7611301074957022	-0.2638541815234572	-0.46716570817687086	1.272461197349293	-1.3578773263584096	-0.5314805064471694	-0.1865984646528916	-0.4083578284541629	0.7679923571465775	-0.21624623974131663	-1.6879702016856235	-0.4276083721042569	-0.6820164092946485	-0.3694094251323939	0.036447233449380466	-0.4470456709916058	-0.34134829490617974	-0.7544643057903	0	train
103.nii.gz	-0.4714707384448961	0.41563404094171347	1.2514612859815606	-0.07080466081210611	0.9916670661458339	0.9286857633740055	-0.9474315607524809	-0.762278998293529	-0.6763396013207287	-0.6071817417858972	2.2521782914242054	1.5290525044560035	0.1234051523662322	0.3116874815541226	0.3122650559675598	-0.4590734648589219	1.1206843433209588	-0.11151238650261594	1.6288586977330457	-0.21530178302277542	1.0709340888441283	2.4396320629128367	1.5498063171809888	0.3365979139302695	1.6451896912916897	2.3630865291358867	1.3476013770482684	-0.591288641892396	0.9390424906679308	-0.23207847197352433	1	test
104.nii.gz	1.614719470942671	-1.4807793801214524	0.745972318358411	-0.45321823028606734	-0.9903000382038248	-1.1981031242968403	-0.9366277938348266	-0.04303693328129808	2.175669261008495	4.373452108331846	0.17668453158571515	-0.5383152434540848	-0.08497539495205761	-0.17023700206923312	-0.6764682552860607	-0.7901376614873666	-0.2965331391922557	-0.6170779754484608	-1.1672651633529472	2.8051109225888444	-0.024584626455959983	-0.9623626946896018	-0.010795219892914522	0.9949194590957531	-0.9858653891472069	0.7007144240698484	-0.04287526679054431	-0.285572051632482	0.5667964149134519	-0.31106399135160123	0	test
105.nii.gz	2.083248605964908	-1.2950805542361326	-0.4448436113709181	-0.9054977105216506	-1.0220586034103194	-0.7022178119066503	-0.9255187936399804	1.347554065383717	-0.4315032670030102	1.0135033544297671	0.5501671131598521	-0.4555126791707273	-0.5026460022683494	-0.05292595723275823	-0.06494374836194966	-0.42850681363257836	0.014501991045094394	-0.5363404769737852	-0.18298728140309445	2.14027522083455	0.6903494999275595	-0.8266698862515789	0.06427546183724142	-0.12144708200863466	0.14678256562643927	-0.23872571516843882	0.19915144274719926	-0.44500409472434904	0.25235212404376806	-0.251016313578496	0	train
106.nii.gz	1.5869959818483002	-1.3618184318682676	-0.682943655292079	-0.8026138280521936	-1.3451220785385412	-0.9045617520671397	-0.8389832536683206	2.2124214571013803	-0.4407968984013217	-0.21190781988509874	-0.27192255657848036	-0.5655662245394104	-0.9772313505174149	0.03184794445985157	0.08838773945191909	-0.38380293185563596	-0.35290031299648605	1.2705679697333605	-0.7033497056691728	0.1148530261924734	0.9182408458484641	-1.0606308758273688	-0.10454764523888652	1.2214871484908278	-0.5014815896179763	0.039454356644425634	0.6659646013313786	-0.6874319870140592	1.428069926554574	-0.36322237755835507	0	test
108.nii.gz	0.24181789508448315	1.9173096397911868	0.09501848854254241	-0.08764105256994355	-0.12547580442010337	0.19645818035636267	-0.9038113081162586	0.6055175869180905	-0.9860394918388601	-1.0487581527529437	1.9578285866456426	-0.28901866944234395	-0.58572705675288	0.13824261056334397	1.5496498825868836	-1.1053057079081603	0.9571044750223566	1.6146899408212432	-0.32774246072032687	-0.23736471107993465	0.9044536243964377	-0.14629587465208446	0.7713307343686823	0.9906578633491451	0.47112432309814384	0.2510129581209829	0.31912893386384245	-0.7320018441329517	2.1508017851239645	-0.10512091636486975	1	train
11.nii.gz	0.042088844562197365	-0.07840873611094798	1.0774194609700893	0.2995677503786018	-1.0476469773609745	-0.19716694663341142	-0.08756606607766745	0.3439119170264583	-0.09029474390742065	-0.6080870471132774	0.8607538587276908	-0.41291974684806754	0.344565559271221	1.397396362744189	-0.2977723264028618	-0.8378221972754527	2.0281645999157156	-0.462873056551106	-0.9378928055570924	1.158492409516481	0.26164800059339693	1.1498783917292281	0.643809052779695	2.5517703336663997	0.1833445640827979	0.5488693767353061	-0.19055768807501233	-0.5494088967356603	-0.5153324153954421	0.15452030843483242	0	train
111.nii.gz	1.275910292199372	-0.3070085670324418	1.1080047474650132	-0.6948598636791241	0.658664202559331	-1.0466468876270676	-0.8640365503929022	-0.23346779678126317	2.3988722879895836	0.6150839954910379	0.7346394630774149	-0.13924603965899038	-0.6597403987761333	0.13825013701961208	-0.605016006371761	0.6463413317027584	-0.2740452954175856	-0.6038798496722834	-0.26397957249657017	1.1828668934024542	0.6231895064020994	0.3098536532787399	1.0313339525943135	0.31816236803795295	-0.3350509464574551	0.0808263433899233	0.31615034736029485	-0.5275703528152931	0.8673924116367079	-0.32234844731682794	0	test
112.nii.gz	-0.8064723824052764	-1.6163900480760625	0.6616464708432476	0.24238749394381967	1.4928169002947973	0.9969631322336328	-1.02477672422196	-0.4784697559318621	-0.005555066487779057	0.1401153633947112	0.7804301319797868	0.2262974559444172	0.18728085707539638	-0.3450937046977597	-0.4724679572190148	-0.14811948547067103	-0.12230188627978647	-0.6071762888925278	2.157270682879478	-0.5426144791700063	-0.3326419818130488	0.3020065549158223	0.3818292566480982	-0.6756403927372209	0.4260831420726966	-0.24345279092717956	-0.5906091387179019	0.6561272661505091	-0.08938164646032953	-0.9598497150595474	0	train
113.nii.gz	1.3460379266584375	-1.8672326420749399	-0.25622686905020864	-0.870250569998616	0.04638876011082928	-0.874001021981963	-0.876230494220819	-1.08593900139603	-0.6610223866481206	-0.6361565230006797	0.5787262829837861	-0.1619158487266318	-0.8637293639231837	-0.43784974200994664	3.4864472325304856	0.9583162556849435	-0.13454080686860515	4.2820513716920985	-0.4707262394012881	-0.5079203175798059	1.0269799663788028	1.4742297914655136	1.0182026720745574	-0.0944917150520599	-0.3713889360837728	2.0413615360532362	2.3385909632610784	0.17338761596342797	-0.16383462249924632	-0.3095043566421584	0	test
114.nii.gz	-0.8701968996233547	-1.2855646803246548	1.2681664387229576	-0.973274594020659	-1.8331141919286833	-1.496032208415774	0.3060200398608228	-1.0322231830346897	0.1621969091736799	0.39789108251586264	-1.2604157547990453	-0.2901929735931378	-0.556463193678044	-0.35226642721419044	-0.30828620440946847	2.4622422184864807	-0.6757642528468154	-0.42244417508371485	-1.1618188985096904	-0.8910985801539412	-0.12874934919152425	0.27979316990241443	0.8611340992333534	-0.6623605077146354	-0.09876157632795012	-0.27256913809265787	-4.176054217409509	0.22021599281764367	-0.532310366666098	-0.9351243355398805	0	train
115.nii.gz	-1.1072075836904858	1.2897957845705166	0.45856896534096375	0.8741050462117232	-0.6398384891455908	1.2412838786246232	0.28511513093582347	-0.2554710309788454	-0.6462331389369398	-0.8242443000642968	-0.3155402721009162	-0.504335215588744	0.3405537817191388	-0.2834049629219238	0.48970128573899574	-0.1418660894991434	-0.04534764758252538	0.07466892449404515	-0.9250872205115349	-0.7050863899805817	-0.9013310190565356	0.0025760167336002903	-0.6696617827117154	-0.5437716298656617	-0.44801780844315847	-0.66335102011475	0.3244731604414755	-0.200004425568048	-0.7681689700294235	0.806276099164361	1	test
121.nii.gz	-0.5714511973011325	-1.0016951946481396	0.6684720019546996	-0.46960109670977146	0.8168585538476434	-0.8608190531210238	0.34097867226777834	-0.4862026197072589	-0.3994897957773941	-0.5655024245730601	-1.5296112276548346	-0.3581621711002015	-0.3715564637937687	-0.31864315645612995	-0.2666984878543948	0.7727360165754271	-1.877218110922978	-0.11245589606310032	0.8456581587945722	-0.5895298550511343	0.0935164012865876	-0.3830472708496488	-2.896927922367804	-0.9558424195282725	-0.7199973156557102	-0.6832937605548196	-1.3115884033688765	-0.12530042111662326	-0.7610894720435268	-1.4336149070943465	0	test
122.nii.gz	1.3633556494214907	1.3785667493458482	1.6653284813515767	0.45548841679890517	-1.0226387591029757	-0.40142209742737406	0.18900798876786623	1.432668898255457	-0.10298129162931875	-0.41824647745686594	-0.9659594603057389	-0.4739593167112904	-0.3529289609060546	-0.12430281216851377	-0.006840397056788726	-0.8599659603219072	-1.007621967144451	-0.1203321550876536	-0.5299369927972266	0.8977704861007443	0.8144198919825841	-1.1446627028047611	-0.48585567850833605	0.07614596275590765	-1.1447313775613628	-0.25374133257974474	0.0012131992461685663	-0.580358533651728	-0.2190670617870047	-0.12852220497822772	0	train
124.nii.gz	0.7006850968617847	-0.2832153393332542	0.44894367623210263	-0.4912425876430771	-0.8109091853548912	-0.3848038852230514	0.5262995711092409	3.0775013005924388	-0.5704050388924171	-0.6537921704417042	-0.9870708039954857	-0.5187573350589357	-0.30789902128468816	-0.32196777775491553	0.13243998521442224	-0.8493978748820619	-1.5443627360831615	0.44522017607260056	-0.44183590211433776	-0.15591615650481452	0.3132851742940327	-0.996501067899116	-0.027329582183499394	-0.6204594930327828	-0.670679424122046	-1.1821137927956527	-0.15360833825791445	-0.6558141722957882	-0.5888492224980653	-0.761323834156171	0	test
125.nii.gz	-0.8144919564705888	0.22065679776109923	1.0350668227514226	1.4139671276715309	-1.0946402321813324	0.8907631680448109	2.619009568854997	-0.76980962348132	-0.44120079801294176	-0.3482562440140644	-0.9327278851872828	-0.31763048564724083	0.9373960232268448	-0.4474797455948037	-0.5182482474608263	-0.5698774678063987	1.2755478279076276	-0.4086426712491268	-1.4435683002761586	-0.28845738759016004	-1.4814044335402305	0.8935177651290546	0.41967242211558137	-0.9414565091490628	-0.5778381963201968	-0.19621762963432887	-0.660199714081675	-0.1805086397337499	-0.7832677937190067	2.6903214014841734	0	test
126.nii.gz	0.664816079192883	0.0043272631110616855	0.028364503485118178	-0.2813401794785085	-0.7657114092997875	-0.3069238253186239	0.35502618829427923	1.6333852465507541	-0.1357608893274775	0.1456349153733981	-1.039572742541635	-0.4819439229267139	-0.4503698070140559	-0.37554973848551687	-0.6287158345191365	-0.7476127823344765	-0.9927916028665611	-0.7056520767488661	-1.5190857147134986	2.106941062405294	-0.35905673874550986	-0.9377661402075985	-0.983359230153392	-0.4979248105517532	-1.1488329628338074	-0.3121007321343028	-0.1432189095193807	-0.5948384873536319	-0.15084651023462456	0.005034074269341622	0	train
13.nii.gz	-0.1729371049122889	0.31205262645479986	-0.43630032763759696	0.07589041566541065	-0.8746893090594046	0.0267284290242132	-0.2738964609733534	0.11543883781807295	0.06166078107667554	-0.7621352853945297	-0.32002588927780984	-0.4627126515031716	-0.547644161421247	-0.11595646834785753	-0.510089126891728	0.7113871860884963	0.48821592109677764	0.6703369551909706	-1.132909419003433	-0.7175778793105583	0.47675198996731905	0.2887305337652029	-0.17099609067027552	0.7525507337427563	-0.2937536120106792	-0.23511910947501588	0.43312794949117916	-0.35889879673401626	-0.23649061158019338	0.17958993187348152	1	train
130.nii.gz	0.004300968293422569	-1.2910187509419495	-0.1318277251843806	-0.2510505685051499	-1.328176793788614	0.3234725296430546	0.33117126024862703	-0.37475266237552163	-0.5438752291316005	0.3982592908386884	-1.1097199728799167	-0.49861451948387825	-0.37087801121970343	-0.2285580389678985	-0.24949807966716314	-0.20686632913048378	-0.49472877794574327	-0.6615923068577428	-1.2108634597613934	0.8477239877739007	0.32428122396558295	0.06765628013754883	-0.9490957578043644	-0.4033264045643722	-1.3088113377739967	-0.24850025490065072	-0.024261668549566406	-0.5764797167295173	-0.16172796578804832	0.2309434745629137	0	train
135.nii.gz	0.8172516702636218	-1.4533899834477597	-0.6578406949674909	-0.5228496130136245	0.007943854066706925	-1.085652730123884	-0.7247020535644774	-0.23505224272578587	-0.04224969963779916	1.5846175349358125	-0.9922073257296303	-0.4676189925212366	-0.7513163911960861	-0.09932617679526146	-0.31096160297934045	1.1382749298932004	-1.314582411746579	-0.6580629407633027	-1.1644903145479586	0.029978790911368854	0.6771242771570595	-0.8821639245873485	-0.9944341026779627	-0.49221956784582116	-1.010394953322265	-0.3423156912290287	0.05782984115538315	-0.28150144233810886	-0.3547314334748895	-0.7562502121825895	0	train
137.nii.gz	0.19644078804721696	0.7016057760876411	-1.0542713502655183	-1.1451954283678745	-0.4464916717315169	0.1363913513521407	-0.2018667218174512	-0.10674046917100184	-0.04295115702477282	0.001271768126443976	0.5341888802296771	-0.3018232293968228	-0.7942382732350631	0.34779210019013757	-0.4589607710413072	0.05770114666203692	-0.8570105951016443	-0.39492266529362224	0.2962460075585658	0.18133077224753982	0.7544149731157341	-0.5837767621079686	0.5127851178066336	-0.035073152192743186	0.4643675407176358	-0.15446161253159277	0.4435059407877493	-0.707180398754382	-0.23540547456594133	-0.2035008970834651	1	train
138.nii.gz	-0.7363363713002391	0.04000457438430761	-0.3828154304721706	-0.2135881143961123	0.12707442005621275	0.6787746164512907	-0.04938245245400392	-0.8106463052955598	-0.6498676597844862	-0.6464702411863041	-0.3570924110532787	-0.37663024838913783	-0.4079165369285433	-0.35238879942995466	-0.3353007860086784	-0.5447475487849811	-0.11918171770771918	-0.36214318674375506	1.1197415078185151	-0.6381422532976951	-0.08440773486867402	-0.3375127176136687	0.13597429217476842	-0.5037017218931089	-0.741297913531566	-0.05565410034446977	1.9735251160213245	-0.07172585785017954	-0.24772422432285593	0.5716157115109735	1	train
139.nii.gz	-0.20448777923250167	0.2591004432877175	-0.3289456176123314	-0.4666918907988893	1.2862834898841504	0.11054124514286712	0.08472967921400325	-0.5095875066491155	0.058530233514829395	0.026938755308125558	-0.20262379427529476	0.3512649225675449	-0.24075428991190775	-0.3140339257728406	-0.5247929306226825	-0.23170760428949383	-0.604772325358015	-0.7364736630769109	0.7670189474504994	0.03989766754088289	-0.20333125857225573	0.2546177108894619	0.41820845501143517	-0.4987754616765216	0.2660723362784757	-0.2424187942368376	-1.55686030849683	0.23082091058955292	-0.39219361108821377	0.10311550097028974	0	train
14.nii.gz	0.6314911120869477	-0.8267229400962632	-1.5659676794247768	0.17172467634937466	-0.4366468047884115	-0.3380542723538685	-0.9586216715083578	0.4928528052918711	-0.43821113856186245	0.1478938751288624	0.7385133893489741	-0.4392305933056303	0.4469138806477018	-0.0006854227810202418	-0.5811628352886059	-0.9923383400682468	1.0704682636397131	-0.21191844333255383	-0.8218852072610671	0.3412451434048112	0.06149196750809998	-0.7267736793225248	-0.05335697626127722	0.7979449133429143	-0.4809849133938888	0.021321055819915866	-0.8413042145673305	0.16037108448609216	-0.05783826302885788	-0.33385896632426854	1	train
141.nii.gz	-0.9229261696189556	-1.3782677468173659	0.4867153093597669	0.6992122251742076	0.9918317350984828	0.5935367895352016	2.0279222208907295	-1.2011064853073206	-0.822832388813974	-0.7662456730444696	-1.103272932238681	-0.40718861850169863	3.0073897736265223	-0.4115168201263404	4.134798638783752	0.74543957514707	2.800283707072332	3.5351591691133364	-1.2026098865402082	-1.0617330389914292	-0.9967028566250059	1.8482626676332052	-0.5306717212629066	-0.12068827826194306	-0.8004108926430363	0.19451648132002827	-1.8391113215686763	7.694762894777304	-0.7226202311748713	3.3721041211418608	0	train
143.nii.gz	-0.34342450920721246	0.7505613211295284	0.4686667028744232	-1.0091011600275932	0.28141364652538825	-0.1793972282983827	-0.0017327599581041095	-0.1654803106546671	0.07152651211898457	-0.4170730536367872	-1.7323307243217914	-0.4554860527435532	-0.6696489297963836	-0.08815052093756785	-0.6397958762351663	1.04474482924583	-0.7760034836861368	-0.44223994857602217	0.25426674549652595	-0.6643548669203883	0.36141962513004655	-0.6393036854250745	-1.5499267333819406	-0.5631902458731949	-1.0269903465295258	-0.36920142340430173	0.6371462106478001	-0.43406357278349655	-0.5152406471433018	-0.8044277974524814	0	train
146.nii.gz	1.0676387444738062	-0.8539176474816905	-0.5140392195618695	-0.9738344150459173	-0.9193559347120843	-1.4235024113358534	0.11702973704690406	0.2815442211455049	-0.16559218625987687	-0.28363136603857125	-1.9179599998287193	-0.47870966226105016	-0.7577120746705438	-0.12012946572041704	-0.49098939224532706	0.9000833981375098	-1.3604520118748846	0.2592499428870614	-0.9310046038856647	-0.5230902197229903	0.46980562188241864	-0.9838122214205164	-0.16857343660943808	-0.29846257809871457	-0.8079064587684097	-0.3529702897774258	-1.5411839371287828	-0.39213396757229213	-0.3190429012766036	-0.5015042183507282	0	train
147.nii.gz	-0.6112772972453089	-0.29922035086040105	-0.16584769137700514	-0.506426686602826	-0.3636121403100309	0.11111928756846719	0.3421713284718722	-0.6717134084752289	-0.2707811941563945	-0.809526389625693	-1.740270796838775	-0.4813101408365984	-0.0986912951088637	-0.32525485738383386	-0.08678383074188238	0.8231545413595068	-0.4431217234328	0.6847728494908881	-1.2451331004836694	-0.7891685447196449	-0.19259096912222584	0.6644659447167015	-1.6911277045147068	-0.4436520139021762	-0.936961225056009	-0.21003177527569553	-0.6502458137241431	-0.36988661281634183	-0.42676550425599225	0.23954354714738918	0	train
148.nii.gz	-0.20208042621056618	1.2373345562364384	-1.450361844303223	-0.6276722627237521	-0.5678568503935574	-0.166722609315557	0.09939756157939962	0.343351290053693	-0.08341979576253665	-0.026947317367235525	-1.2013214014875573	-0.47828620193412935	-0.8042674833803835	-0.19098707028120673	-0.6738205158182284	0.5531504815213191	-0.9030811099364069	-0.30032790390205977	-0.14688424239674086	-0.5589097824648446	0.23102837516665328	-0.9749763776570771	0.14166060900394312	-0.44761718749856816	-0.9064794771216943	-1.144976656038473	-0.29359650035753454	-0.3025617550751492	-0.8227618015489141	-0.5021367484498639	0	test
15.nii.gz	0.38077677991214687	0.06107952154632753	1.5337796908542911	-0.12001663316359322	-2.038111272631696	-0.20251848597070668	-0.3813088792248679	1.1310765468575803	-0.582660697329892	1.128539551065675	1.005308390347177	-0.48404298661518586	-0.4675884995791531	7.201491906256039	0.4026310960071746	-0.9222366615292703	1.4094421358384306	0.3717780044091711	-1.3801597685169404	2.3321603012031624	1.1247950692758573	-0.3777269287820424	0.6381410390365116	4.602560578896607	-0.7864154375930538	0.10032741677394025	-0.5448193039335008	-0.6822509653874154	0.20794965451293365	-0.06345765524228524	0	train
150.nii.gz	0.0780185951371273	0.8607863121986673	0.025918168280004556	-0.7560142450679281	-0.948620931217493	0.2216866496682978	-0.04095370859180333	1.8832706895533358	-0.06332278545206704	-0.16399338170664368	-0.9196212992499556	-0.44658895227380146	-0.5999200839430237	-0.20469308408418027	-0.37203714769854	-0.18485870804494986	-0.6574688565583906	-0.18112367299393	-0.2644121465552464	-0.5965377990386848	0.18947922206229378	-1.125327142022847	0.5939420226811084	-0.2631759286629529	-1.0920895454961475	-0.3790634679069759	0.13395685690941486	0.009068809016817806	-0.5061946716150513	-0.023551496591404996	0	train
155.nii.gz	-0.7783984834100595	1.4003699149173452	-1.5309256300303926	0.8957106712159814	0.48267792653239977	0.772718826727274	1.4098879384139504	-0.7745446245640247	0.4239735808667178	-0.6797257213947436	-0.3160194144498551	-0.33135228681036877	1.5426609780978244	-0.2919617934638997	-0.2219881402635779	-0.4901547741960267	0.37246908431458425	-0.008118844238767742	-0.14837681472767647	-0.8120170337456444	0.14258667194274965	-0.4359643025250731	0.2006717488092648	-0.5335449232347502	-0.12106177730241303	-0.03481599709946015	-0.3522022541289637	1.0806670538414123	-0.6417950181099639	0.9295672709502224	1	train
156.nii.gz	0.22196729524299239	1.9989889993389136	0.41967880957206566	-0.45158920379521705	0.06343613602811655	-0.31169542481839896	-0.7368632032323604	-0.3144148893821959	-0.44945950681614466	-0.29658527917622207	-0.639081522713177	-0.37848495024637235	-0.37786187862448806	-0.1581339064107468	0.08900703634782337	1.5469324516597829	-1.041117567866661	-0.23568148359244664	-0.3326565379282219	-0.5167612350617127	0.4763336418839192	-0.20305598944888176	0.13627998085744436	-0.18291560114259567	-0.24343274283429603	-0.20757667977533456	-0.13086594943239127	0.1984917196526938	-0.34146053388443737	-0.47310540439563387	0	train
158.nii.gz	-0.562650950967509	0.27634728156385013	-1.7924907897298903	2.603811348702132	-0.16373237905182458	0.887453274714272	0.009394710310126878	-0.16374960110944592	0.32817726263852454	-0.8629264511653094	-0.2231054477334781	-0.4417856712151364	2.581356977665837	-0.2955504878641191	-0.49046705385720496	-0.9848983991810015	0.640141759152692	-0.21732004579162983	-0.5054603220321917	-0.6368679625424957	-2.2576470405737705	-0.798019918342611	-0.1290798444553298	-0.4212598650307649	-0.6918992115668162	-0.15621573878869333	-0.9376951358817663	0.8647660262788202	-0.4779157456823307	1.0257736785334959	1	train
16.nii.gz	0.18060957604792396	-0.47726132496140034	1.7985954013942789	0.33957283112126113	0.14874525807266628	-0.38753117819829863	-0.9794185425133011	0.6331360416565172	-0.43278511568193556	-0.12271749792117756	2.3396972190390932	-0.028835854119637617	0.04020062016603372	-0.026602272145013997	0.22627679060889408	-1.4536106501138244	1.9382787702330164	0.22275397546052744	0.05715990777257514	1.0147211924575088	0.6090228860663144	0.34768444390296277	0.9538646059136554	2.324162297893769	2.2870028941239955	2.81752339315223	0.22304146083718443	-0.651119358781238	0.9900361793592037	-0.29184646896912375	0	test
160.nii.gz	-0.5583812327937971	0.9350075532994861	-0.9302639250490352	-0.6594881261516108	-1.0137554722495599	0.268576366774306	0.015559131395073436	-0.45005751778509095	0.01255849749286172	-0.09298246303230037	-1.276087572097559	-0.54762827087386	-0.5573902504526207	-0.36075374145182665	-0.3079675261578738	0.40214869370628065	-0.07616992714770346	0.34918145502510983	0.15070976570922756	-0.7598941485551459	0.5775610004169307	-1.0039917331476373	0.005487544418277985	-0.6340863224112405	-0.7949541353003657	-0.9105181504666264	0.646702704621978	0.2118718661262009	-0.8606415111860674	1.5529826916950022	0	test
161.nii.gz	0.052631963448475184	0.7882438385464858	-0.4977410837524523	-0.41125373469162646	0.221936328064373	0.13057880502149585	0.2577342728381732	0.43248253314383917	-0.6911353713868147	-0.9750714726658342	-0.19544746416740288	-0.4235416079923538	0.6907453617094026	-0.2757767455126706	6.283204354004125	-0.22891839342192916	-0.131454633426826	2.9341549583782176	-0.007270146120011768	-0.9289609019883518	0.6444138188863895	-0.8407927969092294	-0.7423674667146489	0.20220039603795775	-0.8907156751806046	-0.28666180402376895	-0.4292705210383541	0.3320359384031172	-0.6036512522543781	0.6456321053170514	0	train
162.nii.gz	-0.7139663158596293	1.8235375664375808	-0.24236438347136668	0.49821856712589946	0.7459715848634644	0.8652093728572449	0.254433855974116	-0.45628718959997927	-0.6453650743007094	-0.8013497218729736	0.15319985453093068	0.08220208217002305	0.1852244817674145	-0.45985670439941395	0.022568860012157837	-1.0825969767681534	0.27016084331706003	0.025845191617166873	-0.017568607746713084	-0.4124005172987936	-0.6609500482421116	-0.5107293679282198	0.7262538525744452	-0.5811583565658224	-0.5237116829123338	0.26725375975429444	-0.38636530295828514	-0.058510865189022286	-0.7685455946135328	0.46179131905365745	1	test
163.nii.gz	0.5681573257577912	1.9036956286511462	-0.6594957763193177	-0.6437785710840305	-1.313818510508255	-0.20995139288875422	-0.09456021912201126	3.0858664009433783	-0.5741982908584076	0.06072403582298285	0.009604810666415732	-0.48662418515408745	-0.46639327695563115	0.12826704005385145	-0.07534533586414002	-0.7900480012765924	-0.26666035138416194	-0.6036102375927036	-0.7472135968072067	0.9569620791082268	0.39240367257714454	-1.152410294810161	-0.9973562852304755	0.30784818949953335	-1.072391845129249	-0.27729588209653766	0.1116478928011583	-0.3850960349880706	-0.08506493894510748	-0.03371554022301429	1	train
17.nii.gz	0.24153877782309247	-0.5621504349336633	1.071976974085888	-0.3804479033639034	1.2339561542815607	0.2906591690000604	-0.9899591260312763	-0.2283981082468299	2.267397984573833	0.04259046070640666	1.1626537387317553	0.11450198392505692	-0.47760707724602447	-0.0929949175469874	-0.7466621567651215	-0.5005183485115179	0.9468095700674479	-0.5334021713422912	0.4449879229035559	0.20872845075241334	0.8228588888986852	0.7643998908542968	-0.3513242326830874	0.6257328627857828	0.25803584281831854	0.6303254503501574	1.0072096344083499	-0.3113674234566473	0.7979721905490825	-0.21755164623171386	0	test
176.nii.gz	-0.27001177081666394	-1.3631301859982055	-2.8620022307813096	-0.5410977156853491	0.6849348506721366	-0.29414709702419695	-0.1389476175955743	0.2136804921025061	0.5898299058901824	1.4388979030901787	-1.570442717154133	-0.44303895465215	-0.4592804886709647	-0.3259941439690561	-0.6322733204600298	0.5772230233385657	-0.6521571727553124	-0.924588725174932	-0.47510589804214887	-0.0490430009034635	-0.29515089250792675	-0.867936493337422	-0.9941483573306946	-0.6259690659403543	-0.9559346866469032	-0.3650583641531451	2.5830120885366834	0.07145033806593598	-0.41544885227943035	-0.7717628294627011	1	train
18.nii.gz	2.6720840305052254	-0.5683279754928391	0.3485942677267104	-1.2813917804164088	-1.1611985725127694	-1.3324452783490164	-0.9150108621630189	2.2922442382810386	4.699297271375159	1.395085792828635	0.9657634045179528	-0.4447740549711641	-0.7638631762177444	1.5183937967570282	-0.3393232055149235	-0.7007645362841272	0.2555362476035063	-0.7636772701640901	-0.4640207594443439	4.095082094573531	1.7800503900692968	-1.0264682073273503	0.3205735756448844	1.7857995721576774	-0.9061618785608353	0.12005650610747289	0.5747482846128864	-0.8068579566484338	6.517541131925265	-0.15688345826445413	0	train
19.nii.gz	0.7110179620412878	-0.05796427597996196	0.2104966313741495	-1.096655719413395	1.3021629167360858	-0.4342919776187752	-0.9250141399339954	-0.1801539492186319	2.4603766574370662	0.6138648122143315	-0.38500340558963964	-0.15578162176227192	-0.7821277756570364	-0.2222585180556231	-0.9930649605567089	0.33553846356081085	-0.60706234319154	-0.6875448029926445	0.9893240234896666	-0.08100493479501045	0.7063679169736361	-0.627821209918475	0.09994940227707003	-0.19400104505230578	0.06090820838707688	-0.6738079946482006	-0.013193372496573055	0.05089949244609177	1.3456870080047267	-0.761226430787123	0	test
20.nii.gz	-0.6254900503057425	0.01140165211695413	-0.8921082881510864	-0.6865867802473946	-0.5092630484818231	0.45514598857526595	-0.01965871740263717	0.1317225380421066	0.33718762770614746	-0.40971829656838843	-0.8698440515726497	-0.44182574160532173	-0.24269154475930957	0.24833368880488335	-0.4425202297984506	0.5436777977728193	0.3023324524490563	-0.6411857864294633	-1.1166655046019651	-0.521799684137187	0.17826694537036933	-0.4210506114140594	0.09480696365760936	0.26286144428511854	-0.6116253166577018	-0.269825357148695	0.028717024785808388	-0.18814338418564636	-0.5321454002530123	0.6991711037613257	1	train
201.nii.gz	-0.22548061567496416	0.7460871877866644	1.4881738114175438	0.17488447684188632	0.9805140514075685	0.18697278985887736	-0.0012899095996887855	-0.5421004262961777	-0.24228783426206557	0.11727208855299376	0.6684491538125398	1.522164617734496	-0.1703187826350291	-0.3092866514600157	-0.7749847115176429	0.35792018839718664	-0.6421190075657741	-0.5323005489842371	1.2243964788731931	-0.4043422291048539	0.09596395203250184	0.9979498853754328	1.0805646498051054	-0.4401971194956492	1.3483876927429086	-0.23668538784722376	1.6021189419486432	-0.21388123623663013	-0.28531892777115386	-0.5953468953404907	1	train
203.nii.gz	-1.7690800098188664	0.706681768216862	0.01910840254002804	0.18832133480510735	0.6835038204819788	1.3725748237536581	0.06030329421300391	-0.8637451950331969	-0.40340651026983443	-1.0011467582253166	0.5829490945190997	4.635091241854038	0.0949498634502454	-0.40060060942524833	0.2796112223992958	0.10444891667021883	-0.10744843536342387	0.8386099815481945	1.816640332779031	-1.1511148284167785	-0.9664134371158535	1.962964201966189	1.3162990277395312	-0.8386646870633314	1.1576109035844009	-0.2165877174868338	0.768843386117388	0.9425160692414196	-0.5836636451912464	0.1562106430676952	1	train
204.nii.gz	-1.1254650345138848	1.4776475825805138	-1.7196186806620783	4.33385048002731	1.5234765918607729	0.9417555766138329	6.000393583363412	-0.6275814573830069	-0.9024892975679706	-0.8704515667899962	0.8056819020860106	1.3275400486258337	1.755901227406623	-0.3676084812837994	1.8733361305761682	-0.8081063355435737	1.7629027218702178	-0.04519958558196951	1.7643501570096611	-0.7773891368271326	-2.910946031878858	0.5661488973065645	0.5211401400229191	-0.6977450496290573	2.4091942801098605	-0.1411223472945773	-0.1569335690534946	0.9110934217171125	-0.5284919956074959	1.7883792184953011	1	train
205.nii.gz	-0.8980756129253833	0.9202191859941786	0.3091705232378331	1.3431676900107437	0.33222325437192846	1.1910254034141987	0.17733145687328797	0.8104204120378172	-0.6410264256018307	-0.8177773036587611	0.8965265745495409	-0.4195895140105577	-0.014665438375516402	-0.3552155622047774	0.23735884176561414	-1.0447258633969139	0.2808685644929676	-0.13385000377689504	-0.2207059043610614	-0.48832606930313777	-0.949365304355063	-0.5912689443970545	-0.2593635911694269	-0.44543012206955807	-0.4497489735806984	-0.27237487021828954	0.07917563815230659	-0.337471601901583	-0.34252065092618755	0.5577540681888395	1	train
206.nii.gz	-0.9187654146347619	1.5311976324220067	-0.01980017581385894	0.8806788955053845	0.876797845978667	0.4858467334187037	1.2788021639200042	-0.8363255355254393	0.5601616644791361	-0.5969345743626786	0.4668759765703511	-0.2877139525941923	1.1002370004806576	-0.30501304309084126	-0.34759931984339487	0.25288760553316264	0.7749734974537137	0.18575616916100204	-0.44011635892933615	-0.7363211899328771	-0.9422571762096598	2.872811386016303	-0.08764143150052539	-0.4850995185740876	-0.6123527127718192	-0.13043399843470269	0.7861447957999432	0.26103703448922977	-0.5942200862883326	1.6555735487697851	1	train
208.nii.gz	-1.7469436155917741	0.2804435328422754	-1.169939501023661	2.456129059769434	1.101263624174424	1.9585760308284217	1.347744257280437	-0.9994082662995577	0.2654607922193547	-0.4651888263163358	0.3334457750633898	1.3877157505412612	3.382648791292103	-0.41508901151069266	-0.3381452944301367	-0.6692066273715721	2.0469084487566374	0.16044348146463788	0.8449357683585692	-0.8828902898600056	-3.237068566046772	0.3614998964333855	0.732007876722228	-0.7630856713437109	2.024027865251711	-0.011807582646802497	0.7459060970327132	2.2470779282962443	-0.71494465884816	2.2703511723522936	1	train
209.nii.gz	-0.0739221017560144	0.47382006813504063	-0.301095902130633	-0.3420281101245465	0.10642181445768553	-0.007413795861266525	0.12079117061642343	0.8274729916695617	-0.13768530566228335	-0.22926137072539982	0.10632741072143466	-0.4939761061474276	0.11105474572097836	-0.3431941325324282	-0.36426967953251077	-0.4373521109773789	-0.8964389232852724	0.396587388191557	-0.42797666007487467	-0.31274594172072606	-0.3847401961432029	-1.064568554259017	-1.0044637596530719	-0.4251205251982079	-0.588699137814671	-1.0273643864472237	-0.7006872082977736	0.23185282518699407	-0.5986923828736544	-0.22839114389891269	1	test
21.nii.gz	-1.240215517765692	0.8356039985597277	0.40222875687019694	1.5665567825037052	0.12451173632049814	0.5863280054726413	1.3638033210319354	-0.7318508900449655	-0.21804032387452976	-0.7537604658668441	-0.11637146352004094	0.4757127137545741	-0.32932416434187417	-0.4073107987564657	-0.22556504277183942	0.6194681826247396	0.47838116585475715	-0.41555865608120823	0.2908228203252692	-0.710126446136166	-0.08429843043068343	0.19085734038364247	0.7777996788166154	-0.6338049016068855	0.7161828146834898	-0.28634050145485546	0.38759067708411366	0.0738987851563905	-0.5882311426161199	0.6798687644163294	1	train
210.nii.gz	-0.6401711332098942	0.6633804436870809	0.5688810663844441	1.8690795741791186	1.087313640843955	0.34915103358818456	1.820781561734291	0.08801344599615514	-0.6002042051423517	-0.7783500294447377	0.39023718562343856	0.3485976545295227	2.2654509879430167	-0.48763122143752147	1.1314681038712684	-0.7704311505305274	1.1955463513192135	0.7628377998390454	0.960607019957017	-0.5420881913915976	-1.6757296438079337	0.059295879354032174	-0.4198209399538063	-0.7371534175401159	3.2615675786309484	-0.9274563889480878	-0.7390170092031594	0.6487637383329512	-0.7855524626799644	1.2347586919185074	1	test
211.nii.gz	-0.45545653048361995	0.7303830310495557	0.37533786300198246	0.9113049036175074	0.45847938936140215	0.2918719069005323	-0.7686625150082018	-0.06462753702849827	-0.6241440592619485	-0.25252413487617453	0.46377704732802477	-0.04811282521665532	0.7123940960247043	-0.47615830370514106	0.09293961435867569	-0.44017004766168455	-1.301089199629927	-0.635699154554614	0.5083098522444556	-0.3389901210628802	-0.2154632484222933	-0.014425948110134874	0.02370828046015432	-0.6060825296112755	0.3465785534364524	-0.9035157898542381	-0.5019292257074308	0.2663387725732788	-0.4595881894747996	-0.6480949783234987	1	test
212.nii.gz	-0.6529949969790999	0.4882463276995925	-0.1915965785924586	2.4487813757675534	-0.563364465656061	0.4470336137691695	1.8232788583436286	0.863863830485879	-0.6856058611738604	-0.8037578032880246	0.14505348154597703	-0.49810120744999176	2.1013425514755557	-0.5062188376784215	0.590361953324153	-1.1253407655104288	0.7028874568786806	0.2741726194026264	-0.8572092526718089	-0.5445811078759119	-2.2290747017803296	-0.8426586375379259	-0.20135497418580653	-0.5988303449451674	-0.17106960699843662	-0.8383592833250508	-0.630324829073754	0.47663615037428003	-0.6125653175020624	1.4661447930481135	1	test
213.nii.gz	-1.2903758543079766	0.38966525026154103	-0.789200535160919	1.881504069059794	1.551093608575618	1.5252445619294055	2.089934299545535	-0.19973241050667653	-0.3150531600037535	-0.8257632411090712	-0.043516829844325956	1.7688278879378676	1.6980809176557805	-0.5247808694052247	-0.16559403695868183	-0.729394445716646	1.0782817350122123	0.08832823342248376	0.29521378373649676	-0.8186900326351688	-1.3631774465677102	0.027749429520240107	0.4544072285311434	-0.9299899128008461	2.309371459508945	-0.9613296518126719	0.08875093850346938	1.9559528758568374	-0.8334742989692806	1.751172848350766	1	test
214.nii.gz	-0.843895380211095	-0.1835149347938794	-1.0560145661679357	1.9983457777431615	0.891388964900481	1.0863117147066694	1.0504643911975218	-0.6290603633493993	-0.557360082979336	-0.6007851268395469	0.34684042174364904	-0.25022775931362057	4.255446119441795	-0.3430000007244554	0.6114015442299426	-0.8334161028561478	0.8714061418512462	0.5655184868018277	0.8078549442973261	-0.6301530550547987	-2.564979191716312	-0.381308562342511	-0.6461478171543814	-0.52852602415976	0.09003709752206929	-0.09237946131521568	-0.6358475068194481	1.3037872632857996	-0.5010621251228501	0.88973398325101	1	train
215.nii.gz	-1.3927752301219622	0.995107172946674	-0.18314742261651434	-0.5774269996458611	-0.5946909314561827	0.3523943965836441	-0.7504069251667931	-0.3624098543795387	0.5501257404768413	0.1320980872105397	-0.549454694030539	-0.3059771103561367	-0.374128402101565	-0.3255988192603552	-0.7123009982931958	-0.02228764254937503	-0.8430801727359323	-0.8022872792427235	0.12657228846570123	-0.5912665025359336	-0.25669605906172244	-0.352731811425631	0.4603938425188503	-0.6764500234649145	0.47913245090904916	-0.32447219991379356	-0.19468617046493125	-0.2054335686848523	-0.5085855412444754	-1.2233312570601058	1	train
216.nii.gz	-1.2365052253723108	0.11616946404097328	0.2654185014059479	2.043252171277232	1.423917116536692	2.0662598759060526	0.18919989765129486	-1.1616578556665953	-0.5609967508130269	-0.98263140597962	0.7962596660621046	4.50759489550799	2.0825387574587992	-0.5087562315028615	-0.07136582545756101	-0.2155439033105074	0.7682884787436577	0.6646062601511947	2.204496960118705	-0.8628162952360463	-1.314444890424303	1.8888850256217398	1.409902206250221	-0.925667499817534	0.7943587174983516	0.7380580645388704	0.7307102229097852	2.1156928128877937	-0.8034434008132617	1.3441069757283697	1	test
217.nii.gz	-0.7821854290416816	0.9035754972768774	-2.407455401770048	0.24976947053211868	1.3158519090982024	0.8773720692471095	0.16068130865348404	-1.092559327881894	-0.13395389507685157	-0.5469586171875117	0.6396996197109036	1.3672550327418593	-0.0026198803972742922	-0.38965387928663836	0.046239905876853026	-0.2728992021244518	0.26398468125498487	0.1027433238504311	1.8455342427072075	-0.7416361689127057	-0.27669740130218756	0.5308830594265891	0.41015114678716674	-0.5546737145841049	0.998713220255513	0.3139948914029909	1.1657454198488868	0.28430376080775566	-0.4896340234734086	0.974383897490681	1	train
218.nii.gz	-1.069880877503378	0.10854373648923984	-0.026196653149793667	-0.17390820429871753	1.2214358185421597	-0.017447980026796782	0.3939907810288992	-0.8340344999656173	-0.22502913950452733	0.23044484895379436	-0.7600993839224579	-0.057132264554122396	0.04556359606892996	-0.19902366488554477	-0.3590763159352286	2.05562943616564	0.07005259470294276	-0.8967866089439658	0.2294220583222287	-0.6014983385969015	-0.3190555365038382	0.6279156343722755	0.00021039100927029052	-0.5900381601952525	-0.1709426179435361	-0.307397777872518	-0.35620757453583407	0.36694670212931485	-0.6217760901101893	-0.8233426138687375	1	train
219.nii.gz	0.7815778384534755	-0.3868952425279239	0.31916253492062946	-0.579327133943845	-0.41859123354967753	-0.37413043173198246	0.02558172235800658	-0.1464633827611227	-0.16178535209000133	-0.8675824412786993	0.2726662815354702	-0.42249739275660875	-0.3768104213535902	-0.2416336706817786	-0.16801796745162018	-0.21364501857687104	-0.8410323024873151	2.1844795728800044	-0.29444428609312884	-0.5331174247312352	0.3382058008643675	-0.5791171954211003	-0.0659584815929074	-0.24146842837474503	-0.6183434494947146	-0.21891036549008483	0.020199706177849604	-0.12487243823819812	-0.30476034289250364	-0.5710633979172971	1	train
22.nii.gz	-1.4317070644352101	-0.32392009402464356	-0.09708254225797135	-0.6754970084911691	2.015298038061541	1.794487846400467	-0.8974077168492884	-0.7561724718841705	-0.07991322912028267	-0.3520545543035256	0.7348676810605484	1.2009578110039256	0.3604056943505912	-0.3833035448496233	0.03577265868028778	0.22566230197259413	1.3824060301267902	-0.7684053420535085	2.0926040639742065	-0.6326811706788267	0.7558906814290562	3.44645708393953	0.8538853148328531	-0.10569491474215797	1.7191675020861585	0.09158631603497407	1.696321415240655	0.5722745150467253	-0.34856277956623677	-0.138033578608019	1	train
220.nii.gz	-0.6378114866126637	0.2850518871486491	-0.198473257239434	-0.15156152269701445	1.2611642446796467	0.6738662073944506	-0.7539536754102021	-0.8078981424891515	-0.5056405894138185	-0.17541228485885263	0.7593542349709707	0.6625546964701995	-0.16650696630037046	-0.3147412730532469	-0.24065614700427265	-0.490202523797756	-0.45395803771140886	0.40849041497303384	0.8977663055917329	-0.4019521090118383	-0.1584158538364233	2.5084934567491812	0.6309938523464033	-0.3738148693500173	1.123338147830192	-0.14043304482137828	0.5618760253006821	-0.24727899259839195	-0.3235309273772986	-0.4337453467714257	1	train
221.nii.gz	0.604450491653004	0.5241650194838964	-1.246322264133584	-0.6567800110797362	-0.15068213892428228	0.0035642302799719305	-0.7293784216337635	0.8193115690178742	-0.3346061842779777	-0.565978125942508	0.10092272917711828	-0.4192476770784882	-0.5657863947394112	-0.29829045853884456	-0.39546072981241864	-0.6570120497365092	-0.8504020227572779	0.11353205241439461	-1.2711253489146705	-0.4040418697225657	0.21603568646547075	-0.978438576764805	-0.1245844452846058	-0.10652044714024879	-0.898721753980376	-0.22086050360655007	0.08050833340479772	-0.5704821786178407	-0.13389446013159298	-0.7320825221107536	1	train
222.nii.gz	-0.7893725878502418	1.050254383877716	-1.4415499637084996	0.5133494870910583	1.4406904058254337	0.7180981073661475	0.08010620692966605	-0.17098152480803136	-0.6889654474709827	-0.8358870424599618	0.5914342113402269	0.0967302287627528	-0.08627456908021569	-0.3877755879091127	1.3520080802989172	-0.6567929632751025	-0.5677429225977682	-0.19705829824255092	0.6421911452345186	-0.7711473613394332	-0.5691024598430936	-0.32662584564816743	0.17856638342874612	-0.5929514687246855	0.7688387915912681	-0.26460828660960267	0.29392766553996236	-0.16204610692208027	-0.5984621513236276	0.280613664197323	1	train
223.nii.gz	-0.943097937158906	1.6433007716338592	1.0073117719787745	0.5331367150261451	1.5145364461165598	1.1960151697685366	-0.0032476982506052673	0.15812942757780096	-0.58904804731137	-0.9093270715386402	0.6560520054176241	-0.009048513652287963	0.149971767844192	-0.3468453553674795	0.3239858279724191	-1.0392329412614427	0.21709634488900545	0.09135876062738874	0.29591300241275637	-0.6746895342376663	-1.181554021014887	-0.1091160129344395	0.15835944211891617	-0.5374928340501341	1.4046647747703984	-0.2231344252598933	0.23542460734400752	-0.2474387165703053	-0.4920677700037188	0.7452576256255903	1	train
224.nii.gz	-1.8620032738571943	-0.22751387820729033	-0.4750736254352944	1.0933832203357763	1.5191181107907765	1.83265389739876	1.7250897818514535	-1.134081869993151	-0.33940575982230115	-0.980604263053491	0.604449897380937	4.7565936103830495	2.9449546507344704	-0.4325613229554721	0.4178555937090797	-0.537691660193743	2.0988281605323023	-0.04494508650714426	2.322111547702909	-1.0806008627488266	-3.0963293671399477	2.5069077213586892	0.26641559627059885	-0.9246525900369477	2.0778856806727393	0.18355651768655562	1.5938757198459719	1.5744590149988937	-0.5710337122799919	2.3012489407414667	1	train
225.nii.gz	-0.7663244460627534	1.1104354651554713	1.136533133026077	-0.018168917236987873	0.33772080325456205	0.6321192400141031	0.2441170836093262	-0.4003180514889456	-0.42332587715976094	-0.3282354731830986	-0.017928150439644245	-0.2441115196952892	0.21712538861615222	-0.49066321621840486	-0.5007523312371415	-0.6349642961901919	-0.38121387028987047	-0.20495108683724883	-0.3702363285992902	-0.36684706772502595	-1.1407794739530128	-0.4049983036175847	0.6214014108222838	-0.9995001673415558	-0.4096648163325682	-0.5318680597226758	-0.6044353814179247	0.11336396519197808	-0.8291944363837531	0.8793899289439244	1	test
226.nii.gz	-1.2928849500804307	1.158547747418216	0.05726875268777118	1.0479455449263775	1.2276674872278106	1.54310290055976	0.009992080330228467	0.5019035360884266	-0.6400926560800906	-0.4803546662114572	1.1502402753448828	0.8951774589802391	0.720935255747064	-0.399319846864537	0.11762270926583476	-0.8147994901856246	0.6511345076855379	-0.4251714561132137	1.344382960977863	-0.5913734895020254	-1.3735913236906085	0.29836660434374646	0.965280118197124	-0.5969041876028323	0.6217423874419266	-0.2820822281929227	0.010640709642327443	0.15727699166340744	-0.5677867670809673	1.3142783757734477	1	train
228.nii.gz	-1.2177612792302521	-0.15009318811341962	0.6605481525793225	1.5125423409423957	0.8337292521053421	0.8262976225954015	0.5447210693061469	-1.2609802334737643	-0.5098082617961198	-0.6156437063245523	-0.33800204484884394	0.2613681440310056	0.8795189446962949	-0.5035941775959667	-0.06507847628372423	0.7660570711796857	0.497635291895778	-0.20156736717387427	1.2637804718663592	-0.7617632105895354	-1.194508621878861	0.581925818827766	-0.6517258712122616	-0.9393273993725139	0.1499698149980397	0.5176776914342569	0.9996807843181873	1.3780891491546108	-0.7583392177477263	0.9363228298108706	1	test
23.nii.gz	0.29246902329278396	-0.771842207971601	-0.20119115970602894	0.6956938518145934	1.30191831066323	0.0028447799568728648	-0.8836057622659145	-0.2619444998573161	-0.4352262311826492	-0.14279071833488616	1.81172423022264	1.036436131318186	-0.36906343955770154	-0.12298352344853421	-0.4573583040642878	-1.0451150965400169	0.7466315271895687	-0.43674653895512866	1.4473117079708389	0.9501263757615113	0.6974020901549985	0.223214620168056	0.6304916084347209	0.12614773708490493	3.7024974482176054	0.199654349949365	0.801961285217386	-0.684476041783115	2.615516809407468	-0.23217807754369538	1	train
230.nii.gz	-1.549516028251746	-1.4640171367819486	0.17243845745481626	1.4849046258813188	1.6037859256014173	0.8971326910714474	1.6165028415714229	-1.2912295315906075	-0.09202570815650774	-0.49782924135745366	-0.2669655728086824	-0.15424983781008808	2.4228589977135173	-0.49928212501966984	-0.11423150669377916	0.46048975670800635	1.0673423500106312	-0.6027536074952514	1.773973312640246	-0.8367694999368679	-2.1714901361998944	0.6755384388460952	-2.144464572651537	-1.1031975015812503	0.7917282750681168	0.49300412551973566	0.16155737048527688	4.713930816851083	-0.8316582496761841	1.0938340609913988	1	test
232.nii.gz	0.27515831937594454	-0.44836152078880476	-0.7919371253143274	-0.9162749473357676	-0.9699347202299398	-1.2581182140664149	-0.744638690178701	-0.7160552789751558	0.1927029240208084	-0.6221596077167544	-0.6408816836972867	-0.4744075600501109	-0.6268164568327241	-0.05798756620719361	-0.039280150970833504	0.6480374476811788	-1.200774655290679	0.40492439112421297	-0.12672475585593934	-0.5944216387538169	0.3140586483380455	-0.6788858103833745	-0.030041660770993482	0.0788195999925132	-0.5265458971447352	-0.12952637173252246	-0.8704131194671145	-0.4272131189493326	-0.24188453353366166	-1.730530395045822	1	train
233.nii.gz	-0.15160737744578648	1.0316423584137868	0.5320858462499002	0.4639694808896695	0.6582562818373546	0.13978022243131322	1.243888628543973	-0.5670780680569332	-0.7317111865732621	-0.5892943208186434	-0.6117715118518579	-0.008223870032935343	-0.4952811377637913	-0.3052369457125856	3.8515049312094427	-0.003160502899467186	-0.39771734989244684	0.3613874354222802	1.3872897480135216	-0.7442743709219243	0.17685194400391013	0.26726592219820006	0.9250519405904496	-0.6113979820713982	-0.5070725971732433	-0.21457039008865522	-0.37521643765516227	-0.4293523446217422	-0.567129043704957	0.2623297730086657	1	train
234.nii.gz	-0.8667009716638888	1.3422650387973978	-0.4457871483124234	2.187508438620373	1.1948955163940382	1.2844798840491836	1.1757277930154686	-0.5545507942044228	-0.8389761985598845	-1.0857132644990417	0.5493211251273041	-0.031067613092153168	1.0807666914854146	-0.3854850992770873	0.7489392308702483	-1.0573057463695164	0.9851458282695902	0.8105659069700321	0.004743031505507936	-0.8323743694822393	-1.5280348849063397	-0.056156025340234096	0.6957282134342504	-0.4041811145684071	0.229908981011548	0.31785470466034715	0.017789146427542618	0.0461796826225148	-0.5506334513615767	1.2066634671451264	1	train
236.nii.gz	-0.2571916424815169	0.38840095869702673	-0.32298711098575467	-0.612027758772525	-0.6238878793951843	0.23932379671846274	0.026410848528679295	0.13870873650845703	-0.792075483922723	-0.7697280506730972	-0.9916946743440673	-0.40295650384554704	-0.6460898583762188	-0.3338925952498435	1.0227166351700514	-0.23479243625202567	-0.5230868287531067	0.8050958721751016	-0.07618878235380613	-0.93122899607404	0.32581126020011636	-0.9228830736593898	0.4941207163244365	-0.17525183371275097	-1.0904143036334606	-0.2851964195500266	0.18358184808701702	-0.16087924951467905	-0.5508978499866682	0.12846579182364987	1	train
237.nii.gz	-0.9765001309714785	0.7045013294876201	0.8776949596231414	1.878544953740818	0.6370429096882577	0.896292944622085	1.2753159595548942	-0.7965063755283608	0.3114907377357045	-0.5472247346733136	-0.28854634708158716	0.5893133066318978	2.609380971281575	-0.21575082903319853	0.02491214612720142	0.08732775260385409	0.4521454512673321	-0.401231104670713	0.07603202591614287	-0.8189597647251063	-1.0783228071356126	0.1661588930192077	1.1709048119972196	-0.4669273850592379	-0.05798886704230415	-0.13641704116420583	0.4858487877504748	2.3947259254244573	-0.527264503999838	1.012038751181452	1	train
24.nii.gz	-0.7098597855090517	0.5873341970123322	-0.46160466376422526	-0.30801981668241335	-0.09396013879190626	-0.19285717909382927	1.618824563347658	-0.38100234513000214	0.22296569487680365	-0.07103261550582805	-0.7652104748095425	-0.24992077613011465	-0.7072495301006566	-0.2211495186920975	-0.5474398719997758	0.3720363636994185	-0.201558922066166	-0.5481589729164575	-0.5452732993223798	-0.4619321919648384	0.3884581686426695	-0.024354217295195567	0.358659507546771	-0.459949070872951	-0.10846973139530595	-0.30152097785489984	-0.3881930085765701	-0.40635971427080536	-0.3196760352117849	-0.11323743235253166	1	train
25.nii.gz	1.1014510756978122	-0.924944069320376	-0.45541033355864396	-0.009390139332242224	-0.11138329504602208	-0.34844170182713463	-0.8409574627261336	0.05739671790193187	-0.2246849251305183	-0.11825114870951267	0.4204921360665022	-0.41825505677117814	-0.257655177570272	-0.34243794797803045	0.05829045278929821	-0.6263827093954235	-0.17365139902670226	-0.43373835938700545	0.4705063955399775	0.12443185869698019	0.8085756450519495	-0.7224377931578483	0.1046385286880858	0.79090045499327	0.06991881437693727	-0.048970976602428724	1.6441216348327887	0.06396384147917317	1.1942313832360023	-0.22767006724156058	0	train
26.nii.gz	-1.0905684012079253	-0.44560791372607905	0.05103999025277576	1.3364294946649364	1.6788449300023827	1.5456122394317617	-0.9171017248649586	-0.599221786859694	-0.4691633242474484	-1.020595301773566	1.6631901851236848	3.4877358030058265	0.5028099904015174	-0.3810758511809648	0.9534526339516864	-0.8942448097777698	0.5709510199911104	0.5177150960404983	2.193110992225186	-0.8548185949172045	-0.5339536320758879	0.9814193824977517	0.8047776657113273	-0.5349884960137289	2.1887843102366715	-0.025057995107001976	1.1369503396646639	-0.09547259048690401	0.7713678864302137	-0.30845419889369435	1	train
27.nii.gz	0.07195395164884773	-0.8220436794246957	0.1807407318652393	-1.0169860129755013	-1.4337715838591736	-0.015007360762533851	-0.4813584538943452	0.1958641314132736	-0.6565540718592325	0.03332157016314646	0.4959128407076999	-0.4324557845188822	-0.7987459020481903	5.735087889158598	0.054705829923203594	-0.4848725996083796	1.5668190525773318	-0.5469286674249497	-1.1044484101285852	1.0950097149883646	1.5614069934152228	0.2757226434541584	0.3662362215946655	5.627873384650911	0.8513592779005792	0.7984475633398432	0.23733596752965794	-0.8489708731102812	0.3821135269136728	-0.08414558116102289	0	train
28.nii.gz	1.6666732413900378	-0.4366897210909024	0.7829980106633105	-0.5606532705500964	-1.1569830714180473	-1.2465978119664536	-0.8559831231468396	1.9866669140867514	0.08860338772718349	2.9502626906301614	0.6797041501187763	-0.4494319481789037	-0.8848421283601385	2.0645646516638516	0.009177178807368997	-0.4823721198434157	0.327844127249669	-0.7166679615381684	-1.3940811513179692	4.340834352624165	0.8545951883256768	-0.8526147965304816	0.9065288837462161	3.145172468959404	-0.03461727673222859	0.8083291741293863	-0.23188023836420632	-0.9182981549386071	2.0023679582509852	-0.24807963434823074	0	test
29.nii.gz	-0.6089051806040987	-0.465937790763734	0.6958231311560936	-0.13962871238332908	-0.2526974997465165	0.6520351287889657	-0.49615131254516237	0.2625738335382067	-0.6682750208479454	-0.5350236032258163	1.2057021519863724	-0.248392362804326	0.31601910923936993	-0.12487471152411349	1.0931835319687975	-0.7911403318798915	1.6054555610142356	0.18893837875943387	-0.24356385213147752	-0.3077385637014872	0.1294814795261171	2.2738086411941536	0.7581549276967168	0.546974161721976	0.6538683515756637	1.1660521302713869	1.6161357896250916	-0.5199820129500655	-0.41101621015084794	-0.213149950000626	1	test
3.nii.gz	-1.0183962862910108	-0.8714928040953804	-0.591743154563241	1.090822904278323	-1.2424631119747915	1.1493028835576018	1.0020603333950864	-0.671268486585461	0.6452696302247339	-0.984869949908291	-0.21041273576497033	-0.4078392439396174	-0.004868176294457372	-0.04539558082812592	-0.3938167966077279	-0.3244402816708048	0.8601838688191626	1.3021471911932356	-1.4770736991620237	-0.9923637563085246	0.16272015585625693	-0.1414199292158846	0.9382325744119573	0.22733661447248454	-0.5648741855410989	-0.0457217784074091	-0.9021761335874514	0.5388760758131791	-0.5410938019213063	1.0987932714749182	1	train
30.nii.gz	1.7899478192542264	-1.9507262775527379	0.8382407551703721	-0.6576533551089145	-0.297263172354831	-1.5177883318596668	-0.896231220419259	0.4497660178761545	0.11734734119356556	1.0764966421807909	0.3132438220425763	-0.46550179557803334	-0.6045097335721986	-0.20842222172592717	-0.3806216094764676	-0.5256625343947904	0.48998768722265107	-0.8139547250766199	0.04317050845037143	1.6894161151021159	0.8996386383201674	-0.6531116208210835	-0.23702851598106114	1.5865341482449193	-0.7922772198778488	0.9240301797728031	1.1846427486813749	-0.5090028908211274	2.5118261935783024	-0.19724635050835315	0	test
31.nii.gz	-0.9001219264896965	1.7912273339662161	-1.4348437304417574	0.4737294846950464	0.07903170708044616	1.3290609564066933	3.181119019955057	-0.45019179897711165	-0.7294704612994659	-0.5780410521407606	0.44131080023938796	-0.2592535385930196	-0.03809596435895671	-0.2949164019759859	0.03014455932700084	-0.8263009140532721	1.717701646366467	-0.4501431441085506	0.041265879081518554	-0.3321230505934481	-0.6461086906695843	0.31238952778472545	0.19328920428906513	-0.5108645545740359	0.12873726009452804	0.008616599274158067	0.8519558780482219	-0.3211134734566619	-0.623138408496994	2.2376898351075174	1	train
32.nii.gz	1.0503809501449126	-0.04712960037717035	-0.1563270635461643	-0.3727481083799465	0.19540612179721165	-0.2439805755504331	-0.9151383900229202	3.236441829212347	0.498293543913	-0.09227766327758892	1.2577109273111042	-0.4170036319332779	-0.723321919935668	-0.11705756090624855	-0.5975830574813912	-0.9300711722766262	0.6560762704224469	-0.6523516991757861	-0.24066844007464855	1.742629721157679	1.4204952950630723	-0.7461547307016092	0.11481530795483412	0.8697748344101799	0.08901575758786676	-0.10028711010879628	0.41838644015594884	-0.8129393109685688	3.1395808817722455	-0.10181394345029318	1	train
33.nii.gz	-0.3898774504827986	-0.6928227810277697	1.230208164797457	-0.3078366921502561	0.30031868633819603	-0.1445367226787648	0.05548637104637843	-0.4658118256482708	-0.25769799752693423	-0.4835267121131395	-0.553387294373895	-0.2841274142632951	-0.47985395318621654	-0.3453993491302567	-0.46314956331127344	0.18633844847423095	-0.6694148418961158	-0.6020547265537649	0.46057535249765225	-0.29097510187126613	-0.3079434030128131	1.36837132058646	-0.4188222374666817	-0.4586481112647224	0.019248651079903617	-0.28198026495415857	-1.2089017589519298	0.03454555512474588	-0.539461117208566	-0.40377242496300464	0	train
34.nii.gz	-0.7139073650314561	0.7246754937351273	-0.3303186135339563	0.8587236907687081	-0.39344613157609193	0.749655263023393	0.44520635643494977	-0.30509478803501	-0.3013634862014157	-0.623068284845757	0.064563047501268	-0.5360114936594632	1.1185155085749159	-0.4699984661505387	-0.29255350928587714	-1.0614457214397766	0.7172731082201654	-0.8089995436569172	-0.5989624069993832	0.18345440787201006	-1.3187230707042852	-0.059908450425035085	-0.487426776623204	-0.5264592762650157	-0.7948119000945822	-0.256665105411211	-0.4300600710254793	-0.32696415478404417	-0.5603762139728646	1.6023475484061287	1	test
36.nii.gz	-0.3792159603548541	-0.12351527725445066	0.7734333715415954	-0.3876164213141193	1.3455197998797246	0.7497878032002558	-0.8508958223870468	-0.2738776794893304	-0.30944888884310606	-0.16651510150152554	1.1008496612887648	-0.16537974241538725	-0.5397019562657704	-0.351248977973061	-0.49989575842426714	-0.018960534086341976	0.12152280781733477	-0.7104377883355377	0.9932741204278388	-0.24983199213124468	0.819718972510849	1.0368351256531445	0.4250616736342563	-0.45170662852237947	-0.3965755585632655	-0.1741713654012733	0.8784800315632659	-0.2509006472603059	0.2621022005174469	-0.13093987981080416	0	train
37.nii.gz	0.15522004705468634	0.7527226039496402	1.9246258034633803	-0.13896588815863328	-0.07777819865288091	-0.4538255231856141	0.24962269116127128	-0.7816384522221705	0.23350860529814382	-0.9530458521874059	-0.42750596159023935	-0.049753608233267736	-0.6043194010479003	-0.2289387942785493	-0.47153171407991135	0.5830815465183322	-1.0079708806168595	3.3677489099725126	0.8831479726323757	-0.8280581925713907	-0.34277074993268025	0.7678186243073244	0.935183868181808	-0.5185314525705911	0.3350160999932452	-0.17192907539782573	-0.25193058720802897	-0.22315320113642123	-0.5126286772409739	-0.2069242695784135	0	train
38.nii.gz	-1.447013664774326	0.4654155473377033	-0.9533514670633073	1.2995911870214232	1.4413870151957482	1.948788581123899	-0.89874518982048	-1.027648498579089	-0.8128407597605456	-0.9216653116087659	2.0369076629942207	4.591452234760433	1.1868202314058014	-0.36534912023571614	-0.098711308906381	-0.836437083989529	0.793916696406864	-0.35989905503434716	1.1842382521248278	-0.7979343815699267	-0.4736118073684142	3.5868507912867225	1.29393682198671	-0.4021132175310198	2.921236074223621	0.3879247081351595	0.6432217362333412	0.5710000814147795	-0.24050045395001374	-0.0879371042455106	1	train
39.nii.gz	2.085680080975751	-0.7169835956512729	0.999291735152299	-0.5670570879588992	-0.1013897600363472	-0.971193036670434	-0.9058125550468473	-0.04861621106414788	0.5307359655753441	1.3969006407527103	1.6397232288179526	-0.2616408387270393	-0.41987859324350324	-0.02824125870465633	-0.48253579580794226	-0.4836427327047274	0.022381022678116088	-0.6932288555447407	0.5608341750907248	3.046877779325157	0.7055782159313257	0.01391070215583486	0.6452763051846155	-0.28257911278264397	2.755552741265427	-0.11849165298516644	1.1746897602503774	-0.37913601349927734	1.0777135559742133	-0.34668709957696725	0	train
4.nii.gz	0.6198054419529786	-0.02664422917522914	0.6363178065786933	-1.1159553585840314	-0.11693796414054873	-0.5438298752695894	-0.9053355806186187	0.9611450165832195	-0.436581282982429	0.9161243118022115	0.6011670180713393	-0.4701206698166594	-1.02413866979665	-0.025761624559914924	0.3697323596117837	0.07391057988033647	0.09962669056891289	-0.20858818232996695	0.16914406966302079	0.006513501959310013	1.4764472459623377	-0.8654467184677983	-0.17600862806081163	0.3909386605641424	-0.48441610633288	-0.7128407484907977	1.0095235961963214	-0.8200693752515842	1.4982676174143361	-0.2760438357220505	0	test
40.nii.gz	1.0572834725929292	-1.0110915355687655	-0.006889470540094961	-1.0399670174611915	-1.3676415750577664	-2.100556300004337	-0.6053407819884713	0.07399249053290209	0.7576944126946114	3.7042280722529433	-1.9706873758762053	-0.5036578161286273	-0.8880331692406453	0.7746557846088309	-0.8547054077119305	3.259937551931913	-1.5775566752273553	-0.9312431470473767	-1.0357230498057926	0.8146510968285862	1.6570752533405293	-0.8760183995165125	-2.172949818942456	0.19799322436210745	-1.4281957131883347	-0.35878735008115814	-1.090544897378091	-0.7555377482176181	-0.24634822780099785	-1.3354794209036298	0	train
41.nii.gz	0.7444867420051974	-1.1451869253026825	0.4452476397594905	-0.7086261344628859	-1.970669257343171	-1.7633502257529823	0.619402357957995	-0.5345419293055127	0.30245126331019134	0.9895242448113538	-1.7478711675517178	-0.6054483487199442	-0.7855998782931775	-0.09854837782006175	-0.8617531631321214	1.4639826694176608	-1.9803392044897785	-0.6305257155607384	-1.9248350303889157	0.21362732543712687	0.015887038083973307	-0.7417299363223138	-2.7310402456230665	-0.38960268316506097	-1.165698591569101	-0.75810888461248	-2.5756542047655215	-0.32889172405890993	-0.6691797584013185	-2.705874131240492	0	test
42.nii.gz	0.0534293898058175	-0.45262435480603325	-0.328978763470353	0.14003629269849655	-0.07328145497426254	-1.9679825673608038	0.3731671315082239	-0.7653596027034552	0.22050584170684423	1.0854388035777063	-1.2374336108764408	-0.45595759437614436	-0.6984501297840563	-0.3300897332344937	-0.50740001820995	1.3439958418749955	-1.205872315135908	-0.7928676712619169	-1.1753597581734159	-0.014701385065240838	-0.17950002987663244	-0.2539234644335462	-1.2222367062389754	-0.5796524346350822	-0.7704270593056188	-0.27517494444414964	0.808093908083793	-0.4237125910199359	-0.15459319336239286	-2.9702780289921287	0	train
43.nii.gz	2.188339681281016	-0.6175099689474809	1.9889516869359183	-0.9789349487547496	-0.6737417890540043	-1.0319449405572996	-0.9251718524055357	1.7545328444706902	0.631943913293984	-0.37460040618641804	1.5156503860201156	-0.36800146060057376	-0.39301308192500956	0.4730828775654784	-0.12114045868878001	-0.9229904239166558	0.16946542901978992	0.6954834414909278	-0.24937897559530944	1.3449452743269192	1.039702115314569	-1.004521872185088	1.0691658013536147	1.073461511959803	-0.37681251841247343	0.1409552544072435	0.5834466912134036	-0.6152546713665077	1.123518728986272	-0.1791327377115973	0	train
44.nii.gz	0.9530605639005704	-1.0565179149004391	0.06622342276549692	-0.7568194499233163	-2.472086989723885	-1.472314089352231	0.36582738289012956	0.21524085450173167	0.12096326645631342	0.3546766787214697	-1.772897098613784	-0.5085697216768742	-0.6792269549179341	-0.06840604233520647	-0.5639685674348204	1.1208480399043255	-1.1747333891802334	-0.21610558380982622	-1.0053029411236607	-0.09513165441947727	0.21731398208356792	-0.7143113660759339	0.13347491298109757	-0.11937727183825174	-1.1712914885660164	-0.3467780886031007	-1.8368135752852497	-0.18843649641425284	-0.5025134379548464	-0.04943080434481317	0	train
45.nii.gz	0.6387145215459872	-0.2690198372243229	1.045622834965198	-0.4286382214656595	-2.35857564560542	-1.2205546800935412	0.20892197047504488	0.02134787993631976	-0.039570357779043476	0.6989670828204149	-1.1181402043446491	-0.4927275604121239	-0.03466486450773782	-0.17458634717441163	-0.3281528537303386	0.7547184766050467	-0.8151501128427258	-0.6428788466165242	-1.7767127395266247	-0.059621761034646115	-0.49371449272773943	-0.896584025218717	-1.5034975392023178	-0.1987751861357207	-0.02609290064081448	-0.32206114771579775	-2.351952140852694	0.1461647439705173	-0.5097595725480109	-0.020767757899512875	0	train
47.nii.gz	0.3179985916403087	-2.4821905707320195	0.5039467659245739	-0.923731536849718	-0.0312935643528455	-0.2220932192670955	-0.8089370572320095	-0.9548686565933502	0.5341961788796173	3.354702770237138	-0.4924268734777824	-0.4406120125722164	-0.5458483613897598	-0.22781147187837075	-0.6165060699246099	1.5379765508180174	-0.25470244225324473	-0.8207362090969916	0.676226192382736	0.5372611057435932	0.4995698329643175	1.7059844513875846	-1.2680928403807104	-0.16411311895640548	-0.5385827781733536	-0.1398182537300628	-0.1762849891982751	-0.16033645081826037	1.6731450758001951	-1.4976273395882196	0	train
48.nii.gz	-1.1354604380722224	-0.7293904114931136	-0.6955193491303912	1.142166331967783	1.5774040308169741	1.739559937321117	-1.0418888212189752	-0.8960975228144148	-0.49382300905418125	-0.5124814518738308	0.9622037277900806	1.1670711467198065	1.3647862202609182	-0.4518688429201612	-0.4468227570664093	-0.46551079355672914	0.5978239181412663	0.1608326932865263	2.074705438488009	-0.664498261686592	-1.006739225865176	1.168213139829706	0.7252206110305256	-0.8061875262093318	1.548472648562918	0.1404486838933092	-0.43645967743978686	0.4111390685769593	-0.5912903967655204	-0.3940705909676931	1	test
49.nii.gz	-0.757248801775695	0.8433343487221314	-0.7647487328041918	-0.1418402294833112	1.3754433902114205	1.262120795414771	-0.8853756167572878	-0.904876346697506	-0.6044389543705098	-0.3499613420994314	1.305747218441082	2.9417934608789107	-0.28615810851427276	-0.18605452734237352	0.6425370612079041	0.008493185854901558	0.10363778669250284	-0.6992105281378675	1.680856743165838	-0.47425712709211837	0.3838761811057898	1.9003797048397892	1.3330836348235855	-0.5691487841393196	0.9834143510075467	0.23162506752071618	-0.03411935806001398	0.4124659426256975	-0.5056348894216934	-0.5477088319061716	1	test
50.nii.gz	0.2550839026531434	-2.402226703629037	1.020967391970182	-1.4380752475370644	0.12921813135902394	-1.5481017438726763	-0.8678997953130462	-0.7673083499633085	4.319456521028122	0.3698318801763192	-0.024817662401522077	0.12868184660510099	-0.7968701965277322	-0.13663064318943413	-0.8461278355151799	1.6230041637300439	-0.6092186482291037	-0.6136446032268412	2.311403458213715	-0.6107076428639506	1.225007093699101	0.47276685022570014	-0.15749689289230237	-0.20017348823667847	0.8967860954507064	-0.21502676699101678	-0.7291415526875813	-0.026023728425214377	1.1051045933967638	-1.334002221873684	0	train
51.nii.gz	1.9583625093747878	-0.629372214142669	1.2820385099286271	-1.134933348528896	-0.4555915861169582	-1.6427663834980835	-0.8071753389824331	0.19688517136203307	2.50743929231001	0.2580806657644606	0.2909448886845341	-0.3474814582518514	-1.0997467160701895	0.8939757543808048	-0.698494376714475	0.34814649779974904	-0.645392227689771	0.4292649120990709	-0.37736992436973854	0.5153649105736284	1.1039128146789208	-0.587742921762378	0.7776915371527843	0.7287384436270921	0.05657187573164666	-0.026046769037446252	-0.9935513334450528	-0.6357817507898194	2.525936601740112	-0.3754640678568979	0	test
53.nii.gz	-0.030888679934038123	1.7385245910986262	-1.0032731763041352	-1.183330759952658	1.3989699266076077	0.0737154749652889	-0.9494323030403745	-1.1712366855354193	-0.813335461415395	-0.16092834391315738	0.7013087688754562	0.21270242765810224	-1.0387734575974228	0.9503189908857838	4.189767060713309	0.9653596576609649	0.7081114668973282	-0.6420181344057188	0.9400909053722882	-0.3099583861032059	1.3364248789222484	1.3907241951560045	-0.14877630314331408	0.13771368645701076	0.8491883101343477	2.0698630361380115	1.28844985999245	-0.7961193054641827	0.056466716072174475	-0.3359606540972644	1	test
56.nii.gz	1.5930880825914016	-1.7550253809140142	1.3297635647142614	0.13707726482339258	-0.41412874829488194	-0.8594843373503411	-0.8781067664710754	0.3767929513063907	4.4624443181277025	1.4607564066076002	0.49075317697867626	-0.34818762024315497	-0.3321577955668113	-0.2795336963616677	-0.4313505507391436	0.3244686238684914	0.25338384976331896	-0.5029829642526062	0.06608650934878627	0.8580514047670189	1.0649599154395883	-0.35085398285366065	0.2378886736900506	0.6144149037608295	-0.41706713378241306	-0.1840198133803864	1.0047502467513776	-0.36127413326737223	0.512186075591502	-0.15818945221806488	0	train
57.nii.gz	-0.0012237839724768703	0.6960892066534362	0.913742612012482	1.1719229879802715	-0.9162582844136954	-0.0853983314772043	0.17796033206474582	-0.8517742342442967	-0.75300384935573	-0.1468956203801931	0.07970548595204628	-0.3647550923400521	-0.13968461594849482	-0.19877800426172512	0.9283545701406606	0.723613504679331	-0.10566726042626158	1.2542336287938078	-0.7542620527257444	-0.27199185848204194	-0.2546397635675135	2.1073641178050537	0.9177335348436748	-0.562277986691258	-0.3063234089294064	-0.10644323065111237	-1.7159100009910746	-0.2236991011747022	-0.5455576255294629	0.4819724166835026	1	train
58.nii.gz	-0.48109911955854917	-1.3695880600794625	-1.7367703704274156	-0.3627064484394864	-1.5894835674537309	-2.037174164714211	0.6039702544752502	-1.0259893416282915	-0.10843172158669158	0.012143459502061414	-1.9150808591350326	-0.4565773448282274	-0.7195284288217169	-0.12358306808303471	-0.9793313242393392	2.5609644137103844	-1.5292652664242614	-0.8337125060853782	-0.8650169741911203	-0.5238003355575276	-0.582986223271139	0.24661270129639823	1.1771050470176907	-0.7837249457763157	-0.3981704044430896	-0.79426325967223	-2.3924525060418387	-0.24065012728895058	-0.7403189322581841	-1.736283057591671	0	test
6.nii.gz	0.0343757295986594	0.15060670134855578	-1.5272042795402199	-1.0120975871304818	-1.6333015980058057	-0.5281857461761018	0.1514684652325661	-0.4177406836535389	-0.2851928407203438	0.5061532796272608	-1.5516318915713974	-0.5837039990650631	-1.0742531120779208	0.29654662817463345	-0.9106213651196183	2.77981734887534	-0.7666851973490744	-0.9757007893203825	-1.6929492550983358	-0.17780522063509818	1.0075796634251726	0.0500415849257954	-1.6369352714880594	1.1077971131847597	-0.7630894248470798	-0.9084715308730106	-1.8241929338976715	-0.665146950923188	-0.3449911486842321	-0.40500640534563415	1	test
60.nii.gz	0.3632442957696305	0.05906770961467961	0.310947285981772	0.09335370150495131	-0.725195538543352	-0.123132564892414	-0.018845259458110986	-0.4630094718106205	0.020575208254378738	-0.20858306655726191	-0.1682782729374161	-0.35982512491588386	1.0838374644740343	-0.13677920884241548	-0.16091719854484518	-0.5638829453151333	-0.5027705055773222	-0.31129001475008494	-0.2039357711525335	0.08337586152240581	-0.035836241814228176	-0.7297290649803979	0.4372077048426648	-0.15044569629554386	-0.010068716731351943	-0.003048824387297832	1.0603574237216182	0.26076978379108134	-0.509412988486916	-0.16148958640630787	1	train
61.nii.gz	1.086848080710218	-1.1187104354536062	-0.8377813398789742	-0.2702794617571408	1.6215816528000804	-1.9344015669578993	-0.7079453164062823	-0.06678489599607883	-0.03410153778364958	1.1713905468518235	-0.4664698845731209	-0.45252217866876754	-0.4805577866163341	-0.1866130503862479	0.3382440926635911	-0.015126410965832794	-1.386874070276939	-0.7483598252442809	-0.9613221210763616	1.1081071702717513	0.0849263744741828	-0.8787990297366092	-5.385942013689143	-0.33585404847449135	-0.680075963833018	-0.2660726500858639	-2.114442243837178	-0.3139229513015022	0.18510958784610884	-1.7155744999877092	0	train
62.nii.gz	1.4784250774035868	-0.40237377661301565	2.464946808771863	-0.48100146469640664	-1.354937408503928	-2.670251015882951	-0.5985108330204177	1.441526086457318	-0.28501263575061775	3.025214133504093	-0.9317319000910783	-0.4546690897273708	-0.4431204163862598	-0.12608355953925535	0.295746872969488	0.5357569694065996	-1.7583166699019945	-0.7467641101915715	0.004097233209237904	1.396897221894951	-0.3178319280843564	-1.0911801349483128	-1.773230411914951	-0.35085784898482447	-0.8682963314825729	-0.3765811051584828	-0.6297536108063047	-0.11494606044228746	0.3757154311152539	-2.441829265744317	0	train
63.nii.gz	-1.7753523387766312	1.0162007767390469	-0.020543551925247823	1.0817455883177178	1.3298754962456252	1.3965144800168408	1.4956823097122056	-0.5923299010246601	-0.3014815256935202	-1.00765863085915	-0.09010362924540337	-0.02315456385464542	1.7564066998970194	-0.4232645878020666	-0.3680753360680597	-0.7467582324630994	1.9788263587810866	-0.13609377194634556	0.8254893219376441	-0.9895860358305545	-3.4984004657127765	-0.03895378483666237	0.2156134217835705	-0.8810250631507922	0.7618391362485458	-0.23313107605361916	0.5107531377536063	1.6030177033778041	-0.646098910810947	2.444516896267219	1	train
64.nii.gz	1.1131155215570536	0.3909748655768317	-0.6260424395926001	-0.6011019917516423	-1.505989772008302	-0.383987641276076	0.5864144760207582	1.8904516940540614	-0.34052250737070067	-0.11798245552230634	-1.000912755408273	-0.5729251646539343	-0.28537921110298625	-0.3105192182847352	-0.3546423180141037	-1.0963920761280066	-1.7069965014725967	-0.1829331508603411	-0.982167052920995	0.6546108463525186	0.5556811424961006	-1.1578428842091573	-0.3475774316649877	-0.28873608534041095	-0.9786429994184308	-0.73610911271393	0.11330586701757413	-0.8231867693185299	-0.5116156599359373	-0.7035902040762277	0	test
65.nii.gz	0.3350160920239435	0.14457403274828054	-0.9529346543523822	-0.5758823968798377	-0.1477800159300709	-0.42135994357718826	0.44345468190020376	-0.10832494843320924	-0.24775237782641557	-0.1974680596785756	-1.3220865030959035	-0.5023366467614181	-0.48271958263209197	-0.3707101030408812	-0.49778666388975773	-0.3724485516843343	-1.5210838628776875	-0.3062536388318679	-0.8403150360919898	-0.10329978960019966	0.16987311452471435	-0.8611415860962527	-0.2802542412377173	-0.15823800934272655	-0.7928685032100103	-0.6554632223796288	-0.31677837643275175	-0.35293455840617427	-0.4063248650986241	-0.6994669846424852	0	test
66.nii.gz	0.4824085721029467	-0.8910510957159188	-0.03763396474071452	-0.25276112353487895	-0.20524792497960256	0.11146725180382361	0.046680635365776026	0.40816298864382583	-0.2131598756518721	-0.4536416060532321	0.05438491770764887	-0.3597048520043449	-0.400744133694023	-0.15189652053976302	-0.5654715734257011	-0.9564467637462395	-0.8267601077857547	0.06915793674435458	-0.5343517440943591	0.15376918441268117	-0.30912881501911693	-0.5728294235088482	0.12983717373164713	-0.32162808073696647	0.2660148089557488	-0.21169468862360516	-0.17420502190949627	-0.6396262533089594	-0.37089888880274763	-0.273237042013148	0	train
67.nii.gz	1.1934923050941246	-0.9254192176262264	-0.8039773700053118	-1.006487248789887	-0.5750434292501585	-0.32777991146281793	-0.6987568338265144	-0.4092331450543639	-0.18827864137776523	1.5811675031511203	-0.5879129613743841	-0.3992454802864948	-0.3533437680560092	-0.05321412027658535	-0.40488312154701844	-0.41337827088262125	-1.161212743846177	-0.555608345960338	-0.37725711713379395	1.5704209748692308	0.4275998018197152	-0.27452485333479154	0.19181012011604157	-0.3498902280216242	-0.7469221817410904	-0.19146268997378144	-0.4028362318840576	-0.45321986451135204	-0.21246995632867002	-0.35047446454457365	0	train
68.nii.gz	-1.278761523507946	0.5420638763680734	1.8104164694212292	0.40351218467707606	0.8800908748091074	1.3484245313206096	-0.027848717724599154	-0.8725379773033016	-0.6790231129351818	-0.8842192061032497	0.9388541318244835	-0.17553708799269743	2.0388704510148568	-0.3578953478517	0.2934736476413918	-0.799310916783786	1.027402108813912	0.06844266047672265	0.691524930782864	-0.8801435885440602	-1.0678422988512282	0.036276743285880216	0.05088523774359257	-0.48943270283587204	0.3024570853063633	0.18407441020813345	-0.2188862060444164	1.315196124889286	-0.5927758579170659	1.6676790676822417	1	train
69.nii.gz	-2.167422981535181	1.2465103182420982	0.795803777028432	2.145325136542797	0.9935012198027071	2.2774103681545523	1.54160827300612	-1.1010002993552606	-0.02372686224289085	-0.9706395104405047	0.09585864161758337	0.7060984393983069	1.2431383754043626	-0.43525952341191787	-0.18303424922137554	-0.23979973204971433	1.880153325342157	-0.18816664537391997	0.7685062480759697	-1.1282701203072079	-0.972672997922145	0.9904291506677205	1.1721928405913813	-0.954004965226773	0.3049269319112849	0.17772372106923373	0.90516304284485	1.626748544345224	-0.6382581868876359	2.0548908322851216	1	train
71.nii.gz	0.40799211182973566	0.31962790479658904	-1.323628610960781	0.9580159620894919	-1.239786959739634	-0.3314485473435495	-0.5475405711279724	-0.05276451627976476	-0.5700862475729234	-0.992422724994212	-1.2271381999283113	-0.46745077682533914	-0.33441922329827883	-0.2977369323379894	-0.13237360499863418	-0.18691492772711465	-1.2721263079547598	5.183634516477831	-0.7515764516605284	-0.693276989466882	0.1705845960453503	-0.8153866609106095	-0.5136361247633867	-0.37496133617066113	-1.036908622944161	-0.22442504148122097	0.45841440455150007	-0.4427165269090737	-0.2598009140616784	-0.048750592824615545	0	train
72.nii.gz	1.117414143738553	0.3240083981188047	0.9009531884019437	-0.5111732962647587	-0.2252115551752506	-0.4894620515967011	-0.6430984032326386	1.8299245043894605	-0.20121763903218423	0.6608499360816774	-0.8955353462729143	-0.45528643305241295	-0.6769677717619836	-0.24833695950149676	-0.4955117630204201	-0.7222055756597338	-1.3996911691151097	-0.6398105888793766	-0.08007585740388669	1.2198841958921025	0.5231448040927956	-0.9893964600425377	-0.24517426198629527	-0.6219592683341889	-0.6657095525855599	-0.32852366224324575	-1.3768063737767877	-0.6973955549980736	0.5667193933667933	-0.6089731581573867	0	train
73.nii.gz	1.1900510295687472	-0.3519559447292615	-0.352356079098574	-0.2843649496098268	-1.113514053093106	-0.6279092912687723	-0.6682734361490678	2.1735156295146667	-0.1955950392134017	-0.4876514866590736	-0.09777474987611486	-0.4541605587768421	-0.6774855161088169	-0.3013386933468217	-0.5167960281453533	-0.5197279456395586	-0.8900747287376892	-0.13238340706269555	-0.7485112149360555	0.284673140652211	0.42937478248335476	-1.0325550565387442	0.14710063373028998	0.21547748210158435	-0.5087060476126528	-0.3260906322140446	-0.20928784967618033	-0.587012043714646	-0.37581947432050933	-0.2014195244173065	0	train
77.nii.gz	0.5711455062404186	-0.27504773215870587	-0.6694638305273093	-0.7147407986727722	-0.2363604440271012	-0.07888822528187309	-0.6855600701240113	-1.2300926797462166	-0.14362548580571555	-0.6404948096442966	-0.12716997322949658	-0.39660374035920326	-0.3649541009111902	-0.16166308409520952	0.0051128197057159035	-0.14530477645940978	-0.9084547807705333	0.1409628252400596	0.19909115471008418	-0.47652424708145596	0.48977205228791926	-0.4314225508488183	-0.08227329409551197	-0.059360148435928566	-0.7792402306049642	3.490285515954218	0.16167317123444813	-0.24361052793773944	-0.4898309052308363	-0.3122704010061361	0	train
8.nii.gz	-0.19767571947138068	-0.6271826977000932	0.40543315774506367	-0.5319525051978296	-1.8268671925096185	0.06194858359731874	-0.21762165067932973	0.6331010428240873	-0.5635907686924231	0.08700340721551068	-0.17788947940265354	-0.49791314399136927	-0.5860777541849447	1.645206234324004	0.060076802189506465	-0.6706011777500064	1.3611798205965437	-0.44799371437917307	-1.999089656985175	0.4784104823954879	0.8655483021249738	-0.7241212490752394	-0.3085544546214377	2.8014803321789867	-0.8922297642021619	-0.0016562898942190105	0.007941729155634795	-0.7291301829342867	-0.3270129120306329	0.18481373700130194	0	train
80.nii.gz	-0.8817502030617593	0.9475178412759336	0.2474431401741469	-0.4828302665521581	0.6781365926887699	0.8007768449572918	0.1717811817299706	-0.38633529225392454	0.6163940141479661	-0.05118945979116215	0.49574805417279494	-0.16743242054564758	-0.37359488809472213	-0.3417430633518432	-0.5906015315550088	0.350530678391879	0.11911969787892511	-0.7849943813724327	1.164709535598472	-0.2607853272535147	0.3230467429092867	0.9091006034336535	0.7940946463825175	-0.2241817255357381	0.17106261570229875	-0.2562024627733983	0.2074552894098967	-0.5416442345673524	-0.5692635751026869	-0.2723867553199001	1	train
82.nii.gz	1.0609909330928047	-0.7063804000833512	-1.1947398906938032	-0.36333080110626575	-0.5606773738871934	-0.4429979267992193	-0.018673990734290807	2.785524969304527	-0.23548945557246995	-0.6320065129796502	-0.5534484440802092	-0.47511224206886654	-0.5741921376584946	-0.03130118137985571	-0.31950530960429313	-0.3677403211374648	-0.6144518623130577	0.5703360455646633	-1.1914258498713384	-0.2461302702275733	0.7556415988102014	-1.0621173906835368	-0.3908605022286517	0.07128607319616304	-0.5097402911972402	-0.30950358755446444	-1.8463166359113259	-0.6116253435673833	0.8286371554388823	-0.4018341195394012	0	train
83.nii.gz	-0.6689599374479019	0.6586305877304861	0.306049063878594	0.8506987679014655	-0.05856647185573283	0.69693579452364	-0.24649633992338746	0.6690840260691483	-0.9061176831501881	-0.9314394434895975	2.0021196450657857	-0.31521430574105636	0.7671935023487809	-0.2619695758893106	0.050080553716683844	-1.3379241084386495	2.015807212271966	0.9763968798647812	-0.14293550220842383	-0.29585406349700283	-0.453708842615407	-0.5797618937880913	0.5427083423008707	1.1925223244173497	0.6469961504531955	0.6858551875341921	0.03708767660621566	-0.580594997070479	-0.0391643393524951	0.34064932475030574	0	train
84.nii.gz	-0.10319659052448803	1.7278972827562664	-1.7283645844956468	1.658550289141622	-0.44473415912423697	0.44420210395692655	-0.06749217587587791	1.075970689849038	-0.941690004414195	-0.05906576026635632	0.5945780198862861	-0.43123703604512353	0.2512920191532801	-0.32630528445062706	0.03718147087303155	-1.0748790058438296	0.11474762625747778	-0.4066550459039608	-0.5669235034721021	0.5802573015169274	-1.0845169668553656	-0.8147792660978934	0.08884617980464495	-0.10658143594507266	-0.4747296417938639	-0.09648036455343306	-0.3123415179837269	-0.11135404520889455	-0.3024512824680412	0.3429253215001151	1	train
85.nii.gz	0.4416637743101685	0.5173049310031843	0.6351424210847547	-0.16409838656357897	-0.6397567295214001	-0.16334734806109644	-0.3650051977050217	2.366648459571286	-0.23617661048256886	-0.19298747059203858	1.443455837206895	-0.38104987066867696	-0.1134051185736634	0.2816250917722919	-0.18569211321975782	-1.0721484324720403	1.3496193377886598	-0.5974307500826986	-0.7500415421508143	1.9925383719960428	0.10050871700039285	-0.7387420890508881	0.35325162919144126	1.6121478337800157	0.7205734807395631	-0.04327205099764541	-0.11151652130358636	-0.6600883405250179	0.3804445722146369	0.05100700847956094	0	train
86.nii.gz	2.158436755143057	0.45679697360622346	0.8966922369671609	-1.11349424841093	-0.5638072553848101	-1.1242379522554393	-0.9173649551999443	1.9819911424388599	-0.4631796397795934	-0.5145379519001865	1.5124052881739571	-0.3788122429265281	-0.7388104674661988	1.2620391896146943	0.03449550376160639	-0.5160237419096804	0.5908807063676561	0.8718096894427096	0.33095527700649274	0.22777641658735032	1.340490308048801	-0.7468659931476922	0.5453959704484141	1.9526351429943807	0.1574999934443458	-0.0663634849285552	0.2889882339584203	-0.6946495537882406	2.8573716505856277	-0.14382374698305989	0	train
87.nii.gz	1.5138732393644685	0.8944563802742855	0.258086245647034	-1.1032938395398864	-0.09250705985580841	-0.5920011283486714	-0.9046030289717057	-1.0789850670360677	0.5259320194310354	0.5247061525384503	1.041673065171816	-0.4303396783572188	-0.4862035536260195	1.0666478812705613	-0.37281140332235896	-1.003984070445944	0.5199612684672127	-0.1674252928197801	-0.6954902819287014	2.2335982315242338	0.9435867393038752	0.3231164365200205	-0.3894879717298353	0.7107066671656139	-0.25997706566461054	9.16596301805567	0.718746585686256	-0.6395880799505484	0.8813376496663102	-0.2182958514218952	0	train
88.nii.gz	1.1504013503093824	-0.6378486664992392	-1.1555112731829553	-0.9039318358006341	0.16281639338120188	-0.1921041595815527	-0.8811669454386842	-0.729702095964442	0.5712893628247485	2.30614274826475	0.31481142039127774	0.190556379873471	-0.4744402162515758	-0.07343297784028531	-0.467096667404036	0.02832777153261914	0.2821027852114096	-0.3707766104648184	-0.17110179259572517	1.029116905683554	1.209073302856297	-0.18508221855993526	0.8448223808020806	0.7199887391087343	-0.38373052220793324	0.2649346289814199	0.49366621663412413	-0.06851828148820197	0.18372320194193986	-0.2195850693540653	0	train
89.nii.gz	-0.9119372404405401	0.6676399977015068	-0.6851792053932766	-0.5544791256296329	0.11034379646593756	0.2607503164128104	-0.057952187603304464	-0.7884581267968411	-0.0483726576583276	-0.7933964482013879	-0.36853791170537376	-0.3075184253372535	-0.4786547958872008	-0.22872511955080463	-0.21571469189099463	0.39711436326057914	-0.5967358044082188	2.35125223729328	-0.9653138813605598	-0.8912128093084437	0.18309876787074297	0.4321943433378211	0.554810836607127	-0.47061479907146375	-0.30987278937093704	-0.24584110783828558	0.7117879248350242	-0.38653517671926835	-0.3402006701987079	-0.1894576524776854	1	train
9.nii.gz	-0.5119787160462657	2.054071345987548	0.23518601374329634	-0.6095303893424769	-0.045291447871044076	0.585603491200213	-1.010702743824888	1.5099999578179149	-0.40958290816323534	-0.8098593948195194	0.38841891854772376	-0.37146821547275194	-0.2880390413169528	0.6558928196399485	-0.25804965587056183	-1.224467277634197	1.5299012026712377	0.528173694727254	-0.5948966569935762	-0.5049973472321965	1.1198705012472931	-0.769434671163986	0.4639987393895361	1.354527941632079	-0.7242491200877613	0.7521838685779703	-0.3746175753698114	-0.6500178006476897	1.2816997035165305	-0.255053186661843	1	test
91.nii.gz	1.0743900500234265	-0.8546165369041833	0.046276583530780055	-0.5874115533135983	-0.499724644948332	-0.5867488138416543	-0.8684584208697352	0.9908718141671669	-0.4489272576128378	-0.07604802531539082	1.1681104458444274	-0.4174392677619719	-0.7665287377553043	-0.23428837373504044	-0.2736059304799561	-0.6572518709193866	-0.156825556859942	0.004352984802381387	-0.11008032322056496	0.1376884791477408	0.6585775476751213	-0.8686541995079137	0.06272396563043589	1.8204674754615757	0.5114023184924479	0.26829472953151245	0.7875882898874405	-0.4863636801038933	0.6364529659443507	-0.26361044127145444	0	test
93.nii.gz	0.5043856187679507	-1.8544540541979169	0.5775361425608088	-1.0173293762397322	0.9629496586656303	-1.8648135491765898	0.28591255529989185	-0.8239873021596935	0.24432109501673463	1.9661673424566717	-1.9001859933128327	-0.17909471800384183	-0.47746788989150357	-0.3563672642796377	-0.6000660909690404	3.4799183458581404	-1.281848800090809	-0.8700341163070998	0.12889920894761095	-0.027345245904255206	0.060236114154180544	-0.30868677065521016	0.9335831955335767	-0.7413164583649575	-0.337900305529691	-0.3832844968870373	-1.6360625295102198	0.725816420975956	-0.5389238879184715	-1.02950216582744	0	train
94.nii.gz	0.5280644219254593	-0.8700675942935772	1.1385983432488096	-0.9754458414374119	-1.0164083577560667	-1.5673609214819568	0.12770922241814142	0.21759245913980851	-0.019634425720477786	1.9243276652768586	-1.72249510847878	-0.511536803039071	-0.7554922718328363	-0.20844867556341423	-0.6878824690153745	2.063732710237102	-1.2717532076818086	-0.5604410425723623	-0.9070933777793865	0.607481386063811	0.6935021071900483	-0.4546239301904794	-3.72099423605402	-0.08729775840658295	-1.2432995535936964	-0.35617706014755357	1.5763088274994816	-0.4998642559139889	-0.5069252707800347	0.1569809612436724	0	train
95.nii.gz	1.4373837665404727	-0.9890801957526033	-3.5060377314342754	-1.1866548427472743	-0.0059953414341813276	-1.1831609188814884	-0.789919715605573	-0.25350368963248926	2.4758989880848663	1.2308675661604482	-0.2542775819005669	-0.2996351214906186	-1.19031068307662	5.575802835511859	-0.9083142898419283	1.5665627727896265	-0.24682050181615348	-0.9932196173474971	0.40421148913784766	0.9541734403119164	0.9788198791631937	-0.6000994903378486	0.5254749837415881	0.7574484808351278	-0.6905278907823629	0.03374743378265419	0.23902313374521783	-0.8041042493559039	0.8628753323117075	-0.5389483071861992	0	test
97.nii.gz	-1.0314570031535013	0.9316863261692622	-0.4208865208877299	0.46904108564279484	-0.008670427367880438	0.9170963828581089	1.7471617899494218	-0.8467723661447462	-0.30379226168092704	0.08405895307976369	-0.7407743350502314	-0.30144970875442967	0.07018766765397026	-0.24284175997533516	0.11224037940256955	1.9348317198453413	-0.0019350161949983201	-0.6394363393976208	0.3516906389183094	-0.544439269102345	0.2157141530460511	0.9888893794867808	0.36437146278499394	-0.8703073990700769	-0.33672872550942845	-0.7798999964011097	-0.6326644179616878	0.38093187381259647	-0.7611534213218156	0.3435447107401231	1	test
98.nii.gz	0.7973228472319437	-0.83982452005481	1.3709022778605402	-0.10981981226916286	-0.4671727988640388	-0.3832519851965183	-0.9852767124579995	-0.7526839282310105	4.487025555044879	0.5863719542351383	-0.40655725286215255	-0.34080837432747885	-0.6850537557205262	0.636893653978488	-0.24849893504762371	1.2471956847594488	-0.1074156300319689	-0.3851793058710447	0.463519764096496	-0.5993473886043508	0.9517047905939251	-0.17454736058787002	-0.5795173409625299	-0.26566214258546605	0.6341251921711445	-0.16010876421028755	0.5893531254007146	-0.4119344371158605	0.3333707746970282	-0.333030850907919	0	train
99.nii.gz	-0.09377354581963426	-1.7431666839000752	-1.5035886009015687	-0.6842122023980899	-0.2202461268445798	-2.2531470496690447	0.2849448968355647	-1.0686270714980701	0.3900577622398683	0.6022143765191446	-1.9451358856503296	-0.47916587960575213	-0.681323017068755	-0.21326256617691813	-0.8523148590363416	3.4115319182795774	-1.3415381650467488	-0.6192240939170338	-1.312662988879683	-0.6560693672178121	-0.0335191451081066	-0.35091853278786383	-1.9760901190187699	-0.41967749845845365	-0.8796983765330274	-0.21877504674153764	-1.383094686178942	-0.11766764618863032	-0.40844553412286794	-2.5609047699958287	0	train
