# Supplementary material for: Radiomics machine learning based on asymmetrically prominent cortical and deep medullary veins combined with clinical features to predict prognosis in acute ischemic stroke: a retrospective study
Source: PeerJ. 2025 Jun 6;13:e19469. doi: 10.7717/peerj.19469 (PMC12147764; doi:10.7717/peerj.19469)
Supplement: Supplemental Information 2 [file peerj-13-19469-s002.zip › features/DMV_rad_features_z_score.csv]

ID	log_sigma_2_0_mm_3D_firstorder_10Percentile_DMV	log_sigma_2_0_mm_3D_firstorder_90Percentile_DMV	log_sigma_2_0_mm_3D_firstorder_Energy_DMV	log_sigma_2_0_mm_3D_firstorder_Entropy_DMV	log_sigma_2_0_mm_3D_firstorder_InterquartileRange_DMV	log_sigma_2_0_mm_3D_firstorder_Kurtosis_DMV	log_sigma_2_0_mm_3D_firstorder_Maximum_DMV	log_sigma_2_0_mm_3D_firstorder_Mean_DMV	log_sigma_2_0_mm_3D_firstorder_MeanAbsoluteDeviation_DMV	log_sigma_2_0_mm_3D_firstorder_Median_DMV	log_sigma_2_0_mm_3D_firstorder_Minimum_DMV	log_sigma_2_0_mm_3D_firstorder_Range_DMV	log_sigma_2_0_mm_3D_firstorder_RobustMeanAbsoluteDeviation_DMV	log_sigma_2_0_mm_3D_firstorder_RootMeanSquared_DMV	log_sigma_2_0_mm_3D_firstorder_Skewness_DMV	log_sigma_2_0_mm_3D_firstorder_TotalEnergy_DMV	log_sigma_2_0_mm_3D_firstorder_Uniformity_DMV	log_sigma_2_0_mm_3D_firstorder_Variance_DMV	log_sigma_2_0_mm_3D_glcm_Autocorrelation_DMV	log_sigma_2_0_mm_3D_glcm_ClusterProminence_DMV	log_sigma_2_0_mm_3D_glcm_ClusterShade_DMV	log_sigma_2_0_mm_3D_glcm_ClusterTendency_DMV	log_sigma_2_0_mm_3D_glcm_Contrast_DMV	log_sigma_2_0_mm_3D_glcm_Correlation_DMV	log_sigma_2_0_mm_3D_glcm_DifferenceAverage_DMV	log_sigma_2_0_mm_3D_glcm_DifferenceEntropy_DMV	log_sigma_2_0_mm_3D_glcm_DifferenceVariance_DMV	log_sigma_2_0_mm_3D_glcm_Id_DMV	log_sigma_2_0_mm_3D_glcm_Idm_DMV	log_sigma_2_0_mm_3D_glcm_Idmn_DMV	log_sigma_2_0_mm_3D_glcm_Idn_DMV	log_sigma_2_0_mm_3D_glcm_Imc1_DMV	log_sigma_2_0_mm_3D_glcm_Imc2_DMV	log_sigma_2_0_mm_3D_glcm_InverseVariance_DMV	log_sigma_2_0_mm_3D_glcm_JointAverage_DMV	log_sigma_2_0_mm_3D_glcm_JointEnergy_DMV	log_sigma_2_0_mm_3D_glcm_JointEntropy_DMV	log_sigma_2_0_mm_3D_glcm_MaximumProbability_DMV	log_sigma_2_0_mm_3D_glcm_SumEntropy_DMV	log_sigma_2_0_mm_3D_glcm_SumSquares_DMV	log_sigma_2_0_mm_3D_gldm_DependenceEntropy_DMV	log_sigma_2_0_mm_3D_gldm_DependenceNonUniformity_DMV	log_sigma_2_0_mm_3D_gldm_DependenceNonUniformityNormalized_DMV	log_sigma_2_0_mm_3D_gldm_DependenceVariance_DMV	log_sigma_2_0_mm_3D_gldm_GrayLevelNonUniformity_DMV	log_sigma_2_0_mm_3D_gldm_GrayLevelVariance_DMV	log_sigma_2_0_mm_3D_gldm_HighGrayLevelEmphasis_DMV	log_sigma_2_0_mm_3D_gldm_LargeDependenceEmphasis_DMV	log_sigma_2_0_mm_3D_gldm_LargeDependenceHighGrayLevelEmphasis_DMV
1.nii.gz	0.9347299752609025	-0.01208182920997884	-0.48125502138417803	-0.4234390624058186	-0.5741838918246147	-0.11892182968905383	-0.471229752533622	0.4850023607575803	-0.6128958711055306	0.36605135418706436	0.41979577836074033	-0.5218854381579087	-0.6119363508956552	0.46555002311595817	-0.08862701622250838	-0.48125502138417803	0.31091039858520725	-0.5980026749750524	-0.17741533130660614	-0.34064625325196385	0.35625098851771225	-0.5042822020247312	-0.35251307390078357	-0.09731437329237251	-0.33696748401602783	-0.18400131652415994	-0.25764013722209156	0.28292021100661957	0.31190298351283136	-0.08196911336523993	0.0017298104613950142	0.7939002186490981	-0.33166507735858647	-0.004082195466493181	-0.013689616180651233	-0.14609411643599854	-0.11379182678919979	0.1156562800849077	-0.03340475313614264	-0.49307316099331316	-0.04196034925372448	-0.7887054237016681	-0.665394751191562	0.1313849208533929	-0.28091091791873385	-0.5543864866866735	-0.19825067469774896	0.39024090306984627	0.2959147256355911
10.nii.gz	1.371723213372138	-0.036549725413872865	-1.105019721284839	-1.1218026272772588	-0.8529341681033475	-0.5369309755716837	-0.6272951816153962	0.7831871309446358	-0.9726742201300678	0.8760865475743336	0.8415028691597359	-0.9367460889602014	-0.8850276170471888	0.7644171973072883	-0.37900030475646834	-1.105019721284839	0.9986767221760943	-0.9182800948603612	-0.4491679245437923	-0.7382845545694401	-0.045503958902169246	-0.9456122941112111	-0.5962387185687672	-1.8385663340400462	-0.5321708439240866	-0.5335457869911107	-0.6403661432593809	0.44469397072210204	0.48102457462003817	-0.18323813495670277	-0.1196464630696394	1.8222087152796238	-1.6982135236710154	-0.047851632619077135	-0.3469579977501221	0.3494065194643434	-0.778963473305478	0.35781326288946114	-0.8604363014677412	-0.9248944593511799	-0.991838400137765	-1.4524473066335362	-0.20234438940329028	-0.18308306714787093	-0.7556239808433829	-0.9366926304519924	-0.4816144348524871	-0.0795443029540046	-0.3694994630573757
100.nii.gz	-0.6823696529429429	0.21155931081020682	0.5887642669016117	0.7509501238589362	0.5674715950833643	-0.07209331212631186	-0.34280869155146004	-0.0960703237536137	0.6315062697827469	0.31917734256551117	-1.2279597598674932	0.3855584075467877	0.6174663285004579	-0.08448498108973702	-1.0708238212577534	0.5887642669016117	-0.801748801851669	0.41092546029321947	0.690272117655393	-0.06445164254560075	-0.7263374487219885	0.24573726892481937	0.16145855203472442	0.6991708269829343	0.3901612457617353	0.6328921202430641	0.1858076791522324	-0.5329170865295546	-0.502491822761812	0.08713592317359943	-0.417291629778486	0.8608165108597419	0.43384780476286783	0.7641788491763816	0.8779042695879714	-0.8861050391688873	0.9506190307777052	-0.9372373568678709	0.9895674255595528	0.23943131532839804	1.5478130646028518	0.17337783864697273	-1.0626768411340608	0.7777948777519639	-0.04875686199470814	0.41433444729328484	0.783683793272023	0.44195391882544943	1.7576035850684675
101.nii.gz	-1.8098496181762298	-0.1694173479943834	0.7107221009809371	1.121042419348762	1.2780472429329792	-0.2717951247734098	-0.11157734832114088	-1.532035390009505	1.0232208065140715	-1.417954969566326	-1.5428315337578185	0.6959823459001738	1.1222144841590727	-1.5000795644075533	-0.3614889921544673	0.7107221009809371	-1.1125533017859301	0.73630359909045	0.9448419226159581	0.08348281504719873	-0.1805651446984002	0.6547024842501654	0.3590763578980069	0.9057098456284078	0.5328813833182916	0.8975522179066269	0.4645482819904373	-0.5958527395451853	-0.6004002586857903	0.8440015091935884	0.22523777802840858	0.3326241225573901	0.817420992145632	0.5192493947999921	1.089636243255643	-1.0557168684884535	1.2721828851913026	-1.256430140386023	1.3249057726099165	0.6320905369267217	1.4965530802865656	0.8852111722582467	-0.43035192883201906	0.15362953424272952	-0.1654886741804011	0.7514797955942151	1.0240374799764902	0.02745761203994657	1.198011855647669
102.nii.gz	-0.06053800564994505	-0.9017938883632001	-1.1111579890142096	-0.6975760476067756	-0.9852965684973946	0.4069679857230319	-0.9764632728829574	-0.6214312446543606	-0.6574168823608524	-0.3532486641713432	-0.0816003167630565	-0.6065924394856888	-0.913726533894337	-0.6293362121295225	-2.144743489491674	-1.1111579890142096	0.9249614476689991	-0.4952366867723247	-0.5008459968821901	-0.2919408866051088	-0.4034879849395412	-0.43522248271115027	-0.5463617232556353	-1.7739691367173422	-0.5299489624702699	-0.639315502472546	-0.5736508688231731	0.4700133208858622	0.4966329291899307	-0.4062332000180125	-0.18319722303902075	-1.024239772573537	-0.9378275250182851	-0.17854944941074244	-0.4615036458009935	1.5010805808704133	-1.2807861013844717	1.4899239992550148	-1.4982026582732202	-0.445342050125506	-1.495224752607517	-1.1423507312020993	0.7663129446536562	-0.7519623017281307	-0.7026837125717712	-0.5337881997116211	-0.4199647368543037	-0.6113753120164956	-0.7147419195303688
103.nii.gz	-0.3947300306897154	0.762597172547398	1.6260881716440967	0.9964336325951781	0.5285621086045371	-0.1162585435268945	0.6229757034928043	0.5832242914624387	0.8132544774568103	0.8072425837952397	-1.1235949204065931	1.1024783733460919	0.6343104633828646	0.591445010306058	-0.7194100500555056	1.6260881716440967	-0.8921578132061309	0.7965749122003121	1.2756854959668482	0.5385233920080864	-0.7889238126140835	0.7501201144948774	0.4720441081659823	0.9188275253172336	0.6404604951640656	0.9270797733689952	0.5583511362610075	-0.7051493683622602	-0.7106104919899293	0.9505127909117715	0.3696180761821463	0.9047618473591317	0.569017327232743	0.6160226861134448	1.3492041263019283	-0.8882417976341407	1.2208371466905854	-0.7977121224730886	1.2363592701102524	0.7335890124560999	1.7565060886569637	0.9558241904518644	-1.3422530013164633	1.5075580443879226	0.5829282468983713	0.8267311326507389	1.3005526977248134	0.9477475963638141	2.5485408374350755
104.nii.gz	0.5879675798972894	-0.6210920078120425	0.3003356223289334	-1.1053085438433043	-0.5763756733276465	-0.7142517030200387	-0.2732366146273589	-0.21145407570229827	-0.8676985885775137	-0.41077137145842546	1.5277327166386074	-1.1025262926863264	-0.710121843079329	-0.22329736131468952	1.2069826481061772	0.3003356223289334	0.8012238400907467	-0.8782319707121666	-1.0544336644372678	-0.6985839570722484	0.2610900291355266	-0.7785345857541563	-0.8370537530362614	0.3060237937518808	-0.980937992814837	-0.8819082593700239	-0.8082547972999286	1.052184994797995	1.0393702416636084	-0.34799664363705285	0.3433018650448307	-0.20798023930494913	-0.2622761136766569	-1.0661352953815006	-1.3557412843494887	0.4401581233779367	-0.8909159551135534	0.3898849949815872	-0.7882256040818397	-0.7973345163600652	-0.4171581954361881	-0.015151411958755202	-0.8897856167666274	0.303555959737507	0.8376279294071369	-0.8912194189329291	-1.0688438556727173	0.8962111852163274	-0.7183929207513852
105.nii.gz	1.7509933371172821	0.7548092994565795	-0.08514253037668046	-0.41569856579324643	-0.22758311592205635	-0.22450280905672332	0.1440931284684066	1.9192838263441678	-0.4408472332031926	1.619706770247013	1.6665788146241818	-0.7361830438384194	-0.3318262100067456	1.8899976594129675	1.161105745359882	-0.08514253037668046	0.18394905905074305	-0.5346396413990784	-0.7599092419411235	-0.34433576760705836	0.49185434979131826	-0.522892723477112	-0.5034252888131261	0.19572345452602474	-0.6111681111344479	-0.3265943039087228	-0.378501390004737	0.66639121513298	0.6523557484480906	-0.5404803712046313	0.08913718014496924	0.42711981703158725	-0.06782651272776179	-0.7094449202334248	-0.8633703812460504	0.06054356187653688	-0.24923254411582493	0.26889034963027797	-0.15753154233654607	-0.5225435173149551	0.16553791513824653	-0.48199142136098855	-0.8643772058188592	0.442847065491099	-0.018052257373481134	-0.5303098941692288	-0.7451315698612255	0.5258530645393985	-0.4616478046777867
106.nii.gz	0.07060747961249364	-1.3543514664900176	0.02736185119156318	-1.4453380804169058	-1.3444327079483553	0.8476267389425561	-1.0746182635748192	-0.838397121565794	-1.2576080381547228	-0.7312619299749434	0.4451300724098987	-1.0087711926483063	-1.3399360398865214	-0.8483804763102016	-1.3255654868273332	0.02736185119156318	1.8345618909393528	-1.0181331937565246	-0.8889873655909708	-0.7528514607216831	-0.10236246541087309	-1.1074460029979007	-1.046777933070314	-1.0431610572301557	-1.3947072860037746	-1.3719514721577453	-1.0373756431047907	1.6264907020662822	1.561718244437542	0.6164612517264192	1.530057508102123	0.5488436551565959	-1.5901869522407415	-2.078523953300183	-1.0121074891848956	1.930811755883592	-1.5275405595418163	2.01348475509655	-1.5058526660918035	-1.1192815433407237	-0.7270004214581147	-0.4031820593901468	-1.0668977748948627	0.4493073308710598	1.1667210268231447	-1.030349681386332	-0.8834381940267001	1.164887730063366	-0.36074895224501974
108.nii.gz	0.92952079195032	0.6172261581393099	3.184808480636754	0.0759606689835184	-0.125421306900562	-0.15522715467767675	0.33093410636453585	1.1979956134164447	-0.1269478898826944	1.0520306460598572	-0.15734006343027676	0.2979026012338655	-0.12215380214836594	1.181431910421593	0.46233983534686185	3.184808480636754	-0.21350097265650142	-0.26650507621977126	0.4468598884219684	-0.22021496806510485	0.4297850480867617	-0.1427356135881905	-0.5303972435013526	1.0710104615333662	-0.6361225092291695	-0.2982034645801603	-0.39013840622587037	0.6817174046483363	0.6736491187854812	1.9306237243938518	1.8007775716699101	-0.544951867644437	0.7317061263086629	-0.6740771686439321	0.6582142810862032	-0.33317849756808304	0.24042541147601784	-0.23782849770288572	0.5338909924916884	-0.17476592936839064	1.6314783732158082	1.7777185103578412	-1.727820173962872	2.13532733904762	2.2838196402927418	-0.24950927847572174	0.5016493262127643	1.772731890337414	2.9416636335190556
11.nii.gz	0.9644911721324889	-0.09713473678154103	2.558299412790816	-0.6515218786059882	-0.7062048836516679	-0.21266914715969396	-0.29884207815210717	0.5362475718961622	-0.7241192840537662	0.4076097930521155	1.0837193981232256	-0.7389371633386752	-0.7039352577815409	0.5144062486443407	0.6422385169706363	2.558299412790816	0.5414474785746396	-0.6740141439430278	-0.6352085471302906	-0.3534083880361489	0.3548208815668088	-0.5917971813470729	-0.7217350250146041	0.46879389850263464	-0.85173329683051	-0.6800772054026226	-0.6623053100099732	0.8919365345442112	0.8918290797575017	0.3634099212851386	0.656260732425217	0.2953477682317387	0.013780626692549716	-0.7950275404662321	-0.6459593645542717	0.12336160545952661	-0.34400619337272176	0.48868324128202795	-0.1193751512967129	-0.6038255073450316	1.4310090302831195	0.6332897882736646	-2.211271559193409	3.148089389849982	2.7491809645043346	-0.6657038096826353	-0.6209727582262274	3.529917907718372	1.3582570282815032
111.nii.gz	0.23482974312191224	0.08279917300467741	-0.06787690508540459	0.004993966821812746	0.13589593345437384	-1.1451220297350997	-0.05876754008253048	0.0716492106499032	-0.0706000372572776	-0.10221473336175381	1.0040942991260053	-0.6411480055001676	0.13052657151925628	0.06627349741817265	0.7055103680494544	-0.06787690508540459	-0.29774543163358574	-0.3298294680817484	-0.6150659720326005	-0.4489722964333505	0.2360181906453405	-0.13737330329686276	-0.4993442688308917	1.2093775311892756	-0.4019763020285467	-0.4200133276029011	-0.5557845566296787	0.290157054974019	0.33560798412152076	0.40796917091587415	0.23688138223949798	-1.0453763774069416	0.8547342320410404	0.17424439988176144	-0.6397488766167179	-0.39809235885733985	0.07248496239752321	-0.4734242639366968	0.3085912963141539	-0.1771156447010517	0.23602350784223625	-0.13207596770198202	-0.335397113126859	-0.14689880130335087	-0.2120700830600653	-0.2958225310786285	-0.6291496233159767	0.30127216397263396	-0.4232528347113001
112.nii.gz	-0.4358564324312269	1.4057438580184152	-0.6535051180236259	1.360937924818078	1.250281402161503	-0.20960146031268426	0.5215362442454252	0.7231137572217277	1.2569640599147953	0.621161468283698	-1.3515278811541525	1.020214752246207	1.230653810501111	0.7461795025155501	0.03132053649407041	-0.6535051180236259	-1.224666876147318	1.1106600509566438	1.1560714054833472	0.1945800404590798	0.238061108109423	1.08656815716454	1.0926131276021134	0.7457059574515728	1.2842305015216515	1.3794246258093785	1.0967004800071898	-1.3014929835351179	-1.3294816851167792	-0.24056599553438177	-0.9114868976437465	-0.12728087629738127	0.9767339756526217	0.9328432904025343	1.25736095354603	-1.0426713870862796	1.2792789363934747	-1.1113835309610134	1.2133069438191038	1.0896437210217182	1.006292917296601	-0.6022295110337624	0.34864559322211414	-0.2409489027160652	-0.965251831404135	1.133717126161122	1.065566518798947	-0.47500950041764023	0.4921251316338126
113.nii.gz	0.8404689013635359	0.6169618677255512	-0.32801172880722224	0.25920243854843383	0.005525967689054784	3.7718701638388974	2.3433238874095874	0.7989985569708784	0.3021722116665386	0.3216529783512157	1.3810397066048872	0.7932073465951399	0.0909310961559474	0.7995301533394003	3.1592181238302954	-0.32801172880722224	-0.2178851732287682	0.3781123221112459	-0.7528383345941423	2.491316582808264	4.8932016492007016	1.1374430761441643	-0.3291859515312431	2.014752164905554	-0.3058330077430683	-0.09241366591566595	-0.2420788193334475	0.27543081207394227	0.2880924807727899	1.5950926719628489	1.446672076349691	-1.7888965925876092	1.156158556262358	-0.12206738311467284	-0.9533916845551691	-0.4291327328609256	0.3158868677463488	-0.33682822414822294	0.6619736159416562	1.0041333361628524	0.29098018724233315	-0.5298900501763502	-0.3934637430921654	-0.1674273973962239	-0.4156377772574511	0.3723304343394623	-0.8010303082487154	0.337107730643039	-0.6529773931046361
114.nii.gz	-0.24521530559143895	0.044624158606911324	-1.3777019138323199	0.11103569456134689	-0.028536987412514384	-0.2476307715266865	-0.45704924836613536	0.03882250094031219	-0.009477710382615977	0.2382417905433596	0.5096343364410896	-0.5573187956238022	-0.034753333508767775	0.03435444725252205	-0.5785146802716712	-1.3777019138323199	-0.34731473598479184	-0.16114506695841346	-0.5685080118602254	-0.3437748007788567	0.0822513879430651	-0.6325980811633864	-0.48494697329244046	-3.2524622332245356	-0.34404521668130483	-0.8587934424924374	-0.6549412133469829	0.17842485591702117	0.24270323687233022	-0.6910925267390771	-0.6974810384357684	1.205226436244222	-2.222771309970716	0.40720652039081123	-0.5446267749054345	0.9391357662359009	-1.0679176376847257	0.7461111771848576	-1.2672508038639372	-0.6220305304924931	-1.1935960926026679	-1.2493815225966831	2.739744882733741	-1.06434102892728	-1.1888581258205717	-0.2131970177795687	-0.6702552427499189	-0.8978414542714415	-1.0227233465053172
115.nii.gz	0.09481677035966488	-0.4403127733633564	-0.010217213310115847	-0.30156231520127036	-0.41907188342943175	-0.6443402023352799	-0.47731681608550713	-0.22207943416501036	-0.46809724721899193	-0.0771451170205885	0.5926235979733792	-0.6842609761651844	-0.43727422880725686	-0.22910910925828865	-0.1542537960389625	-0.010217213310115847	0.11708618777088595	-0.5644090507663557	-0.7585601936105569	-0.5687360236626238	-0.06050860563320987	-0.4528628497981204	-0.1919499821151388	-0.6103831447397181	-0.1781853465417908	0.06153271979916825	-0.02130413092290389	0.1655675201600467	0.17198305618435453	-1.439020726957435	-0.8711796633514906	0.40583575225344687	-0.007470176482107923	-0.08647431954412273	-0.8331636967167985	-0.17914632037821093	-0.08643584384918042	-0.072717229423625	-0.0648264436490053	-0.43324591864113204	-0.30176280805761685	0.17398039580331517	0.029139015234103952	-0.370666205182035	0.0858000058826537	-0.5453566363093559	-0.7245438002891148	-0.3617882805509183	-0.7045851871691127
121.nii.gz	-1.3629851867712757	-1.1996137858910116	-0.7512764238571972	-0.24915081209961618	-0.3067189910357789	-0.6631006729511413	-0.8799866400672295	-1.771523949044624	-0.3062877128821832	-1.8945804158892738	-0.07649723476458213	-0.5623030674454316	-0.2672674139636817	-1.7665441652254756	0.46002222527271275	-0.7512764238571972	0.10371285030347008	-0.4295170327928291	-0.797032562279344	-0.608453895622797	0.3054949714132336	-0.6404900725687133	-0.5503823530985119	-0.09064724776770156	-0.3318488679558414	-1.1796299174722609	-0.8901203023292823	0.10246578770397533	0.19400608919454448	-0.35874252520227656	-0.6608623792510949	-0.37283760314157127	-0.8090649073790503	0.7747993879240053	-0.8898016124966944	0.8870061250474507	-0.8501113450686499	0.580747304919436	-0.9580767109308964	-0.6416358684581734	-0.8443945913954902	-0.33543934044292834	1.2296506590709597	-0.6889654715130799	-0.5928985455523151	-0.4972761405781681	-0.6906337988206235	-0.8789146317935329	-0.897018073846798
122.nii.gz	0.06905508189141517	-1.0939454366586927	0.7596346195477439	-0.9493193192136649	-0.9863368402622049	-0.14757145899549948	-0.8157081676136444	-1.2551331436204394	-0.9356514585956911	-1.544562405170263	0.5639192030321417	-0.8221710504896509	-0.9772444942246049	-1.2651584175282449	0.2788611094158688	0.7596346195477439	0.9199049493884104	-0.7681838697838427	-0.8833731202146164	-0.3690684826320473	0.21963538288598447	-0.662528252558198	-0.7845867200213925	0.17616843907376623	-1.0256539764224046	-0.8953718663466724	-0.7121779613440666	1.1545234967177735	1.1259273967097962	-0.3667719715387726	0.559591689262369	-0.27190892172191355	-0.2182062647707389	-1.2796983332279408	-1.0731708173929055	0.4974702113060795	-0.7478558792630495	0.6119614496624267	-0.5868626294394009	-0.6740804797829248	-0.8624712735822853	1.2977966743711808	0.000592534632180867	-0.2698886859005578	1.3584833158684015	-0.766571364795884	-0.8977830880054483	-0.28142090467634284	-0.8938045328475618
124.nii.gz	-1.140231543512514	-1.254793931603396	0.3575617602961412	-0.4914066904937844	-0.36960467649799117	-0.35991756555000415	-1.337468740408508	-1.3341814145279256	-0.4202936894064051	-1.1026846982818592	-0.030048188302905468	-0.9061960297783634	-0.38213101857412696	-1.333631015676187	-1.2836029364329842	0.3575617602961412	0.3660458835571414	-0.5350681147947335	-0.5952326483786654	-0.6154259791227297	-0.4026250363654645	-0.7269271963306547	-0.5675674062433309	-0.5987085811011833	-0.7026956070950363	-0.40753171166103846	-0.40172059124532716	0.8035998051558876	0.7668516237570806	-1.4907624518341573	-0.34798479616322153	-0.3102482811658172	-0.2646733521784316	-1.0549394206795268	-0.5683227714652798	0.7013514060640808	-0.7834749586996446	1.0679568400296215	-0.7885873329916719	-0.7223138033309034	-1.0516531525445691	1.5267824298347832	1.093672074990702	-0.7260199411512869	0.6674735421959799	-0.5449405319437323	-0.5931670182966688	-0.8612117659855861	-0.7523655814758355
125.nii.gz	0.6527194513618677	-0.6444074371548397	0.863858057527259	-0.9055539399595628	-1.1171086351613773	0.9776022538944088	-0.15479816703308757	-0.2586401949163243	-0.9607931449609273	-0.4219267593791274	0.597181650600741	-0.46413234066080533	-1.073560313987777	-0.26933295119568235	1.231686640871538	0.863858057527259	1.0647452775852881	-0.8220280382055465	-0.7127421667814791	-0.5644265256677824	0.4447188403772065	-0.6701893126421142	-0.6545897763219942	0.09613278386780925	-0.6911700311263369	-0.5914310962869477	-0.6343604885285778	0.6855052435720826	0.695379384366111	0.030150660768050935	0.2939984067156778	0.0066415167365971115	-0.17319681024082345	-0.5183080464036706	-0.7453953737697088	0.4095106695123184	-0.594463524870562	0.7169173364518427	-0.5140249325944042	-0.6795389520568781	-1.158863285664911	1.8448794907722323	0.5536805944778451	-0.6919406980636873	1.70746092867874	-0.8192661363240332	-0.7370622175276941	-0.7339487458036354	-0.8164267044528843
126.nii.gz	0.18398314575849453	-1.1455727746437927	0.5421339768795561	-0.8597286551968857	-0.9748293533783985	0.1637402406590101	-0.7132134395473374	-1.054901392528901	-0.8767963834880587	-1.2145736278183952	0.07369841514597657	-0.5095811237637881	-0.964225544269448	-1.0649104934050047	-0.3600326563826851	0.5421339768795561	0.8648972423738467	-0.7070311672229631	-0.5560054222348774	-0.36469992563919856	0.15579468194913224	-0.703279801141284	-0.5635009839346692	-0.5526606550127632	-0.5598422250785468	-0.5796857234161538	-0.5669822393160701	0.5081936126512115	0.5328021183336775	-0.33134148899927435	-0.1058352002799562	1.0483033752068094	-0.8172107140312185	-0.23094370890732588	-0.5140418936257667	0.3658474188116556	-0.6018898361582895	0.3308464849190258	-0.5789141337020113	-0.693523728207218	-1.1755819340208606	1.4612901826288958	0.6220090515631925	-0.5858129614905001	1.0742806299562124	-0.7280182524099843	-0.5192868594240165	-0.5652590186027926	-0.7628866405936165
13.nii.gz	0.7839780337587233	-0.7776338676143192	-0.5622882527227161	-1.1995954417978714	-1.1082442509127886	-0.012135162516128636	-0.9727335688865345	-0.002182853772496253	-1.051606038692373	0.1810373885722699	0.7816755974583567	-1.0349371782930556	-1.0865511612646634	-0.02384746694635373	-1.221893403904306	-0.5622882527227161	1.3109459534589907	-0.8316532848740554	-0.7123446551489265	-0.3761230425862563	0.17721852855334164	-0.7347701083950479	-0.7585974739221075	-0.18902446004539436	-0.9926672342554641	-0.8064402139180945	-0.6569202767431691	1.1173381255723727	1.0905575716019316	-0.5055402390345629	0.46803857855927605	0.2967358610101488	-0.4904937768519094	-1.2320613926072876	-0.7582313830600083	0.8301836134028643	-0.8346398033927462	1.2242431046366853	-0.7153148763079408	-0.738463601225378	-0.601332742557188	-1.0378764833374092	-1.0617061852361815	0.5669924752087946	0.024018730726340202	-0.8392335365634979	-0.7210950093469224	0.7751025304307444	-0.21570931312287536
130.nii.gz	0.7910991314644571	-1.0023490902736354	0.560384330747978	-1.4489793852549249	-1.1799862919516777	-0.17746943706645607	-0.9195478199628935	-0.41935767954146347	-1.2356668612606325	-0.5378622923620903	1.0985794637039519	-1.1578300387020695	-1.2065726216550245	-0.44055125421544145	0.3105547862630752	0.560384330747978	1.5945166034183773	-0.9401976650651568	-0.7470626552377707	-0.3845428608393987	0.24056446267086776	-0.7907795433627012	-0.8155274988181237	-0.2625887244531424	-1.0888561606270397	-0.9432703459799967	-0.7529208529122488	1.2453334786597428	1.2057981017116037	-0.19147037793904287	0.7517461371019196	-0.002417214810652897	-0.5003206084400889	-1.4532290412364623	-0.8116462906294909	1.0080415852525186	-1.000639903821473	1.302389390158632	-0.925364143179696	-0.7946813572608513	-1.43863613942703	0.9290739552308461	-0.059621213943395715	-0.2804664760295713	1.5622825523344586	-0.9379238172986923	-0.7880878473926893	-0.36630351644971704	-0.8211259162238659
135.nii.gz	0.4739654795256275	-0.22934735157939234	-1.202268350433715	-0.4811717926575627	-0.1312195246599436	-0.3971346811371977	-0.9231567618891496	0.19139608734657368	-0.41925640806747083	0.255357944861204	0.9666728476344942	-1.0943945687975603	-0.18377341589457907	0.1750765739176456	-0.4560156875610347	-1.202268350433715	0.10918243042094358	-0.5679320849573106	-0.6482442557903285	-0.36883668886291443	0.13829192502767107	-0.5834419048827962	-0.6012979248406645	-0.14362695182529475	-0.5659451878800205	-0.8498482315813022	-0.7043561922072256	0.4710391187978859	0.5181706067321565	-1.489601872686443	-0.8680159546183948	-1.1086152332661265	0.17694300875783528	-0.011162449103553641	-0.668738456485841	0.4237996704408296	-0.7909094195769288	0.3097880337651915	-0.80687189117386	-0.5862877275943518	-1.1189217253201509	-1.2648365071063745	0.9448009357581572	-0.6716949754227785	-0.9714195587625231	-0.5765872188328639	-0.6673859545799019	-0.606393524372071	-0.8752757928630723
137.nii.gz	-0.12351429066234715	-0.9673695232381194	-0.13520411543986052	-0.4055026555008802	-0.6052710221884131	-0.060187402097819157	-0.6598319946043019	-0.9841551409029402	-0.6053958798613569	-1.0707183075813218	-0.28046536052606846	-0.2974484278658096	-0.6167937867485628	-0.9913379940679009	-0.4877123696530836	-0.13520411543986052	0.2566887776002229	-0.5782714887213197	-0.19505846271392432	-0.31518837052978754	0.10277911443928642	-0.38531434155507654	-0.4898901523805265	0.4534161030923877	-0.4143674815493122	-0.3388788029093557	-0.46842197800140306	0.3106467974244162	0.35049711591226146	0.9951852923040295	0.6335974634135342	-0.4712834890083564	0.470496964447883	0.08040196436424495	-0.0489696758988809	-0.218036647668613	-0.13029147830796464	-0.11283522520759283	0.03189321442981511	-0.394778782553216	-0.5767603365279228	0.02743840497524014	-0.008357960178020362	-0.47694483991700837	0.042053835362850386	-0.5492538451638351	-0.0435786252890843	-0.19637586867359785	-0.06320566910049306
138.nii.gz	-1.2421052692489405	-0.347012322762183	-0.34781016263989417	0.6148322865842433	0.5560065044594081	-0.349420457311122	-0.255498799510142	-1.3864909625988946	0.44368415140454276	-1.588858658846508	-0.014711290474687255	-0.1620330782856762	0.5394382257266831	-1.3715417011294997	0.21630538596536764	-0.34781016263989417	-0.7817883243652578	0.13782173015452306	-0.5198014397236361	-0.0983198132577875	0.2423599966243266	0.4760054412763703	0.3137129057835357	0.7404465534056056	0.604501980331361	0.6745629678097687	0.22840500264230257	-0.7523171725541153	-0.7414227117303165	-2.3324634608589156	-2.0962326346916296	-0.17397044349480376	0.8530741955726462	0.8166786043960387	-0.5709149289447355	-0.8666895688280516	0.7722525855707041	-0.9308471413477636	0.7757751357187035	0.463868937172972	0.5075981735598406	-0.16702064761324123	0.17163679656657657	-0.3766806532107231	-0.5961577307947707	0.1590865570563433	-0.5075789275402924	-0.4247963587585257	-0.6510725204758394
139.nii.gz	-2.3958030493284164	-0.024936211801894564	-0.24111787922248099	1.3264946077167794	2.0306904291047814	-0.47523191234361545	-0.13617105009892064	-1.9726908511094718	1.5778292612876297	-2.0414726971467245	-0.8183500248913569	0.3181267618998812	2.0498348816864875	-1.9271900998441602	0.1443558018996413	-0.24111787922248099	-1.331731243903627	1.109713108281492	0.20104013468202891	0.03960836174356268	0.4308118770431873	0.7940897072434795	0.7287075687635414	0.803806697475573	0.8188936380901041	0.7528068069720215	0.5939192931719192	-0.7999466444166438	-0.8249709176071192	-0.29711499769022814	-0.6130458294249251	-1.0005526813496608	1.0002578983478168	0.4980773838981221	0.34121966285121813	-0.9703150822172244	1.012866141014764	-1.2432922723789603	1.062835608522074	0.7906312786834205	0.7832518919709403	0.46043029242092104	1.0169399990961565	-0.6053917831425326	-0.7777898982950674	1.0995257878860956	0.3316001802827819	-0.6990089483603059	-0.3217679849423801
14.nii.gz	0.8556091938652642	-0.138541245800733	0.4885534164799129	-0.5261240084440905	-0.41714253749948216	-0.07292169749050757	0.28035179242962527	0.36639990051565674	-0.5757709585354428	0.18043582245695458	1.2859044226013885	-0.45587944873027225	-0.4610981847052763	0.34767328801222375	1.08427821022748	0.4885534164799129	0.2560500871855374	-0.6065436831282508	-0.92022682437588	-0.35665883428476786	0.31703156479917055	-0.5887421535219571	-0.4729259225440199	-0.17431622111353792	-0.3875718929851521	-0.2702641681279074	-0.45664435234918144	0.2742007428574206	0.31910363237541667	-0.7242658578012628	-0.5586949120669557	1.4873347099344285	-0.6248702299179663	0.15391573731649572	-1.1516003041627922	-0.2725279075805146	-0.12162113211961516	-0.28757784217573684	-0.03169337860353357	-0.580672904191795	0.9269950376960895	-0.38304909685085786	-1.6514834560180862	1.9631690485655688	0.5667233144897604	-0.6043931536528561	-0.9746209315322591	1.819927712587656	-0.26517607437312474
141.nii.gz	0.9339898566696752	2.6170287119646494	-0.9131874755523914	0.9357537898462245	0.8999952687384779	-0.16195880645682545	1.5540991281537715	1.9403430608110157	1.158986107270896	0.9576397175109091	0.6510747604224348	0.7053217963033205	0.9220700332488587	1.9516321358541713	1.5929589153591046	-0.9131874755523914	-0.7111055100752107	1.046562552929703	0.41342106551971314	0.18281055263914842	0.3089187783172168	1.0469651323620197	1.8099074568129614	0.017739616235556067	1.6007281750007327	1.3674142657454094	1.8448503211332392	-1.4170978937193888	-1.4485948263176505	-2.0448364924018456	-1.8065213395352322	-0.8548076945216424	1.0540272385913865	0.8898905032442901	0.5239875320337876	-0.8226837105259015	0.8589768820390132	-0.8172074017561479	0.7242624502893629	1.111822728122633	0.29754867925438017	-1.0389309293692952	0.25135605480663	-0.5052936934132694	-0.965309638695892	1.0440680211283648	-0.2577276047146067	-0.5332692945926272	-0.3941841780569396
143.nii.gz	-0.8796809396027404	-1.1211230478149967	-1.1302794242089271	-0.15806204168124677	-0.34186261305793086	-0.13949771671372455	-0.9224132977969929	-1.5919049886617598	-0.2706041017590934	-1.673911156306319	-0.2610946838948776	-0.4811852061522975	-0.33169616662349116	-1.5881691176797952	-0.576763174349612	-1.1302794242089271	0.10802625435748472	-0.3493832361697947	-0.2473470372164942	-0.3115189762160149	0.03634005177926594	-0.4822919330633948	-0.3009930579002858	-0.2267383364754426	-0.14981208796929754	-0.1500158073926766	-0.36206386492632464	0.017360036737337225	0.05428782628601287	-0.31276786385530236	-0.45561873033301314	-0.7203277699003015	0.20481491681959857	0.32996196198058064	-0.10992996282712601	0.3615779924613166	-0.5551883644199849	0.43501651270354635	-0.6599966493505076	-0.4686166017278928	-0.9353436322327445	-1.1404457617236419	0.8222334833521251	-0.70371474125674	-0.8916388325547681	-0.3655041187410064	-0.15175966552210596	-0.6236366273385096	-0.539214368781364
146.nii.gz	0.4493151600848327	-1.0667106989927477	-0.9591184637317771	-1.2289630507403808	-0.9876045136791353	-0.1016874885345659	-1.1071094834768673	-0.6253154007008587	-1.0172617028989441	-0.6399877499855419	0.7674447072464329	-1.1169154669059265	-0.9801804520567108	-0.6421948417476199	-0.6720988043160402	-0.9591184637317771	1.254961361706252	-0.8381365887059326	-0.8157036103855082	-0.38600964815084565	0.21215017293419414	-0.7770544220746096	-0.9223282600558297	0.11852778469086453	-1.265705414324503	-1.369678497085281	-0.9187413587735423	1.4647306833360656	1.416306747793378	0.42879551675847516	1.266664617528262	-2.139649197198063	-0.15466850405355148	-1.7320978528251463	-0.938267393202518	1.5646603673068602	-1.4864580368300313	1.3992998785380637	-1.4870690862532252	-0.7907765813809744	-1.7026266637636405	-1.0117049479122173	0.37820573180011896	-0.6417055837552277	-0.44957399189678027	-0.8651858817987749	-0.8218431523372954	-0.46923515984267516	-0.8898160331859737
147.nii.gz	0.605414641070439	-0.7485267607155699	-0.30566029235239084	-0.8391648515844324	-0.7119250965655682	-0.16985672251571746	-0.4899945150473493	-0.32715899026922196	-0.8210961600440952	-0.4192291364011971	1.0695358161355975	-0.8585772361633393	-0.7828305119272012	-0.34377428607511484	0.7662129351927434	-0.30566029235239084	0.7639147266783546	-0.7375893493138984	-0.8361862843175291	-0.36792024935264267	0.25977587511358635	-0.6481044426652081	-0.7384517564929787	0.15828210870164505	-1.019228540165979	-0.7639758549423845	-0.5953816231553378	1.2009408294499369	1.1454022269895934	0.46542925910928096	1.1479800024302058	-1.0220516760745713	0.17136114207057856	-1.5449771673055914	-1.002483409888363	0.5818559077482589	-0.8629616569469373	0.6454115983170545	-0.7870287333416414	-0.6570300261326906	-1.068395999045065	-0.11621871667176882	0.22273167208873956	-0.5213701583974725	0.09579238428842206	-0.7372913415369391	-0.7721684210012485	-0.4685552131098826	-0.9164371321261696
148.nii.gz	-0.8692962987134134	-1.0693633815531416	-0.9708554279226952	-0.2393814586291502	-0.49883086827849427	0.4571714874875823	-1.07106509292941	-1.1852809812355356	-0.3885823909086895	-0.9866102151133277	-0.3980496156631031	-0.5020170789851586	-0.4098933046306931	-1.1845014322916776	-1.3320092485260477	-0.9708554279226952	0.1686093015581427	-0.45748781127821214	-0.15718282400027767	-0.3754980587079397	-0.6925568262446183	-0.32961017750237187	-0.3442360125282908	-0.03521362596522666	-0.20443467438605584	-0.14389742171490827	-0.3514499937654652	0.08625705857902083	0.11993044964597283	0.00401354456070602	-0.17536195329845902	-0.885744793340605	0.3584644398500722	0.26488069867291814	-0.013273243099189737	0.05756777296243581	-0.3847489812759231	0.10949095249189891	-0.38590079181729875	-0.3365182112467619	-0.79945278572319	-0.8970003973198789	0.7904131029286242	-0.7024691301136967	-0.8036370706985956	-0.4252099536000455	-0.06315768430555811	-0.7888214034854052	-0.45818738215533233
15.nii.gz	1.123966182471034	-0.7882335265922933	1.7900080483974101	-1.5003251292698212	-1.1146391868045302	-0.23551906206314246	-0.9914385831005759	-0.13010038764981394	-1.2558043506214427	-0.39244440930091073	0.9258187138779418	-1.1192715867168588	-1.139426581577133	-0.1543602357308797	0.48648891813811435	1.7900080483974101	1.4433209621864163	-0.9697014753944877	-0.7253789306041308	-0.3916269956924874	0.2159188243475093	-0.8245869559542719	-0.945672223520503	0.06239862831890296	-1.3284389537065364	-1.2430757869083107	-0.8955604936916935	1.55998780127096	1.5003143356968238	0.5733999094324104	1.4630517554137052	0.09185517983631425	-0.5397564081141081	-1.91469015980259	-0.7721490033860242	0.934297129267072	-1.1274480786522456	1.1466287684092604	-0.9800386969725152	-0.8364446316549897	0.722297976875177	0.07286838538097759	-2.2584645230497835	4.1247728752810096	2.9484601139181783	-0.9518465596054612	-0.7500868144240245	3.796503946244904	1.2712030553203366
150.nii.gz	0.05673285152522252	-0.7700072349310341	-0.7154979556683929	-0.4578745251045083	-0.8200633896172453	0.40698298809109057	-0.8996837248912559	-0.6836139730018275	-0.622126717613628	-0.6252404819135028	-0.3878214096188881	-0.40287448287889555	-0.773820932351579	-0.6912267886313724	-1.5796421674830285	-0.7154979556683929	0.44415410985568776	-0.5030948582303812	0.06627865213991649	-0.29334570436031027	-0.209402758930021	-0.46917276964254934	-0.5661820638196317	-0.02911771134754512	-0.6620788790833798	-0.5501220808310594	-0.45546370844929224	0.6794945190639247	0.6924082046544248	0.6146420262607432	0.7403311667916042	-0.04211005219271691	-0.3168933942118332	-0.50463835089202	0.2692295431627158	0.22982324224722214	-0.5072032933332018	0.41049656340467455	-0.35024292601719065	-0.47821787505446783	-0.9065882277145496	-0.5126351665675514	0.7251296274803548	-0.680988850637336	-0.42997584273568845	-0.48034425261607494	0.03362003651468737	-0.32738037791253344	-0.1492943849522298
155.nii.gz	-0.910766326349421	0.04066578218062905	-0.3471847359116102	0.7399872814439067	0.31511083946772017	0.011625995703977317	1.0498881985976964	-0.7355895135389142	0.46368841637937713	-0.8306497731621569	0.12954685457148446	0.6313394544750579	0.32673895705332057	-0.7199472298507276	0.9304866374169665	-0.3471847359116102	-0.7107649510852556	0.3658955019511079	-0.4016012741043456	0.11056579695695691	1.4495907519725455	0.5220379062487511	0.481945420353482	0.7008570223477484	0.6275298569930601	0.8659160788564725	0.6360625813297192	-0.6773404625738494	-0.6735096460691982	0.127732758797012	-0.3205167116389	-0.6002870969397248	0.9529480782373345	0.6413659397081829	-0.39339053369330623	-0.7425103216363238	0.7235443070678441	-0.6108948388307163	0.8457073924128098	0.520000577897816	0.37959657150895815	-0.014008842673800948	0.5271111251102939	-0.5782594782960508	-0.5748410615627543	0.3853517173168984	-0.3845630015100063	-0.560975475045785	-0.6655395806033226
156.nii.gz	0.06363802267632944	-0.8303589502405604	-0.862651910011234	-0.5732120741132808	-0.6852970603197656	-0.16674607689800794	-0.6050634128882284	-0.8399928262267314	-0.6788393324120486	-0.788862113785532	0.2628525453350809	-0.5322837642777126	-0.6663657292647754	-0.8500020459390171	-0.25763283476737897	-0.862651910011234	0.43792682296675184	-0.6418591012679753	-0.43695864045620736	-0.3502541383887379	-0.07244596896331974	-0.578374490560626	0.034949136465811444	-1.3023230936051964	0.2588126388802823	0.05754758248826029	-0.2426064985009889	-0.38268761298408027	-0.3748713252749466	-1.427999245470407	-1.3402537286853395	1.1530074418130534	-0.8437011923707971	0.4612344928552402	-0.3496550836334583	0.040497321902993946	-0.36494031286697953	0.07588358429206299	-0.5956916291322889	-0.5296095391472638	-0.9519857254801213	-0.9966769032371784	-0.029229489084122016	-0.40723478938166285	-0.5704463754700287	-0.6269378804110851	-0.4657859188273384	-0.3150630047453742	-0.49381123295738283
158.nii.gz	0.0003079285041102963	-0.45977570116270666	0.44278407087966715	-0.28248304514347977	-0.07541711299225344	-0.23325607967344467	-0.453836941143391	-0.3605185136255002	-0.32246030650353713	-0.3362419387633744	-0.15327876043898328	-0.22436299349761907	-0.19828781845864274	-0.3694113489263592	-0.5271366010023725	0.44278407087966715	0.008105740871058479	-0.45310956857790097	0.1269605644954982	-0.3195575872445007	-0.209378154964106	-0.4283064535142783	-0.22119464506971312	-0.12586938273165477	-0.046318123063536075	0.11418210518569517	-0.20389645509084567	-0.09707221483233353	-0.05780067371832653	0.2821918104769661	-0.10800883456109411	1.113266351522029	-0.22791767480220726	0.45211839896469147	0.3386722676806547	-0.32317431797044577	0.014311937512844127	-0.3431571397946604	0.03908322143337319	-0.4123926683271298	-0.3879643997038177	0.7492641349635769	-0.08098209181043253	-0.29185779085546254	0.3890450894989381	-0.47294680198734074	0.09872397338090665	-0.2854516420352665	0.02555346092591526
16.nii.gz	0.41524450544453934	0.4563195607817542	3.9243831138617367	0.4014282571756169	0.24265329431169486	0.08546152001304749	0.7864652427931172	0.5531289392156429	0.19360072611754894	0.5232631684648554	-0.6451335390058096	0.9292829251518198	0.2150928351054858	0.5504235760337289	0.12801344367268547	3.9243831138617367	-0.49303964198241634	0.05498722396492461	0.5783402966002281	-0.018267488899638876	0.5012588964937921	0.24525668375588588	-0.16580549751628218	1.2204945979046913	-0.06280411093618887	0.2404926332641424	-0.07734266793356614	-0.01070712656733108	0.005619449594654316	1.3649406712915562	1.0490863405305186	0.17327172774526547	0.6721662601712584	0.18492711053048264	0.746487461073376	-0.6928052872418691	0.7291154670301717	-0.8591416865669212	0.9208026156511179	0.20668976285197949	2.217657445087963	1.6889043839550406	-2.264898593982286	3.8222084878935494	2.788443941467142	0.0389946461666435	0.5682237667544674	3.347411452068541	3.812775530906217
160.nii.gz	-0.031989436338279664	-1.2331937160301651	-1.1707743955416166	-1.2265499319446946	-1.2603869177422313	-0.09933978312590465	-1.469297623487242	-0.8859820259965134	-1.1958030808696174	-0.8197276979084519	0.647490924923738	-1.4025181420662605	-1.2248788437977243	-0.8955300248046388	-1.163848013445686	-1.1707743955416166	1.2271680729689265	-1.0093602038193277	-0.9257755654961813	-0.7483306655406308	-0.08874373618353694	-1.0326097438318922	-0.5841245455385251	-2.8025703465593916	-0.5657557767049953	-0.6507724146135783	-0.6471388554683812	0.5248970987183884	0.5412825791660759	-3.5338906177952842	-1.8678777730551412	1.6217318733181312	-2.2387639527421035	-0.3040306552173169	-1.079655115885872	0.771339281297402	-1.0264959043701072	0.7705677582666226	-1.190787857982173	-1.0030488944720848	-1.5326133146198806	-1.3008265691258507	0.5451922304409533	-0.678378112766891	-0.7378219265527319	-0.975252987237123	-0.8911443709363582	-0.5509733396349111	-0.8611294603680103
161.nii.gz	-0.0628802442073525	-1.0283073150600743	-0.3658001467239979	-0.6908421848452885	-0.49085072208235575	-0.031959676190610936	-0.08714743462056371	-0.971776338853169	-0.6666784437606256	-1.0703452925170052	0.7200068055848838	-0.4170904781053705	-0.529014244377586	-0.981486511704308	0.9023593720128368	-0.3658001467239979	0.5327027545669473	-0.6704930663647918	-0.8809975693761455	-0.35582089347566587	0.39563630360364604	-0.6551307177422828	-0.4156298156696668	-0.6488124159924074	-0.521084369487686	-0.3001195869533162	-0.2591145548740649	0.5734323227481521	0.5645665647442727	0.13223129918312304	0.4534105357095925	0.8789752988293081	-0.7545716310229619	-0.5905854979366937	-1.0695379757848866	0.2586683839686116	-0.5438228482822761	0.28855010661024805	-0.5240451229077283	-0.6371080070133827	-0.8393218738823836	-0.2510014629763808	0.08054019951681379	-0.42524211739906215	-0.05019262447433242	-0.6775171540214179	-0.8510483177566928	-0.3536061740776514	-0.9152519832918504
162.nii.gz	-0.06670167632605245	0.5966758841807658	0.7736001413217741	0.6682650007328325	0.32953437562030735	-0.006737228912957778	1.2217732511512045	0.3976754343914448	0.49157894875465563	0.32401391376761557	0.5591363388416025	0.5098091287462092	0.43432876559580413	0.40113998699780345	1.0362697664011855	0.7736001413217741	-0.7129858437969181	0.3983284061905631	-0.4419929164685294	0.45428564473949434	0.7515133642471937	0.7211312650482684	0.422013793803956	0.9315726624610295	0.7015228522370265	0.6614304755478043	0.2898471620089325	-0.8861519113174652	-0.8392372274742844	-0.03539445075383466	-0.6964871262367274	0.07528026159811667	0.8279831228200418	1.2611500799879587	-0.4377188177104193	-0.9143525711598599	1.0389630487502508	-1.042819642936606	1.0973644830748166	0.7019462783616192	0.11963605275867444	1.8751373175230739	0.8408715173139524	-0.7814847033965215	0.15700233052255405	0.3556938145509129	-0.517697907837369	-0.6863938084690777	-0.6604538819310739
163.nii.gz	1.2946315846426832	-0.9183239952481924	0.4779296635790292	-1.8105820894183848	-1.419202546509971	0.3722650413092068	-0.35983198546950446	0.07810816849004999	-1.3943355234604735	-0.08926027550144504	1.2594666897332483	-0.8670750268802097	-1.4424633023447535	0.05202798971016089	1.2234838067250497	0.4779296635790292	2.6464338182483953	-0.9762150186769356	-1.004023946576447	-0.38579384066156464	0.300176740764908	-0.8943863394542465	-0.7949548654869152	-1.394069509934205	-1.052385103226188	-0.8478529908080168	-0.7047248091500764	1.1983467377809383	1.1614531857383426	-0.3118518885114079	0.6441845735909937	2.289993432368185	-2.4134336146346014	-1.3873610062377972	-1.292974068039685	2.0788378375116627	-1.3288828378467978	2.448323796814372	-1.417329989688074	-0.8883826659808485	-1.2158594736080526	0.06338288693629986	-1.0468296935549986	0.5280780200054868	2.118141121368441	-0.9935605722479116	-1.0209445546597549	0.5290522204088418	-0.7774226594911209
17.nii.gz	-1.0068270014641418	0.4261116286849859	0.48477518679335957	1.3164490919398282	1.2708523676456065	-0.0425774472500084	0.9297406964743166	-0.12900208395098509	1.2654372459012209	0.021002329603397776	-1.3679086795880786	1.460569719554689	1.2059081242426357	-0.10893412101173498	-0.47469700923699004	0.48477518679335957	-1.1453030895937693	1.2688824602859403	0.8604286106420184	1.0722674006855264	-0.5618483542399363	1.150720599418744	1.9064459033207173	-0.2953473687971506	1.7329100367444972	1.9220252946295575	2.1139531062960653	-1.515430583476305	-1.5851713410703725	-0.661843821260737	-1.1235491572670584	2.082288070619596	0.023514687512011	0.6359957167476687	0.9802303737187579	-1.1106467216563436	1.7561768344891486	-1.137174557763542	1.4323188489791778	1.2478300782696807	1.615134711561587	0.2632407399788901	-0.787188039555839	1.014309059159558	-0.340163275883995	1.2848280535150738	1.0085736575240865	0.3622531210923034	1.385328449043666
176.nii.gz	-0.12311258351691842	-0.44871908676947975	-1.2019047938646792	-0.09007146340570397	-0.39181997298519167	0.018568486079750625	-0.18969739144800188	-0.7137596820959388	-0.14755843426452867	-1.0902408518842857	0.4320985582535358	-0.34139227944124717	-0.38538264798300564	-0.712320186040762	1.6170678887633507	-1.2019047938646792	0.04286954251664541	-0.16781782827075997	-0.2405087730017083	-0.24936391849839507	0.7549228441824704	-0.2282576653395242	-0.379323901412636	0.2408356318967373	-0.33369715738985606	-0.4374581721102247	-0.3656391813810998	0.25817470836920225	0.2941736585049781	-0.018188830600431766	-0.019453490583815493	-1.5817004737169222	0.6583035257833229	0.08083717420747566	-0.12243320501267643	0.29229325520203364	-0.4831822517623159	0.3095601976649901	-0.4510327076469817	-0.24114956000445936	-0.5087247911983304	-1.4952497316895168	-0.14760716877841312	-0.32661559520666295	-0.9759576817334918	-0.18808320714115098	-0.4153533038292228	-0.39679067516032834	-0.48139601835117923
18.nii.gz	0.9481808932439691	-0.41768351537454174	0.7539461712872659	-1.0664560541613994	-1.051541695567269	-0.08599513853617186	-0.4231252304156357	0.1674790674719088	-0.9620635354022415	-0.13804219397430736	1.3864800264506427	-0.9724191689792177	-1.0151261505288194	0.14571740310352868	1.4553792357221125	0.7539461712872659	1.1733541183546647	-0.7836987754023471	-0.9878145615620032	-0.35766220740744104	0.47965277788772875	-0.6879737182235613	-0.9025498061980117	0.46962461122120114	-1.2425492140733898	-1.1202340872082863	-0.8386805895211905	1.442948851431046	1.3924625842609206	0.31752643893551286	1.2047136782881107	-0.47465454947461455	-0.09899079397393487	-1.7289228767755358	-1.2853116323602953	1.0638992541133125	-0.9214422666040414	1.4900986911827245	-0.7349938131806435	-0.7071496829736739	-0.13739705486492323	0.09860169699330838	-1.3532814789636867	0.8551146633013598	1.4737224468855852	-0.7918923666606845	-1.0010255526692233	1.395273401570884	-0.5507970645768776
19.nii.gz	-1.0586820098640024	-0.6944169844329832	-0.8191840465453603	0.19584245951334658	-0.04672088449714623	-0.16985178296673392	-0.20860224642190459	-0.8145605508844314	-0.006233045265180525	-0.6713560268424521	-0.16942615978164355	-0.042808107066769546	-0.11828494520021655	-0.8109470793757114	-0.41414430287295906	-0.8191840465453603	-0.23187484854519808	-0.11454464919253045	-0.4563969683809793	-0.39062292185457875	-0.38974033424873517	-0.26828804724922806	-0.10973405211317008	0.022265324407932927	0.08705126884557973	0.0912704320674061	-0.14630356215279658	-0.2301026584206422	-0.19551461504074857	-0.5892765867743553	-0.7844530837036471	-0.8366023182707387	0.46251734794165045	0.5647726163382984	-0.3958301250376159	0.02156721419171513	-0.11041518481939129	0.19082014208329012	-0.2100861161190157	-0.25625395364539555	-0.17717953170752376	-0.8467751528447034	0.2840207826810006	-0.49230005205927674	-0.8037813258049095	-0.11109168866771486	-0.4262038401546755	-0.41964930766484926	-0.45510094310190374
20.nii.gz	0.09495950319446024	-0.7919113813721421	-0.673788575641646	-0.6905935598037836	-0.7499025707887844	-0.07411732818185675	-0.9354247781220643	-0.5827703356895482	-0.6845623104865439	-0.3852957698065833	0.21653707332001396	-0.7281725360895676	-0.7386451261061648	-0.594655613922829	-0.8602009511073544	-0.673788575641646	0.6970109504554223	-0.6350351971872713	-0.4027779582492933	-0.34962922553453707	0.03850549123416022	-0.5449988307828334	-0.6078458531916037	0.2870651794184358	-0.7861753371647353	-0.4612966855138566	-0.4564954586400311	0.8996666227886375	0.8614855652369131	-0.10636757928714173	0.5426377446895333	-0.6491599601375181	0.21491836593197594	-1.1191551663064028	-0.3080742145099251	0.3162259725876336	-0.5225220638932334	0.5159510689412429	-0.43103251503641876	-0.5514313233768554	-0.3752700895989412	-1.0210903691104827	-0.7466381833638189	0.10415769060324413	-0.30520843739182446	-0.6463148678108904	-0.4369504700699784	0.07786527199477654	-0.23144651040572184
201.nii.gz	-2.3298456288708715	0.08168708105981888	-0.6525659477828485	1.1625097675018483	0.7764652883569806	-0.02589078001733229	-0.2666259034304483	-0.8289993003314919	1.2164425996199497	-0.2839774584834545	-1.6141725761386427	0.6288005735902868	0.9620474847875445	-0.7898174825299802	-1.5673511681508734	-0.6525659477828485	-1.001799749343137	1.232011650037684	0.9833891512717791	0.6943334020881081	-3.8166011805660998	1.0479254435163816	0.9273383990879956	0.5915870543795181	1.1240843769820281	1.027828175259405	0.9147377668102192	-1.1348506823420965	-1.1743826439641991	-0.6685305290536793	-1.1365527642574738	-0.9775570779121376	1.0963894658597715	0.7013675165760139	1.1060070771036943	-0.8431781786292382	0.8043463783732879	-0.8976853511326846	0.7253752253127542	1.0405570759031242	0.3853951522973782	-0.22201331816502187	1.1935278325925165	-0.6922342918046188	-0.8723904993521082	1.2616925619088633	1.2684514554774362	-0.6344671189648311	0.29042120662601867
203.nii.gz	-2.140162597048356	1.3101570079198621	-0.660636953843234	1.8558897355295334	2.3813073038494905	-0.34672243388377705	0.7372471305177248	0.04475034814384437	2.227757823865411	0.6002810487275353	-1.311965237906539	1.1434696593464122	2.357416347390891	0.10188051457627856	-0.393799547959218	-0.660636953843234	-1.5579100095123064	2.198558626435418	1.2381078470390299	1.0774510426063368	-3.058240034755989	1.8537923200565756	1.6766965550946038	0.8819924671896859	1.7528693353824323	1.3933108956446447	1.5722923698173776	-1.7277238120180936	-1.7319392408309489	-1.0619871534544554	-1.5949318126107404	-1.017513562250864	1.3195290035057632	1.4458646648374458	1.275709930419516	-1.1680880290343636	1.4551576606105787	-1.4464776258865666	1.431519676381921	1.843718902317883	0.6466010134543034	0.006814916172247433	1.8941399383914492	-0.7692437250320706	-1.0767602843134143	2.1788422647266583	0.9274051581239092	-0.8409733116959337	-0.10163634664750006
204.nii.gz	0.5464092208397636	2.130503001590745	0.5436798397882581	1.3981053654272972	1.129628735330967	0.017673881111541733	1.0551937752971787	2.4309034742251026	1.3034207636113344	2.695035183437233	-1.4485721782101846	1.422415789088414	1.1518066761299497	2.4445471441690736	-0.8924446223803053	0.5436798397882581	-1.1774647525928883	1.296903253865251	2.4295097575481286	0.8518197509350126	-2.299085197098845	1.2865516258054839	1.3888376969531304	0.6607167694245482	1.4836208171041905	1.4574712471140099	1.4622800896171264	-1.484417236258995	-1.483525476119323	0.4494679218440273	-0.37735365020827133	-0.11514965039060769	0.9823033483893753	1.288372798017286	2.2392703271150807	-1.0906042329593992	1.399799652643531	-1.2070885652996892	1.3117343471705938	1.2979699751781681	0.9421951719989601	1.277959772844242	0.6411335301869863	-0.5762103556977329	-0.3739802743297397	1.3151609924620757	2.3396274188682327	-0.6435380360901336	0.9389333490351837
205.nii.gz	0.7626694850623639	0.7701662107380831	1.046671166249207	0.29213655749951195	0.18879146485195347	-0.16880853285232209	0.2018882643726489	1.1923563256777034	0.08547311948033322	1.0283293985811597	-0.6647368585982109	0.4655718048900686	0.14772302914802532	1.1797272299345711	0.06842122426292856	1.046671166249207	-0.4702991584058572	-0.11640800102129349	0.5159019640817113	-0.19121310434389088	0.20158921714716685	0.03387197511508475	0.3797307404079711	0.14971454236963694	0.6308917585292112	0.8378260685860971	0.3716295286244613	-0.7524371803257147	-0.7434113657044529	-0.3810728211420234	-0.8444627266948345	1.379907011076528	0.14804407640896264	0.7872226060566893	0.7211662677057036	-0.9133451848321372	0.8924112574317034	-1.0055780893167698	0.8285478062315946	0.06222628971300828	0.3875536630321326	1.5235717114551675	-0.02982311909638565	-0.2463433517050934	0.4598720442913109	-0.118653511804369	0.49829963610550926	-0.2561737829438798	0.36478351076596316
206.nii.gz	0.685143679526577	0.481936281848261	-0.06755675395215635	0.1560275352354793	-0.046624726317922686	-0.10652682782634018	0.5595970862253049	0.853685162742745	-0.027424480946030574	0.6529610687654004	0.22707071773877566	0.2576474673451314	0.0009783270082675012	0.8420654007117232	0.9067804840181682	-0.06755675395215635	-0.3360428937394716	-0.1829900118230663	-0.2048267183965177	-0.27430317369975316	0.5483774267364212	-0.22817619694136151	0.09964039520457324	-0.08632571698995423	0.23398431647105247	0.3699560661083791	0.15784785124822054	-0.31643629137245666	-0.29959395091111185	0.23547877126253058	-0.11089974310456026	0.5332621991876338	0.20174516104103216	0.44318182512647947	-0.06889958516191344	-0.5186247284678092	0.32017302086317995	-0.5293706737184799	0.274133530448713	-0.20191937920921527	0.2408504393538539	-0.03655237965316305	-0.16460330890717986	-0.22418354525958126	-0.23625982693867822	-0.19638822889516275	-0.10703244595774081	-0.3037233554391605	-0.28930923375440404
208.nii.gz	-0.1403073920702338	1.8816211235337637	-0.16519266005906622	1.5255457444055498	1.3338931967053798	0.048467366876535106	0.9768882503080556	1.3743238178157338	1.4976305464541584	1.1458563267297013	-2.7636442760292166	2.0267914401709235	1.3527152063854244	1.4035559822583772	-0.5116314077198967	-0.16519266005906622	-1.2459689773685076	1.558478097876773	3.7230774904793758	1.6928531930745712	-2.940806148271538	1.633676380070247	1.703659385565977	0.6342587162860388	1.8198310603008194	1.8025600731351437	1.622716292649293	-1.7391743264724397	-1.7930007455853536	0.8900800970031585	-0.14333600026306095	0.33815192477375045	0.9056672566435945	1.0652778769841524	3.0711858797835365	-1.1690472974824466	1.5495186270435597	-1.282730508876309	1.3782170819374082	1.6432786377985193	0.8439187514381631	0.3640261883657435	0.8672959881947562	-0.6101583062973364	-0.7425299280301371	1.530233790875377	3.6689255805711314	-0.6924148106197756	1.6091697503793174
209.nii.gz	0.9217475210023233	0.08132513296715574	-0.4303040409095534	-0.31940625405361206	-0.41250018845103736	0.24925988941682467	-0.09836840655919894	0.5968081163252726	-0.4893798246776127	0.5963575182727979	-0.48726774901495573	0.22346003389650557	-0.4211956973050012	0.5844411599173259	0.2854495024327276	-0.4303040409095534	0.09184031639356004	-0.570319766022291	0.5363823091408396	-0.5938363480625943	0.17062943794679314	-0.5588136790664434	-0.1468962179115926	-1.0577393093331142	0.1091976980704902	0.047525251502869764	-0.24696639515419538	-0.3127789214940693	-0.25248323075337437	0.8927657473663143	0.30163754876873583	0.8634985361530572	-0.26090677398274253	0.8772111524844022	0.7387599131705291	-0.2990545292781365	-0.1596208093299131	-0.4551714472756619	-0.23523222861799134	-0.5252885256032813	-0.5734382457586509	-0.26281043557399725	0.44098698674493014	-0.640156216508797	-0.35718394566660916	-0.5192463854094912	0.5618152558838315	-0.5628972461234425	0.021845023173059412
21.nii.gz	-1.188418446752759	-0.6553069720786225	-0.8260013419628776	0.25464484416409416	-0.2122981669541844	-0.15337789069394514	-0.43752086461829964	-0.8969732085317536	0.10607505620706115	-0.53417741399033	0.06279639095021365	-0.32137892318761346	-0.09207081483615867	-0.8896992614956303	-0.7089070665619468	-0.8260013419628776	-0.27080583003612646	-0.002366236915480025	-0.4385309405943674	-0.07957819757210581	-0.6903781740955983	0.20816817964495693	-0.15647928374213418	0.8676634435387282	-4.187826252903304e-05	0.09320844836078528	-0.1223266517807033	-0.134931457591322	-0.08928274380574387	-0.7616225278651202	-0.7728722567530332	-1.3252975729362289	0.9001324722531393	0.5252944524077023	-0.4197066907727711	-0.3894525767098006	0.1461215658758969	-0.22420675689043068	0.215402005688691	0.17885291631712	-0.19947554326875022	-0.7807729917868641	0.44868577263944087	-0.5467516656037721	-0.7487656691084776	0.016844812018015038	-0.4376151396465229	-0.5196365881466861	-0.6508295742634004
210.nii.gz	0.014641235982958837	0.9158394955641497	0.24744663065730754	1.2114846704000934	0.9073348133445212	2.4331286067932365	0.8804855019555052	0.6116478513396486	1.1129340822529614	0.7760931437736049	-2.713528912650777	2.2313397885345543	0.8554267306173579	0.6288203717139786	-1.7092745367506585	0.24744663065730754	-1.011452544655324	1.4062462138741654	2.9610687156450215	1.3583539328675256	-1.8643252808342154	1.037754047626657	1.043840614827165	0.48145793587781405	0.9959716611451166	1.1898658509487487	1.345185869987072	-0.9370917450006949	-0.9534273121741784	1.135682558120748	0.6402631349055955	0.07461077194862266	0.8985734856627305	0.65268696148533	2.574776684830135	-0.9065764318847093	1.0914094393259772	-0.9844517894421076	1.1008667243944883	1.055364062221996	0.6234818988375873	0.9263424129642253	0.714807012153138	-0.5577491936273493	-0.4217789895071518	1.4039211377575251	2.995723764522788	-0.7672709959524184	1.1654716022756313
211.nii.gz	0.750568884856114	1.1434062574464312	-0.09312079308662326	0.8040513921220136	0.9420758026319562	0.2763447570347006	0.5448477019274536	1.0572428955895794	0.7862436246592578	0.9767446427989127	-1.5248432906197928	1.288476681621431	0.9379582024381786	1.0592856394214685	-0.5937787983665576	-0.09312079308662326	-0.8579483616983207	0.5926776481267126	1.6427405157234647	0.11986803834766377	-0.4171335380643467	0.3911428296206134	0.7438588272955491	-0.8101417666488446	0.7008652897827727	0.9517621633944621	1.0938238909370086	-0.6735476725068836	-0.6762119980946502	0.6797323352882937	0.3262644039901666	-0.10627878510982511	0.2257337400368381	0.5505146748199237	1.6516502822862724	-0.5375728570704809	0.45689370272786334	-0.41382743032939484	0.37096902998165643	0.434078627576406	0.20533109919568646	0.3610061717903999	0.7090894356231539	-0.7069568641716051	-0.568206507592638	0.5936965631356547	1.50674272924884	-0.712930220487688	0.4652267396676376
212.nii.gz	0.4548439601930918	-0.11104745149071016	0.4532539454842029	-0.3091367520873715	-0.267727098114145	-0.4456569294378613	-0.332987431234341	0.24307299603930071	-0.3966320324374816	0.29773621737191214	0.24405111392111864	-0.37605350837608426	-0.36341501836864515	0.23395973417153604	-0.36583339645555246	0.4532539454842029	0.15246706906928054	-0.5047436774377722	-0.18790736350005235	-0.6276325857492471	-0.20837795298932885	-0.6955346555950582	-0.458506978913188	-0.8195079750312139	-0.3641499597633043	-0.3360534929760561	-0.48069389700144116	0.27139666255881334	0.3011350132521874	0.2981267711238996	0.165142338721927	0.854653870353727	-0.8220528982311935	0.05569936625660128	-0.02945269850137575	0.1845328430489275	-0.3753460472401635	0.2048435783167942	-0.40322777943933547	-0.682362416569079	-0.25353011588883023	0.6581526593950123	-0.15575063420964583	-0.22500440034941738	0.5345912120559315	-0.5442354836580072	-0.14908801747770534	-0.20416106880697685	-0.17209706595666774
213.nii.gz	-0.8076449729996932	1.3013719126758345	-0.3292104851935441	1.5150608041599527	1.707078854940107	-0.04092019251383322	0.3154363498109573	0.8183183854064598	1.7301550550378333	1.3264823023028434	-2.6763911584886637	1.8186888751142656	1.7581230103557715	0.840080910623137	-1.1606807619828823	-0.3292104851935441	-1.3683558330466883	1.805739058128344	2.9323326931844287	1.3633383103761596	-2.4831555775650513	1.4910423328046485	1.3600384914143016	0.6258899679463096	1.4693673865750219	1.4263714124115336	1.291777306274597	-1.4773627275844639	-1.4912555415751263	0.4495200573744374	-0.3691125283662419	0.6571094644691656	0.7587081460060573	1.187830737247072	2.5434715819889178	-1.1376772622995495	1.5261772129978315	-1.3350661884851849	1.3755452187992372	1.5018684931897588	0.856149575218538	0.04764256179816627	0.7945151161835476	-0.5944116250746768	-0.9653758732200151	1.8566446963397414	3.11864158780357	-0.8478948120456268	1.255612044984649
214.nii.gz	0.8596996074187055	1.5234754182451766	0.3240453953097571	0.8034982909586066	0.2751749998508035	-0.08882706208905808	1.1625103990469032	2.049987727391512	0.5178802168821495	1.983981245715453	-0.44713223471897395	0.9937900176789797	0.41361370995224983	2.0430948707706476	0.20415686163066699	0.3240453953097571	-0.7809451000394997	0.3756840715627826	0.8662899505646323	0.059320817030038185	-0.09889208860419589	0.5286938001583904	0.6747172477408622	0.5587208619915439	0.9738241336607397	1.0045995695512528	0.5450377991731838	-1.111026989597499	-1.0961935320519052	0.3677040385377073	-0.472339711305049	0.7693673046674527	0.5982191326962523	1.1475868455452756	1.0262212793882255	-1.0144904428753219	1.1468545663629963	-1.1547674670844188	1.0808028170269055	0.5418872027442211	0.5377276527319169	0.7162347469737078	0.27045884246849095	-0.4470244370279317	-0.24193179914024404	0.41068784591136315	0.7678680274309049	-0.4889325320861488	0.2950258955422774
215.nii.gz	1.2232118640372445	0.4538098674743884	-0.8592672140509772	-0.1991490549066371	-0.14428353497109822	0.09868140197500659	-0.25817328164494274	1.4505850639424058	-0.3276411367841223	1.5056831292891735	-0.2597076163642651	-0.0415407995619516	-0.19629645283770555	1.4273610198647009	-0.5762247823552077	-0.8592672140509772	-0.09651263692265588	-0.4453360710521627	0.504641296346065	-0.3176943913527684	-0.09861198225655113	-0.4889480660585099	-0.07283400359459245	-0.8070616542735857	-0.012493523577327916	0.1949102514296627	0.1111249448826709	-0.0550116231359975	-0.024956971298373043	-0.048616805979114976	-0.12707799200965403	0.3978436762924597	-0.32717466776415144	0.30305641688549445	0.7385481882261613	-0.14117176649295962	-0.2915212199452605	-0.2228647816172291	-0.3217946857095825	-0.45609248102331	-0.5231118668253865	-0.9055600953002412	0.39270411961580837	-0.4631860042301838	-0.7527683456103009	-0.4097946451927455	0.5447280281004964	-0.45994402050951166	0.010798565634167543
216.nii.gz	-2.724853399903315	0.4786917402735824	-0.25407477898267794	1.7466517409599596	1.8438718388622855	-0.8013114582332814	0.4299900807178894	-0.7685195666926373	2.0436305454558323	-0.40570302952265447	-1.2189635591611918	1.026167878414697	2.0094450390022236	-0.7296069985738679	-0.5689348970985995	-0.25407477898267794	-1.4870177989211713	2.226813699609372	0.5909874275136112	3.5202528945774367	-0.3580586144809372	3.162933966355483	0.9778670080689178	1.9594315327090392	1.059936081297263	1.2235064590358242	1.024743892856097	-1.0526020837127246	-1.071765256056428	-0.18429416679724042	-0.681616384031791	-1.6254150080429992	1.6227249518614464	0.7646125025724884	0.6231237425474176	-1.1088458262436987	1.553583280488647	-1.1794501289509507	1.6808268808309232	2.9883457330840795	1.092732694284478	0.21793093601639474	0.7118524278674379	-0.6275683424546179	-0.9534168991354969	2.268152508694033	0.8126756699596304	-0.8396337790893337	-0.028338064553932254
217.nii.gz	-0.6151013025046251	0.9067196470023668	-0.4142362871048396	1.3814345239204133	0.8056495782500789	0.3602150599548229	2.230805658672033	0.4743031977406433	1.2106569333559862	0.6347650187511671	-2.267689827415751	2.6105300703255327	0.6812163977839328	0.5129344377174553	-0.3470993435279413	-0.4142362871048396	-0.9968850354664193	1.6288829166283694	2.2285590932604595	1.805002901748905	-1.6896903319481456	1.5798412407080635	1.0432438794284429	0.8227350323117683	1.0644789300828041	1.3495296191862105	1.2406213982376235	-0.9828537493853394	-1.0271220618822567	1.9010780821635505	1.210550621862114	-0.7827298282985781	1.0702665880552633	0.4807138109877677	2.08304674634212	-0.6912635575598972	0.9571188933517304	-0.4211916805456125	1.0156900928304302	1.5397278488349073	0.5895565092477143	-0.052192131350357746	0.7631326843806762	-0.5506511082166882	-0.7520467606266281	1.6120827831192714	2.4507071153466837	-0.6109323161305761	1.0365666274080134
218.nii.gz	0.14834121281619592	-0.11829695253702023	-1.3049529346391036	0.06495623572553702	-0.12140948070026443	-0.06322338340249947	-0.48770871322820475	0.0030612467162874964	-0.1423309390354723	0.07428905462844845	0.15742820871044788	-0.4018752891391373	-0.20989891649418643	-0.0022303997372507462	-0.6025790628217023	-1.3049529346391036	-0.1022552880618679	-0.20371033100113037	-0.2834007333128731	-0.03996098864876479	-0.3656440053966813	0.3591006177374442	0.3063107599806749	-0.12608965310076506	0.8712933407401552	-0.3115947310666665	-0.36413434350071766	-1.2606201638124332	-1.1671647309280135	-2.364303831864674	-2.802629650255761	-1.7259582095812867	0.6910827316608955	1.9939167616723625	-0.22282493530356534	-0.2737084033104617	-0.10960981218528319	-0.22693467537583994	-0.3634584003261402	0.35563818874006153	-0.6730954331123526	-1.4717635863483713	0.7415329552519354	-0.6262425057532696	-1.0936881364898703	-0.20988406887175529	-0.28518873189560456	-0.6137613815573225	-0.6349996262448607
219.nii.gz	1.0871960557752725	0.5319116086604646	-0.3708330133580805	-0.2595886001278703	-0.3976335722552471	-0.23959823160478333	-0.06319966529294209	0.9837261522339722	-0.375905466176418	0.7097929159263189	1.0212643771820202	-0.5515574475164392	-0.3485099914801843	0.9641558440090993	0.8718240797711478	-0.3708330133580805	0.05070812495089441	-0.44889272701800337	-0.5191162004784317	-0.3520680726166763	0.2736194991322141	-0.5781674706756075	-0.49257310872570237	-0.17609079033461955	-0.5068019848673359	-0.3495726614062102	-0.45127297007944256	0.4803344307190848	0.4946344311108982	0.3464521904864389	0.37556053642989723	0.5222638179700361	-0.2429534299220312	-0.29613396575261863	-0.4716494197345245	0.03371802959340603	-0.39442413770261553	0.18436682723644554	-0.3380008183322307	-0.5725437269624983	-0.28506661412719186	-0.3890679000684874	-0.06249842080230296	-0.30592955377574	-0.2991401873321373	-0.46138864776814476	-0.5374372166484863	-0.21039020261158545	-0.588093324402678
22.nii.gz	-1.2762395116153364	1.0410745795722338	-0.6148980568110399	1.5438207523200551	1.649621775550487	-0.25425560041955453	0.812561082547088	0.08055929593943605	1.6028711124114423	0.1946857371099049	-0.8340904557018651	0.9549135614252895	1.6159134150569008	0.11853071467881346	-0.4469308590991221	-0.6148980568110399	-1.355572060035703	1.476591209259838	0.9179265333782635	0.7132569456256924	-1.8614731985417914	1.4096820253730642	1.2541274933295783	0.8600847202989691	1.632397305426368	1.5087148658735818	0.9297427668129824	-1.746812808329303	-1.7622705477665868	0.08539944932472394	-1.023754315176627	0.9232382130408974	0.8028329037102323	1.465079412255161	1.0272775952487712	-1.2717116236019865	1.8223651133703416	-1.5781620766362128	1.6665423870161011	1.4003145116973292	1.6708988365650743	-0.9036742678327123	-0.5844067661607949	0.08755220538752576	-0.9864903632860358	1.4991030689661464	0.8812538229939398	0.06435119239877514	1.2875285250612876
220.nii.gz	-0.2218968478217381	2.4893543512955945	0.09392454499930133	1.594700528635073	1.36240224410623	-0.2585533134178668	1.2949458949543993	2.3172132476403897	1.5758865841936696	2.3086564586925453	-0.3544045129508148	1.0353081803920992	1.466645143050696	2.33810332798284	-0.17690588820306727	0.09392454499930133	-1.3353785554501805	1.5420245877939507	0.8097763240077415	0.340663742872559	0.4932834839476325	0.8728632841619924	0.9684795962783868	0.5911834945769062	1.0880056046671271	1.3213810270157542	1.0929108000084502	-1.0626687593866504	-1.093831990458146	0.4707859760188453	-0.19975317267270265	0.47026676534872924	0.7533429344221649	0.6768615487956289	0.9577270757155176	-0.9781163985902233	1.2928936435630116	-0.8994897391537158	1.177730859543202	0.8827535722401825	1.0497331569375528	0.7901663167914894	0.9571043877540341	-0.384985247786363	-0.6778106475026219	1.5728142558433311	0.9133028271158968	-0.6136365199957505	-0.028894345501813454
221.nii.gz	0.5961334930491785	-0.39218374187704663	0.1354266464230892	-0.5581289109680243	-0.601470366456466	-0.1272584679581514	-0.25135384031136415	-0.0842126400956894	-0.6494992298672455	-0.25917254945794427	0.13395804630794794	-0.23347863648739256	-0.6324245365433778	-0.09981155917948804	0.3712944115225747	0.1354266464230892	0.40967080965919966	-0.6247065027600337	-0.3641440572759479	-0.3507473558936707	0.19167867786246784	-0.5733329380960077	-0.669928570283299	0.4293879132981095	-0.7798532774741948	-0.6111569697101774	-0.6082675212481562	0.8128289998597609	0.811658623357347	0.9347558023335	0.9959283116255153	-0.19570020828512347	0.22121350438146192	-0.7300002685265803	-0.2523096091808343	0.16189826078211977	-0.4051018007800349	0.39290650597444643	-0.19772623466656736	-0.5825916829096922	-0.28102971776393687	0.1566416322526307	-0.33892785717604457	-0.12707826207710837	0.3492285699199294	-0.6318806720598512	-0.32555166920340206	-0.09839936959098186	-0.31701862934910674
222.nii.gz	-0.31799262796129957	0.21695562981840574	-0.13411387130419342	0.7013612299930997	0.38117757402964775	0.16953299672292282	0.32109814421837785	0.25387356787032506	0.5167448848248094	0.6161550189478544	-1.8552889072061816	1.1387423194653323	0.40082402768020514	0.26205952076343875	-0.9902192024046793	-0.13411387130419342	-0.6643817975501604	0.3905039776577279	1.4769922204565955	-0.07943950501700102	0.03995482847096879	0.2722630943591502	0.5323385721981011	0.18035707375743903	0.8422091942882973	0.8996988910625673	0.3971693526791384	-0.9786318474513066	-0.9784073865442457	1.0137990687494702	0.10310623535484083	0.24861942481289803	0.5309860568734659	0.9283754178701595	1.56610509671124	-0.8279214628759765	0.8023445809864928	-0.8025051620053595	0.7339538347126257	0.2941710047486571	-0.12699455981482194	0.5399691827312342	1.0069343328984606	-0.7194340189294597	-0.4319651936538679	0.38542522418837116	1.551832800284238	-0.7173204884465552	0.3690928949070793
223.nii.gz	-0.1185376223047984	1.2519775391885366	1.3549001684240156	1.1504804383464664	0.9875519255321431	0.3985248022166034	0.7135529976937621	1.0682416233716914	1.0544989342268338	1.4578847599782336	-2.6438915510248227	1.792459265967881	0.9569431015344387	1.0866116085353728	-1.5323320818886104	1.3549001684240156	-1.0585769342339664	1.040316502889452	2.5930332761281196	0.2631438583161568	-1.2218727528139055	0.7043026018233465	1.237453157516774	0.29219371744061035	1.2966829864188936	1.5517081805276447	1.4471839637411634	-1.2557088666391563	-1.2750473733225813	0.6101994155292112	-0.12118724275586372	1.2348565196555223	0.49574630251955554	0.9193174854620229	2.3771017841015123	-1.1338094669469208	1.422227154391899	-1.2777372530029139	1.2707126726671016	0.7495607209267935	0.674200183458286	2.814642272325222	0.8485127553144866	-0.5788173256307422	0.16297760902071498	1.0511561890897498	2.6503139699911786	-0.6224061913359983	1.1682490805462526
224.nii.gz	-2.1538269722689942	3.370988216561466	-0.2981145058776427	2.7636299976167393	3.5146237688353157	-0.1079370098164701	3.757079860949005	1.9702618619403822	3.656987976674216	2.4581213425083575	-2.1580831555914735	3.5676254858241485	3.5259490624852314	2.083338376692639	0.4932433244503797	-0.2981145058776427	-1.8704055717573682	5.009346934052463	3.355526872941137	8.722378198607009	4.767695773951746	5.9549230532863	5.911886561193196	0.7591315177659405	4.108066713391936	3.412544272043011	5.983974168351422	-2.862170089813589	-3.0659576885796267	-0.04045460804816565	-0.9168617367934777	-1.2897676498913053	1.4376526006999213	0.2692769106900061	2.6946027373515276	-1.383473238908086	2.3196268476266937	-1.6615773066011217	2.060158918394589	5.965552105991036	1.199608396958585	1.1933414345026523	3.0683006432288487	-1.0353558887830072	-1.0812827295599106	4.952789743503222	3.249681663761708	-0.9992977357651733	0.2910687134925098
225.nii.gz	0.31527759122468235	0.5025936032054725	-0.20439093863977043	0.3950491814716832	0.23213837147306543	-0.36247193106066944	1.1936220759635372	0.44441939038612	0.23233951709535383	0.2558677602670845	0.6079528674019302	0.46116038703558193	0.21857523415434138	0.44240717725844225	0.803789625354674	-0.20439093863977043	-0.5151032446586391	0.05407090177413107	-0.4490586942609742	-0.12451108003365977	0.5065768151883504	0.30586267825684815	0.3775862699418154	0.3395705952308115	0.6616844301371029	0.6309124317214945	0.26059239743056234	-0.8239915510795625	-0.8001130831417229	0.024880865702290696	-0.6282728867757545	0.17032229948901606	0.5388070708431789	1.0129384807851338	-0.42066806873610385	-0.7811304480850603	0.6700789570260647	-0.9581846659924665	0.6810170725989834	0.3182966155592722	-0.2701749135556901	0.5241269659646619	1.2760316506783582	-0.8654813007282043	-0.45119138961693817	0.05910738001080912	-0.5114932153244215	-0.8650885718485848	-0.7584596976117957
226.nii.gz	-0.4195596975776216	1.266659494129181	0.5372508461199645	1.4263048826895233	1.1604034141933806	0.047877350405397694	1.708939603708045	0.9632115472147585	1.314580538140857	1.2215847028201734	-2.0656803476683483	2.1637630152752108	1.2122320325406264	0.9892239560201791	-0.25903024438519323	0.5372508461199645	-1.1902253466512063	1.3012226771171513	2.4664954259838514	0.7755919395475737	-0.051304744729992226	1.3110599601982498	1.522782625315056	0.6459834624578458	1.5655622464676315	1.7215147859479372	1.6328717041672565	-1.4821218785468422	-1.5139437918027667	1.335175062499152	0.43453288882540886	0.087320487545921	1.0038606459484016	0.9987750612776701	2.2629768462227116	-1.0972437964574928	1.4719896260314893	-1.210765354995487	1.431355365916938	1.331482941425546	0.8630041521345729	1.3839519189674094	0.6876272620389706	-0.6191138830811398	-0.3591351084312965	1.321998168769272	2.636104585211528	-0.6328218235926201	1.101264185845621
228.nii.gz	0.39594402715379684	1.93361830825982	-1.0319805612273494	1.4432524405433023	1.2129992720132625	-0.029679443423431255	2.083130083306564	1.334775353333789	1.42339204894249	1.0867236606110142	-0.541036931272914	1.7629964114546575	1.249741251223537	1.3496372595220927	0.8827269918804364	-1.0319805612273494	-1.210229825128517	1.5767394495929392	1.1094048694272942	0.5773919683848963	0.39732723776961276	0.8474920920408566	1.2412700873579363	-1.0771075775382124	1.25583829048718	1.025588899649148	1.4285508845561892	-1.2069178260978315	-1.2388949578585555	0.5758187039749454	-0.06329069834003326	-0.28690054019864314	0.5461090660824267	0.7731541574192475	1.201037377215108	-0.5430507370131562	0.612606526111842	-0.5344113655169318	0.33065139207681904	0.9021479879115085	0.3083761965260602	-0.8696410180040528	1.5360794105997935	-0.8434741566301535	-1.3061126687756268	1.571255606043833	0.9633237795338689	-1.0217715818598139	-0.19748297298946987
23.nii.gz	0.5976984650155007	3.1055872240246396	1.6420417104691114	1.7260953292759853	1.7966135120898112	-0.1532272350647759	1.851972152054217	2.7996501520842827	1.819730842162169	2.5493166010009674	-1.8756040673203884	2.163724425723882	1.8378781238576656	2.823582825627328	0.40032959776073507	1.6420417104691114	-1.4252433235779627	1.8189911019914369	2.5858627912053618	0.4635409503301433	0.5830465775966431	1.2878100240340347	1.0902535561008015	0.890481285113635	1.072171660752928	1.4065798705878532	1.342225296491144	-1.0019755592876731	-1.020416807400542	1.4254157463130968	0.7559766805448503	0.5916015253902479	0.8408649256097463	0.6894465320410055	2.3468020469887856	-1.218792908227952	1.7773752075223797	-1.4553857942876731	1.7591330033025763	1.2747193308425293	2.4581329695804137	1.2517688331026624	-0.9402936603641376	0.9009658904227685	-0.0702958076583782	1.8207134298573393	2.5147380992811703	0.35021078374338716	3.830629605409578
230.nii.gz	1.739856185913355	3.8097350219205617	-1.0829344374189134	1.872886845130208	2.2283155744736267	-0.9124945061894117	2.5712717451507974	4.091672831076564	2.2813822660397185	4.282845487070763	0.17891384033822866	1.6696970799108288	2.404555555573645	4.101436367542085	-0.0009826177898937586	-1.0829344374189134	-1.5773361924775877	2.5029222681523895	1.9780904470851357	1.4128967196544813	-0.8808443726481291	1.581316608640054	3.776441020684844	-1.8121775722190232	3.1158550528135187	1.9778569548112819	3.1476598988325257	-2.6239919800434985	-2.7264197848787446	-1.8376394997006096	-2.436806188684557	-1.4263336516279106	1.3236077634647492	1.175238844315891	1.866353158463948	-0.9377350880092793	1.0610177427415026	-1.2516941702354634	0.5327583710305513	1.8345711881622335	0.3551803658674697	-0.862513927999215	2.27249352854418	-1.1474572455396186	-1.4593541246604043	2.4695119874246467	1.5113929736729455	-1.1750184670808264	-0.16675411951980568
232.nii.gz	-0.430545560614751	-1.2473920691491562	-0.7080648398895952	-0.5672188742162185	-0.5892858649050966	-0.19201556339768228	-0.9751524259207129	-1.4984398671162633	-0.6384762195110193	-1.543978523971813	0.46503588881035	-0.8785218622688769	-0.6719640319102371	-1.5023038973101712	-0.2744738086319579	-0.7080648398895952	0.48072151020086434	-0.6084319322525276	-0.6509029521317026	-0.3621962531966961	0.251340923133042	-0.6589046185097966	-0.17429835534488852	-2.486274633536765	-0.02340272120973114	-0.4385541000842932	-0.2730530360559092	-0.07910189249140012	-0.06385793193684947	-2.002180082216514	-1.4341546926211513	0.31273764394326314	-0.9302735620135844	0.2395557586572452	-0.6768908506492838	0.3226563512333999	-0.7327944003240714	0.16803039361481442	-0.9288748314097028	-0.6208535882502711	-0.6703813306880522	-0.7285652442002001	0.06816702772232922	-0.42911383138028997	-0.39612252474135234	-0.6185790271717577	-0.5863325450645154	-0.29791152712941654	-0.6225356078664658
233.nii.gz	-2.4140367029493235	-1.291042411368529	-0.40056964273875284	0.7196807871749067	0.6793988475099143	-0.27727611085716897	-0.5473257655143945	-2.709265350984612	0.6501062615685378	-2.324399344455372	-0.9541431196511587	0.11333237252900898	0.6685111203760523	-2.677063133215784	-0.7171668412028064	-0.40056964273875284	-0.7548837515205455	0.3806067149878342	-0.034304044315004924	-0.09298311935464082	-0.561785132177572	0.25637442738497074	-0.031218504268601968	0.8849488245651427	0.2781826622631731	0.03568916891195449	-0.15954888182268445	-0.5207862288373708	-0.44790976278800976	0.4884520477455808	-0.2530109623475634	-0.9219250183588027	0.9448417932053834	1.1188316370495563	0.09947104847818113	-0.7181922916218435	0.5409005356053473	-0.7680663845170888	0.6473678732416654	0.23347287240194192	0.2819321306577619	-0.03719784404982503	0.5034465412736581	-0.5341210819084801	-0.5986202045784913	0.3934224431134666	0.13590813462590812	-0.5810195379785331	-0.31500451379122524
234.nii.gz	-0.7959254665832641	0.6764297110649087	1.5022885573628706	1.1341741175893643	1.1315274002653102	0.05635595872513592	1.9313699591211058	0.044908073192545535	1.0429672164821957	-0.13136588681006592	-0.20629374941544437	1.3832905380876483	1.0597525549193934	0.06799476279695928	1.2598620395222324	1.5022885573628706	-1.0629760440844198	0.8953511985397024	0.3316363547609222	0.421734250244955	1.5802447275705784	0.800688280254584	0.5964580158745862	0.8272124323799264	0.7661896956370005	1.0500611830924043	0.7207178755612195	-0.8442139473779943	-0.8297627065567863	1.3085325146599598	0.5587336590985783	0.32788420676375973	0.8311560189368736	0.8788060968665001	0.48520251398599823	-1.0154220397150442	1.2704907429636076	-1.069486015549757	1.3392776139831575	0.7858947379856154	1.106028711153062	2.2405317755870535	-0.0029059979524520647	-0.2680399386172268	0.26579837375925514	0.882078794520723	0.2732758352311513	-0.39835982956097354	-0.04867788078435712
236.nii.gz	-0.6746768846606339	-1.247658742631579	-0.4918044041822782	-0.48828948173115555	-0.611750833139526	-0.2793582999986807	-1.1104565633392962	-1.7497420724807884	-0.5601167086834498	-1.7773799842038378	0.24461270336484042	-0.8582153692371381	-0.5158141560229684	-1.750929537862164	-0.3621853238512173	-0.4918044041822782	0.2571214708561667	-0.5832630822413549	-0.6426045232209283	-0.35924711206612403	0.18243984304646246	-0.6143409898352101	-0.5846166267794862	0.004089105659537702	-0.6385072187257086	-0.5162186324603144	-0.5372271868732117	0.6374189591060762	0.643379530225705	-0.23031230871807137	0.11536155121867916	-0.2753240992450401	0.09509970981576082	-0.506838506117319	-0.6559954522772974	0.3504811156133979	-0.5391358162671249	0.5970247160645579	-0.4535785316357965	-0.6133705391674407	-0.5158162309787138	-0.5499737692053994	-0.23648063643893302	-0.2668987563400619	-0.26784488927143096	-0.5912686603623374	-0.6252074727923724	-0.23098806484100787	-0.6006840780389965
237.nii.gz	-1.7933542013958672	-0.9831038253198805	-0.47321399324910335	0.5944680201341297	0.4816630799936411	-0.17054641376861226	0.24223418504550484	-1.5954491963135202	0.49988228417399655	-1.180244247399283	-0.2825579689855138	0.3015917383722138	0.49636236483316	-1.5749755591854537	0.11594529242891856	-0.47321399324910335	-0.5286597183170463	0.2823380015366386	-0.11426953730290469	0.2304853152303711	1.1653926940999304	1.0637668230007917	0.8687956824994905	0.686849460452352	1.0283784253318247	1.1415366504417148	0.8472764681709632	-1.0243298497360598	-1.0637513029741597	-1.395610889188126	-1.5053372406353223	-1.1538917549685923	1.05255375522816	0.5976663352645383	-0.05266017931682936	-0.6647718195375375	0.7436910136162804	-0.4180247761404364	0.7352080270999003	1.050355213993846	0.03884828044413806	-0.19492543329598344	0.4957510499096524	-0.5077606511621112	-0.5706073497262452	0.31489847687537387	-0.12410657221433403	-0.5565746790135312	-0.4649002158770262
24.nii.gz	-0.19444616047471802	-0.336875648023728	-0.6418075549366069	0.04668945007596633	-0.22005322555096865	0.0024786576698111254	-0.8238532799959251	-0.3570096480293699	-0.14278134596512573	-0.1977283978749079	-0.49281108692385217	-0.3002100974956734	-0.19055002746849947	-0.36018232644398573	-1.3359450806505495	-0.6418075549366069	-0.20085013048753986	-0.23378537249561088	-0.03991143774295393	-0.15623025963546186	-0.8138731402855899	0.043221828110098046	-0.18316561258870628	0.4241887683135162	-0.18818897175238836	0.09501653912480797	-0.001568485507715156	0.21716667646823237	0.1904790626957222	-0.6662570035439429	-0.28777005246896276	-1.7287823422295188	0.6572501149155054	-0.3966037548820302	0.09925186535263221	-0.11639955703564907	-0.13122530430477633	0.1738961253866641	-0.06364481285846697	0.024817410127657404	-0.16240931969389868	-0.7480592201029609	-0.14009623523921977	-0.17633518995012684	-0.5909444169647675	-0.19033870473902542	0.13399235655276168	-0.3349589253598104	-0.005424949291002174
25.nii.gz	0.852022399216468	0.44625056043954336	0.09735854423707004	-0.15118560340797196	-0.19282524241504131	-0.3136703722543508	-0.1784424749773847	1.0014697711615692	-0.28334849321628897	0.9593829928490686	0.8022665621187731	-0.5186632705436346	-0.1908189257436442	0.9825672645147342	0.5931975861034282	0.09735854423707004	-0.1596599589481782	-0.41767041144937933	-0.4651753402880113	-0.32333002093529567	0.4998216549491551	-0.35375090737450365	-0.42747343585792597	0.4657356031831692	-0.3215986512432978	-0.2674953200077988	-0.43612521248269714	0.19642467332368285	0.24417532390765231	0.11536285550235441	-0.07626178869462572	0.32019484088283046	0.20680030671293773	0.24859791825183838	-0.41097797516473955	-0.4468526375653278	0.07480566276071042	-0.5983386289049771	0.21909210883262828	-0.3606181162503226	0.04564699935710674	0.12645935495160668	-0.24182624949636033	-0.19159828620096298	-0.023945697241084116	-0.4106552737271394	-0.5206590614874854	0.08123713209117846	-0.31103662620098305
26.nii.gz	-2.700342906912293	1.3498476364925325	0.8876470686352297	2.062733334216664	2.7950982180944934	-0.3968233831190332	1.2397326810353688	-1.0599420653160072	2.48302853281135	-1.223483883081227	-1.6260479010098852	1.6333190722152602	2.6941205161118997	-0.9851952786165598	0.2148316749806979	0.8876470686352297	-1.676415068600049	2.5092084110166053	1.4989904226787136	1.1982045602354312	-1.22660262213238	2.471686954133322	2.948468963974027	0.6626094927551341	2.756509171563945	2.5437242774833626	2.621787190542098	-2.363435418877584	-2.504005338835716	-0.6630807023985452	-1.574487735333293	1.543061929590254	0.7548816656954316	0.7915749766068865	1.4841970615158917	-1.4444783690894158	2.5419225189691486	-1.7971297001637143	2.1778553088467305	2.5165357854978807	1.8039128816697831	1.8582222729799094	0.45365371442404473	-0.18870389702404128	-0.5163290844168864	2.5074517825004965	1.2872968930632247	-0.4658495386537036	0.8924887251659083
27.nii.gz	1.0060325605983513	-0.7944922847772002	1.2640556713233444	-1.2689653351309464	-1.1534264043434435	0.5198244650397051	-0.9898941663858535	-0.25332253125517196	-1.1557594082536309	-0.40460231544433595	0.10585936250915007	-0.7090476383414449	-1.1803143105115632	-0.27375575644417965	-1.1155637166317562	1.2640556713233444	1.418362693545831	-0.8608891698367821	-0.38880830676631045	-0.3515506122890738	-0.016774171718613708	-0.7085574254530368	-0.8593463877077248	0.3800203020445661	-1.2125485626988872	-1.0025617269012836	-0.760542229401106	1.434609461735062	1.3728545135159977	0.9916987953818578	1.6406046149735787	-0.2528001445859173	-0.1412851872306483	-1.8156720609099288	-0.27565873290270665	0.9680894557838782	-0.8704213525878696	1.374310393361156	-0.721557655426598	-0.7225677142410787	1.0243043108945604	-0.4206386857260753	-2.3977502075953567	4.016718851740425	2.291612523570453	-0.8560963725341999	-0.36963557847905515	4.4062624168167375	3.0015320643489223
28.nii.gz	0.6419644951607547	-0.34217923673069	0.7261022780354838	-0.822248602170367	-0.7920743459448744	-0.7052474231512688	-0.6260020336809983	-0.13816097841370098	-0.7927970563904526	-0.37048731238258314	1.003673465911494	-1.0328454652361898	-0.7687968863116903	-0.1491628325183868	1.1487192180062358	0.7261022780354838	0.6866109555481951	-0.791687455713383	-0.6983316910920271	-0.6548992875293183	0.24626177381521247	-0.6967402462592379	-0.917084945272434	1.0566440901131564	-1.1119112450144035	-1.1144020136505635	-0.9222508777706855	1.2182438473679238	1.1963483464787927	0.9060474109091384	1.3211020710628303	-1.1322712953001837	0.39614148968402496	-1.3051020426177804	-0.7239201117757749	0.3873590105964107	-0.670727678612319	0.6507377531213377	-0.39157690783338367	-0.7309645271478502	0.20948106417621423	0.15866576529224485	-1.2733381423603805	0.9019701708662446	1.2352191834401585	-0.7956727627158967	-0.7093924104939552	1.684709480760485	0.02442715566662127
29.nii.gz	0.0101080986892584	-0.052305245098263856	1.7602572354791484	0.22508750592161963	0.09965964568204928	0.0670488786623002	0.1741026088141446	0.12757191415987568	0.04493134603241959	0.3321604337865961	-0.27949176139787896	0.2874636269581482	0.06371714399661689	0.12517560070633982	-0.6064679698943102	1.7602572354791484	-0.302064184249401	-0.10818046036662177	0.3983593018245822	-0.2254685930063349	-0.6159031745306304	-0.13952838135395149	-0.2564881891105238	0.6094796258901234	-0.08920574920513227	0.08606542693458469	-0.2452693407680264	-0.0462512948888053	-0.007550245113534501	1.0788707761159189	0.663483716940507	0.7359195610754476	0.1802933926170017	0.43120104364418044	0.5841292557794696	-0.5038003075060011	0.40984250015063967	-0.47020228406192455	0.5207491489274163	-0.15392656900328527	1.3457344714224373	0.8454496974276315	-1.5997323670026353	1.71361702771563	1.3231887157150084	-0.10787939284992655	0.3997196220753137	1.7447448977937874	2.0337469973448887
3.nii.gz	0.862367241076669	-0.21588970125998658	-0.05731494432059484	-0.617091476482185	-0.4613822917954285	-0.17424355498048058	-0.38948178541857736	0.3153202937744189	-0.6599023197805104	0.1192233600213641	0.5912225323189266	-0.5532436431288409	-0.5434266574273194	0.29546417838925537	0.2136694384335648	-0.05731494432059484	0.3688833801647411	-0.6655097424362488	-0.6994953635799377	-0.32346098131633083	0.3920216137984347	-0.44599306964430335	-0.7528181758766188	0.8302493425721388	-0.9157367464717441	-0.7898406216889311	-0.7022986852500951	0.9804114805969353	0.972872774461601	0.5012813051612544	0.8260203167296725	-0.9120889948600682	0.48755426868803897	-0.9395045461125793	-0.7668356657105481	0.0336317366640527	-0.3480301145411797	0.05495029747313438	-0.05962104418491963	-0.4721354822967654	0.12893810001159914	-0.4674713736013607	-0.9759370715860285	0.4156637627213003	0.1369706531598366	-0.6566035235433536	-0.6560966869903544	0.7037616001045355	-0.2363913012572383
30.nii.gz	0.9250816598287861	0.133125373623326	0.13552927183750332	-0.4334306885029016	-0.5561178815397176	-0.10609417734344732	0.27723484222077577	0.3762733539791702	-0.5209203308329627	0.1420188641352134	1.2040324701476206	-0.5285576097368968	-0.5469733738145801	0.365488555930829	1.2726157117350752	0.13552927183750332	0.3488528774471906	-0.5590734552296291	-0.942154956875522	-0.5635861055543466	0.44913630741924704	-0.5667985104987618	-0.48564966555745365	-0.11451221879627646	-0.431208109813113	-0.29207328066429494	-0.45954354534186775	0.36487624779819294	0.38998682679181385	-0.53275186857051	-0.33593470214111126	0.6412674026198861	-0.32407546500131196	-0.07947209317624203	-1.1448905766704822	0.06378112381589368	-0.2465645214178542	0.5014321461677574	-0.16498865664164755	-0.5676665813265283	0.29242516370027843	-0.4083940663743229	-1.169939865049962	0.6669246596209178	0.34151020575495905	-0.5504001704287752	-0.9407812245790196	1.131273014528606	-0.5262043379977402
31.nii.gz	0.33976862432825805	-0.14406283289811628	1.2138737495038188	-0.1291535047664252	-0.459113684050392	0.28870818858988806	1.4520656641923	0.16512854713340924	-0.32185094973895134	0.24524317660530529	0.09709341270479893	0.9141459774698439	-0.4322571139616343	0.15549601073736918	0.15297575579118403	1.2138737495038188	0.06042763575155538	-0.31986315196389503	-0.28047981075675854	-0.2338813557017115	0.06325959243460172	-0.26134690633095264	-0.14717330610081822	0.2905543468245103	-0.17874861008826873	0.25775728979402607	0.07848227471550559	0.20827187881747597	0.19503738096344125	1.6174065504709108	1.3494785600917345	0.7224896118278308	0.17943469058333006	-0.2930826991010114	-0.16224024505867607	-0.3739900711411381	0.3012743412662296	-0.18903357897241804	0.3446970213896278	-0.2526341397715765	-0.018549184201306128	1.811283408274679	-0.03140244936349325	-0.20207000399542263	1.0574746777556339	-0.3545104225721055	-0.264056808433698	-0.25023328577440873	-0.30943346539713523
32.nii.gz	0.4389814402992565	0.046723209365675554	1.1644348449337687	-0.2627973290871174	-0.07569446996023013	-0.40965900846980685	-0.2259887436931629	0.5252399724000762	-0.2824516514784978	0.6087781770799117	1.09818827031625	-0.6978620614058721	-0.061306960503540696	0.5086185368328645	0.0407023019054851	1.1644348449337687	-0.0946888171324034	-0.47693299438327447	-0.5890948629888587	-0.34153922148950183	0.17347887971420403	-0.43860431514176984	-0.24388705781655917	-0.09530846044846275	-0.0506268486251301	0.09547544945810353	-0.25518685905811006	-0.11282127545535947	-0.06556785783379611	-1.7124798095099254	-1.4042716316172348	1.7081131234792994	-0.5273933439940632	0.5351225613907601	-0.584920461499691	-0.521271604720169	0.24426111296791114	-0.4626243719752369	0.25259065248446966	-0.4237282454745299	0.6856974662349391	0.7310447744117993	-1.0829090098458922	0.8758013237231878	0.873617632400515	-0.48267938326533194	-0.6020726095125454	0.7592858220425733	-0.004101760518542829
33.nii.gz	-1.6232577924522331	-0.07831759767737223	-0.5121484259410992	0.8753460579491182	1.3914845246750676	-0.47736368471598173	-0.38057034007905566	-1.4656185587403667	1.01316719169713	-1.6704184270667737	-0.03337186345490514	-0.2356327004488212	1.4039040315400744	-1.4397270584853126	0.40581389231341236	-0.5121484259410992	-1.0848328380600971	0.527551367548766	-0.37369619408009147	-0.2340268471871388	0.22566186538779145	-0.17751378409480784	-0.17256384421244605	-1.35421488733017	-0.15253345448006575	0.10833724319820154	-0.02400168585361314	0.15796933579244327	0.1403178476374593	-0.7013766067093208	-0.3764023513827067	0.6935509209540346	-0.9644277692622237	-0.2664816534912548	-0.29821688495257725	0.22950541193007187	-0.19178865456265315	0.31363448271369065	-0.16740003547248444	-0.17753085239666927	0.8046586730587125	-0.43417832496131314	0.10501766768369682	0.3715037697660344	-0.8175076610810061	0.5325920066888649	-0.5075288796091976	-0.31267245367635593	-0.5497198403399456
34.nii.gz	0.5108242154908585	-0.3637390931787316	1.5502255960205664	-0.617451326312441	-0.5229600564392867	-0.7725799041920521	-0.5067741600031169	-0.06155234884702654	-0.660414950382399	-0.1823685865138937	0.5970368143540925	-0.7072549967449733	-0.5589335612658952	-0.07204718160359291	0.22481703395478456	1.5502255960205664	0.37108424905627035	-0.725758834383009	-0.687228854386428	-0.6614605113711466	0.1230262680415794	-0.6585503975709732	-0.46958243976805736	-0.4347560866652458	-0.3563363316067638	-0.2997585041840035	-0.496905161913733	0.23972063402891813	0.28205455937966195	-0.5995558893079538	-0.5380093608818766	1.2565567498963832	-0.698503031541032	0.1972131323274295	-0.7056542863993184	-0.18618416701097895	-0.2226743660247381	-0.21891223774732163	-0.20024892408207773	-0.6497512820044812	-0.5406945176564063	2.3686177196987495	0.050353816431781745	-0.35502467724116765	1.8356400400797703	-0.7285628842775291	-0.6856097862626849	-0.3356209306998553	-0.6325342572737088
36.nii.gz	-1.864736975267702	0.07869995728883676	-0.21947271103771318	1.24840401777763	1.4085417266417066	-0.3151229960981497	0.02832478684088764	-1.1169224211470055	1.2408101088017855	-0.8057887270779862	-0.8028490169215723	0.4194382359633875	1.386131478119838	-1.0831228391720107	-0.3007359526282117	-0.21947271103771318	-1.208074958505106	0.9364317117530405	0.5359955888179893	0.2293602544383448	-0.6676165853004121	0.9240003758539297	0.6294280906565276	0.9123545854538759	0.8375327815722223	1.0772181867263813	0.6633802898305615	-0.9004974548998912	-0.9121197960160087	-0.14193049348167355	-0.6779761018576169	-0.2417879842948977	0.9903193591053322	0.7311016545463259	0.6854824127780629	-1.046153662923684	1.2381415597522278	-1.131069041758263	1.2810257920206667	0.9021143580161342	1.2026832856313525	-0.07837669115901032	0.007304715688348147	-0.19134917826251627	-0.7197806151170597	0.9525048624248144	0.5452296241317246	-0.2726343834772914	0.3955927209619461
37.nii.gz	-0.4525530884036789	-0.6066715174626117	-0.242079509859467	-0.13103715134359495	-0.3601952374601359	-0.013331547640681842	-0.44184823239312276	-0.6031143845673806	-0.16611054212721227	-0.25555573291134237	-0.28652321466859315	-0.1499199139982919	-0.28162604302365524	-0.6041602018509016	-1.4486746335609537	-0.242079509859467	0.11279250947616651	-0.22841386470645278	-0.1053672384219336	-0.21596087722898308	-0.43546666376347454	-0.21070020186695468	-0.3073393624967283	0.574253329264727	-0.26950541881893414	-0.09822734857556059	-0.20638641719858877	0.22495054618934135	0.2390874374309077	0.5279977323860561	0.3763121636157128	-0.6526078688792345	0.5364114164728314	-0.06600499126471195	0.04642255016415262	-0.1006409138623564	-0.24704509556689602	0.11687446875736081	-0.22433632013525037	-0.219100988688098	-0.4020209636976993	-0.002841918468085654	0.2447357699461199	-0.5552285474317715	-0.13045747908988137	-0.22149443153967724	0.059170290530202965	-0.49390882377362594	-0.3213154841637078
38.nii.gz	-2.4405139516870706	2.288718343417321	0.7787929654387774	2.257077858199652	2.117266660251239	-0.2142778500398145	1.7069839089848953	0.7486871874731151	2.6260300574963886	1.1485243502759166	-1.8901673158187329	2.0748768973662037	2.2829261291733896	0.8292915750208707	-0.18563057222816268	0.7787929654387774	-1.6146262552919135	3.333288108818378	2.0963600442661194	2.6592994342040353	-2.829896887942605	3.204970586167454	2.7220615746746253	1.0232110653440687	2.381707344987092	2.463705109305327	2.7819347703322084	-1.966039690488645	-2.0820189853029367	-0.4248433352105723	-1.0849308866745826	0.8709719686025525	1.0099385240484502	0.6128696417351149	1.9195912858171646	-1.3822176445267427	2.526641710342429	-1.5427576003151462	2.2994815610939825	3.1731070636805194	2.448727365534334	0.8546190157264923	-0.42944221050006126	0.1764168567942124	-0.5411550851154966	3.336043376674614	1.8847267606992868	-0.17117030712385503	1.761192051248869
39.nii.gz	0.831142341299017	0.37808638413784235	0.6177649619849584	-0.012150241377580594	-0.13695953738461653	-0.028257461843816317	0.18181843990602653	0.9026821378872413	-0.20672144759871197	0.8624205546535154	-0.2914749689070317	0.26599107962167834	-0.17860275059569297	0.8873747437195392	-0.30102068317184	0.6177649619849584	-0.14891869323092782	-0.30976915460545335	0.31939840249522333	-0.3252015661563364	0.2703484364584922	-0.4721276486567044	-0.44818837059895344	0.14620242880825593	-0.3202608392937425	-0.30339806349312237	-0.4607055686016947	0.1719677061003856	0.22876737701756472	1.391769869052199	0.858575826279876	0.8245424402169528	-0.09936110944613388	0.3486253012929129	0.547230497606025	-0.2896442756065703	-0.014582832292623374	-0.27769210669550737	0.11159477569018436	-0.471292266754431	0.4405541318501174	0.5126235871305568	-0.6126881873626479	0.18962990158382176	0.38936951696978633	-0.31879849662530046	0.41679113284587	0.2824345168464758	0.9129694209820887
4.nii.gz	0.4523095162989342	0.004300105521550066	-0.47848440369183465	-0.24082155369474645	-0.4731967409139797	-0.7713145395572015	-0.47799368223407684	0.4077756781856831	-0.41317255325700886	0.583160253203502	0.6611011808051566	-0.7256845659364847	-0.38295861861334124	0.3974199102933956	-0.5389647228855964	-0.47848440369183465	-0.04186283839740312	-0.5170833603353515	-0.5568497516968659	-0.528013758174735	-0.40041338660209996	-0.36430645286583413	-0.4399604612887504	0.5130720231005815	-0.2839415400118984	-0.27394955217378014	-0.4960143457518269	0.1328856892998366	0.18632738066442214	-0.7053474409779416	-0.7244747273145077	0.32986298221922783	0.16943219936418952	0.3998001878650831	-0.5319147425839322	-0.4266305042374263	0.049499459366945595	-0.5439943650615904	0.19944920921293482	-0.37810376752264896	0.09624529048272522	-0.7582634468745059	-0.5175299374696792	0.1596517937043389	-0.4555355192383357	-0.47976650234496426	-0.559246452505751	0.2481139642122832	-0.21044003030734762
40.nii.gz	1.0233763941272382	-1.1823750524385461	-1.2728771651382742	-1.9159156213351705	-1.3050754370300333	-0.22812858915563575	-1.1166274508903553	-0.30128792885079597	-1.427747444690637	-0.34802408226470505	1.6350196662969698	-1.5561877599656038	-1.3538286482824895	-0.32582466137839305	0.5719853834105892	-1.2728771651382742	2.3221145031804618	-1.0320501901191512	-1.0378157353825848	-0.3982745900893167	0.22679429324983777	-0.9568105442916915	-0.9658452596264548	-0.9368841345662804	-1.3643786221042622	-1.8685756266621376	-1.0663661702455616	1.6064096282076172	1.5440772334815442	-0.5399068168676171	0.9686057514956502	0.8489691395294012	-3.3562061358460973	-1.980173018425822	-1.362580620459803	3.3216984979839457	-2.107295884741903	2.7056064440602166	-2.3153071699943384	-0.9598222501620959	-2.1831751160334565	-1.522216769346518	0.21475014637454942	-0.5191346900817745	-0.6325432542069741	-1.0381832176406633	-1.077944614893282	-0.3495968873093163	-1.0766613881153946
41.nii.gz	0.9129694538112403	-1.1171581605228613	-0.7621788558309894	-2.054768309488478	-1.7406526657371093	3.1529728164531177	-1.4643883531273219	-0.48302070690920723	-1.6717930573748505	-0.5094209677536476	0.3586117364247584	-1.2263496214400187	-1.6620427221490213	-0.49842749242543194	-1.4636405334446916	-0.7621788558309894	2.756387008960788	-1.2271641484559552	-0.3145186415156344	-0.773071896147238	-0.06144136310433349	-1.2226891962425617	-1.245658878341521	-0.6180846675016117	-1.8507079894931593	-2.3637217341549475	-1.3797374176047545	2.2965876531681184	2.1571469965925303	1.550276998613733	2.865609858503212	-3.006398923384324	-1.4141659377249096	-3.3868298960588206	-0.1615797984301165	3.2163161677806653	-2.339648434617094	2.843011372234972	-2.500340417502643	-1.2450739183312605	-2.26510127347483	-0.6207761463966273	0.6899554389484102	-0.7631784812984096	0.33868675892364203	-1.1961150661141624	-0.3795884515906979	-0.638965207945948	-0.5873024018234513
42.nii.gz	-0.4199918212969636	-0.6267490661393634	-1.0769826248884165	-0.03719913614178169	0.11729563965516572	0.0753916689520174	0.4731876670455155	-0.6869979892149944	-0.09203488407099719	-0.7038544283429818	0.5104928486332532	0.05892350202223221	0.0855711713518373	-0.6888153651544947	0.8831502474704842	-1.0769826248884165	-0.24857608310561397	-0.2835482217047373	-0.8786343167279583	-0.3511391183477507	0.32316844073216816	-0.6827356279154724	-0.32072852504200056	-2.428097650068446	-0.2276085654940499	-1.0581834480916743	-0.6009743297245005	0.13904869590673258	0.16438067425023106	0.5517449361211443	0.2725195963248379	-2.027973724838133	-0.053678535713266154	0.11514683306749277	-1.0711958822943377	0.9417444202917497	-1.1317437647390314	0.49009484879511866	-1.4729314461669252	-0.6547636559803915	-0.7867803230204118	-1.083760755757212	0.773019790470835	-0.6868289023576387	-0.9379174930335519	-0.2543698541329775	-0.786835527172513	-0.6326383611462737	-0.987689479593948
43.nii.gz	1.1076135057469454	0.33545022161572996	1.3118691888480907	-0.6281292540645043	-0.2617091579491126	-0.37377552039086226	-0.3475205816664699	0.692222248680413	-0.4666207530381735	0.14789278600634834	1.2555870551261148	-0.8569774475897821	-0.3235575582445358	0.6715819024919284	1.07824247523739	1.3118691888480907	0.41305206501740066	-0.5799719970336511	-0.8612350539521263	-0.3498074500795548	0.46745903304902664	-0.4467476021727673	-0.8256853349693185	1.1293535660367902	-1.072906652443715	-0.9432964016765143	-0.7693047176508468	1.2018247426609256	1.1741098353254715	-0.1447658633605584	0.6866205699992995	-1.262172768315502	0.6581258065288302	-1.3142097096682805	-1.0555760016841764	0.264038916508296	-0.4792738725615849	0.634882827232452	-0.18889543151120525	-0.4787869916676295	0.2261480067787204	0.8861925377951099	-1.0722438714626965	0.5150081538755613	1.424475221933844	-0.6079129939294721	-0.9200703486221071	1.0864614912394068	-0.4325994217935628
44.nii.gz	1.4776766068149803	-0.8079599302526269	-0.7327963039169557	-2.19516441809524	-1.5864785434342814	-0.19656020726559034	-0.9826657972038954	0.18729351248798773	-1.5453067190971554	-0.021585286978668284	1.7400792853294773	-1.5198121043794963	-1.5281527996013349	0.15820480725613303	0.6031944127153513	-0.7327963039169557	3.0012774306163834	-1.0583120169466844	-1.0083083064764533	-0.3988659762209516	0.2088448200728325	-0.9473410616985881	-1.017216240300053	-1.220353381739596	-1.4976183718865543	-1.813813405327276	-1.078344587703004	1.8065796521313409	1.7213514531785898	-0.08803574761555785	1.453764038133075	-0.47358303895255055	-2.1320714936541383	-2.3576770264242857	-1.302903614462266	2.8780641766012227	-2.0410247218281476	2.435720451444751	-2.1850000844874486	-0.9553039591779776	-2.546372519713544	-0.683316031497674	0.4025446975593888	-0.5978181878346606	0.3635567310094778	-1.0882890439864281	-1.0151180884572006	-0.41834350750011534	-1.0490155126728962
45.nii.gz	0.6805780137709866	-0.8689212480880741	-0.9737311979159233	-0.7651793177170648	-1.2078557734197581	0.5607837932916592	-0.5488804867770205	-0.4302191601697145	-0.8684338279504583	-0.456202105055525	-0.45846723723151295	-0.13506497407334367	-1.1066959426386564	-0.44294785627437505	-0.7414152291107607	-0.9737311979159233	1.095765803870053	-0.6207122457180199	-0.02187525829014027	-0.358332768651896	0.11691425500321545	-0.7804112543755043	-0.7830894569820447	-1.8854127150732949	-0.9595153318604982	-0.9574939468821625	-0.7742021984151227	1.0301280927535712	1.0225232410411287	1.788890890540041	1.781082117967857	1.2352408976118532	-2.5142200503461103	-0.9864829854628565	0.18975333272810743	1.9448916552254558	-1.421489261754656	1.9864184498840431	-1.5133104537703885	-0.782484240774332	-1.242080883344453	-0.9505755860466605	0.6738095666706544	-0.43440238409183546	-0.5115546853009574	-0.6218218842106857	0.07982346586006972	-0.4037299545076419	-0.1805940366735725
47.nii.gz	0.39483858910724806	0.4877162471285122	-0.9118923533078106	0.27978805975584753	0.23201238342148117	-0.31125752969397313	-0.14831631566470446	0.679557739085762	0.1535296424711151	0.8254038479082659	0.6084914750463927	-0.401988780769908	0.20320742914043485	0.6719555018848732	-0.06718742655827974	-0.9118923533078106	-0.47499827699952774	-0.08258266405189957	-0.5894980656549923	-0.14997953840672837	0.7124894453279164	0.03162367165474803	0.22235648876292738	-0.2849244849850937	0.5276127779764683	0.42828120462822994	0.15101864388068373	-0.7187974258654409	-0.6787349900331892	-2.0264063490885675	-1.9477393312220563	0.15648107670679062	-0.0711063835685527	1.0231678805099695	-0.6302480542535038	-0.5491700088613355	0.26925075245005226	-0.7005765557174056	0.08104733390336039	0.04729114798635027	0.09870162464577056	-1.0018305137832275	0.2765979526984873	-0.222102731973848	-0.8881823516302438	-0.11242969535137598	-0.5571406074144589	-0.2764624129840231	-0.5704025063201945
48.nii.gz	-0.38704879355168187	1.43488919886105	-0.20674520128289128	1.5506039364314284	1.5534445839772615	-0.30694786441445265	1.5454870155368536	0.842900408125604	1.5805325609597807	0.7340942861661275	-0.659986402857402	1.4626371291659956	1.424650296188756	0.863774868600577	0.47074542423112375	-0.20674520128289128	-1.2839957315169288	1.7574768715551252	0.8029837163668382	1.70933216952213	0.22488246959988775	1.9294282904845628	2.0998587447228174	0.47711545991940413	1.824570756539179	2.0332646845918485	2.3975470490285917	-1.5579122360347955	-1.625671303820896	-0.8661363098482748	-1.234060834474769	0.04468554131649999	1.2206295573515002	0.6564314332726239	0.8964030510612396	-1.1293402926254619	1.7361177759710649	-1.1125905106594376	1.7024496250213066	1.9786512308359712	1.5175093274853881	-0.36172914513040255	-0.35716566423678875	0.1763233111692656	-0.8567983412717052	1.7287436816995714	0.7752606362543016	-0.10322978987371872	0.5452246863588888
49.nii.gz	-3.1360076150963647	-0.17064899136152994	-0.06203497593529981	1.571716134863545	2.090328049965782	-1.0434492163126559	0.06138685466676304	-1.7929480596394731	1.7821278256464714	-1.8205738211940656	-1.316401926528842	0.8297465659070706	1.9759000598317995	-1.7547460182549157	-0.05706427859998664	-0.06203497593529981	-1.4439691557288323	1.7235232518392591	0.12028873649987593	1.5934018897373166	1.2057319574204184	1.9291244609613074	1.1795861743246423	1.2323740515152253	1.517303369630929	1.3571380233686572	0.8988433803234879	-1.6576551129547128	-1.6598197145822493	-0.4902898503508158	-1.4575182921730065	0.38165949990168463	1.112088687962708	1.5236052138666922	0.19242796959585404	-1.2223475362946936	1.7375155497124157	-1.5068151846132478	1.6738368355299513	1.8830477160399564	1.1575569449087237	0.49851354261946346	0.5444779559780775	-0.38279181851095057	-0.8050676940980188	1.696559971801237	0.3865915452303583	-0.5981304382734491	-0.06434252250301992
50.nii.gz	-0.6309356864920364	0.5573609077532904	-1.1763773355992595	0.6672614736306851	0.4016995778021492	0.25186052713014356	-0.27896008570779474	0.6692886360228127	0.7732827956511286	1.5106587834385516	-1.263509609064461	0.4456259204295968	0.455637067146369	0.683515751475392	-2.1379284140700667	-1.1763773355992595	-0.5720202266113776	0.7535526616423875	0.9210875881486295	-0.0462574293895275	-1.1935413644242703	-0.1320863010588804	0.12095786647992043	-3.016211555261034	0.6980894675954433	-0.3402949368629663	-0.3129727363535517	-1.169415753086165	-1.0163581900987908	0.15134042243699497	-1.088993546970868	-0.7406283672424958	-0.4529423803066967	2.3920698938936003	1.1123185089447543	0.3183173594899677	-0.41193576589768877	0.1550871350514677	-0.7698760238626287	-0.11171382187718037	0.23130670295786016	-1.429600145152277	0.08014388920147865	-0.12484045464756093	-1.091466677678706	0.737523448946223	1.0107451339289968	-0.3725212277731556	0.7503655726493423
51.nii.gz	0.6139064776431783	-0.1305601957920875	-0.2418872998543074	-0.694924168178194	-0.5687741656248507	0.12653403218297452	-0.5400949138517201	0.0840917748602554	-0.6231350327604604	-0.005071027448954983	-0.6520168039259345	0.016769783935279035	-0.5765019091599285	0.07361227697350337	0.2986858378642232	-0.2418872998543074	0.44529792205217	-0.6630564482713197	0.37433764978352796	-0.6333615456067282	0.14410835887699888	-0.5526093001762372	-0.7543218924019018	0.8103725799872502	-0.7719381918826845	-0.8435385481584005	-0.7889108837445449	0.7334283391552263	0.7613039147489716	1.5583839914025222	1.4896699526515413	-1.1391457101442015	0.5062515024478635	-0.39829431966193446	0.5741970528816959	0.06951336022067507	-0.5419285299726464	0.02764982327354494	-0.3361783565901654	-0.58254533550869	-0.18056510664406936	-0.4723871285056774	-0.5565656031656424	0.1754336699995112	0.0178562013789558	-0.7208026441664347	0.3467650515934556	0.5176428096896898	0.7236221898670234
53.nii.gz	-0.47703288732090876	0.691819196158469	-0.5758235275200877	0.9759007110613431	1.1828036993840823	-0.6668085831259679	0.37948940944175763	0.2876075388766536	0.9533833935723716	0.1931954751124937	-0.38127720533232234	0.4902593780774164	1.020459547561111	0.2979790963142848	-0.48179610340311635	-0.5758235275200877	-0.9795634393857376	0.8095417010949317	0.4403374670156427	0.32172596912362106	-0.7083374594241655	0.8108673828444021	0.7264501880815831	0.6400886439792055	0.8624966743812145	1.0480404081024968	0.8222923914500792	-0.9174396353085987	-0.9081017771827158	-0.515157075337067	-0.9180099004369539	0.31299059028040205	0.8576114192894787	0.9099913440211721	0.5887699372668476	-0.9230511210312626	1.108551765799892	-0.8859715100548236	1.119692078668282	0.8153903121392255	1.1732035168405426	-1.0009524106981615	-0.8157382364781663	0.6380023700982274	-0.9288236334642477	0.8029147534959972	0.5172922969851146	0.31902520454014405	0.773069241806562
56.nii.gz	0.6833746404927429	0.38535406379734055	-0.5862764099921878	-0.19014442818086288	-0.16702005387171237	-0.3406385452028129	-0.44087996645328265	0.8134544040287505	-0.2290384413021625	0.8907640649150765	0.5842222359111865	-0.5838229263952383	-0.07946329619025662	0.7964669994804309	-0.22766896752807728	-0.5862764099921878	-0.18704626582587394	-0.4020702714753636	-0.5423063419012668	-0.3402204378726184	-0.002669258029989486	-0.5009209035011639	-0.4505213879796693	-0.15662134484595075	-0.5027748378094454	-0.30244946263955136	-0.3390189039117834	0.5073089434682287	0.5152726738020115	-0.7615292649965071	-0.20050967209724696	0.6309974938385272	-0.37067852887962904	-0.3837225665781588	-0.5097923631628736	-0.2140433120311456	-0.18583486211550704	-0.2791616815510545	-0.09424601956175464	-0.4979908105211804	0.5178549516094696	-1.1212183245252867	-1.1622534564886124	0.590953441507645	-0.5606115905529125	-0.42505189923553566	-0.556670878154045	0.7479342115563496	0.06816513374210609
57.nii.gz	0.887807626965721	-0.330563967640839	-0.08318975714401414	-0.7917317224436872	-0.6604438843553164	-0.09297556040604882	-0.5953475800768399	0.3878028754330106	-0.7586388497999597	0.4242918021868588	0.6838391878244636	-0.7359360467412508	-0.7257503315664515	0.3667254339454247	-0.6925991543781128	-0.08318975714401414	0.67664441765543	-0.6901636297386293	-0.648772763852917	-0.33156436567089903	-0.1629703151902272	-0.5126753580709739	-0.7094504414191272	0.547087410002924	-0.8920383495616447	-0.808564250546848	-0.652162860736888	0.9858407734286833	0.9633149895812305	0.3226602555068933	0.7865613967870113	-1.1174144410923386	0.37204941716056006	-1.0693209126085532	-0.6781300926643808	0.44465787608066176	-0.6684301477517441	0.5295546932154149	-0.537268830605133	-0.5299796352866111	-0.6470432041023103	-0.18369995851349794	-0.4196800513805935	-0.18599811246556125	0.26376112578007005	-0.7116307253735294	-0.6452594343946182	-0.10361767548118157	-0.592144805642743
58.nii.gz	-1.1696118940883968	-0.5885933372888462	-1.3830768721047606	0.13510624772016605	0.4029169475326891	-1.1223471046524223	-1.0187268753332508	-0.9435075744820781	0.14856245573559967	-0.6726904772739464	0.12950168048374333	-0.7813764347436654	0.28537045122253046	-0.9391960224445461	-0.6840709442469334	-1.3830768721047606	-0.37453993107619715	-0.12359663776285137	-0.3554436645424785	-0.5594365551062891	-0.06671555755824304	-0.5993765228839727	-0.41003495982172505	-0.8299868392285017	-0.549419040493046	-1.2564073517390322	-0.5984975893316701	0.6640537505077851	0.6222934276170706	-0.7225281196241002	0.04706659235021499	0.6949673739675764	-3.291457738393982	-0.9811570677268437	-0.26390393499143805	2.8252644775240223	-1.6246626138762315	1.8800267750013344	-1.932838153704015	-0.5895705155594527	-0.7295117865629474	-1.500713265793774	1.2038655379389185	-0.9648584098270124	-1.3254537274363172	-0.13754439243019703	-0.4655209294765995	-0.9620428659015623	-0.813478463322177
6.nii.gz	0.9066522184891858	-1.0046225181365356	-1.1235164510339497	-1.6836646760292802	-1.3613279660492803	0.028023627688548484	-1.0716362861752937	-0.29000565249188115	-1.4713693965476606	-0.29399784104205884	0.9803197711267778	-1.326803317484318	-1.443347813946293	-0.3055877113808535	0.2658365950904144	-1.1235164510339497	2.0463286426467944	-1.1582920755538844	-0.7086837780990155	-0.7559957130111791	0.028800267218306197	-1.0658817189743663	-1.0027510901259913	-0.6920444909200563	-1.313082153729397	-1.2849334664486898	-0.9900756199344218	1.5162557412848034	1.460300433955707	0.4155772000196243	1.2982210524557385	-0.8239624580194244	-0.7182937975147256	-1.8946581578070216	-0.7153767877252843	1.5296664183256106	-1.4370913168543866	1.8285597773847733	-1.4033788771448896	-1.0767821087121427	-1.3079262638428426	-1.5491519901813182	-0.5688673120336746	0.2058492134461012	-0.4738469402540013	-1.132953700365723	-0.7683406949332866	0.2741846525252157	-0.4929911001179876
60.nii.gz	0.4236736635434825	-0.29179033230506657	-0.04827280170810747	-0.29080065231673713	-0.45562826674758494	-0.10478447453581068	-0.12416498632060448	-0.09075619708176874	-0.4719207901863078	-0.25230494393430225	0.9085135095166249	-0.535704212676686	-0.5076896272734945	-0.10264011125787846	0.957820562257427	-0.04827280170810747	0.1382362308181031	-0.4846878379773134	-0.6576075704782921	-0.2979894265462014	0.4061844454467178	-0.3360684411171216	-0.5190775641591789	0.7168310966275808	-0.6109013568329245	-0.43402529358455555	-0.42581606947241346	0.6476065715142997	0.6418876253110378	0.4482813251863643	0.6346637771906964	-1.0412854220892374	0.6547529511707663	-0.6223674683850332	-0.7059706741641901	-0.08165918443010595	-0.12409922809959822	0.14207640568890198	0.10082620032496223	-0.3518277856138203	-0.0881624253391025	0.007873129344156926	-0.19170811016030279	-0.11995046361373504	0.03840385953677523	-0.48170328594907696	-0.709421212259996	-0.09717404765799553	-0.6818098625802791
61.nii.gz	0.6950631493891364	0.4211065329032998	-0.5380180670727083	-0.16113565941057875	0.17881628328462398	-0.3488298796766029	0.1101257229477868	0.6793263720582411	-0.11689696426564464	0.37767084666278034	1.3827690924910603	-0.6170656077632714	0.09575030823279758	0.6647892930415049	1.0289379850592877	-0.5380180670727083	-0.16638088880157675	-0.3492883825492505	-0.9377207986953358	-0.35227177302135193	0.4708109770000637	-0.5673960923771814	-0.28345602115030855	-2.892546934275522	0.13442584639991134	-1.1680619551908218	-0.8043347988523262	-0.5200006499237738	-0.38297602821454413	-1.5981353782004601	-1.989231046896851	-3.352713947141092	0.6752351412576842	1.6649408993315604	-1.198018878033414	0.8822386975588905	-1.0002586069952506	0.537114558393983	-1.312245309044452	-0.5455320601787148	-0.5657242929387818	-0.3099552632613395	0.6332225034293322	-0.5727327878679954	-0.5136824832544079	-0.36905728066087	-0.9165970482610892	-0.48630826350176465	-1.0229079052389336
62.nii.gz	1.112078781925066	-0.34051805513006733	-0.971671081627841	-0.7567154838574004	-0.7250987972457701	0.19282223824687825	-0.17574340655284906	0.4261860808038499	-0.7615959382830638	0.17868752616448016	0.8118392732404877	-0.5216512642967407	-0.7897295517563576	0.4057010054192316	1.2035585506656705	-0.971671081627841	0.7385564274222328	-0.6556805982709986	-0.6252223910771312	-0.36459030632165695	0.3974719246888912	-0.8475178482819811	-0.6474835569373942	-4.174441513163571	-0.5950330810905701	-1.5322982144382074	-0.9574253237759899	0.4766564736340511	0.5344240841931374	0.8404651259957364	0.5197233728839845	0.5996555519413376	-3.1341158078074245	0.07450989492843045	-0.6120803859379021	2.342681996385942	-1.7738495452817757	1.624036696670899	-2.1257621633280848	-0.8331785797488515	-1.3737588043986395	-0.9058003927425711	0.881260226943161	-0.6516125219891515	-0.6147969815010158	-0.6748315568039462	-0.6428903024180225	-0.5498845024716728	-0.8165541080523893
63.nii.gz	-0.36172746679282414	1.6575668050685193	-0.32727528501137504	1.3576435103905025	1.296615989060906	-0.1975931525884482	1.7731325983895359	1.27463680891429	1.2889943578566827	1.246756978336396	-0.1351181657480195	1.2428720292090971	1.3367663948916828	1.2931408451671476	0.426124791299961	-0.32727528501137504	-1.2570186036942748	1.111712164268542	0.5556966122348156	0.2208259440803515	0.3767437210545013	0.9013325630341168	1.4573109637239896	0.41055460407245176	1.4209072718479698	1.2098380057837397	1.5508578503298442	-1.445683903023005	-1.4333591794208442	0.46135284183582553	-0.28191087741267357	0.06793718671227124	0.8949774417273686	1.3650360839409303	0.7089382162259893	-1.0343895557082305	1.2301337958378498	-1.1290668750780022	1.1759609537072955	0.9489249406271743	0.5845781511831688	0.28332996224128193	1.2313806941576488	-0.7023431077705882	-0.824293370939946	1.1125416010339118	0.6041382940079784	-0.7895970459469366	-0.2637321911682599
64.nii.gz	0.45294302211243764	-1.1068218883701906	0.8898133053621138	-1.4538176070927957	-1.2217694958018233	0.19609094555355067	-0.9913254181832759	-0.6341962645716179	-1.2801586709083272	-0.6832435409634666	0.47397275013519996	-0.9684678587108406	-1.268848592779927	-0.6461306750391895	-0.1595323768405061	0.8898133053621138	1.5441865937171695	-1.0613334603759288	-0.8414489043631167	-0.7511806692103509	0.009648080803712794	-1.0486025163392767	-0.9385786912225322	-0.9058410576682179	-1.1599888394536624	-1.1333698402128736	-0.9327223235944594	1.2882889781472708	1.2588044146498027	0.11246560012522874	0.8476063342537213	0.5208705412421821	-1.1823381805338717	-1.4399050050951703	-0.9298690497315364	1.0702534113966249	-1.2085217801820578	1.1775236272210527	-1.142518641560339	-1.0543627678730403	-1.5272774117931593	1.7819796697355268	0.39095074681227027	-0.5558887633338744	2.166906126230089	-1.075806301780534	-0.8472959815380978	-0.6437621092512897	-0.8650245183283928
65.nii.gz	0.05295419911440599	-0.8328373549579379	-0.24393440802224572	-0.698963299841322	-0.9209419859881323	0.42379431986524313	-0.799310006091271	-0.7939657597975555	-0.8012556543601415	-0.8496399691465302	0.1549048392392766	-0.6449566225229246	-0.9088080871192037	-0.799580447585216	-0.6682996775594718	-0.24393440802224572	0.6298606720998927	-0.7124325035797695	-0.4068449649939262	-0.635192699227557	-0.258597416450159	-0.6850221053906673	-0.5363260979281826	-0.5321415770581079	-0.45486591297834456	-0.47160138009478897	-0.5906978047462063	0.3612918989950235	0.3961402435622725	-0.38142118186121554	-0.3003301103426273	-0.011343773474882548	-0.23389077858120313	0.017497723332521496	-0.30848522471324763	0.1874982795497382	-0.5906432651826503	0.01656136176941213	-0.5254413903593297	-0.6808276741174876	-0.9838587807431056	0.2056253446083327	0.6496930974899537	-0.5232035261969595	0.1458844427680223	-0.7213700778824355	-0.4531380539428512	-0.6767012708954708	-0.6229965434015748
66.nii.gz	-0.08523361168899991	-0.7980763981391239	1.3923861269919153	-0.4731300802297682	-0.5469028114031039	-0.011816150877723508	-0.7274471838789917	-0.6594351606361182	-0.5588754119542647	-0.5134804266318074	-0.19558432012265126	-0.3846315720966201	-0.5529361269387207	-0.6687056578387279	-1.1125090447447499	1.3923861269919153	0.3283431947465223	-0.5588196763163932	0.012657617770026566	-0.3436064646758336	0.08583376270101431	-0.5270644386611983	-0.4068170392035184	-0.1615364183890988	-0.3669547456734354	-0.08606647605143557	-0.32189929248575255	0.31366682375520216	0.3290055248649725	0.05265670469416031	0.05657702420134507	1.241456898935944	-0.4414147042095383	-0.12856915626660947	0.2147857610222203	-0.20332664597769926	-0.07178757297232102	0.04177995820170245	-0.007025979886556456	-0.5184864132972216	-0.5137370865197898	2.1085180293709125	-0.03355928916750586	-0.2746313479004813	1.4852443299990585	-0.5523024051279858	0.025646917969848925	-0.3845327272692474	-0.16078880218643699
67.nii.gz	0.1642776438678674	-0.5802829910103102	0.2210509138164696	-0.484042049267783	-0.5911149537510699	-0.27240965774077797	-0.6256615714118303	-0.552879083136164	-0.5893194421225041	-0.699898948427835	0.6218332347991593	-0.7250877089281585	-0.5356664312954077	-0.5642737535662381	0.16094106608076147	0.2210509138164696	0.25428505984893773	-0.6072444705736606	-0.7656505988991184	-0.32984439800796334	0.14530834418934827	-0.42266181431607425	-0.4530619141377078	0.35266351202277235	-0.2977883734386639	-0.3973600227240585	-0.5238128250476202	0.12577415608590384	0.1901780204965179	-0.8284581202447229	-0.8132518169839964	0.26267237265583365	0.22786023686331364	0.457418862159086	-0.8817359916824817	-0.3417074300722205	-0.05586782990203718	-0.3849724673291783	0.07659261106974262	-0.42615114194283515	-0.7073645674222373	0.8165779353073247	0.4598287747963366	-0.5763214277141013	0.3529816108364815	-0.6034288706897231	-0.790534913913114	-0.5050469204225639	-0.8914317283308365
68.nii.gz	-0.24456195812499282	0.11701950430059566	0.38755614799711613	0.6487064741366058	0.11552852353717223	0.15834643958382227	1.0422129374435045	0.05552609239203321	0.3406151800002036	-0.0735743121260305	-0.8453858345747653	1.1127908461968525	0.1275187580120116	0.06314216997697736	0.18256522396725758	0.38755614799711613	-0.5657648808083567	0.3065322385239484	0.7851089638658174	0.1668697534585709	1.490339935066192	0.3167638123132595	0.6794398244167339	0.21654169304154874	1.1002453524698965	0.9913505094681904	0.40682115436435323	-1.3084653963677597	-1.2889342606988683	0.8194102574704663	-0.2856139905922919	1.2872385342643675	0.25941825264704477	1.3950705487403035	0.9652817780776938	-0.9198038726932604	0.9922563781943377	-1.0247714451471326	0.7887283402828237	0.3471650052993918	0.14113424876833847	1.2557723193998618	0.7660164128150407	-0.5701628666188324	-0.028032377590231344	0.3160335557014739	0.8240727481875175	-0.6116716056416436	0.06150692224402982
69.nii.gz	-1.085988956315848	1.5934471312540572	-0.6690882105251221	1.599928205420576	2.323251850447882	-0.438010276121422	1.2214422892882846	0.8319450385149498	1.9108644372211725	0.9712846629572862	0.15492927783725724	0.7323986583350031	2.2773167287469667	0.8664097654019733	0.363297822552274	-0.6690882105251221	-1.4777206006459853	1.584428577840364	0.0880405274569402	0.39714069214809955	-0.5092095680261579	1.4932604345467693	0.6892326473330174	1.238998846523307	0.9919119662808423	1.0689310360844309	0.6498265388991185	-1.1536772548165257	-1.1170075569715152	-0.24722343971865857	-0.9595785422953893	-0.484441726968132	1.2233587349058992	1.3556925244739648	0.16392143440939436	-1.183259863875179	1.4848503008708103	-1.3353051140498453	1.5719071097997128	1.431078998066514	1.0694587525465817	-0.4822446417591728	0.7309014061664123	-0.32724835113150974	-1.0590946741206544	1.586803605136007	-0.002157740880090378	-0.5440218147977439	-0.294836175853403
71.nii.gz	0.44975927183108216	-0.20800726284328672	-0.2569895784259196	-0.5017965679335747	-0.4630647610519679	-0.3070370654828711	-0.5923250030825985	-0.28968254625336676	-0.4718771681228721	-0.7487612997994041	0.63169579884841	-0.7079102053238682	-0.3888838796731769	-0.3016773542033255	0.9509538906079483	-0.2569895784259196	0.25156025456051984	-0.5498170743058982	-0.7725298753792186	-0.34108075044586517	0.45871743616442545	-0.5037820872051703	-0.5633507411417301	0.17718066207476002	-0.7324727704262334	-0.6458130967491478	-0.42137094172245426	0.825073728678693	0.8053055590534992	-0.26412137769855587	0.40822652022285055	-0.7462818493876658	0.18706191301460867	-0.9101926602880123	-0.8866013452839115	0.3107465592279929	-0.5711435768398738	0.38313056584447147	-0.3962474030867147	-0.5098486544837671	-0.8262186203626569	0.11043784518330069	0.5280788876183048	-0.6042965778046827	-0.08701637780728005	-0.5660537997763264	-0.7449823375980633	-0.5783504550440168	-0.9525184886573108
72.nii.gz	0.28961950104562134	-0.5360728520594775	0.23449842599425064	-0.5552239281035585	-0.4229103758042281	-0.319848578594024	-0.5309939609951346	-0.44472061621647313	-0.5874788853165317	-0.5086482880932658	0.5798687986312867	-0.6413885300596884	-0.48053208881499276	-0.45754752935125137	0.1551257971852344	0.23449842599425064	0.3169600861905524	-0.62887676253438	-0.7753321136608871	-0.35284431860808374	0.11555986883608804	-0.5462715754640145	-0.5920322896020849	0.2534202348407451	-0.5507998665360816	-0.5374137586285669	-0.5924854824766853	0.45622977645139084	0.5002192492260491	-0.2189872929531697	-0.1539977011423799	-0.2517262913128844	0.12169741754208857	-0.021098134038701154	-0.8854557686055845	0.0621886784349234	-0.400271655067368	0.17149643963561934	-0.2708784400586308	-0.5513102914869794	-1.0473443522852184	1.189072978065566	0.9939187399836207	-0.7062481337695046	0.39887640447255507	-0.6373296639394518	-0.7804086372599961	-0.5908488128836997	-0.9436208508019177
73.nii.gz	0.9195348940763598	-0.6952402721604141	0.21284205086410227	-1.0520015011261166	-0.9231109367161369	0.16673053880344588	-0.7150420448463446	-0.17596079955481658	-0.9888165039288759	-0.40557671531172884	-0.018673894581791178	-0.4646950040289683	-0.926802925153388	-0.19587114335056596	-0.18676192960191657	0.21284205086410227	0.9325468734523032	-0.8174286504010962	-0.3563324409152323	-0.3764569776678722	0.18360345196515704	-0.747809805157367	-0.7844101084881345	-0.16189877200112876	-1.0030008412416305	-0.8350786467038283	-0.7136437235910168	1.11397182637596	1.0902946412642098	0.6460617501177531	1.0653979595020013	0.38312110594500837	-0.49898749439174384	-1.1985599158780198	-0.2282896934882694	0.5389712273458472	-0.8367322592340504	0.7383054388112528	-0.7221947608530096	-0.7525784603507774	-0.8382073444097146	0.24735230960146268	-0.35686971136376633	-0.18964120619816974	0.7281290500447043	-0.8059278650506312	-0.360669359152285	-0.08069861811634277	-0.2625353754329899
77.nii.gz	-0.012087975458594837	-0.8608156298497343	-0.46735078280573267	-0.605740081200305	-0.7429592947231275	9.833837684898812	4.50334172825248	-0.6251999586677078	-0.6483858772305081	-0.6490345891528365	0.6651733316922932	2.6533917366571904	-0.7353352858845233	-0.6310469776369241	5.371176908999811	-0.46735078280573267	0.5979109832488658	-0.418025172661828	-0.8136620591870242	-0.33756682010601324	-0.04889202391416625	-0.515727653808385	-0.27772570961272003	-0.44203137533395215	-0.18799862158264188	0.06437432928944238	-0.20669730719401136	0.10577800659867484	0.12948059552659077	2.6990824698218203	2.386699228248576	0.998796511244957	-0.45544466324928456	0.12829581689661013	-0.954077183759631	-0.026224428051595586	-0.19126656342897805	0.33995767303554014	-0.22680103756602418	-0.4974962987683548	-0.882773474765253	-0.30444155890080116	0.30512069433527206	-0.46736300482880067	-0.13203619377296766	-0.4282472291705089	-0.7885559687329617	-0.4297641048202533	-0.8740581885729041
8.nii.gz	1.0150043471667813	-0.9601617238557382	0.6543500199212586	-1.7614425314219302	-1.3209586238312883	-0.17431074384881556	-0.9430478838013413	-0.12027754115566892	-1.3655320334322782	-0.29015295334896785	1.2585192044593512	-1.2532264655911973	-1.3377273755717232	-0.14523035066103807	0.8458317860645383	0.6543500199212586	2.126447413399205	-0.9932089352622809	-1.009112245489559	-0.3878738717483239	0.31100042183824683	-0.8450676559752072	-1.0006187561990403	0.16546744913573092	-1.450934735630996	-1.433470618753692	-0.9688212241088251	1.734765440079927	1.6583396773004642	-0.23670688251154828	1.2820130538996009	-0.2701195480955989	-0.5659834420046539	-2.2173454776182626	-1.312067080765043	1.764399678357131	-1.328007267849932	2.121003656695555	-1.2015662549735593	-0.8597915590850187	0.1836264848706316	-0.5757278765012436	-2.095180008980486	2.9396901264499937	2.038541691571224	-1.003174201168236	-1.0461299185425421	3.3100363244538094	-0.032089999417156345
80.nii.gz	-0.8162451992520878	-0.47580319448776404	-0.3485092226040246	0.3763558218633655	0.5772508566005972	-0.2522017029717226	-0.0035822514436680184	-0.78125799060826	0.2337934769873872	-0.5588663947595455	-0.2862556950652168	0.14048096079196531	0.3786088718229255	-0.7757446032204219	-0.08488499976377416	-0.3485092226040246	-0.5658482070335263	-0.03361324377502674	0.07656531291207434	-0.2652020829061456	-0.029100958745782137	-0.11765327637254094	-0.13614058845169977	0.5602051386382437	0.018879019507025023	0.16899684807826773	-0.10426820841171897	-0.1338370975951569	-0.10608407935970714	0.7218667184816081	0.25856733691346073	0.040857777777854695	0.503465251036142	0.3839556106344249	0.26192812402585103	-0.5629025576198827	0.32188988899460946	-0.5817138687679769	0.38258448359052893	-0.11944412033362173	0.22492973941177985	-0.23845752407447693	0.0701604815453574	-0.2799450442181417	-0.5122692197372409	-0.009992730667553337	0.04520988742960643	-0.40531866629879315	-0.16501035261763713
82.nii.gz	0.6365776523209198	-0.7427372309096022	-0.20345159561722528	-1.07251556069451	-1.0227284651980761	-0.144864778360521	-0.6524764456074306	-0.2487411264820462	-0.9734664470086123	-0.31212202737738	0.9232213242638316	-0.8932712801443066	-0.9683202239119286	-0.26778205538682226	-0.3680026838096419	-0.20345159561722528	1.1218740743266582	-0.806339212142899	-0.7014403000160139	-0.3790648550947518	0.09549966021910608	-0.7664000879069361	-0.6320048512526003	-0.7832460710580058	-0.7234215597524637	-0.61119350881872	-0.6005423531036137	0.742787526224303	0.746953904885288	-0.01621930329926287	0.334930332613374	1.497057323306509	-1.3737181143155435	-0.6230588071361051	-0.7371454120313202	0.6340389406207295	-0.7933107506050571	0.9157486385137751	-0.7676661133473183	-0.7572340775478135	-0.7617573163024463	-0.3755405391159425	-0.538098281467412	0.1220850679318416	0.36753708788412875	-0.8208876396165016	-0.7521235746645509	0.04492309297342274	-0.5792083416578866
83.nii.gz	0.3294756990134779	-0.15627831877100987	3.9985136417008826	-0.04568953092265981	-0.39954265660938354	0.19755502663004096	0.8834160578389317	0.04577629999296061	-0.28877902884025847	0.1033098358387184	-1.0139289481403635	1.0916328663260153	-0.3673521664787918	0.03720834179527216	-0.7391109490452528	3.9985136417008826	-0.030758776485023273	-0.3158942904763765	0.7065616879048182	-0.25309570557203326	-0.059301039180574354	-0.3030502529631165	-0.19408925639374397	0.20561365824828898	-0.13293051687673996	0.21436080398090634	-0.0570081906992614	0.07036774933567896	0.09014669538295017	1.9656368490105152	1.5296821409410777	1.3073576896649475	-0.16007207793233666	0.11912631356250639	0.9230310110768021	-0.45505916461045737	0.3862220142531948	-0.20243210647551585	0.45320447348437864	-0.29486269086652983	1.6633953996916975	2.158262091141163	-1.9372192330898683	2.464972098207475	3.2697774511349698	-0.30855673305786113	0.7838303960792555	2.09099871548203	4.163572071707498
84.nii.gz	0.295740592996673	-0.20126234570903703	1.4710368980095785	-0.21369340530607642	-0.47890798894134	-0.10794851290834186	-0.3826048555545898	-0.13967447250373835	-0.3880485147767345	-0.2755491729935743	0.06342364517285194	-0.28528714648259124	-0.38205013826729733	-0.15007412971472509	-0.2891345842248677	1.4710368980095785	0.05760823093078839	-0.4429584533039985	-0.30048604388556077	-0.30489940635271195	0.09217148727788521	-0.38391405809446216	-0.34598032357391617	0.15778093096517745	-0.19142984971063226	-0.04155445800295447	-0.33161940559702974	0.04296728003349686	0.09108237697527914	-0.16310497714940886	-0.37224555965725076	0.8500550655132394	-0.05248127933057363	0.3977829407274009	-0.18000256987049226	-0.38676858342167925	0.11615749186290347	-0.283411244954544	0.18243532862550965	-0.3817250624085557	-0.2107875144165427	2.167799173239991	-0.04595870135263108	-0.36618012668236494	1.2849286494368255	-0.4390579210573175	-0.3271963073546447	-0.18862156799588234	-0.290488753560517
85.nii.gz	0.49592747716721586	-0.49466113014712243	2.237456340069436	-0.47705081175666	-0.6352622393378048	0.025532205196305627	-0.14242446442397802	-0.13957154719875628	-0.6041166192871484	-0.18215707962301883	0.24543783564239982	-0.21690130826525578	-0.6455466950129094	-0.15305097517247623	-0.4515391368248918	2.237456340069436	0.4110600179329053	-0.5606196481983738	-0.3374165067574883	-0.323544480578881	0.0437349458859161	-0.493758687379537	-0.6029046805616997	0.490783473121997	-0.6292770085738157	-0.45930443716398545	-0.5489527631087697	0.5952860649309625	0.6170753760631723	1.3027003715080323	1.0869198496581154	0.5084764871991747	0.06526806924119768	-0.337034167538917	-0.22192371382758383	-0.10105138579471748	-0.10458888092181992	0.2001317939734617	0.09684854996614697	-0.50385437350556	1.1355107026646476	0.9169207886895101	-1.838931669480377	2.030293854220612	2.3320994561941553	-0.5727245624081463	-0.32351304735635167	2.1614561885957375	1.470383760098832
86.nii.gz	1.5178927466437782	0.2725883055977629	0.8405437569176429	-0.7329511101605688	-0.8221744436939221	-0.12959281139594075	-0.29111457113222905	1.2441606817019013	-0.7457466563402285	1.0638478525588206	0.8078975615979208	-0.596165770419024	-0.7958996867737796	1.2168817300817512	0.8041859905278591	0.8405437569176429	0.6577246526940632	-0.6658195207718409	-0.5064280695019974	-0.3434158784065859	0.4636434013763795	-0.574157980789238	-0.7122882365616674	0.42971197283679674	-0.9396076440654375	-0.6561592773523465	-0.5864325105670857	1.0672233912615052	1.0365566540250193	0.3562192389777086	0.9254905929076285	0.07368090935923272	-0.04168208670318734	-1.2184737859673127	-0.45205770639803283	0.34630673505410203	-0.4754683544230313	0.35567139920203106	-0.30479799503720956	-0.5868141279430801	0.7844774725100798	-0.16902849163880454	-1.7231485426398425	2.403281878817363	1.1443643297420603	-0.6679349335120078	-0.5011359869250939	1.7694900262829298	0.7392401970911586
87.nii.gz	0.5266202966241967	-0.2383102187660297	1.3574992102730092	-0.29792483839190836	-0.2995356768224683	-0.21677617103679495	-0.16349907270195835	0.11213009978710052	-0.4228393727178422	-0.06321156451535284	0.7945060921881534	-0.5048841641661298	-0.33453269947515796	0.09792523011386792	0.3591872922362148	1.3574992102730092	0.07087168302596436	-0.511257882778617	-0.6770310932703136	-0.32714163087710163	0.19214197974761976	-0.44178499509030716	-0.521683202649094	0.4685368508305057	-0.5452096540942256	-0.28069012975142044	-0.43785574390625254	0.5241946441895008	0.5365550821731592	0.4405508460493097	0.4607471210422604	0.47067306343954896	0.14616447120868767	-0.35118181002060295	-0.7261992938002534	-0.2749089238508886	0.01859978613398899	-0.3087169113833938	0.19444416797103622	-0.44936620873609756	0.8746974075725253	0.6349510258442955	-1.3976847323750503	1.1876565296894195	1.1902636167420073	-0.502959810079689	-0.6839871732523973	1.0086717686468216	-0.06323963787351845
88.nii.gz	-0.2982366031672054	-0.5630711056938403	-0.3584458990563783	0.0182138689445834	-0.4360025467094193	0.27604945352421906	0.3760618796092201	-0.6727011601304375	-0.14641281217163452	-0.9625057657295863	0.3361452320755457	0.08154512844703217	-0.4380231792568816	-0.6690339437036315	1.9991736420318145	-0.3584458990563783	0.07014769482338201	-0.07038260844951752	-0.3869795326660692	0.019153238290005193	2.092995450347961	0.2317515350466995	-0.36858007112896973	1.138793274165835	-0.3395109921287056	-0.10511389849103456	-0.2751749410725186	0.29622277044142903	0.3102442165505893	1.2286108387102135	0.9306154757741197	-0.8147818131723403	0.808124551373597	-0.12907087059862524	-0.3529417014828611	-0.3139455204158963	0.22613655459890744	-0.1235140956301804	0.4062628494957387	0.18322519564596637	0.6089199651396721	-0.8296729049651155	-1.1069008038541197	0.6758368257009136	-0.24834352502437684	-0.056687897298276564	-0.4087915587077114	0.6830703675356689	0.15619666223570686
89.nii.gz	-0.4602762191378838	-0.48000279187898187	-0.6846515003236644	0.05697071380022183	-0.05937417793841368	-0.273688726388696	-0.6697855551436386	-0.504873838214867	-0.07678769268479713	-0.30674246534755284	0.09210875883829708	-0.4899796690254226	-0.017749361184788266	-0.5077374496586863	-0.6184400140917456	-0.6846515003236644	-0.3444089158081369	-0.26747876296558454	-0.4150545807914011	-0.30305414942874503	-0.15388786127387882	-0.30271536846936126	-0.41930707216778645	0.5417122107912492	-0.3829202025277533	-0.25359995433841126	-0.38236011913146983	0.3334762961685969	0.3461812972298026	-0.9457926558811753	-0.5322984219011307	-0.7427892718493849	0.5163022836023965	-0.16686373445210262	-0.3445826000277992	-0.3611831708739482	-0.07114624914092299	-0.42413004816443484	0.02479067863737751	-0.3129658722659285	-0.0924434576431018	-0.6976432579243658	0.13014236127105705	-0.3735221288685223	-0.670820447224606	-0.22804736470728237	-0.3836035683239266	-0.4394840306066182	-0.5280740517844699
9.nii.gz	0.6747048249222659	0.25230967665966403	1.1158782419435849	0.0353697946438761	-0.2361542122370811	-0.0566097897331434	0.5233963179019405	0.5569808384470011	-0.1735528966231534	0.4286780337363958	0.7172921742946289	-0.06734889267081388	-0.24363179949916722	0.5493208607181713	0.8809720993815189	1.1158782419435849	-0.0556091354950373	-0.2735967028006718	-0.5323093917231302	-0.31413263603577907	0.3733658644902407	-0.23031068372814748	-0.31020511909620213	0.603237342176746	-0.18551092743699002	-0.0008702961295249939	-0.28597567979084687	0.0798884721901506	0.11053388001715676	0.6483467777788114	0.36766641639206377	0.6675701471541591	0.1519708351537093	0.23853572726933503	-0.5039290409693464	-0.35860135393305204	0.29974822313934496	-0.3108428614277693	0.4178111114676949	-0.24235482795542032	1.429935411613079	0.02076301051315267	-1.821581498059052	2.7589916494960716	0.9726916736538341	-0.2618904468549656	-0.5051863369300934	2.436022085078737	0.6752152014950229
91.nii.gz	0.9718326279786765	0.06447153899967838	0.3242439503214788	-0.4327638925370002	-0.591699895955683	-0.1165464207331044	0.23332807398435132	0.32796835193492124	-0.49150954198081725	0.006337699759178002	1.1880471484670825	-0.5493357306681981	-0.5419726277868221	0.31773498472865025	1.4727045694788095	0.3242439503214788	0.4370238967945542	-0.5429941736092465	-0.9274610963483069	-0.5783846447241968	0.5261643520370899	-0.5269392076392945	-0.4056671801420897	-0.14269233331499218	-0.42866521541472585	-0.08589669453473689	-0.2631527249158616	0.4479523554944656	0.43501276702660907	-0.7756848582781201	-0.2907679664423618	0.5320120724712006	-0.18990218825883107	-0.504916868428705	-1.120626056372756	0.2597551682959439	-0.2949631598722177	0.8220907522527027	-0.3213332034155234	-0.5229989588986368	0.1715141765073572	-0.07844863270634074	-0.9786968532874398	0.6961402535205413	0.5940425805024402	-0.5316463704608425	-0.9496174765421069	0.6803308972735872	-0.6472196694051587
93.nii.gz	-0.5919806065873816	-0.41885505645107063	-1.5052865679287861	0.14874587721575908	0.5819351480759378	-0.27489038988289216	-0.8640116398187838	-0.6071449450936839	0.30859665747056764	0.2637839988158333	0.026080886318067528	-0.5857844620516692	0.5423412798600366	-0.6036770618975066	-1.1062317534396677	-1.5052865679287861	-0.4207809149615424	-0.057747195586511056	-0.3601747221103679	-0.21802081185548425	-0.7607123894475147	0.040368466667694815	-0.13636994645056968	0.9296081301009766	0.19394111907044279	-0.7057207136024011	-0.596774007289127	-0.4606069355283117	-0.38247524030952246	-2.199577803237949	-2.0602911078549067	-2.325725521486192	-0.27348617197274205	1.1192757657002488	-0.3053656757224906	0.9002200372628848	-0.8317906798412669	0.37443235049684814	-1.0241681588766895	0.026016062085947415	-1.5978557067548336	-1.4993923590332365	2.9178134431075855	-1.1245674959932745	-1.288195543935555	-0.07607145100650167	-0.3990009570403657	-0.9132906090216009	-0.924009563732725
94.nii.gz	1.2544918735593582	-1.3942265092982535	-0.9338724274745885	-2.4304974761050078	-1.6448639613136018	-0.17718725909996733	-1.3499216922983286	-0.42887834812256104	-1.7470717416335524	-0.5689720695092964	1.4842917013276704	-1.6356220144306381	-1.6733556378823542	-0.4550794022518649	0.2290657488510697	-0.9338724274745885	3.3980630250017043	-1.1340070365847021	-1.0593624820473841	-0.40017032459404794	0.23721884324982997	-0.9949516088675018	-1.0853067057823618	-0.8944741911455644	-1.655950462472114	-1.9829560575413834	-1.1301758914112254	2.0360017933695747	1.927488572680649	-1.14619907392329	1.3912342010142418	0.48863576726129154	-3.441351312466399	-2.7657378168162428	-1.4131301469564506	3.496452006413373	-2.2489209841179494	2.951621516852877	-2.409534631006924	-1.0047018428218037	-2.7590115479421016	-0.9184513653794703	0.5710604818807677	-0.56763222936986	0.15741747849399837	-1.1223973391302726	-1.0808865686300486	-0.36363957763800736	-1.0700135260527206
95.nii.gz	0.14128146388217325	-0.2210261264911118	-0.8481816223704448	-0.5277983236736931	-0.9200240145755019	-0.2841506584520193	-0.4659400842955095	-0.33453053920004827	-0.5941372188204419	-0.5437198712005924	1.0756406698653134	-0.9652884468431291	-0.7668911290600252	-0.3406103774382696	1.343974519128815	-0.8481816223704448	0.5804995590490967	-0.5492886020814107	-0.7763979604689815	-0.5894172153270076	0.3122125537642536	-0.603012482615275	-0.7030170180421034	0.2709334827451318	-0.8035877848440541	-0.6916946439790053	-0.6699381790012153	0.8569130139264461	0.8425398184943766	0.19252039337703183	0.5838532020628816	-0.7739429870786437	0.20044438783471305	-0.8958329509805935	-0.8566122850436987	0.5313901953479557	-0.5829613301701628	0.9483063020974122	-0.4745522073831272	-0.6232378038156896	-0.004043974060398252	-1.3689997716171174	-1.0250208661844287	0.4680514689294981	-0.5611289344892971	-0.5815317847620627	-0.7317580570417255	0.6056771766542868	-0.38687439163471266
97.nii.gz	-1.495146577642166	-1.0993270398975536	-0.985618844646552	0.050413600771477406	0.4621146177880343	-0.04987196035503194	-1.0914868656179575	-1.5054819586661798	0.10924108165848716	-1.3365618902524978	-0.9091206604316354	-0.21046072034285573	0.38767302798616626	-1.4985007021106989	-0.9728875812311931	-0.985618844646552	-0.27222973136244727	-0.1871449982609197	0.38828056804188477	-0.4349192410794482	-0.6550508618104309	-0.18697678521409827	-0.3695811565532541	0.8222174631277883	-0.22799250544971467	-0.18036342226315524	-0.37221602790294045	0.10605110240391781	0.1414537000518512	0.762815270396628	0.43840469757835615	-0.5997414870254731	0.5457489088809249	0.2635437286315543	0.5769687831008826	-0.2800330713921095	-0.11758687839731878	-0.2170227489484314	-0.0653723266110894	-0.20895108926931547	-0.432756313490163	-0.9159957646935097	0.7703631125437906	-0.27505586902920787	-0.9487659182983103	-0.17118366461387888	0.390449108156276	-0.6822502199989252	-0.12742676490733557
98.nii.gz	0.4993785946830408	-0.04126172396261125	-1.0498535930016355	-0.047164142066809925	-0.42726809178369207	0.5362700839537833	-0.5624861056404198	0.4399919705953002	-0.12423198023562926	0.7863992895613364	-0.679460522801273	-0.033797842040867145	-0.35592503780889617	0.43485165951773824	-2.2750232792980847	-1.0498535930016355	0.11544900837024875	-0.06252204823440911	0.3002133831342936	-0.2083767267136856	-0.7180332080274243	-0.45781344945962316	-0.28422959682006504	-1.0825973592426636	-0.20851806971396225	-0.027515493691187214	-0.20581739089497098	0.1345275204774832	0.15768496582480876	0.46303247004469494	0.24350602048995168	1.703144748053317	-1.2910750933797133	0.09456806288690255	0.5264472021564321	0.07866401846544813	-0.36227735685987744	0.08400922431787396	-0.4181631074929891	-0.4447106645633443	0.004364343607779901	-1.434961189655206	-0.6093001375648183	0.26418024319748207	-0.8423130957048203	-0.02605596736457034	0.3072684499828109	0.26504229610342056	0.8622013933740299
99.nii.gz	-0.7405250598255729	-0.8964915374204538	-1.4174975269710244	-0.35530245113672965	-0.18951315842380417	-0.4072833131624955	-1.1089076270860196	-1.19139898441783	-0.30660428698566056	-1.027653359268253	0.5204457065522252	-0.9948428142276362	-0.11152626505082118	-1.194406401113359	-0.4047490729595496	-1.4174975269710244	-0.06366624266823188	-0.4828407108473748	-0.9257281730218925	-0.36359779149256877	0.13754451980376617	-0.5876579834203677	-0.4501861277090856	-0.5492617914685526	-0.42751339313381154	-1.22103311022493	-0.6635122613288235	0.37817376216334303	0.3967270617289491	-2.320409765567039	-1.2080484715340107	0.28323098815631353	-2.315907475508437	-0.16359122459280406	-1.184699082262561	1.8907827378887894	-1.281278123076133	1.0776152150192817	-1.6028935818942016	-0.5778158179656677	-0.6838724524551154	-1.7099123626239567	0.2898925778183225	-0.4734661500983	-1.1710428677987161	-0.5005677647138818	-0.8658517170904539	-0.5995459375002984	-0.9894805624246366
[truncated: 1,150 more columns]
