# Supplementary material for: Radiomics machine learning based on asymmetrically prominent cortical and deep medullary veins combined with clinical features to predict prognosis in acute ischemic stroke: a retrospective study
Source: PeerJ. 2025 Jun 6;13:e19469. doi: 10.7717/peerj.19469 (PMC12147764; doi:10.7717/peerj.19469)
Supplement: Supplemental Information 2 [file peerj-13-19469-s002.zip › features/rad_features_APCV.csv]

ID	log_sigma_2_0_mm_3D_firstorder_10Percentile_APCV	log_sigma_2_0_mm_3D_firstorder_90Percentile_APCV	log_sigma_2_0_mm_3D_firstorder_Energy_APCV	log_sigma_2_0_mm_3D_firstorder_Entropy_APCV	log_sigma_2_0_mm_3D_firstorder_InterquartileRange_APCV	log_sigma_2_0_mm_3D_firstorder_Kurtosis_APCV	log_sigma_2_0_mm_3D_firstorder_Maximum_APCV	log_sigma_2_0_mm_3D_firstorder_Mean_APCV	log_sigma_2_0_mm_3D_firstorder_MeanAbsoluteDeviation_APCV	log_sigma_2_0_mm_3D_firstorder_Median_APCV	log_sigma_2_0_mm_3D_firstorder_Minimum_APCV	log_sigma_2_0_mm_3D_firstorder_Range_APCV	log_sigma_2_0_mm_3D_firstorder_RobustMeanAbsoluteDeviation_APCV	log_sigma_2_0_mm_3D_firstorder_RootMeanSquared_APCV	log_sigma_2_0_mm_3D_firstorder_Skewness_APCV	log_sigma_2_0_mm_3D_firstorder_TotalEnergy_APCV	log_sigma_2_0_mm_3D_firstorder_Uniformity_APCV	log_sigma_2_0_mm_3D_firstorder_Variance_APCV	log_sigma_2_0_mm_3D_glcm_Autocorrelation_APCV	log_sigma_2_0_mm_3D_glcm_ClusterProminence_APCV	log_sigma_2_0_mm_3D_glcm_ClusterShade_APCV	log_sigma_2_0_mm_3D_glcm_ClusterTendency_APCV	log_sigma_2_0_mm_3D_glcm_Contrast_APCV	log_sigma_2_0_mm_3D_glcm_Correlation_APCV	log_sigma_2_0_mm_3D_glcm_DifferenceAverage_APCV	log_sigma_2_0_mm_3D_glcm_DifferenceEntropy_APCV	log_sigma_2_0_mm_3D_glcm_DifferenceVariance_APCV	log_sigma_2_0_mm_3D_glcm_Id_APCV	log_sigma_2_0_mm_3D_glcm_Idm_APCV	log_sigma_2_0_mm_3D_glcm_Idmn_APCV	log_sigma_2_0_mm_3D_glcm_Idn_APCV	log_sigma_2_0_mm_3D_glcm_Imc1_APCV	log_sigma_2_0_mm_3D_glcm_Imc2_APCV	log_sigma_2_0_mm_3D_glcm_InverseVariance_APCV	log_sigma_2_0_mm_3D_glcm_JointAverage_APCV	log_sigma_2_0_mm_3D_glcm_JointEnergy_APCV	log_sigma_2_0_mm_3D_glcm_JointEntropy_APCV	log_sigma_2_0_mm_3D_glcm_MaximumProbability_APCV	log_sigma_2_0_mm_3D_glcm_SumEntropy_APCV	log_sigma_2_0_mm_3D_glcm_SumSquares_APCV	log_sigma_2_0_mm_3D_gldm_DependenceEntropy_APCV	log_sigma_2_0_mm_3D_gldm_DependenceNonUniformity_APCV	log_sigma_2_0_mm_3D_gldm_DependenceNonUniformityNormalized_APCV	log_sigma_2_0_mm_3D_gldm_DependenceVariance_APCV	log_sigma_2_0_mm_3D_gldm_GrayLevelNonUniformity_APCV	log_sigma_2_0_mm_3D_gldm_GrayLevelVariance_APCV	log_sigma_2_0_mm_3D_gldm_HighGrayLevelEmphasis_APCV	log_sigma_2_0_mm_3D_gldm_LargeDependenceEmphasis_APCV	log_sigma_2_0_mm_3D_gldm_LargeDependenceHighGrayLevelEmphasis_APCV
1.nii.gz	-1.96354660987854	61.191807174682616	503285956.1075746	4.377535414988988	30.94325017929077	3.965131195392717	95.29898071289062	29.947715405723454	19.899559391481166	31.061589241027832	-86.21662902832031	181.51560974121094	12.900443195958148	330.9877422598095	-0.5424585593019867	503285956.1075746	0.05926717459448631	687.3906247898216	662.9867910553171	37504.68204767141	-531.6587028219409	97.3296596399207	8.29006359682921	0.8398248737727615	2.0285600285823318	2.6303756493642583	3.9372238449297607	0.486354324783674	0.4218739194053364	0.9944221205822886	0.9516186597539158	-0.27438299642616887	0.9429640182955664	0.36832657444079986	25.30060817428928	0.009619933315839605	7.465166737421234	0.029033034591901177	5.246834697663444	26.40493080918748	7.180718588752736	658.1310404875925	0.14325882465990258	4.8717302517773655	272.2734000870701	27.560404449482572	627.7784066173269	19.67261645624728	13699.912059207662
10.nii.gz	-14.293318462371825	34.703735733032225	73106740.06898677	3.6509547112075404	16.60634195804596	4.377617367917744	46.10186004638672	13.758278938725187	13.590070363840017	16.735724449157715	-53.38817596435547	99.49003601074219	8.098856886219535	314.313365902752	-1.0881338194888557	73106740.06898677	0.10092037983929877	348.6343825263981	251.8070277281228	7793.735865530676	-281.31005642346224	37.106424924358855	2.71996686819966	0.8160578428476278	1.2379131968166222	1.8644744784480938	1.077913204508972	0.5678497717037185	0.5187733836352826	0.9939623695103463	0.9465109718933328	-0.4193200257702641	0.9601069735276777	0.43695268189947484	15.559688477683768	0.03559831533688858	5.300966423736377	0.08422884652861268	4.089522166879513	9.956597948139631	6.011107454888417	138.42702702702704	0.187063550036523	3.8369539810080346	74.68108108108108	13.735164353542732	216.2972972972973	16.583783783783783	4070.327027027027
100.nii.gz	-7.974427032470702	49.39231338500976	346051779.4733513	4.24476342112769	26.567523956298828	4.766124949188126	85.685302734375	20.917813661774833	18.26403798042962	22.289158821105957	-81.25959014892578	166.94489288330078	11.30176077945504	321.88245868265363	-0.841613004076911	346051779.4733513	0.06713542973932374	620.0740821365694	504.5354087295301	36683.56959979812	-700.1605645655836	86.08591019575914	5.652756378466951	0.8718239339546593	1.7358024181998555	2.4099366265882725	2.4850924305984026	0.5065529257874941	0.44436299187583683	0.9954737866195482	0.9545160624207542	-0.30276570396017816	0.952280718004419	0.38905674676148466	22.008872156059244	0.012564370071714384	7.080842062570209	0.03309965075193035	5.079212254986176	22.934666643556525	7.072258003137377	470.7544910179641	0.140944458388612	5.5339076338341275	224.2323353293413	24.808799526695115	495.02335329341315	21.653892215568863	11322.153892215569
101.nii.gz	-4.889261245727533	50.30012168884278	1382389002.1621838	4.161585585763309	27.045936584472656	3.8498665577612794	86.45498657226562	22.79258709585972	17.130852459432294	24.03110980987549	-77.4256591796875	163.88064575195312	11.33514697124632	323.5656253171316	-0.5787835098746061	1382389002.1621838	0.06775235461039639	499.65960282820555	471.8737650034111	20013.080159780096	-376.89914812136897	72.12672037108982	6.0871349184480135	0.843585939483815	1.8110622473548734	2.4647746102889374	2.657028667626769	0.4925389241826297	0.42779007717768863	0.9948531400058478	0.9513850245715191	-0.24435425271255617	0.9198690695180822	0.390115903050097	21.33683304360753	0.010352039950857383	7.26505278084433	0.026570315910096697	5.06441036648406	19.553463822384458	7.001231739823935	2072.5095425628597	0.15696073481996817	4.366276970222183	894.6020902756741	20.059948671149836	463.49984853074824	17.940624053317176	8528.430021205695
102.nii.gz	-5.831414890289306	27.662241363525396	432293813.98255944	3.5604944302133013	14.557821094989777	6.734886095626721	58.18234634399414	9.329001385629256	11.500929683576539	10.546692371368408	-75.34007263183594	133.52241897583008	6.294079148215286	309.8063531651536	-1.3497944776539876	432293813.98255944	0.11657991396635004	295.5453632612515	355.00331410422154	12301.174673858339	-363.94240904358475	40.99972694310669	2.185734779494323	0.8962190147557231	0.9940565460815436	1.8233932627110088	1.133616874297224	0.6365537948704103	0.6061233499537726	0.9972612437680494	0.9670075636340786	-0.3672477885464217	0.9545442081353193	0.4548097784033376	18.580571568909434	0.036486256000639344	5.669107734665119	0.09113175672659582	4.387005711449692	10.796365430650258	6.770145337293563	487.1638543516874	0.10816248986493947	8.864436861333443	525.0759325044405	11.907040593875111	349.4089698046181	34.395648312611016	12543.066163410302
103.nii.gz	-1.221896290779112	36.500267410278326	110933215.58332533	3.6630299111262796	18.70354151725769	6.210074682451585	60.78789520263672	19.38407207984216	13.095003301494378	23.287264823913574	-63.374488830566406	124.16238403320312	7.894817879986408	319.90141410247793	-1.445673195208405	110933215.58332533	0.10389802698764995	330.72924646324907	323.41549882976494	8418.164565704312	-282.88646992994677	32.45606053351202	2.464278502748056	0.8455610838137149	1.1837760600805376	1.8711316166581826	0.9909024173441073	0.5726850479978605	0.5286850610258623	0.9964004743656166	0.957784262648638	-0.341261115604864	0.941195234732821	0.47272892917045706	17.769906978005366	0.031058036352616218	5.5747245030979835	0.0796975638314102	4.16488338999661	8.730084759065019	6.189942569198032	166.23062730627305	0.15334928718290872	4.112930787979466	112.62546125461255	13.304649310330742	316.07749077490774	18.04428044280443	6078.177121771218
104.nii.gz	-6.320414781570435	57.01374053955078	609673967.8435028	4.236037036350891	24.384491443634033	4.280190489527885	89.63589477539062	25.620409049343987	18.23938981046966	27.63418483734131	-74.65652465820312	164.29241943359375	10.958027931275733	326.5898744431406	-0.776945660992821	609673967.8435028	0.06951256120714519	632.2952993242477	463.07035021772157	32895.79007885695	-591.0305966371806	87.26851396286642	7.1859776314402195	0.8472905666398142	1.964678393840803	2.562845229672744	3.1219618929200506	0.4793554770557835	0.4118257989888216	0.9935763609849755	0.9462238005279546	-0.2593738178162427	0.9318343761027644	0.37156087745972466	21.047905796111518	0.011461708754743656	7.303624551272847	0.03360066961151632	5.097601784240462	23.61362289857666	6.979966443514	927.2715185444366	0.16222384859069922	4.45399749564284	397.333799860042	25.38515053688932	450.6639258222533	17.161301609517146	8218.795836249124
105.nii.gz	-9.273655891418457	41.932172775268555	392942634.74692667	3.993743615650834	23.393136262893677	4.15084617266989	91.98731994628906	19.799310217539926	15.6487246972428	22.532950401306152	-66.65516662597656	158.64248657226562	9.985286446873998	320.4734779424642	-0.814395346113073	392942634.74692667	0.07911901647434438	431.651248924778	364.5451136446392	14470.624293681338	-403.0553674186665	58.68128887921001	5.602226895488996	0.8236093488497354	1.7104424490311867	2.3883935066389435	2.5234627579101834	0.5074673237567343	0.4461107853221302	0.9949832660718982	0.9526962730456364	-0.2817405778167743	0.9350600036490486	0.3996869389541902	18.73677041642057	0.01578350362822279	6.6949772448206355	0.043735286399125856	4.7762279834009895	16.070878943674753	6.350520459567887	810.4161003659174	0.21181811300729675	2.759599559401668	302.7093570308416	17.367225484749707	358.2164140094093	10.589649764767382	4171.598013591218
106.nii.gz	0.7029357910156251	50.25982246398926	1066947054.7506623	4.041406926655668	24.14540696144104	4.2134605420624585	105.275146484375	25.14228282052352	15.54730388481502	25.71933078765869	-72.4727783203125	177.7479248046875	10.076749225209333	325.79558484870586	-0.5336969985030066	1066947054.7506623	0.07534766686370548	425.2590291689972	448.19121968565196	14145.460656449055	-199.4553576229028	58.50468816239366	5.986689800124315	0.8135231361403014	1.7900463941417604	2.4612087013003316	2.644566097406248	0.49717936806947866	0.4342886793757084	0.9957071411944687	0.9555250905445398	-0.22823780974914049	0.902098120331062	0.395927988878742	20.857802374138718	0.012114873546144612	7.0920731514770115	0.03518532091869763	4.920389719885214	16.12284449062949	6.9492737804837725	1419.3507759649822	0.14120083326352786	5.3418223645321286	757.3947473139674	17.13734789797391	438.7058296856347	21.345005968961402	10021.650716275368
108.nii.gz	7.204270744323731	62.22856674194336	238223417.26716462	4.171911855887612	30.20694923400879	3.7665007561683543	92.60113525390625	33.10027207647549	17.850786749531874	32.579166412353516	-62.759376525878906	155.36051177978516	12.373161202256373	333.8796611178532	-0.49445543702230604	238223417.26716462	0.06600399538492094	519.8368507504961	473.33444490552415	16308.106257154186	-334.95179311051805	65.16029108303066	6.84284797153863	0.8036042550614437	1.937724998090199	2.4951763010679384	2.8616275202351384	0.4773395800413119	0.40694609575501556	0.9935000717047676	0.9452771149898855	-0.2949597943770257	0.9451221258702758	0.36164968433834105	21.406146284656852	0.01297933015585722	6.872869578428024	0.036192131721189166	4.8922911683279535	18.00078476364232	6.79039611545729	346.8839494618624	0.16232285889651962	4.095545450185897	141.05053813757604	20.90535956603016	425.59850257370147	16.128685072531585	7277.361722040243
11.nii.gz	-5.069235134124756	7.965349006652832	472446185.39531624	2.3457992715637177	6.462343484163284	16.710196297328718	17.060649871826172	0.6325207858298962	5.5494803440048734	2.3689736127853394	-71.82923889160156	88.88988876342773	2.653763231169147	300.7860840592768	-3.232371535520821	472446185.39531624	0.26814961478269844	92.35580967187822	250.3311227497456	2047.2189722943187	-112.63889584335986	11.089036566136555	0.9031158633100623	0.8466124535976836	0.48351813770392277	1.2608774266281217	0.6519078728158412	0.8016133391028734	0.7933793884748753	0.9975837342810076	0.9767261190783174	-0.4042436843573135	0.9082861171745288	0.32004395291014576	15.74111625283095	0.14287795934330938	3.6490478790054914	0.27017023374348254	3.0916511794712354	2.9980381073616553	6.346021845192794	296.3236307927997	0.05674523760873223	23.82330170458454	1400.277288395251	3.7829545139505676	247.9549980850249	135.0042129452317	34583.79260819609
111.nii.gz	-17.905704498291016	32.77546920776367	687612179.9627969	3.846404455960749	19.787877559661865	4.328933147115958	75.4788818359375	12.57741968504333	14.804745178688206	16.50446319580078	-69.09416961669922	144.57305145263672	9.01989926165845	313.2158640311525	-1.078726362748596	687612179.9627969	0.09132576644980088	399.53418382170383	315.2411399612025	13161.116420142887	-429.32045715260324	53.07646379161549	4.588249331670442	0.839045972414299	1.536563691502028	2.288158075980277	2.1107049020415802	0.5350378625811759	0.4810376486175892	0.9950182287006629	0.9532813048806541	-0.2535452804897542	0.9099573652287302	0.41928368789573195	17.410019328958036	0.0188323235052299	6.607109062756813	0.04738646488787522	4.690696862523714	14.416178280821486	6.869752050938665	865.4722499643316	0.12348013268145693	7.065632448881887	640.1022970466543	16.03902326342702	305.6796975317449	27.070480810386645	9161.590383792267
112.nii.gz	6.579879522323608	60.17673416137697	811480600.0996048	4.13021269083384	27.111371517181396	3.449105780152926	103.04719543457031	33.58806096518443	16.814767343277254	34.3467960357666	-54.30731201171875	157.35450744628906	11.443026677760923	334.2804272383395	-0.3537906866207422	811480600.0996048	0.06803580447781243	462.40961613516254	356.7045693709082	14475.60153315066	-194.65840532208054	64.53082373099313	6.047831437956996	0.8273839429833482	1.8240770786688016	2.465456526961025	2.5649003284017127	0.4898523238920872	0.4243903560143243	0.9942306682320989	0.9482008617052262	-0.2406798804840751	0.9148221674417296	0.3873729131070798	18.489997596755497	0.010471177986155353	7.1937650867367235	0.026295224859983965	5.006379273711105	17.644663792237537	6.97780971183821	1107.8920407601213	0.152560181872779	4.655341511682084	494.07601211787386	18.591491354664132	350.4462957862848	18.795923987882126	6943.279399614431
113.nii.gz	-1.2478786468505858	54.00777206420898	815164597.1510497	4.221842556627168	25.47256851196289	4.47350164631457	119.69821166992188	28.378559433929556	17.767148722625734	30.648571014404297	-72.15495300292969	191.85316467285156	10.943252831426276	329.26275866556034	-0.4262349677567387	815164597.1510497	0.06992927842098683	581.4859481522208	484.32541372760346	31673.07137095862	-284.2342897608696	83.12773967214055	7.819115289225456	0.8280365941857843	2.0099245181882597	2.605061792906449	3.572203935891922	0.4782815085575373	0.41094654463403657	0.9949894883711999	0.9529822702073124	-0.2455902691523219	0.9213067495154049	0.3696119918486302	21.575018154733677	0.01153067733091196	7.341042251509217	0.03321430280397757	5.104055274406061	22.736713740341493	7.111868427455277	1080.2775635057853	0.14367303677427654	5.804624295226488	525.7982444474	23.363874584616166	471.93137385290595	21.82058784412821	10745.02513632132
114.nii.gz	-13.925974369049072	41.38553047180176	682103792.4338329	4.028611602764221	21.970937252044678	4.272316615610855	74.57024383544922	17.006268043805502	15.977823674142817	19.45960807800293	-75.51946258544922	150.08970642089844	9.841209074680277	317.74623380796567	-0.8974948568165095	682103792.4338329	0.07838472461905668	469.69512008532394	420.98626014713176	17606.132485468053	-469.1264247712488	63.52920252390801	5.29794814594557	0.843798407791678	1.6232225245185612	2.3316950170303308	2.459939760869786	0.5270306666018952	0.4711285433457831	0.9946445289894646	0.9524490804980128	-0.2820322368877929	0.9307565476622799	0.40932129259131805	20.15946737858409	0.016362749975268744	6.773200296689337	0.04374081784600818	4.855234673706241	17.206787667463406	6.953274820272804	911.4215512137359	0.13490549899552043	5.953089962179968	529.5671995263469	18.883652901037287	414.9089698046181	23.72113676731794	10256.70441089402
115.nii.gz	-19.979428672790522	37.98675308227539	162881507.8102038	3.9089883852909413	22.851868152618408	4.115140675055171	58.667606353759766	16.10124784870172	16.861300795763658	21.061396598815918	-67.00895690917969	125.67656326293945	10.71765902700466	316.89140902066083	-1.2143746603691357	162881507.8102038	0.0858859607645187	500.16621959341217	341.14572132535847	21804.422879555364	-777.0517897711374	73.76396969298429	5.811522952373904	0.8515787194681512	1.6716485102003906	2.370212763660024	2.8671203339741753	0.5214427032579336	0.4664024848038103	0.9918070579669112	0.9429361386643063	-0.31210586978070015	0.9476634745380126	0.42122682254904953	18.003716463436344	0.020971601429092712	6.488034278385332	0.0624188263825058	4.6946491709511875	19.893873161339545	6.4613193508816735	249.99876695437732	0.15412994263525112	4.848149899425441	139.30702836004932	20.060610806101675	333.58199753390875	17.52034525277435	6796.040690505549
121.nii.gz	-15.86122179031372	50.756492614746094	457265533.5495757	4.356234628698783	31.555097937583923	3.293783442466978	85.4409408569336	19.666907069687632	20.206094511706617	21.600181579589844	-86.38841247558594	171.82935333251953	13.716017805494712	320.70040222434886	-0.5256319170082001	457265533.5495757	0.05833049525783384	661.8165113588301	549.3885409144443	29947.816178045927	-556.9831609748312	94.76859075691856	8.40652969128218	0.8363675568601006	2.1510024492444826	2.643475891355347	3.4623419406085962	0.45965358520711236	0.38827426553191763	0.9936745311381293	0.9459363936990784	-0.2561209521835759	0.930709540577551	0.35361251860117904	22.973457664834584	0.008394296732327314	7.542512937006489	0.02302518964011124	5.236105846678674	25.793780112050204	7.19462915665724	642.6005398110661	0.1445345343704602	5.096818137943218	259.33738191632926	26.53126223635493	529.9613135402609	20.297345928924877	11869.425101214574
122.nii.gz	-15.407927894592286	35.013762664794925	704186876.570528	3.91671741445934	22.201160669326782	4.145237036569214	68.23930358886719	14.287201461728685	15.476422718821954	18.731592178344727	-70.51785278320312	138.7571563720703	9.722623850938065	314.95272880091363	-0.964663641020693	704186876.570528	0.08655524693416422	418.7763764966353	369.3464317315847	17132.197976116327	-505.087929229798	61.21294040628265	3.6857106838861284	0.8855657172984882	1.393737740982439	2.1492351356901236	1.6571555661979729	0.5488427670012999	0.49862842648872024	0.9957030315760353	0.9558470572546791	-0.3041852955176998	0.9440040244055553	0.4422989049203095	18.839794053775993	0.019288672857978997	6.571366561181295	0.05174504069287254	4.794411264887956	16.224662772542196	6.979464665004459	832.3069446400901	0.1172428433075208	6.983646871690759	614.4556979856318	16.82887520728165	353.6410762079166	29.966615016199466	11847.457106634738
124.nii.gz	-30.50615272521972	38.630384826660155	776636865.0108452	4.190596639652065	29.60783100128174	3.624982243236516	66.2119140625	11.86896377337702	20.348250946261622	18.923828125	-90.18037414550781	156.3922882080078	13.24974944085548	312.9678971638629	-1.063336833019777	776636865.0108452	0.07037583092765802	686.6540900903304	512.3941955189886	37497.46830190075	-1109.3137629793646	104.23736170363348	6.271444193597782	0.885730569281468	1.7883512659974778	2.4546584390925266	2.8589899380191066	0.5040634333270162	0.4432197969529929	0.9943950726217141	0.9508401536619373	-0.2848378219012479	0.9425627566032788	0.3964100706991944	22.087947914379757	0.012911346782018817	7.169494228376217	0.039237216743691454	5.102349675868981	27.627201474307817	7.151911541328104	1044.0296380375835	0.13167229638511585	6.607643529984815	558.0099634254004	27.543301256973205	505.94375078824567	24.64737041241014	14026.895951570186
125.nii.gz	1.5505815744400024	60.19375228881836	1478013442.6497202	4.275892813485318	29.944533348083496	4.033377871956638	96.5844497680664	29.859843674894133	18.511483141386964	29.52789306640625	-97.38752746582031	193.97197723388672	12.347973529716723	330.74664309358604	-0.4843051363834402	1478013442.6497202	0.06289590839397571	585.8254484503865	754.0857186920032	29274.91539864333	-389.52606290520635	87.38682394177914	7.119909274217036	0.8497702000629102	1.9453801726479325	2.563810676629942	3.1612318507494868	0.4818438837501929	0.4155977594451134	0.9956348096577107	0.9553312883243769	-0.2490006363165302	0.9284035609651303	0.3789504194030941	27.09109324047952	0.009345025746053594	7.486729736767722	0.028212765830140655	5.202195685460962	23.62668330399904	7.228390651399516	1925.6966175708683	0.14252805991938924	5.64671694822292	849.7866183110059	23.556269079696964	724.6005477018725	21.84449707645622	16341.581526163867
126.nii.gz	-11.436471652984618	45.1743408203125	725780697.7023938	4.1443212707912105	25.83473038673401	3.5644047429791748	82.900146484375	19.354429737865438	17.00139038115108	21.744735717773438	-75.75342559814453	158.65357208251953	11.0133705053539	320.1287992925	-0.5278201464099745	725780697.7023938	0.07010916858001252	495.1963432605075	454.43120468440304	19141.285527657612	-280.1770821542408	75.458407936273	6.146265283956991	0.8504776614066375	1.8153476722850628	2.464910455331934	2.6523791879149203	0.4968097632018976	0.4329376098859774	0.9944796808209184	0.9499688520941001	-0.26413354712066944	0.9318915748199493	0.384340716079182	20.906273879634288	0.011380555084049882	7.245842805790764	0.034149186423067086	5.101938091561656	20.4011683050575	7.128629186396589	956.7836769274217	0.13510077335885648	6.270100020887364	496.51313188364867	19.88082783587843	434.84453544196555	25.435752612256426	11615.153770121435
13.nii.gz	-5.689212179183959	44.88099822998047	151903509.28177038	4.016523946816126	23.759880781173706	4.2349990510567075	68.64974975585938	18.543238032004176	16.32814081130519	17.462871551513672	-62.91680908203125	131.56655883789062	10.461123760624899	319.2940086307554	-0.7076219950116394	151903509.28177038	0.08021170217557767	478.8694515828229	328.14001250746736	13136.881454641016	-230.04297030715392	54.90099159021303	4.709547405424782	0.8260910432724624	1.4713497358011256	2.242823806429991	2.3579454974741956	0.5618547657752299	0.5147180707552989	0.9937730137985873	0.9510525616490041	-0.35672524448034815	0.9607857975955155	0.4182029631915221	17.762112532077193	0.022197480126919723	6.333295383003295	0.07335370889628422	4.702895303400458	14.902634748909454	6.9127267602227604	171.76778523489932	0.11528039277510022	9.064015134453404	119.51543624161074	19.312044052069727	314.9442953020134	32.220134228187916	10448.04899328859
130.nii.gz	-30.832370185852046	42.122916793823244	604060772.9909558	4.43212476337701	32.01136273145676	3.2700450963634116	75.68740844726562	10.685358822276125	21.694663636082183	15.153963088989258	-93.16182708740234	168.84923553466797	14.419807461644314	311.9352559374125	-0.6276692535425786	604060772.9909558	0.05694089020485705	778.2117102125405	516.1395072705462	37679.130267877976	-689.7265631755678	109.69158945549094	5.671864229201246	0.9002644940216779	1.6631897160692748	2.4068363282104057	2.7977120885222564	0.5267116584956854	0.4722305814535093	0.995474607923678	0.9565662524861888	-0.3317980632686724	0.9681867233663074	0.4122077043962357	22.119817640094986	0.011128587937979585	7.28545840150673	0.0326074139967232	5.312008816776768	28.840863421173058	7.343771315881009	840.1369201030927	0.13533133377949305	6.598578737777659	353.4890463917526	31.211176399217166	499.3326353092784	23.63015463917526	13193.656411082475
135.nii.gz	1.407728195190431	52.38588333129883	895149630.741268	4.0799226554026395	25.105130672454834	4.260934194979489	85.4034423828125	26.54095089244834	16.174420505158682	27.331375122070312	-70.7088394165039	156.1122817993164	10.550543092898504	327.24321882387756	-0.6327855206024937	895149630.741268	0.07294877393133396	459.13165646788326	456.36839896760017	17030.05972153369	-312.0435762941443	61.85848066427867	5.1895286137045336	0.8411127974012855	1.6799355694215785	2.3663039589130728	2.2150578525992053	0.5097836386982636	0.44793832614819906	0.9953249023934797	0.9533397267198933	-0.2561950374741628	0.9192634676003881	0.39437822195207684	21.027687474287788	0.012735278546702802	6.97665371783457	0.03191446436806611	4.922006201777512	16.762002319495803	7.003202270482633	1181.5168082306495	0.14134666924639905	5.237509671312965	609.7788012920206	18.463604814005024	451.4809187701878	21.49599234358177	10253.30099294174
137.nii.gz	-7.429452180862427	29.816572189331055	40401177.63136745	3.6205753247731987	17.585435032844543	7.655324018451209	42.332130432128906	11.07737922697113	12.931145447610806	14.022126197814941	-79.63079071044922	121.96292114257812	7.440301123744241	311.63795574354856	-1.772311578395519	40401177.63136745	0.10324981508875739	349.0795932971047	377.54225659871395	11042.666603806312	-321.80778079302155	37.050985163527464	3.0359265402185334	0.850278798151844	1.2005471778835932	1.6847725657899575	1.0981425327093859	0.5943284599237019	0.5541542941929097	0.9952680115916397	0.956241778270151	-0.513853845036842	0.9741534588009115	0.4444930796613277	19.19016312719555	0.05195690560703928	4.767728878699985	0.10715794126018739	3.7409681441069087	10.021727925936496	5.945418664012557	69.0673076923077	0.16602718195266272	3.4987980769230766	42.95192307692308	14.063233866494084	364.81490384615387	14.889423076923077	5726.6370192307695
138.nii.gz	1.8161564350128183	56.20575637817383	155376009.109091	4.068169401219064	23.96902847290039	5.033888161778481	79.72338104248047	30.580432724057577	16.83715288353088	34.249114990234375	-68.88606262207031	148.60944366455078	10.388654342941999	331.3704375190225	-1.1666951082208348	155376009.109091	0.07504601131241494	522.9443615232613	468.53513845439034	18854.039299566182	-526.9431960467034	54.527536637986756	4.968029757972478	0.8018771618150163	1.6923242068108935	2.168703611893151	1.8104723914783079	0.4968185535169339	0.43229732449847896	0.9945899516642702	0.948494857542525	-0.40535896787528003	0.965740001361203	0.403674986963407	21.352478469974123	0.026979529432158304	5.997692410795666	0.06589032731715976	4.42030054436698	14.873891598989808	6.361055516027983	299.20212014134273	0.2114502615839878	2.7410156201226137	106.19010600706714	20.922745445691667	446.06925795053	12.040282685512368	5906.843816254417
139.nii.gz	-26.63807983398437	42.84266510009766	618062043.8593361	4.3745169221575315	26.07309651374817	4.071287599476342	110.01890563964844	13.69081656060457	20.369996517275926	17.5154972076416	-117.31587219238281	227.33477783203125	12.35284286242954	314.92150229701326	-0.45535910183258455	618062043.8593361	0.0650118812011713	773.6242145488677	805.0951579774666	55976.29210766362	-305.29805008487597	120.95762621256713	10.099098653529504	0.847135454084997	2.0395992546855406	2.631666589823534	5.545163799671778	0.5078501951976524	0.45184961562210313	0.995575113144601	0.9605547505004048	-0.3120409631680961	0.9614214781967028	0.3896788638716865	27.88117168605573	0.012141849807391553	7.483081046034702	0.036365516819917766	5.3471550107326395	32.764181216524165	7.331287796600563	760.3530166880616	0.12200786532221784	6.68294773672181	405.15404364569963	31.01973045657759	773.0750962772786	26.51059050064185	21992.49807445443
14.nii.gz	-3.257712721824646	57.9257926940918	960202284.2877746	4.309739240205946	31.468738794326782	3.381710641858947	98.29281616210938	26.715672161307694	18.9770021235935	26.703516006469727	-64.94223022460938	163.23504638671875	12.952989908555436	327.617370644368	-0.22391494646618937	960202284.2877746	0.05997159897557589	590.0111121141115	400.82329493225853	22718.371271044263	-198.10632170979747	82.93830155773045	8.971581495096702	0.8042669006328679	2.2202064615077033	2.690953008083483	3.7127483661563545	0.45006576989698655	0.37715645141898413	0.9920207745975992	0.9398256105819439	-0.21560457974961617	0.8953192950973337	0.3543366026881328	19.55269095089161	0.007744304345088595	7.649851705535136	0.022638334991788425	5.201632721681898	22.9774707632068	7.359044995773921	1204.2553096355914	0.13461382848598158	6.924507574048009	536.5059244355019	23.659537284316475	378.7414486921529	25.715850659512633	10430.3488710038
141.nii.gz	-16.713996124267567	28.934892654418945	578267079.4317945	3.740145781195527	16.24725580215454	6.044064601816485	60.348907470703125	9.928803228619977	14.05251413099503	13.94871473312378	-86.82731628417969	147.1762237548828	7.38149384165434	310.60315660478824	-1.5322802287994266	578267079.4317945	0.10575607305670702	418.4578221339793	443.91607060122146	20602.71076252961	-658.318061211025	58.02908265914233	4.295091597897708	0.8608405159326005	1.376426722187537	2.212092386864126	2.314175529160885	0.5780097255920826	0.5341336573702274	0.9956555111006551	0.9595050271136321	-0.298169900687093	0.9360956074175127	0.4229531285827771	20.742768511051256	0.02671175078849409	6.304054957971753	0.07236398085564072	4.6133866088505675	15.581043564260012	6.738829431220983	713.9466132799466	0.11911021242575019	7.088070274701351	633.9019019019019	16.84372140464344	436.5056723390057	27.526192859526194	12942.02986319653
143.nii.gz	-3.0325183868408203	49.59502601623535	191980400.7408891	3.9720412296153222	20.76151990890503	5.418663382319622	74.9535903930664	26.130492084972843	16.290215293850608	29.88204002380371	-75.11790466308594	150.07149505615234	9.311999397794972	326.94543718798883	-1.394739648979625	191980400.7408891	0.08433551916905176	532.2210304586242	517.4958646928638	22565.35910588089	-647.4026733860445	63.836265670341874	5.004817107505617	0.8319823287712013	1.597270175416728	2.285195057432091	2.268551403725544	0.5240301586237321	0.4673318031620161	0.9949296745292725	0.9530425268670355	-0.31054117234438283	0.9416454282150301	0.4160900926193294	22.400929504143377	0.020022306607686523	6.401574459966151	0.05552138298881766	4.674256588718523	17.210270694461876	6.605716712782426	271.7650334075724	0.15131683374586435	4.92616232062341	151.46659242761692	21.380160254661437	493.42594654788417	20.21269487750557	11040.211024498887
146.nii.gz	-25.67947006225586	40.03069496154785	924214510.3454151	4.26882664549887	28.671311736106873	3.5836193799084635	90.3634033203125	12.92942659393169	19.479121728844333	17.363994598388672	-90.67410278320312	181.03750610351562	12.673644912707411	313.9623651295291	-0.776047565180673	924214510.3454151	0.06524139131643931	647.5406893208269	528.1386068639621	32657.437142183055	-637.5446408165171	95.18673787252261	7.82230421141135	0.8476335674887043	1.9966605563236397	2.6111841668633318	3.6059737756463672	0.4867529141655605	0.4219266515383939	0.9947133581371607	0.9522161038121477	-0.25451173452024844	0.9301980723678684	0.36902851965075717	22.500733006747982	0.01062472554402934	7.469132325459638	0.031487215587978526	5.203238750950575	25.75226052098349	7.172524955440211	1312.2312286689419	0.13995640237510046	5.920270210995469	611.7032849829352	25.932285618771772	513.7927687713311	22.148037542662117	12410.213630546075
147.nii.gz	-26.800457000732422	39.32933044433594	566526450.1627555	4.205862333664975	26.697057247161865	4.390376834358705	70.12580108642578	13.023289611729528	19.77584141608235	19.397464752197266	-102.87329864501953	172.9990997314453	12.291351335511523	314.1349965491208	-1.2260511173678472	566526450.1627555	0.07025265661988574	697.2162175674355	621.3216102159817	43078.33458732146	-1199.437451457406	98.44929238209714	6.187156007632177	0.8807788741849965	1.7628603752647298	2.4511508114211087	2.9131513969879372	0.5089675678595296	0.44844592991588744	0.9953440257650331	0.955235520597036	-0.2912831560142387	0.9460776389045857	0.3925269772486111	24.458741591700406	0.013319760342051127	7.106963529162956	0.0347050509764346	5.089072212513582	26.159112097432327	7.221646610551951	690.886779306741	0.12034258479476415	7.779109193002074	403.320501654764	28.004195080560653	609.0400627068454	28.655460721128723	20228.355512976832
148.nii.gz	12.780760860443115	51.269667434692394	117134256.28692994	3.725878278776921	22.351377964019775	3.1990747553173864	77.09507751464844	32.328402869079426	13.125973226805195	32.797616958618164	-18.795318603515625	95.89039611816406	9.1366467459022	332.7354920106977	-0.2472596472526862	117134256.28692994	0.08918099921026583	270.74029008791405	129.66185652013039	4114.6647178488565	-67.67107853868059	35.09569591246969	2.870612278806009	0.8385439187126184	1.2235189046942054	1.993162254313733	1.3229627098169396	0.5775941960105675	0.5348521955961121	0.993033497033805	0.9450510729890461	-0.34574719509882945	0.9523200434633394	0.46109711702315653	10.954987042006715	0.02800403421666547	5.880052395080843	0.08123080836067677	4.424008950844577	9.491577047818927	6.383272234475942	159.79206049149337	0.15103219328118467	4.479150660553672	94.35349716446125	10.894855471499888	130.50567107750473	19.4234404536862	2598.4035916824196
15.nii.gz	-8.586428165435791	33.25148963928223	691548752.5883801	3.734619134840634	18.066779136657715	5.847571348720796	59.78876495361328	12.536919731523234	13.008411008696202	14.588650226593018	-79.54472351074219	139.33348846435547	7.825304712882428	313.06326846296014	-1.2379110396030961	691548752.5883801	0.09643796341287839	329.283865442883	386.0390991615463	13298.131117855335	-418.0190511638489	48.67451004184735	5.096605222950463	0.8107575687723313	1.5828565207205243	2.299129513655827	2.4019294913716482	0.5324655174107519	0.47776612951202435	0.9937267199440126	0.9490685317758956	-0.2495687579366132	0.8995746054885176	0.4134342697468024	19.367411384589026	0.018863073170789516	6.554613506363581	0.047881436964992245	4.646651615288353	13.442778816199453	6.857617419468263	826.2718253968254	0.11710201607097866	7.134184701847482	680.4662698412699	13.215221357581202	374.50070861678006	31.615362811791382	12790.86040249433
150.nii.gz	10.844126510620118	45.798946380615234	179261780.48203778	3.535972265593025	18.400506019592285	4.834849450956994	66.77845001220703	27.50640438893716	11.183231975241766	27.416627883911133	-50.540870666503906	117.31932067871094	7.600763561602417	327.82783807372095	-0.5575897592493307	179261780.48203778	0.10332525346629173	210.6465003197742	296.3372139574273	3276.902224022083	-58.8270216820298	27.12722854831312	4.210931876097836	0.7326628925793185	1.5155441699046057	2.173323795051648	1.69599382181311	0.5280285050253023	0.47072929083290865	0.9934410072230526	0.9452642808315544	-0.25161283116073396	0.8932759591046889	0.4168194871686361	17.046976385376045	0.022434465112821027	6.063130944529929	0.05437862116958414	4.311641677851038	7.834540106102741	6.41210315834272	228.5515587529976	0.13702131819724078	5.005916130405028	172.34652278177458	8.486181917775133	297.6696642685851	24.465227817745802	7267.173261390887
151.nii.gz	3.0947352409362794	49.69954757690428	103119981.64913231	3.8070734845938063	25.50242567062378	2.740328884177936	68.80455017089844	26.076406669160573	14.435129958240394	26.596309661865234	-46.24392318725586	115.0484733581543	10.518940200457793	326.55638256182317	0.025524897739503272	103119981.64913231	0.08043619377406858	313.2480055920302	259.27916486518166	3913.5208606626184	-28.816785566998913	37.952865680247115	5.833647820223607	0.7180015157258075	1.708345492199012	2.0358909554513978	2.1517316620815943	0.5306735393074329	0.47611557042524794	0.990224402981596	0.9374268683175431	-0.4458400207287903	0.966069128317196	0.3880419630380537	15.830584076004206	0.037817758961781224	5.431976131502697	0.07675189019705667	4.108247252456405	10.946628375117681	6.32633988377921	170.58221302998965	0.17640352950360874	3.0757393146534713	77.7817993795243	12.744391175599329	259.17269906928647	14.573940020682523	4058.113753877973
155.nii.gz	-12.89501838684082	34.056069183349614	255631935.99882495	3.794267054718126	22.487825870513916	3.5477548566558026	62.430023193359375	15.020824931616367	14.518835041533405	18.875490188598633	-54.25455856323242	116.6845817565918	9.70960425907706	315.5692082635141	-0.7778753733923647	255631935.99882495	0.08969876116342253	345.8050634650603	241.19965872890194	8503.726958346328	-272.70578657306675	46.1860447140462	2.595922219339339	0.8821028585736465	1.1176045932301097	1.9265503024814952	1.26916492457541	0.6123855538547862	0.5742675517900888	0.9955832373539593	0.9574366458885991	-0.3873030465850565	0.9610335085508998	0.4318358940394724	15.161215375542099	0.03231766111917747	5.726872559050012	0.07788385407231718	4.397426035846509	12.19549173334638	6.499614456919548	387.4690299961044	0.15094235683525686	4.677712642057676	230.25671990650565	13.940574754734396	224.501363459291	20.25360342812622	5305.295286326451
156.nii.gz	-14.727910327911376	32.21402397155762	269192064.92480344	3.8602464390203415	21.643274128437042	3.664720626687215	60.289546966552734	11.51508984107163	14.348915545728008	14.73583698272705	-56.20832824707031	116.49787521362305	9.27644101436017	312.0772480143678	-0.757519463376279	269192064.92480344	0.08602436536741777	350.5575295302816	239.92208167267142	8914.080185174036	-272.3548467236062	48.37550763573954	5.054122587841349	0.8089883959222318	1.5441751265608425	2.3136980738657917	2.5301385235520195	0.5458732691460065	0.4946454816566247	0.9922560648124054	0.9450779170136943	-0.2742354736786645	0.9241889024804775	0.4139478183279166	15.130352939403156	0.018881734247002648	6.562342775475084	0.05397420847965813	4.6906168055217	13.35740755589522	6.895154249162271	334.7785817655572	0.12112104984282097	6.832958798360564	237.7713458755427	14.170505213820025	233.0477568740955	27.455861070911723	6962.267004341534
158.nii.gz	-2.5544962882995605	50.62628173828125	705622267.247536	4.150850976808275	25.234952449798584	4.1941729575003	103.62899017333984	25.437806775816746	16.873677737980145	27.288482666015625	-68.74656677246094	172.37555694580078	10.815953661997362	326.20951511659933	-0.5649759288988435	705622267.247536	0.07112834997351955	502.8816735530226	430.8552146575594	22921.418270638558	-348.33869683595447	74.3449299291401	5.833812070586749	0.853503245459535	1.7343676231312524	2.4261911882195832	2.6648349834234386	0.5106581057789266	0.4512584794689762	0.9953361443052776	0.9546681215031119	-0.2812007993042923	0.9416805964926144	0.4001016591701402	20.335729859087856	0.012927648684867205	7.106850055393327	0.039703824900275825	5.0510038691968635	20.044685499931695	6.841157538957686	1097.49102699442	0.16550912788333888	4.318762444376767	471.6520886744081	20.18355052190962	404.10948574875584	16.552405368722667	7259.062584828835
16.nii.gz	2.5410865783691423	49.06779594421386	1285871875.972247	3.990440538353613	24.675341606140137	4.066256291142786	89.13078308105469	24.701017835623063	15.118792653300428	24.474544525146484	-69.22325134277344	158.35403442382812	10.160780376129892	325.2931877497583	-0.2936139586447281	1285871875.972247	0.07655740150760977	384.9070129098953	405.6821100953078	11831.699294834643	-95.7202950536107	53.49029121538877	7.204429398201184	0.763636723797003	1.9808562798649683	2.5540295249409466	3.038404778774504	0.47497990148904967	0.40598180405758744	0.9931632732947436	0.9442192176480889	-0.19437987181875618	0.8587452953390944	0.3681125389718722	19.851939473999433	0.011360995068630317	7.177976465648626	0.026050021483878267	4.86590262675932	15.173680153397495	7.030915527850171	1603.493745885451	0.13195307322954666	5.97209680236426	930.325543120474	15.491055142379105	393.3794437129691	24.919519420671495	10240.497119815669
160.nii.gz	-35.42635879516602	38.32649459838867	321249020.49939895	4.381696207787905	30.963987588882446	3.392706030122601	89.61457824707031	8.365167163917377	21.823788306188863	14.512702941894531	-89.6365966796875	179.2511749267578	14.021738116704652	309.6695496813023	-0.6899484099680864	321249020.49939895	0.06389164624638002	806.1536797898824	443.42082110445097	48130.56418828123	-842.3334214360802	120.16282546271269	7.878873007876539	0.8757567584766351	2.0121074626421724	2.5903344091596257	3.566757729769555	0.4834755538991429	0.4181948844358718	0.9940760584133487	0.9494215220740932	-0.2987150770988621	0.9551071745305522	0.3707055680495483	20.377780586807532	0.011293214228298522	7.443100261674139	0.037899012875362695	5.3087383938496515	32.010424617647296	7.219843836726366	465.00059701492535	0.13880614836266428	7.421831142793494	214.03701492537314	32.3091999108933	439.529552238806	24.31761194029851	11961.53432835821
161.nii.gz	-1.9293967962265008	50.22406921386719	361380565.5543506	4.113431915289459	25.670364379882812	4.657267431086162	79.5887680053711	25.955948358377995	17.056430901699354	29.385372161865234	-82.28963470458984	161.87840270996094	11.021040933777444	326.7405683138886	-0.9373342427819854	361380565.5543506	0.07219242072834142	512.1187118733114	544.1451456297724	23345.976775386134	-554.1311337811435	70.84970324765753	7.843607682577834	0.8003743624002182	2.067366950046898	2.616588309023384	3.3524984580546926	0.46677302217187794	0.3955977131442552	0.9930122526459125	0.9436042692642209	-0.23030386089836827	0.9074392412003239	0.3555259897791474	22.98617071865762	0.010952229599318268	7.212829404355874	0.030495176700464918	4.966422912686253	19.673327732558832	6.9442686996355185	491.56070901033974	0.14521734387306934	5.594392150616698	244.37134416543574	20.583136916930854	535.423929098966	20.78020679468242	12281.028655834565
162.nii.gz	-15.401990127563472	36.28777503967285	104419501.51056296	3.82454942151007	20.625569939613342	4.699971897672005	58.34071731567383	14.345143440473443	15.071925227199062	18.149807929992676	-69.5687026977539	127.90942001342773	8.36520229245783	315.0525055983607	-1.1977200319600994	104419501.51056296	0.09349202677500036	445.212079193262	339.2300885430208	21717.172556994195	-708.0009727223927	60.53655116500424	3.5201039475818914	0.8634477306377725	1.318816382758312	2.0816139425471185	1.6597070132520397	0.5818468038603497	0.5329502020174052	0.9949070513567446	0.9538774633863294	-0.44191878121794337	0.9710559292351082	0.38684801632423316	18.01018881573722	0.03521346103527169	5.534575297699472	0.1057462870028809	4.269383932036207	16.014163778146536	6.342933344170733	163.7832699619772	0.15568751897526348	4.439889979615145	98.35361216730038	17.77435249172317	319.9458174904943	19.55513307984791	6578.067490494296
163.nii.gz	-4.521688938140869	62.08779335021973	277635008.0955555	4.337530944226827	31.774000883102417	3.741170505452219	98.41627502441406	26.007393945909705	20.079340417914654	22.877613067626953	-86.81632995605469	185.23260498046875	13.539555042205444	327.02787284998215	-0.1532032620670112	277635008.0955555	0.06141782664333655	666.4087133805327	611.6899269725844	23285.469845075666	-92.48812448588623	81.02479262567475	4.4990427748336685	0.8936269881285643	1.511984432726209	2.247984002287414	2.107656963690435	0.537457742503806	0.483085949419633	0.9969365329715061	0.9630190921330356	-0.369771313825726	0.9731179806546553	0.41717930537281983	24.281128831632692	0.015213039845187728	6.769396828467436	0.049419695670672496	5.045853800260607	21.380958850127108	6.820818042164035	469.32280431432974	0.18078690458949528	3.1415060742970695	159.4406779661017	26.762572975847633	588.4306625577811	14.167180277349768	8577.281201848999
17.nii.gz	-2.5071395158767693	42.70824356079102	1114178682.5667305	3.918431190827834	21.116164922714233	4.950065287462135	80.56790924072266	20.742663908465328	14.519129656653561	22.906479835510254	-69.22677612304688	149.79468536376953	9.13090502266655	321.34141380010755	-0.9136147292002812	1114178682.5667305	0.08361796226039107	384.4477719531917	374.946209719417	14198.5757436636	-360.9742534132621	51.38236366051398	5.935597466240778	0.7921724059406627	1.785024127438535	2.416693439191025	2.517883246691592	0.4980519582975965	0.43454175158154457	0.9939784813114645	0.947831194753747	-0.21556625852963546	0.8709375484210061	0.3904006232137547	19.0674494374192	0.01487078178568758	6.89949905410071	0.036560511093000236	4.7564563613652755	14.329490281688688	7.00191149585288	1319.5957367933272	0.12229802935990057	6.610141920787878	902.23781278962	15.45952870582637	363.19388322520854	28.598331788693233	11207.412233549583
176.nii.gz	0.4950868964195256	37.42643661499024	333155228.0294957	3.6677415814499623	18.72684621810913	4.602610541787444	99.74569702148438	17.67333998632918	12.050480992271465	16.786163330078125	-54.64140701293945	154.38710403442383	7.874181833684573	318.07347310614216	0.16744548472063328	333155228.0294957	0.09858280025846909	254.38335573385078	242.33101467594722	7141.992969777484	14.405979707155181	43.20734670113976	4.904827731815472	0.8026893449749667	1.5854267687104295	2.2516590995643884	2.1313530327365253	0.5215624696938156	0.4674431557085904	0.9950248940421104	0.9533411216381291	-0.2730186704080992	0.926163702335242	0.4424425048919739	15.253343553704612	0.017667627720723354	6.497683633222566	0.04244043817284098	4.646909523120219	12.028043608238807	6.1763483260429775	635.5144245368964	0.19298950031487896	2.5964334250689034	324.6331612511388	10.207404769284414	236.2563012450653	12.80807774066201	3014.914667476465
18.nii.gz	-21.452356910705568	35.893143844604495	671483621.2244929	4.081574728697392	22.866507351398468	4.135533215101331	66.62364196777344	10.64715397142453	16.532757310139328	13.32729434967041	-97.7117691040039	164.33541107177734	10.13454719307959	311.4597383697033	-0.8611408856479855	671483621.2244929	0.07700691930164	505.5143547780933	551.7167117630446	21400.208333090857	-532.5954914146821	72.3537895333117	5.737210082127755	0.8525926446821617	1.6860795618794813	2.3984999319723124	2.728264977467094	0.5198374412213912	0.4628320195556958	0.995163688708939	0.9547676693144138	-0.2713413697465383	0.930849553100878	0.40654598794285524	23.131114803437615	0.014820701476110646	7.017124340505366	0.04686287211375058	4.980061416232762	19.52274990385986	7.246518814037647	775.5296157180006	0.11203837268390647	8.739332009352408	533.041895405952	20.35469829706021	532.4790522970239	32.50390060676105	18873.709910430513
19.nii.gz	-15.787390899658202	40.332742309570314	867324250.1409793	4.091796439136561	24.135717153549194	4.197046427227517	91.47953033447266	14.456012438323212	16.704333840678537	17.043174743652344	-80.65874481201172	172.13827514648438	10.60318706613102	315.25229485648686	-0.8762783527598764	867324250.1409793	0.07377460574098693	501.42565367045836	447.5318167559034	23721.110834415846	-595.3576632489148	75.26466128685166	6.332358382172231	0.8428696542050319	1.8032747411967125	2.4885088221174803	2.900028281896377	0.5065055714346436	0.4452899233294444	0.9952172404016514	0.9542351472171868	-0.25293886396019766	0.9204265264068527	0.38337377241562226	20.742163422276068	0.012648837580886387	7.150398658556235	0.036159193692902464	5.010185770736692	20.399254917255977	7.137302168669492	1103.0671479317061	0.12639706060865202	7.0688279226631945	643.8309843015927	20.15860310003887	436.1278789962186	26.84874527328979	12955.470837630342
20.nii.gz	-3.770226001739502	35.56955337524414	35217565.15843037	3.4587039138294626	22.395100831985474	3.847774186823041	40.096275329589844	18.639785125765496	12.80720614699485	22.712435722351074	-40.77324295043945	80.8695182800293	9.123899179405337	319.0374122263528	-1.036865665937147	35217565.15843037	0.10877409870025727	253.55773509375067	214.26057766360475	1864.547441294386	-84.27506414498573	17.37183517153161	1.5639868449425678	0.6358995174159561	0.9798590190007658	1.5392458088106158	0.5750832426313937	0.5980327941457393	0.5681373381937829	0.9952340155997705	0.9499362646234227	-0.3309030666585769	0.8813522415338741	0.5550191923360143	14.458656345569667	0.07007779007258921	4.397169215794473	0.12674078452243734	3.287732601022042	4.733955504118545	5.618679342962867	67.78612716763006	0.1959136623341909	2.9727354739550274	37.63583815028902	10.117753683718131	184.80057803468208	13.45086705202312	2958.835260115607
201.nii.gz	1.5829968452453624	41.51163139343262	137685635.48962197	3.8485893784504395	19.49329900741577	6.9097018639189605	79.11548614501953	21.062128355135595	14.333663089902172	22.8903169631958	-79.82884216308594	158.94432830810547	8.125926882393548	321.749956025985	-1.3440566986771947	137685635.48962197	0.09313584713663858	442.14393879371573	483.58219562101084	43379.091814083426	-1011.3683399366993	67.3987347371166	5.298156268776097	0.8584225509869039	1.6521927465150579	2.199266422591069	2.1367505940230305	0.5255027401100917	0.4679795808059145	0.9949366409282991	0.9529450132850411	-0.39022556049148693	0.968356085617577	0.3925572459188583	21.620126432369116	0.027562390085651554	5.96743222572922	0.08953151020206082	4.489168873009155	18.174222751473174	6.435292435855924	204.41203007518797	0.15369325569563005	4.883857764712534	123.87067669172933	17.808321555769126	447.2015037593985	19.518796992481203	9390.933834586465
203.nii.gz	1.7593352079391482	38.162617492675786	81572115.95912507	3.5816038747455243	20.757634162902832	5.47887892018642	50.84333038330078	17.884688321107664	12.570886983820321	16.991586685180664	-53.05259323120117	103.89592361450195	8.517528261589307	318.3265949732069	-1.0628888070457947	81572115.95912507	0.10113653022645731	281.14599822835453	251.60189131325336	5422.373211193617	-180.44882052417046	30.456583498952902	3.2626441533093096	0.7939215868890108	1.19287648844001	1.8749892847757048	1.6984634246003418	0.5996363987034113	0.5642286471181142	0.9935474809487228	0.9514867274462699	-0.37487893629789054	0.9472009393498871	0.46841795887224963	15.643367731331976	0.04059416077167211	5.228326233986836	0.09638146122466432	3.9999781759516577	8.429806913065551	6.063359183709628	132.5751552795031	0.1646896338875815	3.6114594344353996	81.41490683229814	11.3831349099186	238.88695652173914	17.34285714285714	4602.067080745342
204.nii.gz	5.69945969581604	56.692773818969734	318005124.9891498	4.086733025274791	26.9577693939209	3.6590518304703648	92.56486511230469	32.080951134889574	16.52484701003937	34.25334167480469	-53.10393524169922	145.6688003540039	11.12403097700237	332.7551929726433	-0.4203247464672936	318005124.9891498	0.0715926901560354	448.2603436081444	356.27012027975064	13620.911687035577	-200.17075721755936	60.18656782260546	7.666825826874264	0.7763327720359862	2.0316601982063505	2.5937499601928877	3.2970666223256204	0.47334660188747024	0.40500771561764143	0.9917696071789011	0.9395935576458913	-0.2351967515672957	0.9094080892094183	0.3668628763270413	18.51974649453883	0.011643372723050402	7.103254699088855	0.033413525712652756	4.910778347086149	16.963348412369932	6.676377344787908	511.37534818941504	0.1780554833528604	3.407881592321599	205.6142061281337	18.010074700692886	339.08356545961004	14.446378830083566	5201.509749303621
205.nii.gz	-6.614166164398192	53.453306579589835	235071040.30890906	4.258868490176963	29.324639320373535	3.2511740691371687	91.40330505371094	23.581868670657244	18.30078725202427	23.863344192504883	-52.2210693359375	143.62437438964844	12.075416537020232	324.45554678581885	-0.13565301368784424	235071040.30890906	0.0637478092425048	566.1761076901989	292.0408508349628	22809.041273368057	23.35166272344529	85.00988321019676	7.839588468905651	0.8325124172025693	2.106070586645062	2.603589227598344	3.137980315774953	0.45961685483286596	0.3867125511557381	0.991549066792001	0.9373251179304642	-0.2843428277988907	0.9472822297981914	0.35031337499969334	16.51140636273716	0.01016887714949163	7.301828245504363	0.03195646264462932	5.145435161316778	23.212367919775588	6.828328538709711	388.6963725929243	0.17406913237479818	4.164678381056533	142.3488580385132	22.657393103368058	285.6112852664577	16.10165696372593	4613.546798029557
206.nii.gz	1.1361644983291652	45.86890754699707	400661210.5602429	3.820541223193546	21.961883068084717	4.518278675167899	66.14883422851562	25.288239876978064	14.168529603799518	27.873589515686035	-57.72352600097656	123.87236022949219	9.164255565493338	325.8274739931478	-1.0367239685104754	400661210.5602429	0.08669896867783336	351.10380649298344	332.3221874176375	10391.699599998146	-330.419391641826	45.17713367377068	4.611587828883742	0.8106754968641738	1.581396715778762	2.2790443715048627	1.9887108738291641	0.519049806267528	0.45971091202164477	0.9933780735003049	0.9451148494934731	-0.25004297900733063	0.9057711928636553	0.4107224300073566	17.947640209731304	0.01711372083857837	6.529696539813651	0.04617842742843603	4.62374561264324	12.447180375663605	6.614956652601514	552.9554848966613	0.14651708661808727	4.871234275517452	327.2019077901431	14.084665489392881	322.13645998940115	20.554848966613672	7381.406730259671
208.nii.gz	0.86311960220337	49.3329345703125	411627440.9933212	3.956777427095636	25.143508911132812	4.064767157193264	70.61617279052734	25.411767441970785	15.125998133032688	26.268421173095703	-58.94280242919922	129.55897521972656	10.146339374034271	326.00811530600095	-0.6894875905050083	411627440.9933212	0.07705193735333876	388.4728556635357	327.9094020170562	11181.04632314286	-300.53195404605975	49.38347565771444	5.020453362154324	0.8123496660063628	1.6525935971542292	2.3507813384370624	2.153852521055789	0.5151978660356704	0.45469132388171407	0.9932868467834682	0.9448153837556256	-0.2446102178493273	0.9037888739081855	0.395561529966473	17.784662769782226	0.01561032882782721	6.694585071276167	0.04132525742806045	4.69070968052656	13.600982254967189	6.805070654575889	568.4939323521818	0.1467838709920428	5.106612216468273	298.422153369481	15.566838925185245	324.3297185644203	20.972631035373094	7345.362509682417
209.nii.gz	-12.494234371185302	42.997758865356445	273195662.19103014	4.028064537125239	24.127708077430725	4.043021384106498	60.77446746826172	16.641807999736617	16.334563449731437	18.79436206817627	-73.63591003417969	134.4103775024414	10.4549698731332	317.389135982567	-0.8801085052549313	273195662.19103014	0.07483510411500073	473.8290664183299	371.3859239192846	16939.2115142861	-445.55887019558463	62.292555682200344	4.518047695866135	0.86335322383653	1.55120276968627	2.2289838633848174	1.9159250840983764	0.5310143921180915	0.47396870205282254	0.9943663298185951	0.9496805419376457	-0.3317466718644973	0.9531737221980988	0.40336802442047853	18.891745522113684	0.017102985947968878	6.512581616650662	0.04481124397900235	4.782019452890638	16.70265084451663	6.806295327083385	405.882005899705	0.1496615066001862	4.8640587882110315	202.952802359882	18.992865615292242	373.0903392330383	22.237463126843657	8940.73930678466
21.nii.gz	-16.670274353027345	28.899943923950197	199314124.09955877	3.8185588225237908	18.935849368572235	4.58525563642112	52.50334930419922	8.220619392108047	13.983478662560945	11.09772777557373	-66.01888275146484	118.52223205566406	8.459010249769435	308.8132277235121	-1.0365873138590596	199314124.09955877	0.0922808543760445	365.65939855902946	290.09113848607836	15123.656735117831	-456.9441664913434	57.656692023515625	3.345318856602281	0.8910887068235122	1.317375796337969	2.0814807970836346	1.5038483552105488	0.565405324771376	0.5184211150200431	0.9947694329242902	0.9520292232962747	-0.3588090783007375	0.9631989964653448	0.4406188334612412	16.625276009331095	0.02175377868817043	6.279853842060576	0.05951013700801823	4.703658693567866	15.25050272002948	6.761852408815338	258.4755980861244	0.12367253496943752	6.515506513129278	192.86698564593303	14.753922529246124	275.6923444976077	27.58755980861244	8337.702870813397
210.nii.gz	-7.2880473136901855	45.891029357910156	495010100.56250787	4.033615873518445	25.56053328514099	4.862912758475387	75.98028564453125	22.565935071274588	16.520697258438556	25.74459743499756	-114.57380676269531	190.55409240722656	10.910222126120894	323.296634379644	-1.0762332700347923	495010100.56250787	0.0750792164102447	471.93133279948484	813.7725733342733	23352.554037581504	-628.9011983003403	69.90086755815452	6.91197646942392	0.82032874551643	1.9185221354554645	2.530940627721509	3.0467405119025206	0.4825819229444328	0.4174856621506103	0.99554371498608	0.9548524038868543	-0.23924619081423437	0.9144627079386236	0.3906197264134959	28.248978788781447	0.011871359400066292	7.120339710397976	0.02934188135068148	4.930743099027902	19.20321100689461	6.640177952462247	822.4662162162163	0.17366263011322133	3.4852065761390616	355.5751689189189	18.942211566309236	803.6163429054054	14.998733108108109	12851.868032094595
211.nii.gz	-12.210227584838865	40.446014404296875	756296984.0701405	4.077211850154257	23.69414710998535	5.111397006879689	72.70096588134766	16.721012436273526	16.36229819707757	19.461624145507812	-104.20240020751953	176.9033660888672	10.38319333313073	317.48902054205405	-0.993354280965602	756296984.0701405	0.07524530282959897	487.0784460947077	655.0628222627068	25329.54500786469	-585.7162108774504	70.96415968378926	5.434186880771043	0.858327086542116	1.6738109297760333	2.3731196278748943	2.435160880491829	0.5166240988940077	0.4577902873089119	0.995888154637108	0.9572422746765	-0.27395142066202793	0.9328808090961845	0.4022897592066499	25.268245078959506	0.013396656441596596	7.003594733936211	0.03293543959625739	4.983429919633948	19.099586641140075	7.069711782391473	1013.0322537651606	0.13501696038453426	5.84009491853887	564.5655071304811	19.60882894609716	636.975343196055	23.947087831534052	16057.676929228308
212.nii.gz	-24.835180473327636	48.66601753234864	617510348.7813444	4.410628099296838	32.93702048063278	3.044931402610849	76.2613525390625	14.670873790755508	21.202014359972154	17.875560760498047	-74.16793060302734	150.42928314208984	14.188177572984923	315.84702867373403	-0.5497186296455986	617510348.7813444	0.055929022003805194	741.5867097889786	382.70118365590776	38413.4258798132	-683.6409164319256	112.0095062497171	6.216100998052334	0.8937568451098576	1.82909133719631	2.4821631475379724	2.7000532088456675	0.4925299074065047	0.4277757456928782	0.9937026076303869	0.9466488230406467	-0.3024741838358486	0.9573510052165901	0.3860772981928082	18.873929711142008	0.009138934089458721	7.450454043935821	0.030860657990726223	5.3213360648223915	29.55640181194235	7.149437169238228	1011.0962843295638	0.1633435031227082	5.138335164591386	346.20064620355413	29.763563332385075	369.483844911147	18.378998384491116	7893.113570274637
213.nii.gz	-6.931957626342772	53.1640636444092	307540907.77032554	4.249888924746201	25.207767486572266	4.478171688002476	91.8399429321289	25.544329936514078	18.745423146420727	28.84087562561035	-77.5911865234375	169.4311294555664	11.246986034470202	326.5531052864678	-0.8242999284003154	307540907.77032554	0.068800844873721	657.8198184210244	509.5883447298754	39808.39580600175	-752.5011254904049	96.4855715349212	8.019480839403611	0.8449379211502747	2.0454995349618885	2.5538854927229573	3.5226086759534243	0.4699286287452313	0.4020007683241537	0.9936476787196885	0.9472371890963559	-0.30991644815132147	0.9564415566762676	0.37922490679833193	22.07200968271795	0.012179829914252809	7.1166613197523425	0.03238665088216907	5.08120163112912	26.126263093581205	6.784564624729498	535.2378640776699	0.18558871847353325	3.290022814668331	198.42163661581137	26.477709891101313	493.49618585298197	14.384188626907074	7404.195214979196
214.nii.gz	-7.215769338607788	56.76015052795412	1512922179.5172248	4.324426888893819	30.141572952270508	3.1371366519127126	98.65400695800781	24.252396609720602	19.032161948257002	24.020423889160156	-71.17146301269531	169.82546997070312	12.791016124725363	325.1762580387598	-0.12431758221487495	1512922179.5172248	0.059983480564839396	599.9820849425217	463.53361697214854	23860.14879412033	-110.92749145732984	88.86482929878228	7.610110180367111	0.8418691816586605	2.0246144598364384	2.594562657331821	3.2609936839628526	0.47209911898287243	0.40353699335368226	0.993943819023159	0.9475956553636931	-0.24178855671500038	0.9209785314292784	0.37015666495487964	21.050835594784523	0.008436931873584753	7.5854236121802545	0.025053614601367298	5.240971744596963	24.118734869787353	7.245017602978916	2111.9319261951355	0.1476049710787766	4.945923381051977	858.2436399217221	24.142648715557545	438.3026977914453	19.99650545149567	9187.594981828348
215.nii.gz	-4.30754771232605	20.951113319396978	30772648.250229273	2.9657605400162224	11.82182776927948	8.373812293480361	28.39202308654785	8.944574840690779	7.8498896731417345	9.564040660858154	-52.32691955566406	80.71894264221191	5.085106220634771	309.1395002111088	-1.6125422835436618	30772648.250229273	0.15828864627136296	120.48026727896344	177.81926929664087	1215.0029656344404	-60.48608020653692	12.530832718926803	1.651842807180765	0.7082319456524444	0.8300158929135798	1.3102797101569685	0.7282649224875573	0.6865655447424601	0.6573451755283393	0.9944875640649787	0.9561138312273382	-0.449260402502183	0.8271273948116821	0.3773318015610879	13.218215644326529	0.19772093300375262	3.51930062493809	0.2634851526290986	2.7851573180733817	3.545668881526892	5.37259610209692	51.316770186335404	0.1593688515103584	3.058253925388681	50.96894409937888	4.903553103661125	182.07453416149067	16.26086956521739	3056.1552795031057
216.nii.gz	-0.5667562723159785	48.26357574462891	155407035.85541922	3.985641082458902	25.39565086364746	3.5884721703812796	70.54486846923828	22.870261100185438	15.748668430760997	24.405353546142578	-49.5650634765625	120.10993194580078	10.671586278636411	323.49838113388125	-0.5226201851516673	155407035.85541922	0.07604167375211146	405.9970933399854	267.16906682238647	10784.367480190924	-229.88917791810593	54.24585295794941	4.580840111150232	0.8402350942819479	1.5812423352085085	2.2582416067349778	1.9140175719904953	0.5223037485454292	0.4628928523761399	0.9928765072021402	0.9431281283264084	-0.3260496977320055	0.9518333664476283	0.4014744321642322	15.943328276890103	0.016641601150711477	6.487621826805955	0.04295867547825445	4.7341064309626955	14.706673267274912	6.5896623132967225	245.66397306397306	0.16543028489156436	3.9098985364305237	112.92188552188553	16.313665952453835	243.25723905723905	16.346801346801346	4447.643771043771
217.nii.gz	-0.4974044322967518	46.38648452758789	374664050.38026214	3.9644660375754257	21.470728874206543	5.22500451241811	73.19549560546875	22.600884206798785	15.140557307087537	24.416872024536133	-74.3270263671875	147.52252197265625	9.25922005404705	323.278209386204	-1.070678558838944	374664050.38026214	0.08165675593136598	437.470172941983	435.39502301827997	16160.989234094082	-404.87014318098676	54.38620250318014	5.151347696429688	0.8213593099828042	1.6264331720310798	2.3332509974628413	2.358295025487675	0.5218638490119388	0.465235621969259	0.994424975225469	0.950796112731146	-0.27451541497539134	0.9261529356470806	0.4149569291404202	20.563909561415485	0.016235380685190516	6.6705780529282634	0.04496021798169062	4.746491176064551	14.884387549902458	6.759057034628745	509.44463040446306	0.14210449941547088	5.116242051473578	292.739470013947	17.59562145854122	418.4663877266388	20.45160390516039	9144.293444909345
218.nii.gz	-6.167048454284667	32.31110763549805	101792178.6733456	3.6402650761408726	21.609206676483154	5.029759596598491	50.40501403808594	14.690710523477415	12.976944082210773	17.74756622314453	-65.971923828125	116.37693786621094	8.813031499196393	315.1340073812124	-1.0556491069074807	101792178.6733456	0.09827388459250447	279.1993183709908	341.899589083156	5838.840078975065	-195.0715347953772	34.56359414866835	2.35074655533855	0.8688468633290717	1.0966732824583185	1.8463868742919245	1.078091601422656	0.6047824007109934	0.5669813458760248	0.9962963936259936	0.9595208933747504	-0.3965851916851346	0.9622363756279617	0.4570455325070678	18.248711593211993	0.032661720585193885	5.5265080678178675	0.09057069876364668	4.263212455426149	9.228585176001726	6.093085879450444	173.70243902439023	0.16946579417013682	3.5186922070196305	100.73073170731708	11.186278643664485	315.169756097561	16.853658536585368	5954.432195121951
219.nii.gz	-13.383734321594238	34.10947151184082	182254690.4562614	3.7996861115700513	20.424015998840332	4.2773224068480244	62.66531753540039	14.988487610477405	14.547719897203368	19.515822410583496	-68.6603775024414	131.3256950378418	8.905892265577675	315.5831538996964	-1.0167755807179446	182254690.4562614	0.0962196542148168	374.979698143572	306.3240422994235	8182.709856154387	-302.0168120281032	43.549533338634994	3.8935386550973092	0.8315405923540437	1.3694372395739844	2.134189972583545	1.8543906734362954	0.5700665571235911	0.5237883004899769	0.994796281940968	0.9539585503548069	-0.32836695800364396	0.9426947727537782	0.4243162130772733	17.201155177214126	0.02831921999119771	5.984654281338971	0.07809285932131667	4.475999589309106	11.860767998433074	6.558985702932098	241.4502732240437	0.13194004001313864	5.352188479799338	176.08196721311475	15.034656454358148	321.51420765027325	23.687431693989073	8479.015846994536
22.nii.gz	7.009900426864625	56.09749794006348	445792744.56266487	4.034076683367276	25.30287742614746	4.379605249813541	92.8891372680664	32.0163150626219	16.019059799948522	34.07753944396973	-76.58712005615234	169.47625732421875	10.630017279581327	332.6762267397561	-0.8052239035749108	445792744.56266487	0.0741842849803116	438.63837003939557	557.5214477387655	13933.015741201236	-331.72539418723125	55.336810031429344	6.698921883362957	0.7772069183345283	1.9389840161237486	2.5155446307567932	2.745011874317764	0.47489636478677816	0.40581269839755707	0.9946426784364987	0.9494508821317127	-0.21736785927685842	0.8873365990863303	0.37399256813475873	23.35256910800218	0.011859165983468336	7.020119706246782	0.026250442811541763	4.821751155507915	15.508932978698075	6.7834957373452	612.2527308838133	0.15199918840213836	4.797847539911778	298.8142999006951	17.638291147666436	541.8982125124131	18.84359483614697	11170.665342601787
220.nii.gz	-11.740522289276123	41.22860679626465	153678164.87640756	3.924327484468333	21.20998191833496	4.573955904079827	59.58281707763672	17.244346689334826	15.89246612594197	21.562345504760742	-66.76844787597656	126.35126495361328	9.566334830271016	317.9686397111228	-1.1617681927019785	153678164.87640756	0.0852138157894737	460.0803333989618	343.5526860963468	22603.541563280443	-727.1242649372014	73.42061822953022	5.032455678506399	0.8703002171893476	1.7039108841476638	2.284275846454351	1.9008190127680806	0.4978214060085643	0.43148672293306867	0.9927436212085229	0.9409775101695609	-0.34412187146533174	0.9629331655072897	0.3854672788728818	18.06643638569084	0.017671341275346218	6.511037595378036	0.05281909253050928	4.785884075536652	19.613268477009154	6.40491804339931	266.2907894736842	0.17519130886426593	3.8582409972299168	129.525	18.443211565096952	340.12631578947367	15.561842105263159	5942.340789473684
221.nii.gz	-12.401482200622556	36.031184387207034	172483260.36624813	3.6610403937009175	17.31330156326294	4.618212216264673	50.52300262451172	16.575362110033677	13.718239484090356	20.740951538085938	-55.601898193359375	106.1249008178711	8.053769029796412	317.1329841874224	-1.3223842983442549	172483260.36624813	0.10315259798213329	353.3697645209577	241.21688912123457	13651.45703968917	-395.70317088494477	60.52622818015304	4.249205124975446	0.8692301566601628	1.3712576551072528	2.091446906875506	2.0763143233512684	0.577734563885606	0.5353442827630643	0.9923236518533824	0.9471414331468428	-0.43285379062714513	0.9712506295713068	0.43499419790032123	14.942927947882403	0.030531077755538646	5.802790082329714	0.07715940794918315	4.463594707704215	16.193858326282125	6.372736044408731	245.1469387755102	0.1429428214434462	4.884082652636231	176.9067055393586	14.213946229887206	264.2594752186589	21.057142857142857	6419.314868804665
222.nii.gz	3.0325452327728275	48.745062255859374	368763538.9873576	3.924806228983476	19.358683109283447	5.115795055896683	87.13317108154297	25.154849126428864	14.564154449362466	26.224133491516113	-62.7578125	149.89098358154297	8.458779995793794	325.8060015690655	-0.8723943573101529	368763538.9873576	0.08785785615588652	423.87474799115813	368.43366937693156	15310.935739856395	-321.57923416365605	52.98249923482597	4.698759736735559	0.8312369309328229	1.5665773705476451	2.2952616155878136	2.1165601925011073	0.5298201534794332	0.47355567753483385	0.9952104066711844	0.9538017682016598	-0.270667104497235	0.9205995116378767	0.40947337568330006	18.87406633127553	0.0189848288098967	6.559639042273113	0.04912956453779866	4.682193555698516	14.420314742890387	6.865838398552214	460.2757628094416	0.13249158399811214	7.627660565251731	305.2181922855498	17.02099550936656	360.7530224525043	26.877374784110536	10199.847438111687
223.nii.gz	0.27584837675094687	51.70363235473633	396130527.7744597	4.040663669160683	23.448285579681396	4.154386913792223	91.02117919921875	28.659458691652084	15.859990199536362	31.07326602935791	-59.2479248046875	150.26910400390625	9.884713124865595	329.3470455150639	-0.720938496999202	396130527.7744597	0.07770817412835648	452.436602011802	361.64664204027395	17588.82128178051	-353.9445839731819	65.32570624770412	6.108235384050368	0.8279379339182023	1.8001456179707631	2.459847339116182	2.7128508833299887	0.4967791866100357	0.43461866723740256	0.9938128842470578	0.947481545584066	-0.25588569624978974	0.9241788567244082	0.4002575691687556	18.623136007069288	0.01365315909545867	7.001078789946728	0.03719840675702358	4.9144774104827125	17.85848540793862	6.793325420937069	562.9200438116101	0.1541402091488527	4.4081854651504555	283.79025191675794	18.14574798247056	350.3592552026287	18.207009857612267	6869.703176341731
224.nii.gz	1.6053841590881353	72.29756774902344	176335227.9154336	4.4162721284879956	39.67058324813843	2.3915047595550023	95.17800903320312	37.315526510446105	22.342338992855687	37.00582504272461	-38.66048049926758	133.8384895324707	16.563006845712387	338.38350247948193	-0.1804637973425659	176335227.9154336	0.05176420981615787	721.6303252620787	307.97873169711954	21198.708002846237	-275.00819497273176	91.7398635582882	9.146028617960512	0.815734523641876	2.2756911805365743	2.654495744056218	3.647936020428585	0.43308912141522826	0.3563528650815998	0.988844208405536	0.9285433630038746	-0.283307327738376	0.9471077993372999	0.3574252128342336	16.89433129329658	0.009200277515615706	7.315909577724493	0.026919798641032847	5.130196090919891	25.221473044062176	6.668000006581359	322.52597402597405	0.2094324506662169	2.2613273739247766	79.71688311688311	28.966174312700286	283.53441558441557	10.975324675324675	3408.627922077922
225.nii.gz	15.021802425384521	57.423987960815474	279532492.6566724	3.804197804822564	22.459996223449707	3.257480144146333	89.52078247070312	35.02521880734082	13.446545593207246	34.142391204833984	-26.11156463623047	115.6323471069336	9.249301555141962	335.45969892691346	0.11355970069650516	279532492.6566724	0.08494882546202298	291.312367228839	204.98088505577365	4807.332680072805	11.06930065563777	38.402421841256896	5.8336924495586135	0.7397409484190578	1.8108030639885508	2.383813016574889	2.300491038436896	0.4886903290074051	0.4230426212651286	0.9902252369371265	0.9332056474485044	-0.23453568819680784	0.8946604203775561	0.3905705363985914	14.028712698116168	0.015282137332169184	6.626637413016334	0.03910267524198978	4.587104585354374	11.059028572703873	6.56782920140496	388.6771336553945	0.15647227602874175	5.550683148316698	211.01288244766505	11.754654426007608	194.36352657004832	21.499194847020934	4123.7419484702095
226.nii.gz	3.662837433815004	71.89278869628907	737362122.7477051	4.4258158930956535	33.85057353973389	4.338798154323547	115.35717010498047	38.5838549379545	20.995486175467992	41.09552764892578	-92.40585327148438	207.76302337646484	14.053636978744345	339.69564826524504	-0.7937016222843926	737362122.7477051	0.05622542068617582	754.1066256992656	782.0250007573542	46251.2678915295	-841.8271738328065	103.70081822714337	11.441954198181078	0.7999501530863727	2.5260505315401818	2.8592100616873832	4.752123876151074	0.42089997371056803	0.3413964023470505	0.9939690636400166	0.9466828170771571	-0.21308467157441632	0.9049449673491281	0.32092916422655704	27.548392744588515	0.006939759992516821	7.834300974277108	0.019673785458121998	5.2850871256599765	28.785693106331106	7.038695359288162	1112.3733959311423	0.17408034365119598	3.5544181171186398	359.2804381846635	30.30319745984164	771.2758998435055	14.60093896713615	11890.507511737089
228.nii.gz	-13.21082363128662	56.557621002197266	488333739.4066084	4.46969555349682	35.91461372375488	3.198295017753654	99.41731262207031	26.326002029973772	22.01266811577502	30.02113914489746	-82.9133529663086	182.3306655883789	14.776131712534848	327.5346409075258	-0.382392077361131	488333739.4066084	0.05527688634517437	790.2813935554465	560.9586056094861	46521.17290092293	-472.4113932683831	120.53311925692536	7.6421674254326755	0.8798272369476016	2.0560194548664303	2.5985281367934876	3.2103669486267643	0.46121337915373173	0.39069217843814297	0.9945420665844639	0.949360016809414	-0.2861620929571381	0.954427043381357	0.375747153455241	23.079849981245616	0.007957514388085916	7.649199058990947	0.023786303596279333	5.386737628228677	32.04382167058951	7.165503317701727	729.6234622144112	0.16028634934411495	4.00970932261761	251.62038664323373	31.684936139235422	549.9773725834798	17.04701230228471	10216.06832161687
23.nii.gz	-6.226818084716796	61.60272369384766	520094929.12403893	4.515793391118218	35.31013369560242	3.986894714913674	129.8607635498047	30.07676985671798	22.034536158866892	32.114797592163086	-103.22895812988281	233.0897216796875	14.696035040497092	331.3170467438595	-0.42288943903032516	520094929.12403893	0.05355111872236025	820.3114640280345	813.9066338540329	49051.10954975551	-418.0964135552901	110.13765469429168	11.944137687780678	0.804132495196811	2.583670685774428	2.878152783760155	4.902623801984371	0.4185791044362306	0.3397639405844349	0.9947019782934545	0.949822049938681	-0.22155230741934728	0.9157078355248737	0.3209510354784122	28.09442617496624	0.006740979673778107	7.928464378634744	0.018905493962585347	5.355416899678146	30.520448095518095	7.193799257761496	812.69269734065	0.17152652962023007	4.45566921547689	253.72520050654285	32.90993687636545	790.0424229632756	16.428028704094555	13835.147108484593
230.nii.gz	-2.2814676761627184	62.882608795166014	60765001.49623082	4.166268507439406	33.116366386413574	2.888742329207012	71.93708038330078	32.12482030765854	19.354378264660372	33.69615173339844	-49.658721923828125	121.5958023071289	13.929323189655419	332.99405283983464	-0.5369913551333715	60765001.49623082	0.06275640684106772	578.1429623041096	353.62667598258344	19003.53965393455	-509.23762116518657	72.8687041981773	7.548137070647044	0.8093297667688967	2.0566804621795622	2.4972761474827965	3.020199364341801	0.45839301011475475	0.38595687658322614	0.988481243032074	0.9278620950445983	-0.36973467170766905	0.9692964293156727	0.368624691210124	18.358063587561865	0.015555028750471515	6.434367782074656	0.04273616188324661	4.718182749743603	20.104210317206086	6.309234428427417	102.67153284671532	0.18735681176407906	3.065706750492834	34.39051094890511	23.104813788694127	309.0109489051095	12.894160583941606	4903.813868613139
232.nii.gz	-13.645544528961182	30.886095428466795	28649942.198726363	3.436377594776272	12.348076820373535	5.273992695231339	42.03939437866211	11.650244751349598	12.172347320770644	14.39906644821167	-50.90479278564453	92.94418716430664	6.08945445125625	312.1678762923328	-1.4564351072396144	28649942.198726363	0.13586931371187932	322.9079352890762	180.45678396631124	5186.141215619448	-163.05264553701184	36.079412886801634	9.717124886401553	0.38858514771934455	2.322070023175754	1.9143394862498146	2.511383294794266	0.44825110114285566	0.37703525244683544	0.9775296949099842	0.9031897934603702	-0.5899957173593438	0.9700670129319603	0.34936017649842244	13.045493460140237	0.12691566378227928	4.447122719674113	0.19830038302587905	3.2840830100245797	11.449134443300798	5.562820939789789	45.16326530612245	0.15361654866028043	4.847656069230413	39.945578231292515	13.079920403535564	204.3469387755102	18.142857142857142	3820.9727891156463
233.nii.gz	-14.908891677856444	30.662342643737805	98558575.18985364	3.7500178588409985	23.475674331188202	3.4434058761135358	42.03380584716797	11.238596371262972	14.549186520298193	15.844066619873047	-55.64802551269531	97.68183135986328	10.073347755256012	311.76562656449715	-0.8798104171529574	98558575.18985364	0.08980777983964146	328.342035999554	241.4945011295145	6205.330638994255	-260.4701153616871	41.6450945906533	4.17062864260048	0.8153887836747973	1.5206460808822546	2.2136346057726666	1.7301550362973126	0.5266703887635698	0.4693983202303343	0.9908628942132724	0.9357010631407573	-0.2864605010817686	0.9260718676639038	0.41833412408906423	15.231383038377723	0.021683850991338113	6.176478542934717	0.06531466266771103	4.431894727877113	11.453930808313448	6.319449472703924	155.48126232741618	0.15333457823216584	4.528739656641341	91.06508875739645	13.137815163645843	230.36587771203156	19.185404339250493	5113.602564102564
234.nii.gz	10.654122734069825	58.83348960876465	405157457.7934203	4.021203309355721	25.506511211395264	6.0485127254053275	84.52235412597656	34.160066798519125	16.417538233376543	36.847211837768555	-67.6242446899414	152.14659881591797	10.338935468498383	334.9176597512279	-1.315258530549598	405157457.7934203	0.07590194000802052	506.88857044852654	490.4796523718342	32106.08535058593	-825.4382596930216	71.92884974816477	6.667662919572455	0.8359718832840145	1.859138803871281	2.48106528169659	2.901138504723204	0.49602787407763604	0.4316493357594783	0.9932732584235199	0.9460352518423087	-0.2660972115881319	0.9295390947535722	0.3760619089476957	21.7723659332421	0.012846607928230057	6.903326123874749	0.03174735025807466	4.872447962271782	19.649128166934307	6.724647152501154	577.8244739756368	0.1599735531494011	4.210892325201217	274.1578073089701	20.271950870667357	475.2295127353267	17.404761904761905	8929.405592469546
236.nii.gz	-23.32417869567871	36.73578453063965	69698979.3566827	3.793395681173568	18.948975086212158	5.082389349648185	49.22388458251953	13.303531536468366	17.510999408774683	20.895822525024414	-90.76004028320312	139.98392486572266	9.964637120605254	314.203384440983	-1.5232476560837087	69698979.3566827	0.1058591273503519	564.6639209453023	551.3081918466686	22411.28708355808	-795.9256536881122	58.88351930210487	3.59004737612604	0.8761182352717278	1.355845012814273	2.08687756866909	1.651047995418133	0.5636340944966951	0.513592182813558	0.9958118904923938	0.95705627987707	-0.3887994506650307	0.9635405180363906	0.4154963236065696	23.177230559701435	0.03776506572245692	5.661358420943151	0.10952883408978759	4.276784599331849	15.618391669557724	6.494817038540993	89.81019830028329	0.12720991260663356	8.764126186712033	74.73654390934844	22.73467406046112	513.2379603399434	27.722379603399432	16118.798866855524
237.nii.gz	1.3782971382141123	46.60623550415039	243815053.27638498	3.852976122641987	19.609851360321045	6.050145839747072	67.7051773071289	23.364291673146905	14.093264002455136	25.544286727905273	-75.51338195800781	143.21855926513672	8.3821500811864	323.97063933520803	-1.2485221661241457	243815053.27638498	0.0894065206179979	392.51002198741725	476.5774775951594	19587.29595680962	-515.1990078065477	59.070929017034366	4.2129571590926185	0.867023894744917	1.428950452569916	2.1879809750967767	2.047798781813324	0.5562984528341901	0.5092206032125542	0.9954312441098208	0.9564916795926346	-0.35181219412961967	0.9611230194303155	0.4400304666392391	21.50662132535624	0.021309908074949632	6.303457453081189	0.05713996848218103	4.691274516674542	15.820971544031746	6.52873990631689	339.75591907016786	0.14625739090407572	4.683047308642597	207.6913473956091	15.839514603353502	463.8278088678433	19.128282393456736	10001.703831252691
24.nii.gz	-15.157843780517574	43.0581241607666	401694203.0244602	4.073563345075453	22.827292680740356	4.738587841294164	72.46260070800781	18.356425765593727	17.006508587001022	22.113040924072266	-78.29837036132812	150.76097106933594	10.055282641217067	319.21954349932565	-1.167358289423267	401694203.0244602	0.07725193901114615	550.303125673886	447.91956663183163	32688.309195829257	-921.5405643906672	81.08966068159204	5.243567661722192	0.8766385960572841	1.618936776161451	2.368200031390281	2.522394089736979	0.5286822315216786	0.4740010622836983	0.9946823732976332	0.9525579002683437	-0.294767611994277	0.9457139799922282	0.4138911166877	20.706508895990662	0.01583625987673365	6.849836844550513	0.046750292649432826	4.927420661234866	21.583307085828558	6.923747229122555	537.4637239979705	0.13634290309436087	5.7492628398433805	304.5271435819381	22.127037953419457	428.96473871131406	21.830542871638762	10296.201166920346
25.nii.gz	-9.54376401901245	56.712322616577154	1061192606.9963136	4.438297259904757	31.595242261886597	4.462520706872432	119.22483825683594	26.379193914063176	20.839693979349104	29.41928005218506	-113.67374420166016	232.8985824584961	13.238825092273846	327.5661090735437	-0.7698355070376052	1061192606.9963136	0.058400361509465606	776.1775935871001	883.0884774123684	52119.259053187685	-849.3779993618567	108.44264639927921	9.886831837787968	0.8325303403758644	2.3383039394522274	2.754038784288238	4.110369326135028	0.4378647932280406	0.3614230775208297	0.9956042349730118	0.9542486854089607	-0.2308325089461263	0.9168511504407983	0.33691979283536977	29.29876957594867	0.007887362170038357	7.790939085005626	0.019845019098018193	5.319136163027655	29.58236955926679	7.097144087071049	1669.1714863498482	0.16877365888269447	3.920220954258215	577.5795753286147	31.138108843384412	858.8899898887765	15.582204246713852	14593.403437815976
26.nii.gz	2.9121636152267456	62.78977584838867	370799562.76069033	4.18595664594622	28.529170989990234	3.210708186590859	87.74050903320312	34.1358448229933	17.927982651886154	35.42251014709473	-59.652645111083984	147.3931541442871	12.446970710241544	334.90234003748054	-0.4358456150381348	370799562.76069033	0.06398657741209314	512.8145670047903	402.2227272071713	15668.013241150931	-285.4489958494953	70.75799368501582	8.084771804373622	0.7966917860597036	2.15089268641411	2.620048785252683	3.1054682489878043	0.45179711644712156	0.3767591340118609	0.9912977165041459	0.9360497680149328	-0.23554399530013967	0.9146327370159685	0.3451752448530946	19.660216080446716	0.009277246492227357	7.307199363467711	0.028922773979671676	5.029695862277317	19.710691372347362	6.8387014163014115	564.719298245614	0.17081648464779614	3.7685350180005996	211.53962492437992	20.54471786617596	393.5977011494253	15.571687840290382	6367.37628554144
27.nii.gz	-1.5712504744529727	28.19066734313965	505030434.61836267	3.4085515798539143	13.592508554458618	8.398984483098769	54.339500427246094	12.146751457929785	10.35787296602573	13.271468162536621	-69.13775634765625	123.47725677490234	5.73360904605323	312.54568242295505	-1.6193023148002497	505030434.61836267	0.1275030397809113	249.20915549210488	307.5718802368257	10994.962366571854	-342.4779924225449	35.75306991743689	2.751934546341524	0.8517239766283881	1.1445489761348902	1.9795800219291166	1.3516218566535025	0.6086677391129132	0.5689836442924318	0.9956887419706933	0.9581242610509402	-0.2912205556627917	0.912900248072612	0.4243931262314478	17.29963448308191	0.03250628356924641	5.806926459319987	0.09780767980538477	4.30004779241668	9.626251115944605	6.757400028097355	521.1489361702128	0.10080250216058274	9.273907867514188	659.1907156673115	10.061041831126609	296.41682785299804	40.76402321083172	12365.496905222437
28.nii.gz	-0.8996980309486363	39.97906684875489	285204687.71127117	3.7092621959441154	16.51474666595459	5.4279683229502815	63.49300765991211	18.536622727804318	12.624965559870404	19.525951385498047	-61.24034118652344	124.73334884643555	7.276167070065692	319.0393591291587	-0.9065227142821516	285204687.71127117	0.1022047064373821	320.53265470879285	315.9201949887174	11424.168571294937	-283.0543480372236	47.045648359357685	4.741347106501342	0.8152623565755471	1.4941023826856372	2.2744340548374073	2.390630053085697	0.554191729581442	0.5037551761763257	0.9932485105089973	0.9485344599692916	-0.2776537440465305	0.9235938304618282	0.40917511953942004	17.47236501479843	0.022093923681527707	6.388260684389204	0.05811139546110258	4.606477780279831	12.946748866464757	6.86192841133492	314.2762312633833	0.11216139588272066	9.171907901004738	286.3775874375446	12.952365649905417	309.04532476802285	33.56887937187723	10926.021770164169
29.nii.gz	5.248394632339479	82.78007812500002	363990501.53740054	4.5451866000676375	46.068809032440186	2.528130538544288	111.24016571044922	43.929108534879205	24.750196632498206	41.44552230834961	-48.48912811279297	159.7292938232422	18.462397638783735	345.2315745381467	-0.18858972491022885	363990501.53740054	0.04877067618063677	897.608360491198	428.9027697656889	43744.84550348315	-438.0429975122833	134.37055995917189	9.511684250895772	0.8669819722014261	2.280692205310896	2.714569736225264	3.966780201388061	0.446909110092818	0.3723955321302362	0.9915708938104681	0.9383781251472395	-0.2959068455543823	0.9577784546750171	0.33945118246830713	19.93769116159869	0.007175073898670203	7.6870691288666775	0.01825897516770651	5.406863907617804	35.97056105251692	7.310586959862978	458.35821872953505	0.1500845509919892	5.043774812596146	148.9456450556647	36.08957687621503	407.9201047806156	19.520628683693516	7997.8356254093
3.nii.gz	-8.715297126770018	27.159444808959968	162890253.7396811	3.5208568691911575	13.481204986572266	6.33447128600371	85.69949340820312	13.313774428712126	11.642344286858524	15.274972438812256	-58.2147216796875	143.91421508789062	5.9085961209156155	313.81940691582776	-0.2515065521035862	162890253.7396811	0.12771428028347973	317.0989102359621	251.41708736939898	12766.634904046676	32.52333339192649	43.48675701430885	4.557377919443348	0.8175157939802851	1.2752404742704166	2.0696643353019257	2.738897150225375	0.6116464366291277	0.5769442622235254	0.9952181862217967	0.9617277934851539	-0.3642552766555196	0.9508972510606684	0.43253034427853265	15.539501034842887	0.04296051105426603	5.526014769881229	0.10277035245799845	4.18631875680508	12.011033733438047	6.455529588986239	190.57315598548973	0.11521956226450407	8.657939639933385	211.23941958887545	12.75972944560035	242.17049576783555	29.837968561064088	7542.5441354292625
30.nii.gz	2.5176029205322266	61.84843444824219	825227057.8843033	4.235930870989073	29.881916046142578	3.2464578902384265	89.88469696044922	31.756059590688643	18.443888994595703	32.88060760498047	-69.92101287841797	159.8057098388672	12.719959841308208	332.57393551209054	-0.3943737737403678	825227057.8843033	0.06201632395888365	543.3395068596351	468.79357119233487	17530.614268365644	-249.46138362719574	73.96774797603608	7.329325090811386	0.818233003603836	2.061580219529656	2.5760959177159704	2.8583065916388932	0.45773278975883946	0.3838121326381383	0.9930144781395204	0.9418516718656698	-0.22684267961912757	0.9058127565624383	0.3554829482781755	21.262640824944235	0.00882350126072094	7.414461089514875	0.0223621347052282	5.092665796985989	20.324268266711865	7.026046927656942	1183.035652057365	0.1585626125261178	4.39466367944927	462.70379305723094	21.816875317212656	456.6631818791047	18.209221284010187	8996.037528481436
31.nii.gz	-6.991617918014526	35.01453971862793	709934839.7924371	3.7840100331440696	21.049428701400757	4.308344419027594	60.791786193847656	15.345329632535535	13.62273092300167	17.69255828857422	-62.449851989746094	123.24163818359375	8.782099518215439	315.8575592294371	-0.9259912584989354	709934839.7924371	0.08969190711318516	323.3208013248295	301.3335631573964	9743.709313713794	-317.29004944912504	46.84890747578962	3.121600278269632	0.8755620684713793	1.2849141017740586	2.0594849008609524	1.3872408374279408	0.5677613614927336	0.5213425384278678	0.9954678793324341	0.954700300570263	-0.3042517469628018	0.9400792739426342	0.44564003043396855	17.037404666086886	0.01993946701491817	6.335932846756423	0.04737886502671322	4.651438818866233	12.492626938514814	6.618590977279219	1046.1874648679034	0.1470190366593456	4.728692531473145	638.2476110174255	13.008669550855796	287.45193929173695	20.087689713322092	6437.842327150084
32.nii.gz	-0.3183397293090816	50.46051025390625	252445977.0746994	4.006734009534997	24.822041511535645	5.398982206376659	68.96810913085938	26.08846985431127	16.51538581519079	29.09483528137207	-88.97107696533203	157.9391860961914	10.494711714758797	326.8529178527962	-1.2686772254257237	252445977.0746994	0.0760703030515768	499.1397369606922	600.8734035167747	25823.49423565347	-730.2508429652097	67.4871553891024	5.721982473854654	0.8444046422669609	1.7207981422527103	2.398406505732886	2.5906062438083755	0.509683912365733	0.44931883301245334	0.9945559501093674	0.951123509009856	-0.29032461129151915	0.9406032203771022	0.39904380901483516	24.194867128171175	0.015200502610058925	6.71509644097926	0.038310746461483074	4.799354290638812	18.302284465739266	6.717077766150395	348.3254337706306	0.14740813955591645	4.634208542652821	179.754126110876	19.992578131366106	582.4430808294541	19.533220482437578	12195.210749047821
33.nii.gz	-20.592700767517083	29.776600646972657	583305112.2285839	3.7808740556920304	18.53413885831833	4.25345295867527	58.23603057861328	9.95133625112952	14.187037948970827	13.421703815460205	-73.81824493408203	132.0542755126953	8.445492054645038	310.5574843664149	-1.095728352874985	583305112.2285839	0.09560640099661265	376.12025213526346	327.6754712680085	11928.629001720268	-406.3351889880821	53.10476853944968	4.23339167225832	0.8458251925561251	1.3926978265651042	2.197693957634691	2.1432094952871683	0.5726999241762629	0.5276816717666265	0.9943792315971088	0.9534420497130942	-0.2917964840664835	0.925959568949631	0.4229231378765219	17.760694377792245	0.022993871007474884	6.395493358846678	0.06164940640632088	4.650858817847415	14.334540052927004	6.818118649027458	735.6669973544973	0.1216380617318944	6.512172461577224	578.2275132275132	15.141607850380378	320.8305224867725	26.58399470899471	9303.980654761905
34.nii.gz	-16.578423309326173	31.3791130065918	130887482.52263078	3.8506077053048666	22.27901139855385	4.795958049838867	52.44169616699219	10.51818825857791	14.895498428484085	14.578509330749512	-78.326416015625	130.7681121826172	9.531667109186287	311.14348480731604	-1.1349237164396009	130887482.52263078	0.08827159413185814	388.7228986508893	343.94053612169677	12692.20443361698	-381.66122299055365	55.7418882796564	4.083543048718211	0.858535970490334	1.4573166384971579	2.1766597109811374	1.8226960379013126	0.5479750261124875	0.4949517573248852	0.9945251582190113	0.9509631895599984	-0.38157103366320055	0.9636703856316772	0.41041217928010837	18.12198943958849	0.023915406398909086	6.0133293175713	0.06977726655899671	4.481947532256944	14.956357832093648	6.181005817822878	283.4807692307692	0.2096751251706873	3.0406585903854904	119.34319526627219	15.573443134869226	361.69304733727813	11.75887573964497	4522.780325443787
36.nii.gz	-3.0805805206298826	58.1028549194336	923867798.6476351	4.352547052869118	29.807888984680176	3.8691035574050656	102.19766235351562	26.706250630394464	19.24683075074243	26.31294059753418	-78.18696594238281	180.38462829589844	12.339524351171178	327.70265016685266	-0.16618124335891465	923867798.6476351	0.061383708061258334	652.0527254084767	507.3814737776415	31397.126653589916	-71.80633523377934	90.51176824758286	6.982706762168648	0.8526008978043857	1.9396926757524835	2.5472417249570936	3.0394863056841195	0.47978044807807146	0.41256542377277083	0.9950056837296436	0.9520946522782465	-0.2602255524582391	0.9330446337157609	0.37786768389993775	22.051503069526873	0.009703492366345089	7.452011028608224	0.029611924427795075	5.209463085146679	24.373618752437885	7.186942569440392	1310.317214925026	0.1523093356881351	4.938673418112017	528.0840404510054	26.198407306615913	503.298151807509	19.109264210159246	9825.144716959201
37.nii.gz	-5.1751967430114725	30.873889923095703	775830492.5986545	3.640409463759779	16.07500696182251	7.053145283468131	75.10440063476562	13.885388412477484	12.16909541455676	16.284661293029785	-96.94239807128906	172.0467987060547	6.976078915573433	314.37542824651376	-1.328822476814753	775830492.5986545	0.10870120491703517	307.8728263270642	566.0197111730796	11132.735647469135	-298.1310235725185	41.16061126682821	4.288525471909706	0.8111328200353559	1.378917118598858	2.148539558108367	2.245733740493437	0.5658949269219522	0.5209478797628726	0.9967838223455308	0.9646085786682487	-0.27091367283510476	0.9118255125370117	0.44641722331072314	23.596473173065746	0.02480823192494228	6.23594212207696	0.056332932648558195	4.502780683422832	11.362284184684473	6.628582161946168	1012.7610191082803	0.12901414256156438	5.5292644732037814	853.3044585987261	12.371824009087591	554.2531210191083	25.001528662420384	14575.21719745223
38.nii.gz	3.980344581604008	58.67815475463867	333402514.25416195	4.143152481396187	27.129995346069336	4.216021654269214	99.93244171142578	32.78740314781805	17.2095516414841	35.35503387451172	-62.51300811767578	162.44544982910156	11.566739239164118	333.534731077423	-0.6738152162562193	333402514.25416195	0.06868763992554448	497.9611410204868	430.2547247491072	16326.192023539006	-337.63562777656387	61.9126633128867	6.764647977993543	0.7992434656163829	1.966592058305601	2.517898103034961	2.72555407194108	0.46701732725257133	0.39598629953678327	0.9939331238550582	0.945879740698156	-0.23920941591483186	0.9125294678628342	0.37329151182133813	20.402275823485112	0.011377033550867487	7.089441660973947	0.03021495783831452	4.907281807421946	17.169327822720064	6.736562533818378	539.4818151484818	0.18000727899515576	3.8217191721807455	205.85685685685687	19.951174620288178	422.0627293960627	15.722722722722724	7175.490824157491
39.nii.gz	3.4813698530197144	53.75591468811036	1004085625.0784557	4.048491586389933	26.551455974578857	3.4907926090597927	83.17385864257812	27.42346340463859	15.866602104636	27.575820922851562	-61.89222717285156	145.0660858154297	10.830519241968691	328.053407325259	-0.3076525264689111	1004085625.0784557	0.0718373006436612	412.91366982359443	388.4271342256926	12139.307324385027	-150.16497370264875	60.16985614131231	5.589329500588643	0.8301832527241201	1.7559296861595093	2.4065805288427455	2.3539165758718346	0.49734103114566747	0.43352516278196224	0.9939386837753029	0.9469274909389415	-0.24339589125030786	0.9138634831740036	0.3945872458134207	19.358539151615727	0.01135994856642015	7.095697631553346	0.02895540767415728	4.958517790076836	16.43979641047524	6.9897588607468855	1360.5969989281887	0.145830332146644	5.389806924613637	670.242015005359	16.62546499726016	377.01479099678454	21.911897106109326	8452.599356913182
4.nii.gz	-28.986952781677246	30.907804107666013	399071932.0327441	3.9301471836829807	25.12664207816124	3.7086215815655192	48.389835357666016	8.867704821399485	18.015289599369254	16.347371101379395	-78.2258071899414	126.61564254760742	11.795173051283	309.7269004986273	-1.1666274604736517	399071932.0327441	0.0862779678254438	531.4938108474108	365.6896365370049	21570.555916429592	-775.9133249071215	75.47035981451096	5.276935866804138	0.8668543644871421	1.5734382464386967	2.3408239011996264	2.664302607074722	0.5452352145954505	0.49416055558470406	0.9925093789318343	0.946113988152947	-0.2926309487282682	0.9370654483743007	0.41010040975310613	18.65795205289946	0.020393267055746237	6.620336471354966	0.06143438714143033	4.790539176016154	20.186823920328784	6.9396103972492	490.0951923076923	0.11781134430473372	7.788433570636094	358.9163461538462	21.34085706360947	355.2110576923077	29.71153846153846	12485.603846153846
40.nii.gz	1.9831746816635132	23.033836364746094	184947173.63373607	2.964780628121222	10.844983100891113	17.92796621359397	36.360084533691406	11.188902352204604	8.273484196206933	13.27479076385498	-80.55667114257812	116.91675567626953	4.439339751915127	311.5031202599034	-3.223519820514479	184947173.63373607	0.16759633520478218	195.66098448593522	417.8852857551117	7628.254004829006	-258.95895436981186	17.58568636121221	1.595076488566153	0.8223523141693773	0.8014709832742408	1.5941288076647453	0.8818997057069538	0.6901970178739002	0.668859524422632	0.9974947088114118	0.9702341191169019	-0.339942461053293	0.9049600781251097	0.4298805453879251	20.34193904149341	0.06974421062692637	4.510023826605636	0.15264946927436446	3.4971599975770307	4.795190712444592	5.85774233156393	261.36306400839453	0.13712647639475053	5.9459507668389096	319.4386149003148	7.884420050891371	396.6941238195173	23.934942287513117	10026.312172088143
41.nii.gz	-12.476148986816403	32.94156074523926	428979950.91110086	3.882181927219378	20.517146468162537	4.781155683671829	64.61801147460938	11.991084060938457	14.260587659498102	14.00110673904419	-76.36570739746094	140.9837188720703	8.771224003800494	312.5980305141799	-0.9684751927041412	428979950.91110086	0.08696602861130859	379.09214782460293	397.5806619780458	12784.76155598911	-346.4370706512301	49.79362274920846	2.946266280942763	0.8873991535597577	1.2330236067246514	2.023857906561658	1.3590117182308439	0.5782634575136284	0.5350592023518129	0.9965506356606707	0.9606414619435515	-0.3340002065563159	0.953953106353197	0.454269724737417	19.633405720405033	0.02210981312006279	6.265529628728133	0.06084152923055124	4.66452784753232	13.184972257537806	6.512770264385717	726.953986332574	0.16559316317370706	4.06414889918587	381.78086560364466	15.249605647542303	372.66628701594533	16.459681093394078	6834.1569476082
42.nii.gz	-10.069727897644041	39.73786239624024	667570319.6715128	4.061166499055831	23.200174927711487	4.27547969125577	88.40121459960938	14.965651224037604	15.64055518746523	14.936144351959229	-84.33641052246094	172.7376251220703	10.029771948007557	315.6538628703947	-0.23510545792940463	667570319.6715128	0.07609084428603254	433.9996940198251	444.68620657733845	15198.058566412397	-50.090923024968	60.37374432049532	3.419991754639801	0.8917957003369364	1.2678396712032436	2.090541738276081	1.7383000918475326	0.5837106965647613	0.5417248073263432	0.9972538371787786	0.9662931607936489	-0.34462764059971157	0.9623363980218673	0.44369693881501554	20.74379869383862	0.018537504394278346	6.601798879011217	0.052966915962007574	4.926508324945757	15.94843401878377	7.243155586241774	761.305671641791	0.11362771218534194	7.997565248384941	509.8086567164179	17.46482537313433	437.3049253731343	31.765373134328357	13675.596865671641
43.nii.gz	-7.516263151168822	46.10095901489257	1004960630.0026164	4.013822288450022	23.5311119556427	3.9696481392512686	88.68720245361328	22.835540038118186	15.91136711598731	25.87853717803955	-69.52810668945312	158.2153091430664	10.275949554072303	323.5144424284024	-0.8252408915026382	1004960630.0026164	0.07747505043579714	438.8085480566823	394.0997689147864	14690.84774165507	-377.38052298778894	60.239208726803746	5.276481487123168	0.8388226265859035	1.6416930158601206	2.3730672341949717	2.4395122752541196	0.5238561095991936	0.46740648148123193	0.9949646854296758	0.953241245419946	-0.25425470534340466	0.9186837249713433	0.4076098224239112	19.500917228029415	0.014283989554441413	6.925736927170657	0.03909858287752248	4.887702315703356	16.37892255348172	6.9370340306765	1362.0172880649864	0.1418472493298257	5.75830475330137	743.915434284524	17.597707569862052	381.07935846698604	22.051239325140596	9383.873151426786
44.nii.gz	-10.556986331939697	42.14799194335937	260345565.3641109	3.9892489806064355	18.85901689529419	5.8021922274186135	72.66523742675781	16.308418384165606	15.157856387607817	17.703978538513184	-95.42546844482422	168.09070587158203	8.825981534814623	317.0481403613756	-0.9427815201018174	260345565.3641109	0.08671069304273939	468.50776591417457	609.6156546415331	28568.921197045336	-550.9504873761119	76.8275186077262	6.00145081720943	0.8510595268826374	1.6561816517639218	2.38636541774527	3.1092784612155526	0.5353024748824365	0.4810301956371846	0.9952457206135226	0.9569443118979245	-0.3356510416772252	0.9612657277369353	0.3979206421970671	24.328387846858156	0.01840869149797925	6.764233576203892	0.06201900371980095	4.9283536457816535	20.707242356233913	6.724888154309172	373.53976833976833	0.14422384877983332	4.9090717192647695	224.58069498069497	18.8978919515213	583.8135135135135	20.18841698841699	12573.001158301158
45.nii.gz	-2.950145721435544	38.56902389526366	428218357.26379955	3.6895669152116852	18.48290777206421	3.8379566432539383	57.76987838745117	19.25281975395924	12.621268676086173	21.02071475982666	-48.46798324584961	106.23786163330078	8.031888357739536	319.6874806210329	-0.7313469029890677	428218357.26379955	0.09609115919822737	277.7223449692907	216.68007927763543	5381.664363623494	-166.7052762648749	36.56851283124516	4.194292490606822	0.794234198747106	1.3774725305384943	2.1547813933362336	2.1023617901408866	0.5735475051742049	0.5287971900026787	0.9917568096749706	0.9446437739411832	-0.27350688911642745	0.9125085250750156	0.4272725763275342	14.440769905944185	0.02436324505670195	6.16985341561101	0.06660628326225965	4.469302353560097	10.190701330462993	6.69308954895191	535.0883054892602	0.12770603949624348	6.554247469540502	402.6219570405728	11.173165794225367	217.24295942720764	26.652028639618138	6119.097374701671
47.nii.gz	-1.9923651695251459	37.205934143066415	315868817.97157085	3.7174714081719467	22.66535234451294	3.5151704760097022	60.16671371459961	17.30600491601863	13.026780106452014	18.291526794433594	-57.6704216003418	117.8371353149414	9.174634478354495	317.72442033559105	-0.3799762361940429	315868817.97157085	0.08946084326858682	265.7065218229077	269.9224993447722	4739.062960845749	-83.38002998666028	37.336175383489646	3.3494496914761203	0.8339090832136644	1.3320121737175283	2.090067052187272	1.4796918561422587	0.5593543081907972	0.5103084249634828	0.9947609035583022	0.9514555126969811	-0.2963879051671873	0.9337046937528586	0.4378064225343307	16.16526806208541	0.019375760831680192	6.25275857493086	0.04271798544196913	4.568372444523738	10.171406268741444	6.674998525965438	413.2051773729626	0.1320566242802693	5.7955531205770905	279.9229785874081	10.67750232083885	265.1559603707255	25.407798018536273	6889.87631831256
48.nii.gz	7.676546239852906	53.273241043090806	329863765.63834834	3.884783825094148	21.44391441345215	4.210047654821144	78.7845230102539	28.865839976072312	14.075577252569952	28.70281219482422	-42.05900573730469	120.8435287475586	9.053162584267364	329.4052483555682	-0.5175819865105766	329863765.63834834	0.08401294148199447	355.0769410259438	245.16788654057942	10876.357975744875	-204.9632129526018	48.102266696837255	3.368472912072157	0.8673248694809197	1.3237211714957053	2.1020945732009717	1.5248650059435533	0.563316319113563	0.5162973449268906	0.9947331310908962	0.9518061396133923	-0.3108812163112052	0.9436187121984664	0.4442348709017066	15.289037459648796	0.019716436563286203	6.37472715161773	0.05151380596974075	4.682582315529673	12.867684902227353	6.859014460196405	400.03026315789475	0.13158890235457063	6.260196935595569	255.39934210526314	14.266876298476454	247.89407894736843	24.317105263157895	6368.2638157894735
49.nii.gz	2.5040083646774294	46.33091011047363	211050556.44269434	3.8858216440415827	23.30862259864807	4.138738011965258	79.06834411621094	24.14403240196593	14.221099546052569	24.893237113952637	-54.01920700073242	133.08755111694336	9.384415688328446	324.6842440941417	-0.5564771551162582	211050556.44269434	0.083335745173907	350.50462117743695	301.31936937554417	9129.69025400335	-205.87871890308685	45.453818936231976	4.339064094523002	0.8201686198115575	1.5334164866253748	2.2252095628213526	1.8530236342287902	0.525640048604932	0.4689659827935958	0.9941985972025257	0.9484347726094466	-0.2977345736379769	0.9371972888604977	0.4232681260006307	17.051216165002728	0.018628370095235765	6.398018267632951	0.05070412892825612	4.620029853989237	12.448220757688746	6.602656003544498	296.02197802197804	0.14786312588510392	5.0168363105426055	166.83816183816185	14.060825288597517	280.7842157842158	20.07992007992008	5901.357642357642
50.nii.gz	-4.355591583251953	36.9263900756836	261640098.49842203	3.739840223370842	20.259533405303955	4.690542195723466	54.022178649902344	15.34654017577031	13.029986313660174	16.020599365234375	-58.62434005737305	112.64651870727539	8.446428945528016	315.8297282867773	-0.8432057434423079	261640098.49842203	0.09146732568531782	304.97686887087207	259.7212165755044	7190.898928076331	-168.91525720595607	40.107587133739266	3.216812868793444	0.8498436365095519	1.2859714474683004	2.054005381351428	1.4913190945259924	0.5672878781956503	0.5215935378254148	0.994098542135492	0.9493870890744086	-0.30668076248157417	0.9381704021755695	0.4528071358668546	15.82643539593054	0.021158907552347842	6.183860079047614	0.055499736468542844	4.564268556961994	10.83110000063318	6.645231404284039	359.19214639725504	0.13693943819948726	5.801140647217517	239.91879527258862	12.277512238505992	254.78421654593976	24.101791841402974	6189.973694243233
51.nii.gz	7.5810229301452665	51.79413566589355	631459024.8679687	3.8479378948357184	22.428462028503418	4.136787832628843	84.6521224975586	30.21735086073827	13.772328212882963	31.036667823791504	-59.535743713378906	144.1878662109375	9.344432491687654	330.70000199217617	-0.5416691676084305	631459024.8679687	0.08343398599289314	318.99250814141794	369.8242811819113	6809.809280608117	-123.69140784414722	41.92916331145864	5.165953444846537	0.7792961274193259	1.6999836876998056	2.3596813288384197	2.1314781927892166	0.5022651855274826	0.4391762893537543	0.9939939268742294	0.9467967270910814	-0.22129330400490532	0.8837632551673038	0.3987240380238249	18.989578290517912	0.014275606757441415	6.73597118388039	0.03353654429180503	4.677322649663041	11.773779189076295	6.690987678510248	855.0090058884655	0.14807914892422333	4.7375471353795175	481.747835122965	12.893910797047884	356.6899896085902	20.86248701073779	7976.634222376169
53.nii.gz	-26.261105346679688	20.831933403015135	66781526.65439734	3.5521869172068365	17.388527363538742	4.80308148050248	31.287704467773438	3.560188510246224	13.82441464511593	9.2628173828125	-68.0811996459961	99.36890411376953	8.288401563007264	304.13021762399484	-1.4694398351186388	66781526.65439734	0.11334320639037454	346.401223642259	244.56596520691085	6621.6205653589295	-280.8304099499479	35.906483534148656	4.675239906604021	0.7590151812909871	1.533486509409169	2.0036144317327835	1.851211087322554	0.5506140550993162	0.4966934336387281	0.9898078179469033	0.9359452065453785	-0.4678794503939102	0.9682463151051292	0.38137364934913853	15.37532723539065	0.0462957388200725	5.039958396452845	0.11169376924031814	3.874685910657022	10.145430860188169	5.834328278289979	130.13573407202216	0.18024339899172045	3.0427329440381827	81.83379501385042	13.920327499021646	245.02770083102493	13.24376731301939	3703.0415512465374
56.nii.gz	-5.225798034667968	46.26824798583986	557668004.2694194	4.069900572855942	21.33652424812317	5.1381059987677125	93.44058990478516	21.837712768875495	15.986339993337687	23.800582885742188	-79.72711181640625	173.1677017211914	9.432992142902021	322.61645098121386	-0.8877826805223452	557668004.2694194	0.07919928282421684	501.8610834127685	477.4477203255525	29221.950278433258	-533.1451588497933	77.22889138174197	5.583478249296009	0.8638623780667444	1.6803261629983484	2.387981911870961	2.606024119200628	0.5179668134367251	0.45949381504262227	0.9955451599457602	0.9560215830650632	-0.3000027689462816	0.9486796673869065	0.40128688093250847	21.43618607266904	0.014624776918513337	6.940502623071539	0.04059847224412359	5.004666796943639	20.703092407759495	6.738003797007686	881.1205673758865	0.16444952731912776	3.999095727612536	424.34975737215376	20.167644054144322	455.6586412840612	16.30533781261665	8080.538820455394
57.nii.gz	1.4737233638763423	48.289627456665045	67300373.51979482	3.9633972615215054	21.713603496551514	4.191164403247088	74.6979751586914	22.622059508695365	15.09390329433938	22.036046028137207	-55.223724365234375	129.92169952392578	9.36748125699361	323.27029803207023	-0.2635570301623973	67300373.51979482	0.0814590486478145	418.6923081113589	304.416206431995	6827.057747636729	-48.49417084272747	37.00393381550618	3.6433535313240197	0.7897887778941238	1.2641635398817177	2.0856666896729803	1.8880072391062774	0.6020964115917843	0.5601253901100809	0.9951465422169323	0.9575344254140185	-0.3797123472458695	0.9574775846158072	0.4001894485659459	17.199786544877558	0.03427279816747648	5.605391048153772	0.09482236077541142	4.229486460275248	10.161821836707547	6.5337286563379084	92.71428571428571	0.14396628216503993	5.547461517688362	52.45962732919255	16.599868349986497	306.70962732919253	19.366459627329192	6045.8090062111805
58.nii.gz	-15.604122161865233	46.12751274108887	827180533.5058324	4.258658700005402	28.07518720626831	3.818934464229147	77.163330078125	18.270736869005155	18.593887534792508	20.7357816696167	-80.56037902832031	157.7237091064453	12.143384519143599	319.2093686408109	-0.7321007713567462	827180533.5058324	0.06451323029658436	598.3590809255849	484.22569759634473	27204.023969119204	-610.5507460059994	84.43040204823379	5.092478277470852	0.8852353482067084	1.624562026237914	2.3689652882229635	2.350583303992229	0.5230915677070433	0.46560620128791036	0.9954219673713562	0.9549195803101019	-0.2983582206159972	0.9523071047182836	0.40554747286563403	21.54458246912416	0.012394470759456143	7.115673831816887	0.03670788409648554	5.1223772078500165	22.380720081426155	7.015527103507034	1271.6770140428678	0.1566490532203582	4.634890477552674	523.7184035476719	24.041897244153297	471.67344173441734	17.947770386794776	9314.639443212614
6.nii.gz	-3.8210590600967405	42.74183120727539	234460422.1690338	3.9106727308823634	23.281412839889526	3.876786469574342	64.28024291992188	19.806969339840258	14.905480990989222	19.95222759246826	-61.42913055419922	125.7093734741211	9.914816892725657	320.3957315064106	-0.6717748934616655	234460422.1690338	0.08117729058615328	376.92712919440874	323.86718247809574	9914.922129677381	-201.94282242661805	52.6394579586849	3.8491848084848383	0.8641861468578393	1.4565503234005759	2.158348333609033	1.6056007087113195	0.5323044065836814	0.47798336463329494	0.9944398161837026	0.9490023535063793	-0.3150917069548679	0.9493174888113314	0.43975335725614184	17.651768217179438	0.0169014548775257	6.515584797637571	0.04550733568544017	4.766511009324113	14.122160691792434	6.77247448534827	306.85901926444836	0.13435158461665864	5.861544253636812	185.40893169877407	15.129744418646736	320.18563922942207	24.490367775831874	8112.298598949212
60.nii.gz	-3.490428686141968	51.13416595458985	302365693.94251454	4.077759998629681	29.107666492462158	4.031648463240866	73.87406158447266	26.54277698502995	17.27427479912682	30.10913848876953	-79.99507904052734	153.869140625	12.040324018144199	327.27348300060993	-0.831339424827269	302365693.94251454	0.0696847877656952	477.7474742555279	507.3954196381523	22064.238567896093	-590.7737368900944	73.25691868381381	6.265306319083679	0.8436334059093795	1.9079217793721719	2.4566148219544433	2.412034982836015	0.47449143167121616	0.40243628765363	0.9936191574240101	0.9442092365541749	-0.2739952948392827	0.9370538654493671	0.3590039036275098	22.149854376880675	0.010888089096197148	7.032452646934285	0.026947772617889696	4.948367997485103	19.880556250724375	6.723810454159054	485.99256110520724	0.17215464438725017	3.8215857319982645	196.72015586255756	19.18233919066461	494.92596528515764	15.63053489195891	8409.543747786043
61.nii.gz	-22.303599929809565	37.56935768127441	388896437.1183011	4.120765067157219	25.625657558441162	3.8750252983024627	70.67365264892578	12.125915982168852	17.495378714198335	15.313476085662842	-76.38231658935547	147.05596923828125	11.326140850631582	312.98370609616074	-0.8990460000205858	388896437.1183011	0.07167319125176862	536.2128539799987	393.61109280975387	22875.33517129364	-628.5899008534581	79.82856851877834	4.916591581732851	0.8833609089458303	1.6125647124824218	2.2901129642309246	2.1248427015458855	0.5177541354389683	0.45962282778890395	0.9949993161225847	0.9525007948661446	-0.31951896201985364	0.9553868551327406	0.4166492301387902	19.359855070850962	0.014088672876812473	6.864123491433127	0.03554076956181968	4.991029115217504	21.186290025127796	6.752699004010004	669.9964735516372	0.16876485479890108	4.000629151888535	284.54256926952144	21.502371311282985	379.57934508816123	16.255919395465995	6982.607052896726
62.nii.gz	-10.323486709594723	46.511248016357456	1224949549.779001	4.129649553003671	26.407849311828613	3.326622187183347	79.72056579589844	20.192241728305817	16.923856636808907	22.352924346923828	-73.76770782470703	153.48827362060547	11.328789165963347	320.93227281606653	-0.49603703233745766	1224949549.779001	0.06886133694321891	474.45207188833416	411.01670489341416	15211.782657689253	-282.63656223368645	67.85195065550785	5.772181919630176	0.8423173398061395	1.7512392524306934	2.435427554038779	2.568711404080661	0.5030177082320237	0.44163320113564003	0.9941450328857304	0.9487736925503398	-0.25184674372415905	0.9237732219133046	0.40032566876661113	19.88665498306577	0.011573172748589973	7.15985023283649	0.03213715297406828	5.0208283847984	18.406033143784505	6.853821813642731	1990.697132767174	0.16738393447970856	4.084797804951716	818.9678802657025	19.026963334300483	400.86084251240226	15.606407130244682	6703.619776339023
63.nii.gz	8.714029502868652	64.7546096801758	234934383.13444385	4.175383475257367	33.445149421691895	2.9563588521427056	94.6627197265625	37.35024922479968	18.54102373784628	40.54764175415039	-41.49605941772461	136.1587791442871	13.275152016651843	338.1172885188656	-0.4080760152524995	234934383.13444385	0.06464205160992416	518.1101433153498	325.26151399257924	14692.480123267704	-309.0740002087186	69.53107139399411	8.022209487613692	0.7892590673220177	2.106166570604258	2.608475365992191	3.277462105915111	0.4616636908444815	0.39055191831492014	0.9901485890658825	0.9334891803974064	-0.2687617478194432	0.9375163637501662	0.35965422416906573	17.59098235504171	0.010867289814475626	7.079377097855438	0.033064951388333756	4.924448171678263	19.388320220401955	6.707819639696322	367.93430656934305	0.17904345818459516	4.4336431823159925	132.83941605839416	20.835495882690726	308.7610705596107	15.652068126520682	4428.207299270073
64.nii.gz	-20.487643432617183	41.45474739074707	733632831.1831985	4.267333919015504	28.433907091617584	3.819535017160644	87.0113296508789	14.348018475205079	18.969133851169012	18.45562171936035	-91.08338928222656	178.09471893310547	12.14856589983039	315.33345828454225	-0.7469681461212333	733632831.1831985	0.06595943145575547	620.5131944012755	541.4288097001992	29002.21966148666	-587.3325267501631	87.11712973904193	7.533461829375034	0.8395203640141472	1.9813353360318493	2.57443621438781	3.370483949445846	0.4806967885087293	0.41452085969149327	0.9946310839501421	0.9512844677008109	-0.253054503324466	0.9255086370696416	0.3768037946107522	22.836330153118688	0.011057057887423193	7.396376610803955	0.03170875555250698	5.1443807587677135	23.662647892104232	7.080812615070391	1135.9091894822445	0.1539589576419415	5.297815863812625	486.6486852805638	24.887492439590755	525.3537544049879	19.780699376524804	11276.223366766062
65.nii.gz	-19.609377670288087	46.88801651000977	670059142.7114582	4.3006302819460815	26.386553287506104	4.115739304182769	80.73664093017578	17.850494405139067	19.604551157622172	21.671228408813477	-86.17709350585938	166.91373443603516	12.121200365300668	318.94275180654506	-0.896790959485298	670059142.7114582	0.0658913411041512	695.5421363400739	531.3831142983455	38971.82566621409	-793.3825422060692	96.95508956195809	7.105317715357897	0.8617551268562725	1.9467821980003386	2.551747759988708	3.0872209810245934	0.4835330247217539	0.41699223593091916	0.9943354379149122	0.9494792143168813	-0.26630001134673603	0.9351854709163498	0.37203031820714527	22.558969799778087	0.011112130412533474	7.387403512570232	0.03361100697285685	5.193473633339364	26.01510181932899	7.15904978769945	922.7944436010323	0.14009328125110557	5.782763243470878	434.0262638530439	27.879905419328303	514.8569910429634	21.645817519356306	12415.489448914528
66.nii.gz	-10.380797958374023	43.761970520019524	1036780808.1944697	4.118114524566518	24.913012504577637	4.059076537110475	77.2176513671875	18.41221210247198	16.62555268609953	20.330364227294922	-77.22767639160156	154.44532775878906	10.660556074420947	319.1784691592653	-0.6795415241784402	1036780808.1944697	0.07232222539116012	488.55835886247684	447.11505196634386	19197.298399892326	-354.1205944721574	70.34837742913861	5.175627418852866	0.8614142730583594	1.6110417911064903	2.351418964254681	2.4537145303936403	0.5281808973763625	0.4733518497397077	0.9950668517470036	0.9541026780040222	-0.28009010839319715	0.9393089564889772	0.4157970227403893	20.75509077746466	0.013484012009048644	7.051442612328663	0.03839697048751672	5.032758096022044	18.881001211997862	7.19645691744757	1279.4641839441879	0.12572115396916458	6.861281079052293	736.0232878058367	19.588230561374758	426.92826962759165	27.200255478038716	12298.245750221087
67.nii.gz	-13.689664077758787	55.55657043457031	684855980.4446536	4.459243919774514	32.91854810714722	3.417606300672322	103.75841522216797	22.076754214902763	21.043366156311468	22.745073318481445	-82.73526763916016	186.49368286132812	14.0885481101721	323.2312027660615	-0.3457948207244061	684855980.4446536	0.05524263682121764	744.974835987873	537.7726330282668	40547.39007708107	-414.2298940728228	111.08629380483019	8.243587582151612	0.8613107470281949	2.0602880847204017	2.6289057640958466	3.7481717462808124	0.4759852276684929	0.4083011767030384	0.994442604769313	0.9507760950502296	-0.2767960884288687	0.9467331871123801	0.36314800955670684	22.62745117009375	0.008055505952337942	7.678983803788418	0.02143756896238786	5.380927120964173	29.832470346745442	7.371968891961866	925.3826086956522	0.14117202268431	5.682770618384252	362.11548436308163	29.979410177684453	510.1073989321129	22.392219679633868	12321.932570556826
68.nii.gz	-7.197858524322509	57.749898529052736	180908838.66345203	4.260816062052083	34.6252179145813	2.468293784496556	77.26421356201172	25.798975833450445	19.748689489135213	27.082910537719727	-55.4798583984375	132.74407196044922	14.355203400957995	326.69692111729995	-0.1718844008682762	180908838.66345203	0.05866116723662342	585.905613398091	348.1502647259307	18000.03031250594	-186.7875784699865	88.79411082574937	8.3595017016604	0.8405335937497849	2.140025263794018	2.520572664519685	2.899714646775993	0.46448351545711325	0.3928446267857476	0.9897303729266972	0.9326320163207007	-0.3459483828854562	0.9683625382033243	0.34274457482206366	18.108088456578848	0.011832039158034834	6.9399278993815035	0.041161421370700196	5.020866202297318	24.288403131852444	6.739156005299242	317.75162241887904	0.1874640840229375	4.11182290443	99.4306784660767	23.661821251120333	335.37699115044245	14.43126843657817	5476.6112094395285
69.nii.gz	-4.296994209289551	53.24042510986328	104700143.441128	4.182072497885006	27.358601570129395	3.802946044897787	94.8380126953125	26.703246361591287	17.839499398156423	28.6786470413208	-57.768524169921875	152.60653686523438	11.792520167559758	327.5282234133469	-0.33704837210370553	104700143.441128	0.067652344799785	539.7259491006712	391.48817558476844	34623.92568053827	-398.4370828747265	96.28649800055862	7.701047989246144	0.8528228110503607	2.073084009147608	2.5005205588731396	3.0616287945288105	0.462688702819964	0.39226272506191356	0.9922070744999653	0.9400801008352541	-0.46548656597112764	0.9855675910535862	0.36786109369867953	19.184915687776822	0.01737945215522786	6.325856636098809	0.04426355160030551	4.787513144379063	25.996886497451193	6.232459157514137	235.48975409836066	0.24128048575651706	1.8815800524052677	66.02868852459017	21.5419536079011	340.0327868852459	8.967213114754099	3254.6127049180327
71.nii.gz	-7.234573030471801	48.960627746582034	908625999.1008538	4.101164420499956	24.704550981521606	4.287642848394575	79.62910461425781	22.89138160715038	16.8702122900862	24.924246788024902	-80.8405532836914	160.46965789794922	10.636684898798531	323.69272974713243	-0.934012139461447	908625999.1008538	0.07300082932217698	518.1389749757024	523.8774059033083	22850.980429781877	-583.7179995747694	72.72024935264626	5.696779190700775	0.8540014782735571	1.687638726010077	2.3993407034005996	2.690480008196589	0.5193892140667391	0.4614498058540324	0.9949059682706396	0.953444729264025	-0.27194812522050715	0.9317343086154597	0.40037544117457524	22.51552186054769	0.013852258584209064	7.00220793963064	0.03759080691776677	4.975441711675282	19.60425713583677	7.142358430285096	1101.5039206642066	0.12701844103600168	6.697566541509511	633.0631918819188	20.80338931718999	508.24953874538744	26.41559040590406	14345.2389298893
72.nii.gz	-16.550782012939454	49.2888069152832	1388776400.9481392	4.326261571954269	27.8800151348114	3.4175923420593004	92.88180541992188	17.61281006899455	18.997396505990313	18.870274543762207	-83.8808364868164	176.76264190673828	12.284708407046187	318.59677180954804	-0.3262580279976506	1388776400.9481392	0.062189972533979745	626.0058875420184	489.3126860859777	28831.092998328037	-241.1599006793301	94.38169551714685	7.669479520530127	0.8501446911434795	1.953094327741693	2.584058439305594	3.613147999747177	0.49211225924344976	0.42898927985104884	0.9942471424128894	0.9508997879123567	-0.2585151329004697	0.9335336324810538	0.3786902885614838	21.62324490002791	0.009701265769670045	7.554474232914414	0.02948269002876982	5.2679815679692075	25.51279375941924	7.310284905341774	1893.6547288408128	0.13840481865522677	6.266997819902403	850.8832042099108	25.137402260517636	467.02192661891536	22.995468498757493	11878.348340885836
73.nii.gz	-18.116240692138668	38.12284240722657	1178313541.65987	4.062917843012465	21.020248413085938	4.880201299306074	81.41015625	14.652069354529466	16.731366484698707	18.205127716064453	-83.54136657714844	164.95152282714844	9.49590786422385	315.5341019105773	-1.0953865280081414	1178313541.65987	0.08127342424325176	555.8447194269451	453.2537068578691	32631.7552123294	-763.7714492248392	80.55565773661995	4.160234328523833	0.9007968454348938	1.414293325082243	2.2282126031572314	2.0740388707485575	0.5611525475465516	0.5130556823349358	0.9964696075186313	0.9616170549866017	-0.3181259334197899	0.9546825215461843	0.4244417954289166	20.835668846847923	0.01801645545721717	6.780229767476448	0.04599197824440752	4.973793384212613	21.178973016285934	7.204964843684703	1333.4405576679342	0.11266924864114357	8.100489204380253	961.8709759188847	22.300409178521242	439.6022813688213	30.866328686100548	14526.037769328264
75.nii.gz	-1.6837093830108643	52.6412467956543	171282986.90116128	4.115587970249811	27.57647466659546	5.198475194401742	75.35179138183594	27.749945932686856	17.775896614727415	31.631216049194336	-76.63129425048828	151.98308563232422	10.974874839644578	328.62872539666915	-1.2201664891200346	171282986.90116128	0.07290144374881728	576.8120969602453	532.8910056638072	33849.10624162844	-958.3236748432773	81.25652651771003	6.624895891124037	0.8467036049225312	1.756327445154432	2.403882697623629	3.2922682785040753	0.5145602123981193	0.45835123041128145	0.9937869070404629	0.9506351532302865	-0.33670638698795025	0.958049734446752	0.41539494415988487	22.672715984925578	0.016320609354542465	6.658129411653804	0.048599565548795694	4.873692734644631	21.97035560220851	6.595376515862167	262.3795712484237	0.16543478641136425	3.875577443869673	115.62168978562421	23.262839330268474	509.51261034047917	15.528373266078184	8724.873266078184
77.nii.gz	-24.329481124877926	34.07135848999024	881302662.3211762	4.0287922310737105	21.82084459066391	4.4616266890698	68.87018585205078	10.566210889142715	16.758563697924593	14.89175796508789	-97.64212036132812	166.5123062133789	10.105520493060977	311.40700801236625	-1.130066108497955	881302662.3211762	0.08070039058625521	522.9532931744727	548.5129780561672	22426.506887023137	-648.5705906280061	70.42101847411465	4.871692739628335	0.8682640093859921	1.5290036508844893	2.3105364159641826	2.4226200240148117	0.5454910738739867	0.4944356499325266	0.9958784183650516	0.9587594480552164	-0.2908153008721247	0.9400646337526375	0.4183344607071532	23.067288543381274	0.017661797180360653	6.779164465906325	0.048645628918905746	4.8981361432826285	18.82317780343575	7.094064063118554	1058.2893926056338	0.11644909689762696	7.854481871698944	733.4051496478874	21.00050425136924	532.3784110915493	29.680897887323944	17190.893595950703
78.nii.gz	-10.717162609100342	56.00216903686525	26885508.52705299	4.072777984599552	23.29059100151062	3.236162801937714	73.9639892578125	19.45513724598266	17.982806350893647	19.316720008850098	-48.69325256347656	122.65724182128906	11.35950794202667	320.3380164135132	0.12071669472589308	26885508.52705299	0.07397587553172894	564.8600468946314	262.1109626701286	23972.39651326104	-195.83232027517033	85.25453976140436	11.64292483633845	0.7621476166026809	2.6558014265161716	2.595889921893767	3.6241730162898422	0.4097150000578932	0.32360032476503175	0.9823079217137469	0.9091486114191933	-0.5768111707321799	0.9905637697984696	0.26728461503332446	15.577721240776436	0.032826145925494155	5.46220304813611	0.07945134911740165	4.131563521528814	24.2243661494357	5.6444523240493645	66.63358778625954	0.2543266709399219	1.9293164733989863	19.38167938931298	22.62439543150166	229.34732824427482	8.625954198473282	2097.3244274809163
8.nii.gz	-2.090667247772217	42.10736274719238	1157149602.7512815	3.942568622963356	21.755326509475708	4.6161118840927635	79.77789306640625	18.627114749225655	14.566174305995313	18.464768409729004	-81.75605773925781	161.53395080566406	9.081553809484525	319.2422112784845	-0.4506793812548352	1157149602.7512815	0.08369904936740592	392.3512085603053	485.24841935953765	14664.330749164124	-187.3826605322972	57.63375626426773	5.503753147709101	0.8257645731737686	1.6712997325713528	2.361369509948673	2.508561037274677	0.518425203806404	0.4605484266689891	0.9950710892633671	0.9538009626526658	-0.2523832577832619	0.9101605418129796	0.40579431767144086	21.730185389514773	0.015220663521350543	6.8973859230815595	0.03677453627595258	4.853411274198109	15.784377352994214	7.128800031708765	1335.5467676589749	0.11762786398264707	7.547504371076763	950.3190065175269	15.741684838826115	466.2099700546063	31.219834419587812	14826.136691914744
80.nii.gz	-18.814841270446777	30.95940399169922	29474923.15723965	3.569285341703055	31.14065968990326	1.970254161854524	39.83015060424805	9.829291147636432	15.536895338198121	13.61457633972168	-30.855667114257812	70.68581771850586	12.254202824991994	310.3599173405497	-0.45605324695588967	29474923.15723965	0.0949207569738135	329.0886385859842	98.21199407835971	2287.6808662821	-39.55465158006292	28.78772105472624	4.174776032286365	0.6409047508721624	1.412748668367103	1.9216449977191794	1.6852129569673713	0.5696643896058984	0.5242340063424803	0.9827539617033991	0.920657408634235	-0.42797494265889446	0.9388854702226277	0.42050363828231657	9.51798677073981	0.04349904707214369	4.920596521453742	0.09396607025234614	3.774748090831438	8.240624271753152	5.893178124256613	47.091503267973856	0.15389380152932633	4.311888589858601	29.045751633986928	13.367262591311038	103.24509803921569	19.58823529411765	2317.9117647058824
82.nii.gz	-6.051810836791986	43.634175872802736	1603215853.3270822	4.069759911246502	23.416396141052246	4.965589700928506	82.2077407836914	19.043176609258335	16.06985869956092	20.746030807495117	-82.86709594726562	165.07483673095703	10.05738291296305	319.78973578237515	-0.8992117964153993	1603215853.3270822	0.07553786558071932	476.9265708349191	499.93570184358646	23426.62460778824	-511.37717079021616	68.48352913453039	6.3468261620167015	0.827575422636245	1.8211222087910965	2.481754614776253	2.8239011497737887	0.5006186302288423	0.43759597284837387	0.9946381940614288	0.9512712779759827	-0.23537163155347005	0.9021500338805364	0.3810190311376305	22.008423122434483	0.012178684266112396	7.174601050472772	0.030760549471228048	4.977574123648409	18.70758882413678	7.20870675260627	1967.5675830834982	0.12550663922201302	7.274281699657078	1184.2071187089366	19.154140344909944	473.2570007016649	28.467627734898258	14178.649614084326
83.nii.gz	-12.5359281539917	50.568215560913096	870564553.9882249	4.246871374622891	25.89200186729431	4.174028226904429	86.18050384521484	21.491529790958683	18.439391206583448	23.671722412109375	-83.29884338378906	169.4793472290039	11.357679405682237	322.4674478081007	-0.8260691320672466	870564553.9882249	0.06753982115435406	628.451168539273	517.4498904774131	37578.91777739378	-783.4048369411458	95.53872574759659	6.463603015605704	0.8734449478411667	1.8305787729898308	2.5028292874019553	2.9634291787732576	0.49936803524448703	0.43621277078286647	0.9948487692467967	0.9523441330722544	-0.2751419552631348	0.9428226420082795	0.3818977481910069	22.25221500470102	0.011580110242650115	7.327514209873163	0.04172216414823756	5.172750387157811	25.500582190800575	7.207377136402166	1142.136884854276	0.13642342150672196	6.918785606881537	565.4433827042523	25.26175452256047	500.946607740086	24.79192546583851	13132.795628284759
84.nii.gz	-10.634704113006592	63.19192886352539	792438890.1018146	4.521528740700422	35.52970480918884	3.179226812282058	104.91545104980469	26.777344353925645	22.13994755868995	28.182126998901367	-81.939453125	186.8549041748047	15.104051124023426	327.99485645710257	-0.3336514219350449	792438890.1018146	0.05147971294753528	797.1930793112308	584.9777641539573	41279.935162696296	-478.34043022308754	115.38360910076037	7.727397445707601	0.8713843309876765	2.084150350401383	2.6075265845680557	3.183863793594197	0.4568998943263546	0.3854198540221194	0.9947555159555154	0.9499026866882475	-0.2727938798338044	0.9478795254060794	0.3725447988755199	23.621819772132387	0.007317592774511391	7.733024014952315	0.02134731082223865	5.411296948619879	30.777751636616983	7.046942538794082	1376.7868585392343	0.1869110587210473	3.044998820080875	379.19956557154495	31.97280022859689	554.5973391257128	12.929133858267717	7919.909041542221
85.nii.gz	-1.6366782188415523	42.750634765625	1389530508.571694	3.8338660367805506	23.02038288116455	4.5191487127069525	65.19469451904297	21.77115217966566	14.204491389514017	24.083087921142578	-72.31185913085938	137.50655364990234	9.625793296514894	322.29582502989894	-0.9434061484984161	1389530508.571694	0.08399117134488385	337.9244566736711	426.8678584621824	9560.843842546687	-312.14894743386355	45.42461402339693	5.023567104313577	0.8002134372276551	1.6041132386216113	2.320273727141573	2.273635152555791	0.5266456641131071	0.469465824844271	0.9941926891663042	0.9498986963619741	-0.22863112679434644	0.8829707036831693	0.40395825847735095	20.41415897833112	0.015337296381960306	6.680212664357	0.035146176947361524	4.657945042376637	12.612045281927626	6.996201485981455	1587.8251476414741	0.11869814963306229	7.111578474865749	1123.5498990805113	13.615328983495179	407.8620766988114	30.821933168871944	13531.499215070644
86.nii.gz	-35.06830062866211	28.490806961059572	299771003.13489115	4.103607144346076	27.54571557044983	3.531585595135743	52.62859344482422	3.7961760876757427	19.158053700698105	10.86492919921875	-87.74019622802734	140.36878967285156	12.539699768955577	304.7862200871832	-1.0075110712043402	299771003.13489115	0.07553049499357999	602.5233495388204	406.7621201138059	29134.533767986737	-890.6021118973723	91.68844288067847	5.959543774526296	0.8779021769307316	1.6891290946715298	2.402423207500392	2.8797045559088854	0.5282633264362735	0.47434912602689916	0.9931536604808359	0.9478377003463027	-0.3072174694106332	0.9507117441395591	0.40767703577797837	19.627135473309036	0.01626537155163096	6.928791670934998	0.05015820891918178	5.008298212238207	24.411996663801194	7.026133532110654	385.0409048651999	0.11931853265113104	7.398088966766213	243.73690734428263	24.171877372214546	394.8686086148125	27.291292221877907	12469.697861791137
87.nii.gz	-2.0470051288604725	48.979544067382825	365455641.7986679	3.969429334613039	24.323894739151	4.067472083480608	70.63644409179688	25.559985563202382	15.93197128628321	28.194061279296875	-57.12171173095703	127.7581558227539	10.412186153567696	326.2249625766172	-0.9382197794909996	365455641.7986679	0.0779050428938882	433.42200820274746	349.1963273323635	12813.858111855081	-404.05603353811665	52.844332526387696	6.807632062042004	0.7673317764855832	1.9772895585619419	2.5183379001247497	2.6925927311788014	0.4678173318936239	0.39571053196223177	0.990967717656684	0.9348014245837363	-0.20582916702588713	0.8708259650240174	0.3611313084814982	18.37538364597514	0.012732729099898131	6.917121714691557	0.032114198296790776	4.738523098179187	14.912991147107428	6.815198680124942	483.67792661619103	0.1408497165451925	6.474699373051492	267.5259172976121	17.3993583640114	328.0990099009901	22.948747815958065	8201.293535235876
88.nii.gz	-6.583248233795166	44.524020385742205	598224606.1777395	3.9815734436498587	21.03705334663391	4.790506542675699	71.78022003173828	21.22640379364922	15.48789240813176	24.0836124420166	-78.58354949951172	150.36376953125	9.266975169993447	321.93557843582624	-1.0786088835432994	598224606.1777395	0.08193196394859598	456.11416860945735	457.85463252398284	20120.91990019488	-560.7887664381667	65.53659652211533	5.358398609595421	0.8485246707421338	1.6691723151204239	2.3831743084807573	2.441512521261181	0.5165383586606972	0.45754729147445733	0.9945597501605241	0.9510546134593997	-0.2614693387281884	0.9242983841245	0.40194033816145514	21.03881257393146	0.015218383636302794	6.884763136810263	0.04027485810093346	4.872870629664264	17.72374878292769	7.010388721032551	715.7124047124047	0.12399729811372223	6.513938534728557	472.9112959112959	18.370605142564603	448.7461884961885	26.512127512127513	13061.605855855856
89.nii.gz	1.9178303718566898	34.16008338928223	110070515.03901315	3.375719918367302	15.804177284240723	3.2116148904170396	58.00069808959961	18.694764276391478	9.963295288708961	19.257980346679688	-16.73613739013672	74.73683547973633	6.658264201178518	318.94945832790603	0.03938607307859699	110070515.03901315	0.11650568366241745	162.40419047993123	77.92667173641266	1522.5141304184906	-0.3509825442562364	21.388918047996178	2.5135164184717382	0.7753498887827982	1.1770775985025108	1.9291802478478104	1.0587080138369231	0.5829300974800428	0.5391516981465545	0.9904806387432329	0.9348870342710112	-0.2736740244308669	0.8967336100389413	0.4503085999869673	8.55213647088129	0.03068700084039329	5.621239468226424	0.07562542876900047	4.114157280059364	5.97560861661698	6.205781195650437	156.80961182994454	0.14492570409421862	6.551590297969462	126.05914972273567	6.577225716735969	74.5101663585952	24.846580406654343	1996.3641404805915
9.nii.gz	5.820694637298584	48.825939178466804	137668348.82407445	3.6921803353998377	22.076924800872803	2.659515771308197	67.42205810546875	28.328031170429014	13.115883085690875	29.50739097595215	-22.218042373657227	89.64010047912598	9.411547171773277	328.7247000657837	-0.27786841293875597	137668348.82407445	0.08843948157695634	260.6323810892371	135.25060372042054	2969.28136065224	-65.22602015039949	33.023410252694426	3.548130849685563	0.7922381025818965	1.4269890304087771	2.1026268048705585	1.383832329297404	0.5373552578554269	0.4809011844349524	0.9904659701418623	0.9333724152767352	-0.30972132929087326	0.9327232853609005	0.41742649289779543	11.293625896576389	0.02370932566666088	5.953739662634025	0.06513512802031948	4.353867426436152	9.142885275594997	6.347995599980887	205.16326530612244	0.16103866978502546	3.878566376435854	112.67189952904239	10.488786107366506	135.12480376766092	18.263736263736263	2493.394819466248
91.nii.gz	-6.386102771759035	43.367321777343754	1070630307.9402544	3.975905044405932	20.419214725494385	4.725793838204581	75.2852783203125	19.875709605627158	15.071983202600016	21.544342041015625	-72.1479263305664	147.4332046508789	8.97855095260845	320.5580943980083	-0.8912564972377912	1070630307.9402544	0.08338810943089317	437.0222883788715	408.83119952666493	16378.622094095257	-370.19796448607514	59.524588396571794	5.4989531859660294	0.8290275155345814	1.6653145329524257	2.3923969963739014	2.5780232283867908	0.5217483950749225	0.4644878892211751	0.9944301350976372	0.9512820813382076	-0.2481953148064616	0.9116952252804597	0.4032306909819145	19.881889169830895	0.015904048790389237	6.899427093186107	0.04666448020304574	4.85336047283236	16.255885395634458	6.942799763491996	1399.791054803724	0.13434984689545293	6.358114993298225	868.8207121604761	17.566040987987712	396.59861790958826	23.68125539879067	9823.121508782033
93.nii.gz	-17.03867874145508	38.28846054077148	838858303.4597784	4.020304730028798	21.99354386329651	4.253795298364352	80.67518615722656	14.166525467556445	15.966993857703601	17.372339248657227	-74.19430541992188	154.86949157714844	9.782704927486732	314.9087959468922	-0.9332388466428065	838858303.4597784	0.07968153753630738	466.944040364634	363.99258627173737	19600.830669355975	-526.8623172664909	69.1073365643721	4.754654709214377	0.8699340334317294	1.5137932713311746	2.295013256445885	2.3261910301922706	0.5507863164862031	0.4997217083414344	0.9954623196442931	0.956792308963047	-0.2959707772483575	0.941801609091092	0.4076086760505795	18.651469528271573	0.016712803756039573	6.833336337023055	0.05374599875739554	4.937978238550411	18.465497818396617	7.008618208092221	1120.3850336919259	0.13244887500791178	6.2460616098616955	674.026126019624	18.791648529604934	354.9128738621586	24.186428655869488	9231.541316940536
94.nii.gz	-12.182839584350582	40.828305053710935	1118897183.423513	4.055508519122824	22.26544213294983	3.746036326182835	94.28604125976562	15.738262377265317	15.591851399843712	16.89764404296875	-77.50022888183594	171.78627014160156	9.852364705778264	316.42539025719714	-0.309473449070707	1118897183.423513	0.07680494071838606	434.37727040468496	408.5087425902136	15141.656468507195	-117.87578211200018	64.71924350639324	6.130563859961979	0.8270817631895528	1.7353276004306901	2.4611116668526734	2.9751825240368137	0.5184800845031506	0.46094537698576615	0.9951169530226867	0.9548180133194654	-0.24774329816861232	0.9193876500690465	0.39617178171207174	19.84528749008826	0.01368961985327628	7.1267475163005845	0.04259681465769461	4.990628038429526	17.71245184158881	7.113231527805088	1441.735033557047	0.12901432067624583	6.668086630732349	858.2952125279642	17.493516019798907	403.50085011185683	24.89315436241611	10226.757583892617
95.nii.gz	3.6491878032684326	47.47685241699219	260914527.73094636	3.8761097097852004	19.854066848754883	5.609083133824517	72.2017593383789	25.594273307429486	14.798616717170441	28.05232810974121	-59.87127685546875	132.07303619384766	8.501128804551097	326.2702494804277	-1.2759381437894115	260914527.73094636	0.08948611887237094	440.64488542747586	328.8828005227124	20436.78931546254	-538.1622574803835	59.38417643241109	4.7777922528071235	0.8456360060468506	1.5690844143937257	2.279240830423132	2.1508962030343923	0.5307577755764786	0.4744795838916915	0.993635690702109	0.9475826976645353	-0.3045712355972657	0.9421841252868897	0.40734635178450684	17.75167269331	0.020244558355917843	6.450916454497959	0.057916988238892214	4.66821347420343	16.040492171304553	6.713236056925002	327.72378620971034	0.1337102350916811	5.760434836961941	219.33047735618115	17.697946915812675	328.38351693186456	23.533659730722153	8207.634434924521
97.nii.gz	-13.806480312347407	51.380175018310545	161704636.30627713	4.183771212764916	25.232343196868896	4.390106029991206	68.37420654296875	20.115064608351307	18.65522728644615	22.475075721740723	-78.17100524902344	146.5452117919922	11.580405546074815	321.135418208554	-0.9961755153494274	161704636.30627713	0.07109179768846312	654.3022387739456	475.4936491195397	33599.35616616031	-851.6002972145038	93.24529281627898	7.035594420349351	0.8586083916195507	1.986616256623017	2.499964434625701	2.7477115350282406	0.47768612736893973	0.40772877170759814	0.9923841207519732	0.9405933583765722	-0.33865648589431624	0.9640955033848161	0.3502274076940693	21.301703565910582	0.014391674906878012	6.916156683146079	0.04474219336128511	4.980691237851427	25.070221809157083	6.763343566535826	238.4923469387755	0.15209971105789255	4.827335940753853	111.47193877551021	26.279048768742197	448.1517857142857	20.011479591836736	10189.78443877551
98.nii.gz	-13.997196197509766	32.42479705810547	354506263.0596982	3.8167579894372445	19.66694462299347	4.753801019374996	54.10077667236328	11.646902076527066	14.123035869936619	14.913118362426758	-68.45295715332031	122.5537338256836	8.373096901533144	312.24825418029303	-1.1320631549219522	354506263.0596982	0.09194314645986049	375.1806647444295	299.2727547087137	15662.911168110366	-507.73076905980827	58.85921545138446	3.601554053929953	0.8848326658032567	1.3679097597112913	2.1163279772754007	1.6294710600979287	0.5540407876707616	0.5052756615487943	0.9943886515844118	0.9503327019569323	-0.3210391352225799	0.9497936708047224	0.4456780944144738	16.894209355673716	0.019900870736850824	6.442996884436085	0.052660437964492525	4.749723447989081	15.615192376328602	6.79758780681745	472.4114411441144	0.1299261389285243	5.787716587940422	334.30528052805283	15.061441794619506	298.1355885588559	26.176567656765677	8181.987623762377
99.nii.gz	-8.706532382965086	40.44570426940919	659650645.1583253	3.93360763117508	19.32708740234375	5.035331851221965	66.32351684570312	16.433509182509763	14.778566962737768	18.62517261505127	-78.38895416259766	144.71247100830078	8.661324189414447	317.1064502439679	-0.9704548197614578	659650645.1583253	0.08666093471148127	426.3350527725985	418.41104130415556	20271.142719934236	-500.9079740430025	64.29025006703951	5.1511004664753655	0.851545906499077	1.5858972506979032	2.3388569534784547	2.4904884971842756	0.5355902623917417	0.4822086901508815	0.9944419694982141	0.9521183416203219	-0.27886774291889177	0.9332518272208119	0.41412713908557364	20.090052196048983	0.017561164496665317	6.779625230035326	0.050401266189417634	4.8523120362638625	17.36033763337872	6.7615505040803034	974.7753048780488	0.14859379647531232	5.617793631023199	568.4957317073171	17.118775189619274	408.7121951219512	20.853963414634148	8962.8375
[truncated: 1,148 more columns]
