# Supplementary material for: Radiomics machine learning based on asymmetrically prominent cortical and deep medullary veins combined with clinical features to predict prognosis in acute ischemic stroke: a retrospective study
Source: PeerJ. 2025 Jun 6;13:e19469. doi: 10.7717/peerj.19469 (PMC12147764; doi:10.7717/peerj.19469)
Supplement: Supplemental Information 2 [file peerj-13-19469-s002.zip › features/rad_features_APCV_DMV.csv]

ID	log_sigma_2_0_mm_3D_firstorder_10Percentile_DMV	log_sigma_2_0_mm_3D_firstorder_90Percentile_DMV	log_sigma_2_0_mm_3D_firstorder_Energy_DMV	log_sigma_2_0_mm_3D_firstorder_Entropy_DMV	log_sigma_2_0_mm_3D_firstorder_InterquartileRange_DMV	log_sigma_2_0_mm_3D_firstorder_Kurtosis_DMV	log_sigma_2_0_mm_3D_firstorder_Maximum_DMV	log_sigma_2_0_mm_3D_firstorder_Mean_DMV	log_sigma_2_0_mm_3D_firstorder_MeanAbsoluteDeviation_DMV	log_sigma_2_0_mm_3D_firstorder_Median_DMV	log_sigma_2_0_mm_3D_firstorder_Minimum_DMV	log_sigma_2_0_mm_3D_firstorder_Range_DMV	log_sigma_2_0_mm_3D_firstorder_RobustMeanAbsoluteDeviation_DMV	log_sigma_2_0_mm_3D_firstorder_RootMeanSquared_DMV	log_sigma_2_0_mm_3D_firstorder_Skewness_DMV	log_sigma_2_0_mm_3D_firstorder_TotalEnergy_DMV	log_sigma_2_0_mm_3D_firstorder_Uniformity_DMV	log_sigma_2_0_mm_3D_firstorder_Variance_DMV	log_sigma_2_0_mm_3D_glcm_Autocorrelation_DMV	log_sigma_2_0_mm_3D_glcm_ClusterProminence_DMV	log_sigma_2_0_mm_3D_glcm_ClusterShade_DMV	log_sigma_2_0_mm_3D_glcm_ClusterTendency_DMV	log_sigma_2_0_mm_3D_glcm_Contrast_DMV	log_sigma_2_0_mm_3D_glcm_Correlation_DMV	log_sigma_2_0_mm_3D_glcm_DifferenceAverage_DMV	log_sigma_2_0_mm_3D_glcm_DifferenceEntropy_DMV	log_sigma_2_0_mm_3D_glcm_DifferenceVariance_DMV	log_sigma_2_0_mm_3D_glcm_Id_DMV	log_sigma_2_0_mm_3D_glcm_Idm_DMV	log_sigma_2_0_mm_3D_glcm_Idmn_DMV	log_sigma_2_0_mm_3D_glcm_Idn_DMV	log_sigma_2_0_mm_3D_glcm_Imc1_DMV	log_sigma_2_0_mm_3D_glcm_Imc2_DMV	log_sigma_2_0_mm_3D_glcm_InverseVariance_DMV	log_sigma_2_0_mm_3D_glcm_JointAverage_DMV	log_sigma_2_0_mm_3D_glcm_JointEnergy_DMV	log_sigma_2_0_mm_3D_glcm_JointEntropy_DMV	log_sigma_2_0_mm_3D_glcm_MaximumProbability_DMV	log_sigma_2_0_mm_3D_glcm_SumEntropy_DMV	log_sigma_2_0_mm_3D_glcm_SumSquares_DMV	log_sigma_2_0_mm_3D_gldm_DependenceEntropy_DMV	log_sigma_2_0_mm_3D_gldm_DependenceNonUniformity_DMV	log_sigma_2_0_mm_3D_gldm_DependenceNonUniformityNormalized_DMV	log_sigma_2_0_mm_3D_gldm_DependenceVariance_DMV	log_sigma_2_0_mm_3D_gldm_GrayLevelNonUniformity_DMV	log_sigma_2_0_mm_3D_gldm_GrayLevelVariance_DMV	log_sigma_2_0_mm_3D_gldm_HighGrayLevelEmphasis_DMV	log_sigma_2_0_mm_3D_gldm_LargeDependenceEmphasis_DMV	log_sigma_2_0_mm_3D_gldm_LargeDependenceHighGrayLevelEmphasis_DMV
1.nii.gz	-2.080557203	10.10128431	52715105.04	2.089909142	6.046560675	3.683931903	17.00219727	3.538287616	3.762494288	3.368572474	-15.60664368	32.60884094	2.499896531	303.5774605	-0.1603435	52715105.04	0.286792753	23.78249585	29.49688657	41.65341994	1.806172168	3.635156861	0.560256605	0.731544927	0.46140025	1.108504833	0.331200937	0.782893277	0.778813993	0.991615309	0.949754384	-0.343164674	0.842759678	0.399512728	5.358644084	0.142664575	3.336288908	0.283513546	2.796839687	1.048853367	4.894693476	83.33216783	0.145685608	3.893356643	164.0454545	1.09615079	28.43881119	24.14335664	709.8688811
10.nii.gz	-0.227046692	10.82822227	34441334.82	1.82140678	5.68062973	3.09867068	15.52883053	5.482557021	3.33794182	5.710752487	-11.806077	27.33490753	2.356915142	305.5109666	-0.264989763	34441334.82	0.326561938	17.35809919	23.15313767	14.32478663	-0.312134271	2.302491673	0.478888152	0.645290746	0.43883096	1.055469761	0.273666295	0.787260719	0.784590239	0.990512932	0.94570248	-0.280995932	0.770591609	0.403780916	4.762319671	0.168090545	2.961003578	0.290083465	2.45407751	0.695344956	4.514272238	58.21409214	0.157761767	3.398961523	120.501355	0.761583713	21.86178862	19.03252033	428.8644986
100.nii.gz	-7.779481411	11.04230852	91590990.47	2.638457538	9.55037725	3.86828268	18.35711288	2.239029196	6.027917529	3.268411517	-28.6940155	47.05112839	4.0576768	302.3378477	-0.73625945	91590990.47	0.192606802	59.74335552	50.52038154	224.2347271	-12.28032664	7.975265407	0.824357584	0.80955614	0.614482333	1.334782629	0.429784728	0.724605722	0.713621336	0.992000178	0.945682533	-0.339221132	0.897663761	0.45954509	6.980088585	0.077113341	4.219845853	0.160731337	3.406721553	2.199905748	5.626997677	130.8063872	0.130545297	5.269413269	192.992016	2.474141537	50.72255489	24.79840319	1334.47505
101.nii.gz	-11.75290565	9.43925705	96021956.19	2.811324878	11.73118114	3.082112495	20.79673576	-0.971739014	6.741030426	-0.44351387	-31.19489861	51.99163437	4.697244886	299.1475247	-0.320337468	96021956.19	0.166297383	71.34069053	56.68844012	322.028332	-5.178808976	10.34180854	0.925902209	0.829785467	0.644529139	1.40809293	0.491752122	0.720109279	0.705783724	0.993722738	0.951926328	-0.370348813	0.925174381	0.440406161	7.365142419	0.062088881	4.486772833	0.123508968	3.606645638	2.816927686	5.603385568	165.9319664	0.154643026	3.940710257	178.4370923	2.953725651	56.17707363	19.54799627	1095.351351
102.nii.gz	-5.588044739	6.357605553	29829503	1.961861809	4.784828544	5.754213029	11.67169476	1.064340352	3.681444176	1.831563473	-19.58900452	31.26069927	2.117497175	301.1099174	-1.365957556	29829503	0.338771815	27.4453467	21.66037473	73.85060687	-8.079451747	4.034782057	0.460648737	0.567326092	0.420771947	0.982383744	0.260947945	0.796260158	0.793601706	0.990877312	0.947957351	-0.450312154	0.79928452	0.385879756	4.544253579	0.288573684	2.367578483	0.443772494	1.923547433	1.123857698	4.225270011	65.88145897	0.200247596	2.012915623	111.4559271	1.125451539	23.40729483	11.45592705	277.9969605
103.nii.gz	-6.034149551	14.7125803	131049412.8	2.733802165	9.35122323	3.492002094	26.60914421	4.865065385	6.228680303	5.505078793	-26.88022995	53.48937416	4.054365502	304.9734573	-0.442686318	131049412.8	0.184684687	66.10154178	60.9464799	286.1117644	-7.928713031	9.084817159	0.963772948	0.807825433	0.666490605	1.426761578	0.501798875	0.711802656	0.696350843	0.993466469	0.950324228	-0.323869278	0.898810787	0.447930908	7.67197153	0.07087972	4.464744606	0.168525388	3.543292299	2.512147527	5.821965728	168.1398155	0.119332729	6.618196618	260.2207239	2.750564782	58.66572037	29.14194464	1792.977999
104.nii.gz	-2.803593564	7.986978054	84153277.34	1.828511335	6.415437222	2.932874666	18.66661453	2.411073204	3.507857393	1.866220474	-6.542047024	25.20866156	2.552325152	302.4416533	0.56290577	84153277.34	0.311746219	18.49643651	9.891132349	22.77563112	2.829021087	2.970742981	0.369584187	0.771703693	0.351705393	0.96691583	0.241714748	0.827127103	0.825935183	0.99008372	0.950075637	-0.375868994	0.851798476	0.336061448	3.031819901	0.175218611	2.876821416	0.293457323	2.491588539	0.835081792	4.7877116	123.8195652	0.134586484	4.325595463	286.8065217	0.812873346	9.734782609	28.63478261	265.7652174
105.nii.gz	0.796088707	13.32816429	67106643.57	2.09352467	7.110301495	3.268289115	23.49420547	6.745291354	4.075707333	6.047398567	-5.704013824	29.1982193	2.854825032	306.7877356	0.572443482	67106643.57	0.27604555	26.04092148	15.38344305	39.21442828	3.570625327	3.527464079	0.482711345	0.760246322	0.403672916	1.06900687	0.304332025	0.810290391	0.806067385	0.990571777	0.950603767	-0.364779949	0.861682696	0.344395277	3.813422403	0.160968839	3.223860906	0.301382794	2.722837012	1.002543856	4.990274298	98.46704067	0.138102441	4.556387191	196.8204769	1.130399375	16.02805049	25.86115007	386.1486676
106.nii.gz	-4.504382038	4.422874546	74497316.32	1.682049212	4.37473309	4.393240997	11.56450558	0.475053052	2.876742471	0.908743978	-14.8466301	26.41113567	1.848677722	300.4992136	-0.759104208	74497316.32	0.38928191	14.51985119	13.51623377	11.22401066	-0.894668207	1.655214495	0.274392105	0.692175941	0.271374459	0.842346577	0.198109862	0.864815712	0.864614535	0.992596231	0.961286107	-0.340501744	0.776700858	0.268734019	3.621300527	0.292301684	2.398114425	0.46425553	2.118805412	0.48240165	4.640285153	106.1078788	0.128615611	4.603128007	321.1575758	0.655947107	13.56363636	31.27878788	432.9551515
108.nii.gz	-2.098915219	12.74924994	185910334.6	2.323175017	7.423842877	3.541007992	25.46548462	5.132515863	4.647158349	4.834381342	-20.19057083	45.65605545	3.120501645	305.1908422	0.162718637	185910334.6	0.242401637	35.59794455	44.62266367	121.265768	2.762987711	5.727304464	0.468851981	0.845975726	0.398419278	1.076871074	0.301744976	0.811385372	0.807771928	0.996195796	0.967236676	-0.422066534	0.919026743	0.347158933	6.580562377	0.126092371	3.630321141	0.242292248	3.135053565	1.549039111	5.665536789	209.9729459	0.105196867	8.159284501	483.8336673	1.529833967	44.32214429	41.65531062	1840.445391
11.nii.gz	-1.975673866	9.743403625	163148039.5	1.983373366	5.641379476	3.314874933	18.82098579	3.652870135	3.560013036	3.45737505	-10.33340073	29.15438652	2.383324406	303.6875677	0.268203118	163148039.5	0.306307582	21.07324663	18.4048587	33.2168786	1.787563804	3.128737329	0.370534306	0.786992025	0.353026837	0.971092836	0.241238994	0.826404493	0.825237329	0.992628953	0.956114805	-0.372545601	0.86753572	0.337707801	4.208804093	0.166533352	3.145190236	0.327013737	2.745585324	0.874817909	5.573193729	153.5008479	0.086772667	10.31521962	541.8581119	0.937803596	18.84567552	63.91351046	1163.827021
111.nii.gz	-3.964511776	11.40833321	71128414.93	2.306755856	8.307921171	2.530008155	20.56731033	3.285305195	4.798056414	2.788043976	-10.55884743	31.12615776	3.491522933	303.3414919	0.301133309	71128414.93	0.229285943	34.08435839	19.51813796	75.90907147	2.572151928	5.53515968	0.522867746	0.824951914	0.464107483	1.084329774	0.289763348	0.777119289	0.773822285	0.992053088	0.949070355	-0.415001477	0.914968994	0.418551089	4.260056642	0.109378404	3.601246377	0.202639575	3.061348036	1.514506857	5.098502865	118.4825356	0.153276243	3.467861811	177.2380336	1.484426697	18.81500647	22.78007762	403.7360931
112.nii.gz	-6.910728407	16.06712894	46456923.44	2.923378272	11.64596593	3.326951558	27.47644615	4.070696461	7.166557979	3.913694859	-29.67546082	57.15190697	4.834648721	304.2099147	-0.090011659	46456923.44	0.156807035	84.68374179	61.80639127	395.4703032	0.26830094	12.84086885	1.30282531	0.814113993	0.802710328	1.541570592	0.632287171	0.66969476	0.64742044	0.991254357	0.940880178	-0.397452151	0.93660062	0.472724627	7.670165045	0.063244469	4.492663195	0.140423443	3.54011196	3.535923541	5.37755491	92.53386454	0.184330407	3.100744433	78.71713147	3.497452421	57.11952191	13.18326693	793.7131474
113.nii.gz	-1.973511505	14.00470085	61926608.8	2.416251969	7.961532146	7.127427299	41.85543823	5.531383209	5.401432734	4.054363251	-7.667320728	49.52275896	3.447285673	305.6200798	1.581987991	61926608.8	0.235278193	54.20706257	16.49940142	701.7919463	50.28651472	10.63397101	0.600101208	0.872424753	0.482773152	1.167605788	0.349465916	0.776152884	0.770303809	0.995145665	0.960498421	-0.449747031	0.932015507	0.398845306	3.722023534	0.106940344	3.784271339	0.217009101	3.244918267	2.808518055	5.124651877	100.3242836	0.151318678	3.428772275	155.9894419	2.238042264	15.26546003	23.13273002	296.3453997
114.nii.gz	-6.238877821	10.33988848	20145442.91	2.339558299	7.721187294	3.177240795	17.15180969	2.540644885	4.861011786	3.095467448	-14.89309692	32.04490662	3.231247073	302.6056759	-0.447591553	20145442.91	0.23107438	39.35325316	20.0209687	39.58526121	-1.759074711	2.892636346	0.492206307	0.422516069	0.459910178	0.921588807	0.242876122	0.775427599	0.773274524	0.990228997	0.942959785	-0.318924204	0.707125835	0.431651066	4.393086615	0.238795803	2.544278493	0.357033456	2.061237735	0.846210663	4.364210524	60.6	0.275454545	1.347933884	50.83636364	1.581487603	17.72727273	7.827272727	146.3909091
115.nii.gz	-4.424795532	8.865679169	73168023.84	2.174711786	6.833388597	2.998242366	16.85798836	2.378261757	4.154659797	2.862940311	-13.71521568	30.57320404	2.857158742	302.4235933	-0.147670324	73168023.84	0.2604125	27.41661309	16.37402951	50.41563563	-0.465861769	4.273313896	0.662391487	0.717686051	0.507555213	1.206739043	0.391482411	0.768943144	0.761706021	0.987241491	0.938603259	-0.347184667	0.866208569	0.401212371	3.928266548	0.126575474	3.481746596	0.244792847	2.867370077	1.233926346	4.842618034	132.4525	0.165565625	3.041775	208.33	1.202975	16.845	16.255	272.22
121.nii.gz	-9.217226887	5.174997282	46954374	2.197287178	7.131906807	2.980701206	13.28939533	-2.406472397	4.416567817	-2.566709757	-18.84800339	32.13739872	3.047095486	297.6460288	0.172986574	46954374	0.259409042	31.25081558	15.53105968	41.96111401	3.283964197	3.522871852	0.499701979	0.748321904	0.477722322	0.891234821	0.226134603	0.764802115	0.763336805	0.990055726	0.940589983	-0.383572968	0.820875816	0.458490121	3.831108019	0.210316192	2.907504258	0.31353551	2.403356601	1.005643458	4.584427675	109.2	0.206037736	2.435685297	137.4867925	1.257205411	17.54528302	11.16603774	182.2622642
122.nii.gz	-5.131337452	5.549081421	97799043.29	1.844274412	4.78163588	3.571146325	13.36775303	-0.352595171	3.174920557	-0.714050174	-14.46193695	27.82968998	2.037013354	299.6769661	0.055134979	97799043.29	0.338343785	17.71678924	12.39199466	22.86461092	0.028547819	2.719440586	0.338238371	0.758331019	0.316411395	0.911456659	0.230151703	0.845165038	0.843977	0.990967123	0.955175421	-0.405975439	0.850897166	0.299835345	3.431881245	0.199672431	2.809958598	0.341389711	2.466875755	0.764419739	4.516737981	186.2910927	0.171066201	3.039138357	368.456382	0.794321038	12.56382002	15.63544536	201.4802571
124.nii.gz	-8.484938431	4.906786966	86177550.06	2.092939448	6.964821458	3.26417935	9.235037804	-1.055944681	4.232035554	-0.200894237	-18.4916954	27.72673321	2.918766401	298.9913022	-0.737199427	86177550.06	0.279092991	28.25060676	19.95270683	40.47700553	-3.970956133	3.177154152	0.491901825	0.718374209	0.405724555	1.087502608	0.319083865	0.810813787	0.805755449	0.987106698	0.943545524	-0.380648097	0.851662905	0.336806013	4.382583314	0.195733982	2.957611187	0.364788607	2.491400633	0.917263994	4.4858117	194.2012448	0.201453573	2.365128011	269.0456432	1.203444328	19.55809129	11.34024896	249.8838174
125.nii.gz	-2.590725899	7.87365036	104086879.9	1.914552341	4.978726223	4.514768935	19.71625519	2.26536096	3.357172757	1.832893372	-13.68025112	33.39650631	2.146280723	302.2985981	0.575801448	104086879.9	0.331519339	20.09399032	17.37795039	51.3329744	4.710358122	3.404085473	0.452403086	0.75933166	0.40796218	1.040755284	0.274809255	0.803063874	0.800463001	0.991068832	0.949609901	-0.365839473	0.856836196	0.372493899	4.078827194	0.172811413	3.09973748	0.327860221	2.634026567	0.96412214	4.434799903	208.7208077	0.183249173	2.430020018	377.6005268	0.894030082	16.58647937	12.59262511	219.9367867
126.nii.gz	-4.726312113	5.331846905	89896821.19	1.88612154	4.816953123	4.796693421	14.44913101	0.095116097	3.282065708	-0.008926153	-18.35553741	32.80466843	2.053509709	300.1282645	-0.319483538	89896821.19	0.333687415	19.89643284	20.32389821	25.75249076	-0.802139011	2.483625182	0.451841839	0.686946339	0.414478532	0.998901069	0.262430461	0.798987952	0.796497065	0.991047759	0.948709118	-0.328172068	0.807935394	0.381785638	4.448708001	0.188013095	2.93112357	0.308607751	2.471614538	0.733866755	4.372508464	194.3587174	0.194748214	2.366608969	333.0200401	0.849162252	21.15330661	12.04008016	257.4238477
13.nii.gz	-2.61183176	6.880038881	49771009.87	1.727372309	4.407493934	4.104321146	11.71104527	2.448958331	2.963826256	2.973232388	-12.73239708	24.44344234	1.898510508	302.4745063	-0.824839847	49771009.87	0.371445177	15.45457189	16.53590164	18.20112102	-0.523374728	2.301401444	0.351592776	0.722562444	0.323356079	0.936090543	0.242436152	0.842508326	0.84114563	0.990651298	0.954285751	-0.372463797	0.831368172	0.303557723	4.004627225	0.229144664	2.73792012	0.412790365	2.390294302	0.663248555	4.637027352	71.03676471	0.130582288	4.820663927	202.0661765	0.690960208	16.57352941	29.01838235	491.2426471
130.nii.gz	-2.586735845	5.934495211	90559892.1	1.610886936	4.187312841	3.453446347	12.27218533	1.516169853	2.628745134	1.437078834	-10.21537399	22.48755932	1.746430912	301.5353817	0.073718723	90559892.1	0.395449267	11.58576391	15.69470738	12.63511298	0.300874261	1.977293822	0.322339653	0.715357241	0.303105467	0.898188879	0.221094068	0.851652964	0.850370685	0.991366094	0.957042687	-0.390093627	0.830663373	0.286275555	3.907487362	0.244899579	2.600125075	0.421903321	2.265065834	0.574908369	4.251336668	168.0963855	0.168771471	3.0166207	393.8674699	0.550574789	15.05321285	14.56024096	232.5371486
135.nii.gz	-3.704366827	9.187087059	26519286.06	2.062942616	7.406047761	2.588685715	12.23410892	2.881794146	4.115013242	3.132041454	-11.26304817	23.4971571	3.042423226	302.9228211	-0.375763663	26519286.06	0.269716598	24.85429099	18.08901207	23.01784059	-1.02988259	3.177086482	0.432420127	0.727008873	0.413193678	0.924066612	0.231890577	0.796333446	0.795325806	0.988411659	0.941302608	-0.455284608	0.879238046	0.398959473	4.167378244	0.193146589	2.77422028	0.306152039	2.335709276	0.902376652	4.398608101	59.83737024	0.207049724	2.183786114	77.94809689	1.064570587	17.79238754	11.51903114	209.3979239
137.nii.gz	-5.809983492	6.081680202	65287808.65	2.098287103	5.951152205	3.915152918	15.01233578	0.253302268	3.776147957	0.298465639	-21.16849899	36.18083477	2.493741657	300.2940747	-0.394349169	65287808.65	0.282202924	24.48576737	29.06940513	58.48261691	-1.491970625	4.323583559	0.489666286	0.785485857	0.445105264	1.065604089	0.284341595	0.784874205	0.78190347	0.994066819	0.955894574	-0.417725074	0.90029231	0.406114369	5.29448409	0.136291802	3.322592711	0.256868222	2.835769432	1.203312461	4.648346245	123.6049724	0.1707251	2.598363908	204.3149171	1.103451894	31.94889503	16.71270718	556.410221
138.nii.gz	-9.75208149	8.691983223	57563416.74	2.574877915	9.515190125	2.77652327	19.27828217	-0.64630671	5.685989001	-0.808702946	-19.05773544	38.33601761	3.958807129	299.4372103	0.018455121	57563416.74	0.194296445	50.0092183	21.20109684	201.8458222	0.324237514	9.307749297	0.902592494	0.813598864	0.65960739	1.346325368	0.439254626	0.708930666	0.694494815	0.986493379	0.929367381	-0.400203682	0.927731499	0.463647451	4.345279218	0.078833192	4.071785627	0.161476526	3.279261546	2.552585448	5.147838994	114.0093458	0.177584651	2.811803069	124.7383178	2.111055308	21.41900312	13.81931464	305.2040498
139.nii.gz	-13.81790161	10.04719639	61439755.27	2.907290057	14.04109311	2.281238758	20.53725815	-1.957029381	7.750690279	-1.775854111	-25.44067192	45.97793007	5.872635811	298.1849465	-0.023732873	61439755.27	0.147744099	84.64999026	38.66661306	293.0246704	2.776348674	11.14839517	1.115834804	0.819804631	0.704743169	1.36799875	0.520512856	0.705527775	0.687806745	0.991125656	0.943780286	-0.448916215	0.938287802	0.438751768	6.004078859	0.069653894	4.271516564	0.125041028	3.45040303	3.066057493	5.274814558	144.9710564	0.209798924	2.324930207	102.0911722	3.448815764	40.46309696	10.34587554	445.9218524
14.nii.gz	-2.359391809	9.56917572	87950135.04	2.041945773	6.52853103	3.865021558	24.93181229	3.273096618	3.830079868	2.971946955	-8.727537155	33.65934944	2.691024078	303.311802	0.527395277	87950135.04	0.282148859	23.47807179	11.4990537	31.06813745	1.295854169	3.14641574	0.498383246	0.724003032	0.450746527	1.084610201	0.286959903	0.782270314	0.779390408	0.990153498	0.944308443	-0.302298867	0.82173043	0.411858778	3.289250097	0.131464888	3.329789879	0.236490775	2.797859985	0.911199746	5.341027585	103.3493724	0.108106038	7.792799496	269.7343096	1.025017069	10.82008368	42.25313808	470.1046025
141.nii.gz	-2.083165503	21.16390305	37022157.46	2.724777946	10.57091451	3.514507362	38.37057495	6.792379073	6.988189971	4.632685661	-13.76970005	52.140275	4.443641179	306.9266411	0.825662722	37022157.46	0.200279704	82.39913791	43.81246303	387.6899614	1.190291655	12.61169957	1.671402339	0.742813814	0.86934244	1.538243747	0.798609892	0.661435359	0.637885381	0.987147993	0.932182658	-0.440327103	0.942144244	0.469368271	6.336458837	0.082731294	4.14377461	0.174728518	3.248550396	3.570775477	5.051082987	70.98473282	0.18062273	2.538015785	78.70992366	3.369927937	27.08905852	12.44529262	414.9770992
143.nii.gz	-8.474838734	5.434725046	29134784.01	2.213864761	6.759570122	3.60293039	12.2419529	-1.105605366	4.385633468	-0.990444154	-21.01464653	33.25659943	2.854989811	298.9489975	-0.446564548	29134784.01	0.269618729	32.64394835	27.80248743	60.90830802	-2.356466998	3.762407096	0.586729831	0.718868583	0.500801991	1.117918749	0.307986284	0.763920311	0.758191788	0.991090031	0.945310088	-0.432401869	0.881237074	0.425615131	5.183622269	0.187634903	2.96989	0.320755442	2.423274264	1.087284232	4.483170472	65.97546012	0.202378712	2.115623471	87.89570552	1.364833076	29.49386503	11.3006135	353.0030675
146.nii.gz	-3.791238594	5.663678169	35353395.17	1.713654918	4.777745306	3.751778684	10.29330254	1.055655513	3.02634982	1.218855917	-12.84542656	23.1387291	2.033293192	301.080938	-0.502465066	35353395.17	0.366706114	15.22348984	14.03158228	11.66547804	-0.068848751	2.056716448	0.267460776	0.752685444	0.265873474	0.780074702	0.184230172	0.867327813	0.867221993	0.992777765	0.96204642	-0.516045986	0.855454219	0.264484585	3.677215381	0.294205673	2.19685224	0.433204447	1.930185115	0.581044306	4.129733572	72.32820513	0.185456936	2.247626561	143.0153846	0.654043393	14.28717949	13.25641026	203.1846154
147.nii.gz	-3.241118431	7.002514076	59094803.65	1.895726739	5.623823762	3.483415475	16.80421829	1.722322932	3.383467479	1.6905756	-10.44605446	27.25027275	2.283355965	301.7534878	0.340896131	59094803.65	0.325139304	18.80725863	13.53530059	23.62366242	0.550850641	2.802906286	0.361944522	0.756579155	0.317764139	0.947853083	0.256116936	0.848481328	0.845535969	0.992861141	0.960893099	-0.450183204	0.878837703	0.279106304	3.560432719	0.207147438	2.714410429	0.345290468	2.347539492	0.791212702	4.421881985	116.5161787	0.179531862	2.503792726	211.0154083	0.835971425	15.41448382	13.26502311	191.8089368
148.nii.gz	-7.59425602	5.808096409	39187157.77	2.201495166	6.621471405	4.02816284	11.59599495	-0.596135387	4.283364071	0.145882249	-21.31461334	32.91060829	2.887749537	299.454721	-0.762467902	39187157.77	0.264278495	30.45576758	29.55083657	91.54912217	-6.941401839	4.766280673	0.593270109	0.751589441	0.502459056	1.154518589	0.328651059	0.763738423	0.757851577	0.991000742	0.945176174	-0.40754171	0.886903346	0.424578723	5.334733388	0.145168133	3.257431382	0.263960644	2.70058275	1.339887695	4.605811496	83.56750572	0.19122999	2.409972299	115.4897025	1.338489493	30.50343249	12.05263158	387.4050343
15.nii.gz	-1.413657784	6.835438251	135234517.4	1.586903723	4.387867451	3.224921208	11.51369667	2.16293915	2.592085011	1.747809529	-11.58753395	23.10123062	1.831511886	302.1803699	0.176878571	135234517.4	0.382650644	10.53417029	16.22008974	7.952072289	-0.019811553	1.78166178	0.255465632	0.747187911	0.25266621	0.815143391	0.189383557	0.874133465	0.873946837	0.993106872	0.963954817	-0.384537922	0.82783496	0.250216717	3.979316768	0.238367189	2.494862861	0.403739441	2.232469621	0.509281853	5.246737093	125.8467252	0.084974156	12.39435186	566.7056043	0.530769901	15.91559757	67.29034436	1126.627279
150.nii.gz	-5.174763012	6.912129784	44204602.87	2.073824595	5.291940153	5.754272089	12.48176289	0.925301923	3.745689613	1.250368059	-22.0211792	34.50294209	2.294772033	300.9704348	-1.034607603	44204602.87	0.298071755	27.16526075	35.40143116	72.92193754	-5.554040232	3.83832325	0.450464184	0.738224404	0.392954695	1.007090137	0.287222374	0.811226558	0.809273601	0.993200736	0.956931761	-0.392432824	0.843819132	0.36039898	5.873158285	0.175963877	3.009721934	0.317896071	2.60794515	1.072196858	4.496416198	96.95491803	0.198678111	2.164001612	145.4590164	1.201474738	33.70081967	15.05327869	519.6229508
151.nii.gz	-3.490464592	8.656304169	69507856.03	2.041083009	5.632759213	4.394462871	17.28619576	2.976098563	3.785342311	3.470731258	-17.37501717	34.66121292	2.371488221	303.0184042	-0.661914365	69507856.03	0.307088923	25.63697643	25.82979068	77.33404854	-3.945253134	4.581076636	0.499537167	0.803831195	0.44674987	1.049940521	0.273689102	0.785422948	0.781903794	0.99238647	0.950947651	-0.426508706	0.906466514	0.400560986	4.976928149	0.15263595	3.315972142	0.291652028	2.828693752	1.270153451	4.653915944	132.0250991	0.174405679	2.675673459	232.4663144	1.088203627	27.26420079	16.58256275	457.663144
155.nii.gz	-8.584388733	10.32323265	57586139.72	2.633336876	8.775865316	4.197862181	33.05086136	0.809086412	5.722406591	0.811446995	-17.91195869	50.96282005	3.68929517	300.9057076	0.437218828	57586139.72	0.200308532	58.13836904	24.06500894	339.9318177	16.03256583	9.574123574	0.989037678	0.809721294	0.664455439	1.399329784	0.529881817	0.714287383	0.699931285	0.992092573	0.946622945	-0.425327575	0.934894649	0.449948418	4.668123463	0.089833168	4.031353366	0.198787465	3.320954191	2.640790313	5.088877063	121.5597484	0.19113168	2.38268858	127.3962264	2.432914046	24.21069182	12.09433962	299.0220126
156.nii.gz	-5.150428057	6.658185339	38858213.01	2.01995129	5.705546975	3.495661217	15.59017563	0.575644217	3.642444792	0.900739372	-16.8531723	32.44334793	2.430928882	300.6126033	-0.259440897	38858213.01	0.297544619	22.21933715	23.20832326	35.30202799	-3.771976437	3.206409892	0.759351543	0.61352115	0.58682957	1.17541338	0.334543096	0.735338877	0.723837412	0.988551861	0.936713625	-0.322001598	0.806035445	0.435872843	4.747660353	0.159193114	3.12781303	0.27887549	2.461612028	0.991440359	4.475504552	73.06976744	0.169929692	2.746760411	127.944186	0.992947539	22.36744186	15.20930233	372.4046512
158.nii.gz	-5.373613691	8.217504025	86287245.54	2.155748642	7.577309072	3.233829937	17.18570137	1.647732192	4.2912297	1.86790365	-20.15831375	37.34401512	3.024031977	301.6957096	-0.417465762	86287245.54	0.261160516	28.9468683	36.8717139	55.59430096	-5.553720088	4.074802774	0.627733726	0.728748126	0.522590529	1.191101025	0.343148805	0.75574469	0.749219055	0.992444108	0.948687996	-0.324343639	0.850200645	0.435160506	5.999446189	0.126978556	3.442626578	0.230009447	2.840056015	1.175634125	4.735312134	159.2236287	0.167957414	2.992371237	247.5801688	1.211997499	35.17827004	15.58438819	594.3386076
16.nii.gz	-3.371409702	13.22387791	212347503.4	2.477513398	8.591572225	3.680611643	28.05804253	4.772129976	5.225696843	4.656680584	-23.20998001	51.26802254	3.586002915	304.8459836	-0.000324612	212347503.4	0.214632198	45.02247868	45.66691733	167.5907987	5.289629429	7.065543307	0.674258254	0.82560721	0.529955817	1.252230751	0.380817498	0.757375183	0.749386961	0.994546096	0.956742701	-0.358052652	0.90464419	0.419261527	6.638051694	0.086230239	4.094996714	0.162063168	3.379371229	1.93495039	6.041386776	201.6013129	0.088228146	11.02563939	490.4345733	1.862069917	43.54223195	52.75667396	2383.977243
160.nii.gz	-4.841662884	5.011777639	32115380.32	1.776288604	4.598040193	3.507821243	8.066726685	0.328109347	2.976781162	0.644449472	-13.29433155	21.36105824	1.977223095	300.3526968	-0.674686419	32115380.32	0.343706603	14.76921673	12.71016584	12.18632708	-0.755139886	1.95453287	0.484386675	0.588467493	0.432310638	1.025670688	0.272377354	0.792524021	0.789052285	0.981784141	0.929188133	-0.290364445	0.740021748	0.386744104	3.505427124	0.201231164	2.774872687	0.333504097	2.282470985	0.609729886	4.256965398	65.13483146	0.18296301	2.455845222	122.3595506	0.71809115	13.40449438	14.39325843	199.0393258
161.nii.gz	-5.596299171	5.825269699	56909805.57	1.965007146	6.302315712	4.02627758	21.05448532	0.280980842	3.664583584	0.299262702	-13.22220421	34.27668953	2.604967411	300.316277	0.420726267	56909805.57	0.305567346	21.19874712	12.44955269	31.6220669	2.318648725	2.762247613	0.527824478	0.677528818	0.422638206	1.076340312	0.330873156	0.803648936	0.799039822	0.992102811	0.954143603	-0.338150989	0.812427992	0.353683021	3.438487898	0.178519021	2.979324403	0.303675398	2.504326684	0.822518023	4.527401389	109.8652932	0.174112984	2.708426993	192.8129952	0.920999294	13.62440571	14.72107765	192.3153724
162.nii.gz	-4.955777168	13.90609818	100894166.9	2.592448931	8.82241261	3.594405223	31.91588593	4.292084588	5.708010115	4.061416626	-13.97209454	45.88798046	3.830939914	304.3820863	0.473792308	100894166.9	0.198128712	54.7816893	23.3103496	268.1805455	7.853568035	8.968872089	0.941064599	0.808576696	0.678345511	1.359233381	0.450698833	0.699924429	0.686826161	0.99089808	0.94025346	-0.362631905	0.913456133	0.490834164	4.606625598	0.068828855	4.327985201	0.142740755	3.471089182	2.477484172	5.043124393	210.1019284	0.192931064	2.259514757	215.7621671	2.219277675	21.11662075	13.06060606	292.8503214
163.nii.gz	-0.812204927	6.288051128	87564153.4	1.44198502	3.453142256	5.617597242	18.1775074	2.628486279	2.339890219	2.395657063	-8.937520027	27.11502743	1.447533038	302.6455067	0.609019166	87564153.4	0.484493444	10.30201043	9.468704663	11.80813982	1.076541408	1.377756398	0.332910767	0.604535108	0.310783703	0.92461929	0.231808629	0.848295993	0.846820855	0.991092116	0.955997454	-0.254996206	0.693451161	0.291422522	3.032149061	0.339752255	2.327653857	0.555535393	1.9717626	0.427666791	4.353955247	125.3786611	0.131149227	4.737824093	463.1757322	0.471432354	9.768828452	25.90167364	251.2123431
17.nii.gz	-8.046379471	13.0770483	90677498.47	2.871643554	11.32346582	3.56089439	29.32779694	2.665687588	6.960592014	3.156159163	-28.75434685	58.08214378	4.692971661	302.7970359	-0.314944193	90677498.47	0.165690134	79.52652276	51.84776728	399.726871	-5.602250932	10.68707637	1.614836134	0.736255847	0.878583414	1.679677275	0.797851579	0.658628238	0.631590479	0.989266116	0.936219297	-0.268842125	0.867960863	0.449259186	7.039021914	0.053410973	4.867290862	0.132814878	3.645086711	3.075478127	5.754699623	136.5267947	0.138045293	5.678976323	163.867543	3.267256301	52.63599596	23.380182	1249.204247
176.nii.gz	-5.80856781	8.264027405	26532494.78	2.245622651	6.606247663	4.225192824	19.97252464	0.85789716	4.609637032	0.25674963	-15.5089283	35.48145294	2.78696349	300.9228966	0.839799138	26532494.78	0.264103251	39.11541835	27.96817407	101.9965525	6.993638085	5.232417328	0.546480036	0.764664805	0.462088751	1.038297807	0.307191448	0.781125333	0.777394753	0.991760468	0.949548535	-0.483164689	0.913762165	0.406148377	5.160883987	0.181497561	3.029661564	0.306125471	2.547855676	1.444724341	4.679685753	48.46757679	0.165418351	2.918379946	77.38225256	1.617211616	23.51194539	14.17406143	377.7098976
18.nii.gz	-2.033153963	8.394617081	97592370.88	1.78956072	4.581517845	3.813555077	17.50972748	2.828316517	3.126837602	2.291419268	-7.928710938	25.43843842	1.98901338	302.8566543	0.744992197	97592370.88	0.359798109	17.16379708	9.861447378	30.40484726	3.411860073	2.572196298	0.277623806	0.787073389	0.270748538	0.849170288	0.202028645	0.865771609	0.865313258	0.992524527	0.96144441	-0.417923739	0.859447533	0.26473268	3.046083896	0.249847532	2.665866252	0.443792866	2.378561992	0.712455026	4.850732053	127.1165414	0.119470434	5.43400913	382.825188	0.758302299	10.22086466	36.87406015	348.0535714
19.nii.gz	-8.216849518	7.630572414	44552262.78	2.388960702	7.822713852	3.441892072	19.23942566	0.548661144	4.902242063	1.087714911	-19.56085587	38.80028152	3.213543197	300.6155375	-0.283335206	44552262.78	0.234228489	40.20366479	22.99474176	88.32957701	-3.838948159	5.011547346	0.699708622	0.75497754	0.559049379	1.214298386	0.36769328	0.742977429	0.734493183	0.989455161	0.939422506	-0.405245226	0.892787871	0.444522597	4.678482829	0.142340476	3.463715439	0.27251625	2.791912562	1.427813992	4.901896171	85.86004057	0.174158297	2.810165851	115.474645	1.692786228	23.00608519	15.68559838	388.8478702
20.nii.gz	-5.040046024	6.819962788	45719985.91	1.965123277	5.507268369	3.860314695	12.10467434	1.150784807	3.632026161	1.763084829	-17.221035	29.32570934	2.339343416	301.188077	-0.61275969	45719985.91	0.319475939	22.46255909	24.03649866	35.7151331	-2.328290583	3.399543526	0.429055516	0.769192727	0.366828724	1.031694588	0.286993004	0.82695677	0.822808317	0.991559781	0.95501067	-0.428207774	0.881961713	0.312380281	4.823278942	0.183617555	2.997005974	0.33019355	2.559779514	0.957149761	4.741159569	71.86507937	0.142589443	3.835396196	161.015873	0.96538407	23.0218254	20.18650794	484.5178571
201.nii.gz	-13.58545685	10.49583969	46491045.32	2.830693966	10.19179279	4.050169127	19.16088486	0.60022536	7.092789014	1.979583025	-31.76152802	50.92241287	4.494296742	300.7482411	-1.027400714	46491045.32	0.175672607	89.00903283	57.62241407	725.8374375	-52.49043316	12.61725656	1.217899965	0.799018919	0.768994837	1.444179101	0.591834667	0.681600532	0.659836185	0.990280346	0.938693095	-0.447561027	0.945182546	0.454636976	7.394914268	0.080915864	4.098426368	0.165343657	3.249213817	3.458789132	5.091548088	111.2957198	0.216528638	2.140062681	90.29571984	3.679495526	61.72373541	11.16342412	707.5214008
203.nii.gz	-12.91698275	15.66492414	46197809.95	3.154566557	15.11715961	2.787144634	29.75231934	2.553899347	8.933879557	3.869077325	-29.36123276	59.11355209	6.262373321	302.7578592	-0.339282922	46197809.95	0.128598199	123.4593162	63.79408017	979.1013206	-42.62273736	17.28053512	1.602952783	0.827462484	0.90137265	1.54541706	0.738016977	0.639242667	0.615203538	0.989384873	0.934238785	-0.449915761	0.961186551	0.512812414	7.703534327	0.052134882	4.638658388	0.101346758	3.670207373	4.720871976	5.211868473	122.5873016	0.243228773	1.976127488	64.81349206	4.984126984	53.98412698	8.547619048	539.9880952
204.nii.gz	-3.449063206	19.1167284	89952985.4	2.940738905	11.27567488	4.221671014	33.10683823	7.889255187	7.251132003	8.345173359	-30.44623947	63.5530777	4.734741252	308.0375227	-0.631665926	89952985.4	0.160802667	91.32194074	92.66096318	829.945419	-32.74471414	13.99810543	1.45503838	0.805789783	0.844687881	1.563189345	0.713559922	0.656625723	0.635089167	0.992824814	0.946070631	-0.396737228	0.937000067	0.500505908	9.455856467	0.058998508	4.592706252	0.12926289	3.598793016	3.863285951	5.348029288	185.3122363	0.195477042	2.387050686	152.4409283	3.755553553	86.03270042	11.04852321	984.6424051
205.nii.gz	-2.686926579	13.39278221	108227640.3	2.424149156	8.388182759	3.487541905	24.1039772	5.11990661	5.033868943	4.783736229	-24.2205925	48.3245697	3.462463486	305.1870004	-0.068257488	108227640.3	0.220663821	40.94780018	46.29550765	140.4377503	-0.206266523	6.749272739	0.93651533	0.75574001	0.665163219	1.39154891	0.471095164	0.708922092	0.694335623	0.990934575	0.941531487	-0.308629847	0.877165358	0.461345743	6.695046285	0.07470037	4.171528155	0.152761846	3.310723883	1.921447017	5.092542372	197.4320138	0.169907069	3.089260904	256.4113597	1.715974298	44.24612737	15.95524957	739.2977625
206.nii.gz	-2.960140228	12.17998505	67745569.09	2.360573651	7.665674821	3.732727559	27.8780098	4.362649607	4.828339846	3.98164463	-17.13737106	45.01538086	3.27652278	304.4260126	0.423318608	67745569.09	0.232028535	38.57464171	28.83272673	85.51019961	4.306096193	5.232888758	0.792592726	0.732621204	0.581602474	1.261949885	0.423568922	0.740072208	0.729863399	0.992337793	0.948659904	-0.358524716	0.881016905	0.434462197	5.258239739	0.109665277	3.696518844	0.20829433	2.980189759	1.506370371	5.024965832	120.4473324	0.164770633	3.136433984	169.6128591	1.605397849	30.50889193	15.35294118	459.7920657
208.nii.gz	-5.869165134	18.06949768	64198266.4	3.000265352	11.90257609	4.342896356	32.28067017	5.526779628	7.604689218	5.034869194	-40.89125824	73.17192841	4.989313126	305.6914428	-0.408374215	64198266.4	0.155003824	100.645158	124.0032567	1385.919284	-41.09470303	16.00679876	1.616807458	0.803198367	0.915470072	1.658778237	0.749226822	0.638424584	0.610315538	0.993827609	0.948344703	-0.370023046	0.931503576	0.483073142	10.9687705	0.052049908	4.716986495	0.120441975	3.638429103	4.405901555	5.302759796	140.2139738	0.204096032	2.314783386	106.4876274	4.061491327	116.1994178	10.4294032	1271.046579
209.nii.gz	-1.706313205	11.40116844	58308200.43	2.167025804	6.85084939	3.833764166	20.21635437	4.90701267	4.120211409	4.875052452	-21.99900055	42.21535492	2.875122162	304.9516929	0.081858245	58308200.43	0.258518196	27.24860553	44.74757394	45.07266973	1.90222284	3.849548326	0.68284102	0.691316625	0.563348981	1.203178337	0.348535742	0.737551828	0.730274713	0.993316032	0.949682062	-0.32579756	0.851875917	0.465300866	6.624795606	0.117157309	3.426715492	0.204559721	2.778850002	1.133097337	4.713351779	112.5151515	0.179450002	2.528625464	162.0909091	1.23242498	43.40988836	14.27591707	611.8086124
21.nii.gz	-9.562880325	7.394758892	40189799.55	2.406637058	7.157212019	3.548288027	17.35784531	0.448238053	5.071374589	1.444952726	-18.44212723	35.79997253	3.1586199	300.5231377	-0.524047773	40189799.55	0.237550814	45.01254942	23.17022747	214.2351613	-11.81242927	7.757865817	0.660987294	0.826059038	0.532333046	1.185291366	0.361282755	0.753039834	0.746698902	0.990068477	0.942227169	-0.468054233	0.93110661	0.440878525	4.62026514	0.121107532	3.55204045	0.243880735	2.945174836	2.104713278	4.822136571	83.72359551	0.188142911	2.449761394	105.7101124	1.908718596	23.00674157	12.61797753	305.3078652
210.nii.gz	-4.68836751	15.45743465	82282423.45	2.826431858	10.35761076	5.875695382	28.89128113	4.952838246	6.713747465	5.412018776	-39.07652283	67.96780396	4.30140327	305.0896008	-0.959403339	82282423.45	0.175733503	83.43098244	97.87498875	460.6245136	-18.94655166	10.23525041	1.223306683	0.782044666	0.735511058	1.493561943	0.651544475	0.69658152	0.678370498	0.993948855	0.952880827	-0.362663191	0.917448245	0.450369213	9.774358691	0.06943963	4.367422027	0.148880891	3.472908478	2.864639274	5.282859963	166.7941176	0.188681129	2.685540837	155.3484163	3.401582431	93.67307692	12.26470588	1146.426471
211.nii.gz	-2.2690521	16.56355267	70235457.34	2.650936683	10.44991651	3.859088691	25.91674805	6.328849976	6.184960018	6.011471987	-29.95818329	55.87493134	4.393609921	306.4272675	-0.37710582	70235457.34	0.187251566	60.30591792	68.98903923	196.9949371	-4.119600463	7.649035914	1.087147415	0.705911272	0.678217849	1.433035855	0.603706793	0.713876507	0.698898018	0.992761058	0.949914695	-0.371116368	0.879396999	0.443574394	8.190797536	0.098422938	3.89030079	0.208908997	3.093751171	2.184045832	5.083899069	140.9893048	0.188488375	2.401426978	140.0641711	2.487723055	62.92379679	12.79946524	819.078877
212.nii.gz	-3.24122901	10.46611633	89562490.7	2.171449222	7.235507078	3.184012497	18.13708305	3.81466732	4.270334766	3.98291111	-16.38909531	34.52617836	2.939676481	303.8625752	-0.258116534	89562490.7	0.263067276	29.11255571	28.87762978	37.87865334	-1.980831438	3.302713131	0.541403457	0.70535918	0.47145125	1.10567241	0.304054146	0.775888144	0.771269596	0.991766937	0.948392685	-0.326210881	0.820141303	0.410667424	5.306978622	0.155140577	3.264501876	0.273991477	2.691581963	0.961029147	4.865567696	154.5525773	0.159332554	3.319136996	255.1752577	1.204239558	28.72886598	17.80618557	521.1453608
213.nii.gz	-7.391581202	17.33136539	61884204.93	2.957192278	12.4825063	3.562443934	23.88362885	5.591043457	7.712793183	7.056325197	-38.79164124	62.67527008	5.309922798	305.7460909	-0.673033089	61884204.93	0.148953551	94.78626113	97.24535245	461.6855102	-25.28666979	12.04824206	1.366826301	0.790558217	0.827418121	1.553681786	0.641380082	0.661126428	0.638544851	0.992161332	0.943345944	-0.335442358	0.909538411	0.485958168	9.720656896	0.051287864	4.694343688	0.111997226	3.615594719	3.35376709	5.393565884	126.6858006	0.191368279	2.61573005	98.60725076	3.912213288	96.21148036	11.47129909	1188.564955
214.nii.gz	-2.344976521	16.56251297	81973238.12	2.663002393	8.65329957	3.802406586	34.23908997	7.037540755	5.821062291	6.825784683	-22.49225807	56.73134804	3.799374462	307.1327705	0.011331774	81973238.12	0.194367824	58.48725948	54.78517762	306.0557931	-4.116089878	9.612638977	1.088092229	0.795799862	0.737360616	1.437744825	0.509645911	0.683302617	0.666095257	0.992638726	0.945147602	-0.344610459	0.909452794	0.489504813	7.249816544	0.065740777	4.382739033	0.135364266	3.461114832	2.675182802	5.161717666	157.593786	0.181350732	2.662057495	168.9056387	2.468954302	50.36363636	13.00690449	709.4890679
215.nii.gz	-1.063899732	12.06163635	38981185.61	2.194673325	7.365953445	4.540574968	19.25006485	5.697297136	4.281798044	5.803751469	-21.00362968	40.25369453	3.026555243	305.7450922	-0.44624886	38981185.61	0.252304631	29.22393625	46.0226691	56.8259859	-4.112445171	3.72389031	0.703967878	0.662029202	0.529711606	1.213462555	0.413181857	0.758749712	0.751848208	0.991691216	0.948502691	-0.366505264	0.843081739	0.423512717	6.726656887	0.143100604	3.188757494	0.244037228	2.624905597	1.106964547	4.673058572	77.56594724	0.186009466	2.627653273	105.2110312	1.301830478	45.29976019	13.37410072	588.0335731
216.nii.gz	-13.69428215	13.33262081	64541996.73	3.05694626	12.84596109	2.851473238	24.89884186	0.690837174	8.220190631	1.881362319	-27.61179733	52.51063919	5.590707354	300.868301	-0.364137109	64541996.73	0.140049846	106.7549859	45.94402919	920.8158733	-3.514358612	18.73521294	1.193361805	0.869163876	0.747929383	1.502113404	0.590559908	0.689001195	0.669607691	0.990510181	0.940393934	-0.442107349	0.958401333	0.457812657	6.426429545	0.053552424	4.714951556	0.128367605	3.774178277	4.982143686	5.506134816	134.4586255	0.188581522	2.55259467	99.85553997	4.376356544	48.59046283	11.55259467	588.3492286
217.nii.gz	-7.542416716	13.96736383	55150026.23	2.93295208	10.28136131	5.570159836	45.51021576	3.514364658	7.082256259	3.94276309	-36.95211792	82.46233368	4.138454727	303.6842507	-0.311900026	55150026.23	0.176088634	103.1545715	87.79206104	1460.05701	-24.81534806	15.69527305	1.277457243	0.821658554	0.75644613	1.533289737	0.664282524	0.692459964	0.671624458	0.996128553	0.961501131	-0.436079376	0.943308962	0.437394968	9.171749689	0.094372681	4.225241324	0.220909522	3.422295526	4.243182573	5.185591817	119.6755853	0.200126397	2.441460386	105.3010033	4.177920269	88.55351171	11.46153846	1026.362876
218.nii.gz	-4.851920128	9.654358482	22788555.06	2.318034929	7.436155438	3.903201109	16.82833481	2.460683958	4.619153642	2.745131254	-17.6905098	34.5188446	3.009319516	302.5232247	-0.461701822	22788555.06	0.251818519	37.83611489	26.92893014	240.4245275	-7.587030847	8.631260695	0.89878895	0.728726552	0.715774855	1.073161721	0.307525992	0.672614922	0.660413982	0.986420913	0.922502951	-0.491666154	0.916113154	0.555637522	4.978312503	0.131360318	3.339760357	0.243562621	2.600066267	2.382512411	4.603970993	49.62650602	0.199303237	2.280543862	62.70281124	1.586200223	26.46586345	11.42570281	312.0722892
219.nii.gz	-1.543241739	12.39026833	56726951.72	2.166442466	6.588405341	3.208862658	21.30714798	4.65341676	4.193933253	4.103083611	-10.82945251	32.13660049	2.833684957	304.7011676	0.402821747	56726951.72	0.264766782	29.09716765	21.21769974	34.10290799	0.730982062	3.207607846	0.488287667	0.723829223	0.42564507	1.062641912	0.288154026	0.796997551	0.793441725	0.992590359	0.953387094	-0.359172878	0.849122251	0.376691634	4.525802567	0.158592595	3.103338798	0.291526162	2.615243725	0.923973878	4.782710386	103.0523732	0.168661822	2.962415723	161.7725041	1.228438797	20.74140753	16.53518822	332.1162029
22.nii.gz	-9.872376156	14.53269472	47859593.19	3.008801472	12.87156808	3.151160697	30.54692459	2.633966915	7.796278751	3.002396345	-25.56569099	56.11261559	5.322812461	302.7953838	-0.370436729	47859593.19	0.145725988	97.72649337	56.03629798	738.3470418	-27.05056419	14.71061933	1.385818417	0.825316745	0.876009728	1.577383722	0.59517046	0.637878853	0.612775504	0.991996226	0.939789216	-0.335542467	0.924128095	0.514313865	7.251737551	0.042955754	4.943473669	0.085990498	3.810324663	4.024109436	5.683695208	77.65900383	0.148772038	3.800046975	76.06896552	4.01720835	52.93678161	20.01532567	1133.603448
220.nii.gz	-6.156699753	20.62668228	73612499.29	3.032567034	11.99007225	3.134241803	35.63636017	7.635047773	7.747153652	7.519554615	-21.75576401	57.39212418	5.133674132	307.7976305	-0.212106252	73612499.29	0.147435356	100.0587116	53.41588969	492.0404473	3.589221033	11.60423116	1.239040102	0.798979393	0.76139919	1.525492635	0.631444679	0.686757574	0.6662843	0.992873332	0.947796468	-0.362237193	0.920578577	0.452722066	7.125253611	0.068962842	4.503964629	0.16513324	3.51890199	3.210817817	5.397564975	161.2419562	0.207518605	2.794124516	114.5572716	4.122061388	53.66409266	11.42728443	571.0720721
221.nii.gz	-3.273826718	8.501913548	75120351.5	2.026996522	5.962816671	3.65111289	19.32201385	2.265542566	3.695858193	2.032586455	-17.87692261	37.19893646	2.473935882	302.3033062	0.109333703	75120351.5	0.295152764	22.830701	24.97257262	34.97598145	-0.335221161	3.235583648	0.397154716	0.783132432	0.368159705	0.990183599	0.253252246	0.82075265	0.818819649	0.993929287	0.959415533	-0.401484271	0.882413212	0.34278907	4.924691944	0.169946984	3.094475375	0.315844823	2.698873492	0.908184591	4.784569919	129.9805353	0.158127172	3.343148572	242.6155718	0.985916494	25.54987835	17.95377129	447.9513382
222.nii.gz	-6.495357037	11.06501484	65327419.35	2.615294937	8.978628516	4.819497881	25.36170959	3.021491631	5.818995429	3.902997017	-33.67660522	59.03831482	3.783168612	303.1188544	-0.688996534	65327419.35	0.204234839	59.01548002	69.58209109	214.3268454	-2.309431997	8.12876137	1.014931872	0.758741272	0.709651783	1.408687554	0.476772974	0.692761598	0.675524089	0.994109183	0.950739512	-0.375299418	0.904630707	0.472375505	8.231644325	0.082267326	4.096764696	0.176443006	3.254328265	2.285923311	4.8555238	148.8959212	0.209417611	2.082160781	145.2109705	2.433018609	68.15471167	10.11392405	741.1392405
223.nii.gz	-5.792444897	15.42011995	119426200.4	2.825075156	10.83963171	5.720974577	29.50233269	4.84239043	6.797971984	5.701615334	-39.94011688	69.44244957	4.487828961	304.9771459	-1.0068671	119426200.4	0.170866451	82.17651222	96.62303025	440.7951249	-18.72816705	10.62882761	1.377250418	0.769695038	0.805331944	1.589292781	0.710203871	0.67296581	0.65177793	0.993190625	0.948559934	-0.31717803	0.902103242	0.471667713	9.706515496	0.055171326	4.6113231	0.121024259	3.574336461	3.001519507	5.224581598	261.1401869	0.203380208	2.381501053	219.3925234	3.380010748	93.08333333	11.31619938	1082.633178
224.nii.gz	-12.96513824	24.33637009	59368956.78	3.578565237	18.59538317	3.727176067	61.61328125	6.859276478	11.53578058	7.838932991	-36.08156204	97.69484329	7.743025054	307.2234672	0.18083905	59368956.78	0.102145632	223.6432246	115.0977475	6032.859574	59.20731334	41.01238907	3.779177639	0.81542895	1.397211288	2.104740537	1.718786984	0.55819207	0.508414783	0.991709793	0.940827948	-0.465960367	0.969658607	0.420873167	10.28391983	0.033055749	5.356245725	0.076263109	4.044993395	11.19789168	5.466602655	181.136725	0.287975715	1.409636514	64.24960254	8.930024947	106.6852146	6.542130366	707.7980922
225.nii.gz	-3.700044584	13.44879894	66299474.1	2.474765717	8.563634396	3.261791002	31.66640091	4.436431417	5.288400194	3.857827663	-13.59762573	45.26402664	3.589893556	304.5103236	0.352435852	66299474.1	0.212976674	44.99643292	23.15553102	144.9753188	5.34411324	7.307945692	0.920899311	0.773681111	0.67061111	1.351475678	0.445131244	0.70400368	0.689723265	0.991055104	0.940897833	-0.358190482	0.8971023	0.474327214	4.63587501	0.079292758	4.050604478	0.15164412	3.254810703	2.057211251	4.857647913	148.434965	0.20760135	2.099572595	152.2783217	1.884755245	21.24475524	11.3020979	247.034965
226.nii.gz	-6.853296041	15.48189783	89719407.53	2.953910689	11.37012441	4.340573626	40.0042305	4.607546813	7.271448275	5.196686506	-35.34764862	75.35187912	4.811306424	304.7576635	-0.260260275	89719407.53	0.15972249	91.47589637	93.55710155	779.554235	-3.496889599	14.13992685	1.523865111	0.804346739	0.861938973	1.63632886	0.751484492	0.656789715	0.632654168	0.994840607	0.953960159	-0.384805162	0.938546198	0.477876574	9.498968926	0.058410366	4.652630436	0.128834124	3.670109413	3.915947991	5.311551186	190.5424431	0.197248906	2.295719044	154.2919255	3.765279332	92.76086957	11.18426501	1054.009317
228.nii.gz	-3.434858799	20.4044817	37024965.04	2.926262008	11.16975191	3.572954106	39.54951477	7.18587907	7.216260691	6.340038061	-22.41146088	61.96097565	4.741943353	307.3295323	0.393641776	37024965.04	0.160818409	88.27712232	57.30309748	294.3855012	4.224815704	9.474270378	1.312918298	0.690174962	0.785962673	1.451802652	0.667409998	0.678874279	0.657231902	0.992490353	0.946234834	-0.37955703	0.897515251	0.458380708	7.417801453	0.097992679	4.007388343	0.1962239	3.072807514	2.696797169	5.132929095	84.81632653	0.21636818	2.141477509	63.04081633	3.590320439	51.70153061	9.760204082	509.2780612
23.nii.gz	-3.268311501	23.2196312	129858612.1	3.093940562	13.32269549	3.548881116	41.51330566	8.713760001	8.191069997	8.033800125	-33.83795929	75.35126495	5.60406469	308.8917547	0.126358628	129858612.1	0.139828356	109.9305286	96.44929413	573.2696976	4.757206639	14.00538735	1.30161286	0.828293916	0.758065677	1.549092539	0.686870295	0.691093805	0.672161217	0.995045987	0.957083797	-0.355086636	0.926855826	0.453705464	9.651412671	0.04764337	4.906127993	0.10030794	3.865525908	3.826750052	6.04632227	184.0198384	0.135209286	5.53161574	190.3063924	4.474694181	90.00661278	23.63629684	2220.316679
230.nii.gz	0.983167076	29.52359238	35222562.41	3.111319953	13.86741638	2.747516377	43.87558746	15.69926654	8.605020132	15.88856125	-16.88875961	60.76434708	6.032136748	315.8807212	-0.067661567	35222562.41	0.133272878	114.6031609	76.33690693	472.2347321	-8.870469135	12.409307	2.46361155	0.646846233	1.147074253	1.693869713	0.994580367	0.585879289	0.547082162	0.986203048	0.923813855	-0.432804049	0.941485297	0.485120763	8.559105856	0.06699228	4.344569129	0.120767732	3.177795293	3.718229638	5.15519905	85.14164306	0.241194456	1.562647963	47.04532578	4.603471659	63.01983003	8.252124646	523.6430595
232.nii.gz	-6.892012024	4.903417587	44474662.45	2.022750669	6.000211716	3.396182316	11.68552494	-0.896620587	3.715925487	-0.712802529	-15.24732208	26.93284702	2.423835254	299.1425118	-0.269315685	44474662.45	0.301167164	23.41076961	18.02459361	27.40756935	0.441096152	2.740409328	0.65183108	0.497559804	0.527414898	1.037994238	0.327774464	0.757028581	0.748734169	0.987245075	0.93580114	-0.371520773	0.799826305	0.418550738	4.152552375	0.184187168	2.822460983	0.289621105	2.26297281	0.848060102	4.605221202	86.29979879	0.173641446	2.700185014	149.6800805	1.00483788	19.63179074	15.42655936	317.3983903
233.nii.gz	-13.88216	4.719748211	55646562.04	2.623851865	9.893889427	3.060535385	16.19934082	-3.60398448	6.061778652	-2.380415201	-26.51921463	42.71855545	4.122355828	296.494959	-0.528890932	55646562.04	0.196573901	58.66271547	32.96437873	205.3736989	-10.13919347	8.036819038	0.725351731	0.827752043	0.590907532	1.169358644	0.353007805	0.725472412	0.717990654	0.992913538	0.947278934	-0.444282492	0.93431325	0.487257864	5.564437036	0.091987295	3.879742575	0.180459052	3.202706912	2.190542692	5.043889469	120.4154818	0.190229829	2.476648972	124.4312796	2.44439453	36.0221169	11.84044234	448.8120063
234.nii.gz	-8.179670715	12.99836321	124781107.7	2.817458596	11.28150201	4.373951535	42.35099792	2.554252014	6.776978593	2.305685282	-20.57938766	62.93038559	4.618099165	302.681491	0.630349723	124781107.7	0.170494069	77.00956644	41.83087339	545.6329456	17.73261823	11.18657887	1.047879231	0.82209709	0.693647432	1.450337598	0.548701708	0.702365094	0.68742316	0.994779971	0.955167083	-0.370628148	0.926159484	0.46850213	6.265924757	0.065658255	4.485368203	0.145309283	3.615213931	3.058614526	5.42349664	232.8105727	0.170932873	3.043073911	232.2129222	3.139500734	39.13950073	14.15418502	562.6182085
236.nii.gz	-7.752370834	4.902295494	52331825.41	2.059617997	5.931265235	3.052338389	10.25798893	-1.458523625	3.858578293	-1.2115376	-16.99804306	27.25603199	2.621693287	298.5821846	-0.320745765	52331825.41	0.282239551	24.30785381	18.22565907	29.35712963	-0.455435669	2.998283948	0.440991703	0.741476824	0.397917226	1.016481322	0.269045368	0.808220466	0.805348835	0.991277693	0.950858603	-0.406176703	0.873368084	0.360227059	4.190552555	0.186651925	2.983215062	0.339647877	2.546337891	0.859818913	4.676419192	95.11243612	0.162031407	3.045503223	165.6746167	1.04368646	18.74957411	16.27427598	326.7359455
237.nii.gz	-11.6947731	6.015474319	53007251.26	2.565365919	9.287025213	3.480700353	24.52964973	-1.113530091	5.788297212	0.064429283	-21.18511963	45.71476936	3.904225561	298.9787318	-0.040391515	53007251.26	0.215723634	55.16015935	31.02686754	419.2058569	12.33461796	12.70892526	1.187818171	0.808349332	0.748845907	1.475676114	0.576837208	0.689496701	0.668692272	0.988625574	0.935109422	-0.457952865	0.942038563	0.446533706	5.287772574	0.096719357	4.048076949	0.221278828	3.255075997	3.474185858	4.931916704	112.6323777	0.189936556	2.532764205	127.9241147	2.332695387	30.12141653	12.15008432	384.7588533
24.nii.gz	-6.05995903	8.734635735	46881918.7	2.30950265	7.133411229	4.161851669	13.28181744	1.655577894	4.61833368	2.163881063	-22.85506439	36.13688183	3.033836558	301.7165091	-0.891714611	46881918.7	0.243472523	36.76416109	32.82851528	163.563522	-13.41932958	6.80337717	0.647274697	0.782623206	0.492722523	1.185792203	0.38812875	0.778195511	0.769093956	0.990285521	0.946941162	-0.491832587	0.913686612	0.368840866	5.564038432	0.145294962	3.321817551	0.290305131	2.778810982	1.862662967	4.839210546	85.33786408	0.16570459	3.238292016	125.3883495	1.614003205	35.97864078	14.95728155	581.1009709
25.nii.gz	-2.372032261	12.02982874	73737263.18	2.217076694	7.216975719	2.917261357	20.09127045	4.693090878	4.362432415	4.636410713	-12.56885242	32.66012287	3.033495836	304.7426613	0.239447726	73737263.18	0.246959247	30.21001333	22.52465122	53.10049461	3.674294857	4.506230458	0.52173871	0.786692483	0.464635844	1.085377167	0.291521555	0.776713597	0.773392365	0.99206442	0.948996499	-0.371081302	0.88137947	0.419257298	4.636139102	0.116022952	3.492841823	0.200251696	2.947374824	1.256992292	4.935048427	128.4911839	0.161827688	3.20580043	196.0856423	1.300606247	21.12216625	20.22921914	450.5075567
26.nii.gz	-14.89115	15.83193207	102449985	3.251181653	16.38711143	2.589911209	35.05382919	0.083845327	9.398597656	-0.027965695	-31.85584831	66.90967751	6.689012305	300.3079185	0.017591004	102449985	0.118566815	134.5316938	70.11509303	1058.926684	-18.78971149	20.85608201	2.256444769	0.805975165	1.112668491	1.864079192	0.971332317	0.593824205	0.553399312	0.99029275	0.93443745	-0.299014724	0.920688938	0.461685839	8.08268712	0.027651827	5.540771168	0.060455793	4.115162356	5.778131694	5.744966042	213.9454225	0.188332238	3.211961912	134.6919014	5.451569009	62.15140845	13.29929577	964.7957746
27.nii.gz	-1.829275203	6.809103012	116125642.8	1.694970151	4.268826902	6.198497425	11.52999115	1.8874187	2.774215955	1.721830368	-18.10009766	29.63008881	1.779702907	301.9112885	-0.762492909	116125642.8	0.380537942	14.41252784	24.37497411	34.4449805	-3.04758231	2.453085358	0.299823601	0.778297154	0.277064562	0.881765289	0.219399744	0.8651758	0.863743623	0.994058885	0.965680191	-0.404849311	0.856414096	0.257954048	4.882229441	0.241360562	2.708218209	0.430290322	2.386572443	0.68822724	5.385851576	101.4945055	0.079666017	12.16432995	484.8053375	0.666973081	24.54945055	75.01412873	1866.028257
28.nii.gz	-2.626082134	9.342670059	99214014.55	1.950434743	5.842332423	2.941293725	15.54029083	2.637404629	3.629094452	1.986570477	-10.56207561	26.10236645	2.486771623	302.6720256	0.532491803	99214014.55	0.303146334	20.95639818	17.69369898	32.07454279	2.677100777	3.297891198	0.333258686	0.815949036	0.326277687	0.90781579	0.220019707	0.838024656	0.837559256	0.993350632	0.959312247	-0.419062177	0.889034104	0.320169314	4.115666559	0.171071515	3.042390994	0.320898312	2.697634199	0.907787471	5.085873669	131.7534626	0.121656013	5.465066174	328.3074792	0.920641254	17.15789474	36.39427516	613.0156971
29.nii.gz	-4.703269911	10.75164051	135795404.5	2.401557524	8.211642459	3.663395706	22.63108253	3.45799629	4.985057729	4.085754633	-20.40516281	43.03624535	3.416881424	303.5245296	-0.383729667	135795404.5	0.228961888	40.38456199	41.72334551	123.4850567	-6.156060188	5.526540136	0.633098125	0.789590909	0.524830091	1.212975271	0.348858715	0.75504261	0.748411758	0.993800855	0.953100176	-0.331759472	0.876827201	0.435639615	6.35953713	0.101075596	3.854920851	0.202978518	3.171556906	1.539909565	5.626515932	163.1017639	0.110652486	7.010563931	337.4898236	1.696409405	40.0624152	36.98507463	1552.324288
3.nii.gz	-2.335575342	9.243713379	68117673.99	1.999455549	6.392756283	3.466145742	17.86468506	3.158884385	3.676919459	2.841147423	-14.24507904	32.1097641	2.586705394	303.1941384	0.016909521	68117673.99	0.291700132	21.37636592	16.84723151	53.01392189	2.271614855	3.97245632	0.354562431	0.822394538	0.339552219	0.940688596	0.232347985	0.832725592	0.831724911	0.992942737	0.957764448	-0.443702831	0.901515694	0.326418284	3.988979555	0.158584951	3.141850018	0.276434375	2.781209897	1.081754688	4.973415167	99.18353576	0.133850925	4.498520255	216.1497976	0.950748615	18.048583	28.11470985	482.4048583
30.nii.gz	-1.695352435	11.65295029	78323546.19	2.117911656	6.469261557	3.501505841	23.54507446	4.22599428	4.06915934	3.517700195	-9.025133133	32.5702076	2.734599546	304.2712998	0.597166744	78323546.19	0.277802927	27.56827331	12.35127625	51.51186994	4.755616512	3.817611845	0.529083614	0.746915182	0.458432295	1.116852204	0.308079352	0.782022709	0.777848984	0.989602414	0.943659353	-0.336182676	0.848303524	0.401678044	3.393520086	0.145656159	3.361338561	0.305191775	2.815339175	1.086673865	5.125339413	105.8699764	0.125141816	5.01750415	235.0212766	1.197286354	12.37943262	30.94799054	355.608747
31.nii.gz	-4.177298546	9.545942307	114302435.9	2.227367723	6.399718791	5.288657282	37.29406357	2.823060835	4.292339029	3.110428095	-18.1697216	55.46378517	2.727568696	302.8786924	-0.01867852	114302435.9	0.265589533	33.69612201	26.99970217	112.2314609	-2.006193464	5.040941102	0.66576911	0.769534471	0.494709998	1.230871055	0.405924998	0.777560022	0.769458851	0.995482941	0.962851166	-0.347373077	0.879416754	0.376930061	5.088491267	0.122477223	3.680831237	0.247982422	3.022258736	1.426677553	4.905477462	211.6292135	0.169846881	3.183508576	330.9245586	1.380471441	26.94542536	16.03049759	451.1926164
32.nii.gz	-3.827656317	10.34872074	112506224.1	2.164943693	7.576457845	2.539380941	19.58963013	3.628257524	4.364065107	3.887234092	-10.21848106	29.80811119	3.197600883	303.674524	-0.084510615	112506224.1	0.252459016	28.09773857	19.52216287	41.06311404	-0.572034549	4.015212538	0.616073378	0.731741395	0.521683415	1.18591932	0.33174633	0.754619498	0.748597289	0.987904408	0.93609153	-0.28928785	0.828721663	0.441646499	4.319808885	0.109430813	3.633505119	0.216077887	2.967346193	1.157821479	5.229877641	158.3245902	0.129774254	5.478046224	308	1.19815305	19.27459016	28.81803279	581.6663934
33.nii.gz	-11.09532547	9.822581291	51592687.46	2.696561947	12.0793277	2.272846566	17.9587059	-0.823233277	6.722727908	-0.982980847	-19.20594788	37.16465378	5.054174659	299.2835411	0.129574371	51592687.46	0.168643904	63.90021044	24.74113064	112.1352823	0.106963619	5.526054975	0.652722347	0.608438642	0.500229063	1.189482011	0.383141579	0.773966153	0.765078529	0.990205591	0.946079875	-0.349078506	0.797376698	0.379008682	4.841205391	0.175935723	3.271544512	0.30660059	2.716953553	1.544694331	5.284675256	100.8263889	0.175045814	4.404513889	97.13888889	2.642361111	21.42013889	15.23958333	348.5138889
34.nii.gz	-3.057197475	9.237875557	128365909.3	2.038647797	6.557360888	2.878337425	16.59692764	2.873974524	3.84337067	2.5485816	-13.68136215	30.27828979	2.721237264	302.9116617	0.050207621	128365909.3	0.279471041	22.83036884	17.93697375	30.67789171	1.414512845	3.450636986	0.536376396	0.728038395	0.472968221	1.114898616	0.300968916	0.773809416	0.769856707	0.989428382	0.941750491	-0.307429498	0.827128444	0.420078591	4.147000352	0.126022688	3.379302656	0.229413536	2.797022652	0.996753346	4.728931616	232.6268763	0.166280827	3.071558823	390.9799857	0.996335072	17.64903503	16.51250893	305.9020729
36.nii.gz	-11.9463377	10.48327065	62226166.4	2.870814527	12.13167739	2.911542783	22.27278328	-0.043560777	7.137149852	0.864570379	-25.31755447	47.59033775	5.031654996	300.0872193	-0.284714623	62226166.4	0.158211531	78.47378428	46.78236294	418.4621238	-11.51625847	11.90014419	1.06482069	0.830436282	0.70866726	1.457860032	0.535954872	0.698343915	0.68083044	0.991478842	0.943149325	-0.404200337	0.937574991	0.456960419	6.630151953	0.062936004	4.458515465	0.138127836	3.580485	3.241241219	5.468019054	118.3835022	0.171322	3.206330723	109.3241679	3.239680741	45.31114327	15.74674385	752.463097
37.nii.gz	-6.96957016	7.599404335	61404817.35	2.226487885	6.703306079	4.099611313	17.3121891	1.105296217	4.575863082	2.040314913	-21.21661377	38.52880287	2.918433833	301.1666566	-0.957814142	61404817.35	0.270022189	36.95561579	31.24256437	124.0779788	-8.495554123	5.33401642	0.583468823	0.797321179	0.475603008	1.132264045	0.342595256	0.77875163	0.772985077	0.993003541	0.953394397	-0.428410968	0.905019824	0.394674045	5.467963521	0.146690886	3.225676686	0.283655604	2.683008927	1.479371311	4.728837198	122.1107829	0.180370433	2.431716082	182.8050222	1.569684659	34.28064993	12.94387001	446.1152142
38.nii.gz	-13.97547016	19.78245773	98495103.32	3.341958525	14.30680132	3.308541919	39.9835968	4.127877766	9.658930684	5.040570259	-33.95362854	73.93722534	6.167986515	304.3972242	-0.217222014	98495103.32	0.123797202	163.9040677	84.58896521	2024.798579	-39.65156627	25.09934592	2.140106803	0.841294046	1.033761632	1.841914048	1.006935054	0.622216172	0.587179503	0.990834957	0.939194731	-0.338622645	0.938982115	0.447721701	8.874491081	0.033166972	5.528086719	0.090119158	4.187674245	6.809863181	6.041989726	164.4223895	0.154677695	3.989219173	131.5964252	6.630227909	75.70931326	17.03198495	1336.008467
39.nii.gz	-2.445617008	11.74301147	92644642.23	2.282019071	7.388431281	4.040852163	23.89222908	4.472205148	4.501931283	4.4292202	-21.2559433	45.14817238	3.048974993	304.5281261	-0.284881576	92644642.23	0.247868489	34.0558987	41.53435588	51.86329026	0.688419423	3.821224366	0.511094476	0.755396018	0.464917493	1.075432181	0.286057045	0.774966267	0.772158952	0.994969412	0.958080807	-0.341358852	0.859420973	0.427073496	6.378728282	0.129948695	3.418641315	0.237643591	2.883286401	1.083079711	5.116956207	147.5465465	0.147694241	4.017346676	247.6206206	1.431271111	42.3963964	22.77777778	973.5475475
4.nii.gz	-3.249560833	11.02677822	56603905.9	2.200874869	6.6895805	2.879520549	16.85198975	4.323274463	4.243561962	4.835625172	-13.18992805	30.0419178	2.917841781	304.3705262	-0.348492443	56603905.9	0.248485887	28.76180966	20.79371623	59.08395688	-3.94829706	4.627507933	0.549821569	0.783908159	0.487023254	1.121459266	0.301138451	0.766798411	0.762768204	0.989152785	0.93998908	-0.350734962	0.876212966	0.433551347	4.445038835	0.107136881	3.583962532	0.195215795	3.004652392	1.294332375	5.031994803	89.90016367	0.147136111	4.051580275	151.8248773	1.276954685	20.25859247	22.25695581	503.2209493
40.nii.gz	-1.76815269	5.176992416	23953930.26	1.392784516	3.803405941	3.254015433	10.19288254	1.780169731	2.279064108	1.842727423	-5.954673767	16.1475563	1.559842306	301.7939409	0.227009846	23953930.26	0.457040003	8.311897663	8.649951894	3.557611183	0.121698622	1.016528676	0.245099848	0.649313825	0.245099848	0.641881227	0.151411398	0.877450076	0.877450076	0.990573083	0.959150025	-0.339919326	0.62583367	0.245099848	2.90556322	0.449846644	1.681500871	0.585538169	1.436401023	0.315407131	3.90837646	47.13688213	0.179227689	2.508551519	120.2015209	0.407957322	8.475285171	14.77186312	123.3422053
41.nii.gz	-1.735170543	5.575783634	46568719.88	1.419547177	3.321988739	6.548754322	8.110234261	1.572466772	2.206334646	1.571501434	-15.51030731	23.62054157	1.488810415	301.5866891	-0.831180464	46568719.88	0.458450317	8.578306109	26.10344428	6.919799481	-0.475418173	1.194282781	0.184121678	0.717232085	0.182844539	0.590238033	0.132953652	0.908790587	0.908705444	0.995028916	0.973902158	-0.506642314	0.786655411	0.181727042	5.080323483	0.393271356	1.787453583	0.551519438	1.602202468	0.344601115	3.908439317	96.17578125	0.187843323	2.294372559	234.7265625	0.468978882	23.96875	13.52734375	327.046875
42.nii.gz	-6.854818916	7.514923191	31071160.56	2.27031892	8.168757319	4.448889803	26.96634102	0.917735379	4.710717171	1.082384825	-14.88627815	41.85261917	3.383710658	300.9758694	0.409462902	31071160.56	0.239432549	34.9904819	12.50681275	34.71700283	1.375706394	2.602507351	0.576588889	0.50325791	0.484423534	0.866358187	0.25487361	0.772614366	0.767004769	0.993057588	0.952385791	-0.509464674	0.862697417	0.408829353	3.435472844	0.239026881	2.491297055	0.327178351	1.93861378	0.79477406	4.551603831	68.77259475	0.200503192	2.151569499	82.12536443	1.522919872	15.08163265	11.18658892	161.361516
43.nii.gz	-1.471287298	11.5636095	117862801.1	1.994299886	7.005566403	2.680644198	18.30739975	4.001624117	4.028786865	2.9024086	-8.968334198	27.27573395	2.865302269	304.0417942	0.523856194	117862801.1	0.295438985	24.42515677	12.92838542	35.59731592	3.253196664	3.968090095	0.317120115	0.851690103	0.30646331	0.898181662	0.217451737	0.848544479	0.847834025	0.991472389	0.956409827	-0.464334133	0.913749418	0.297138606	3.463879017	0.178994751	3.032905871	0.344062666	2.704138295	1.071302552	5.018193387	165.9803922	0.1301807	4.710001384	376.6847059	1.02001015	12.05803922	32.96235294	398.5615686
44.nii.gz	-0.167124259	6.752434635	43576120.17	1.262349494	2.939761102	3.378291324	11.60625458	2.872620931	2.065048474	2.540265799	-5.120233059	16.72648764	1.338955587	302.8847972	0.245309414	43576120.17	0.514530748	7.375856893	9.364897447	3.166669257	-0.111857569	1.071325364	0.218703204	0.621549619	0.217048944	0.657050249	0.148748451	0.891751238	0.891640954	0.991601502	0.963864563	-0.417860592	0.713631004	0.215601467	3.014091278	0.410548876	1.736511909	0.554065665	1.514088305	0.322507142	3.74107527	88.53263158	0.186384488	2.341052632	244.4021053	0.336682548	9.901052632	13.90105263	135.1557895
45.nii.gz	-2.976230383	6.49592514	34822486.07	1.930284828	4.10177955	6.359742845	16.18293762	1.491883958	3.297289667	1.611571312	-22.58228683	38.76522446	1.872984988	301.5299805	-0.543109094	34822486.07	0.353230304	22.97306686	33.26552002	29.96156581	-1.308046029	2.037291597	0.33900773	0.556410824	0.330335534	0.894248971	0.216362968	0.836277599	0.835699453	0.995873225	0.967045285	-0.317155378	0.686222561	0.322747362	5.728623574	0.327887109	2.250782178	0.501670732	1.914540374	0.594074832	4.341876766	75.34464752	0.196722317	2.688926913	135.2872063	1.000224966	34.74934726	14.08616188	506.2480418
47.nii.gz	-3.983222961	12.20430565	37069211.77	2.418381265	8.520830631	2.926760043	20.40911865	3.973306711	5.157765249	4.350122452	-14.10791969	34.51703835	3.532767956	304.0426362	-0.14777229	37069211.77	0.220266043	42.1534244	19.51239353	167.695626	6.441500263	6.736262568	0.855649593	0.71316958	0.643419942	1.278105828	0.422050707	0.711325487	0.699512994	0.987189939	0.930810369	-0.380729358	0.861447458	0.479782643	4.237376538	0.106959532	3.654248772	0.188329315	2.865074438	1.89797804	4.959487209	72.81546135	0.181584692	3.140863552	88.32668329	1.724827582	20.29426434	15.69825436	339.6758105
48.nii.gz	-6.008897972	17.98034363	66216196.25	2.972501897	12.07430473	3.313706359	34.78474426	5.666953528	7.470611342	5.286545753	-23.32391548	58.10865974	4.937357017	305.8197196	0.178584168	66216196.25	0.155283443	93.41444537	50.58908958	535.335291	2.458062836	13.8016297	1.702624634	0.781788698	0.896378817	1.707954389	0.851823453	0.655840395	0.628591497	0.988733913	0.935175368	-0.364061632	0.935661549	0.450618233	6.895221789	0.05194269	4.852207544	0.135401052	3.785410565	3.876063584	5.708248357	108	0.152542373	4.083325354	109.940678	3.767952616	47.81779661	18.79943503	856.4759887
49.nii.gz	-15.04592552	10.17641525	71335062.77	2.981595629	13.50078773	2.625072886	21.63215828	-2.472630735	7.796917308	-2.345612526	-28.35924149	49.99139977	5.553229891	297.6826915	-0.096936634	71335062.77	0.143279966	92.44933969	35.63052863	510.6578597	12.5071856	13.80041449	1.284920477	0.826307445	0.836724617	1.536082621	0.566599288	0.649294804	0.626062841	0.989713031	0.933064518	-0.348314452	0.929523215	0.508288359	5.687599961	0.044637456	4.853258594	0.093929706	3.770547183	3.771333743	5.53697893	147.2658385	0.18293893	3.018686007	115.3403727	3.731652328	39.79130435	13.92919255	571.5180124
50.nii.gz	-7.598219681	12.49735241	27459957.08	2.599367196	9.04161191	5.143598344	19.03075218	3.950345352	6.286020458	5.814383507	-28.97637177	48.00712395	3.852622399	304.0686895	-1.361961502	27459957.08	0.212053192	71.95549261	56.11288826	236.2622001	-18.35952274	5.788928427	0.80354657	0.445655484	0.679310322	1.065211823	0.318899834	0.679131028	0.672486111	0.992146302	0.939155252	-0.433598233	0.834061432	0.586749438	7.40639218	0.183802813	3.088802568	0.288111738	2.3577657	1.648118749	5.020569659	51.70707071	0.174097881	3.347912345	62.97979798	2.933872961	55.87542088	14.48148148	904.0639731
51.nii.gz	-2.718321085	10.37127209	64973107.1	2.005277646	6.435634196	3.719014705	16.30162811	3.323728231	3.903712661	3.078264117	-23.26278114	39.56440926	2.701609375	303.3642971	0.088767715	64973107.1	0.285039604	24.61263623	41.197006	36.65916164	1.630505739	3.874363631	0.407135498	0.801432552	0.392281505	0.976669431	0.245396164	0.80620881	0.805344647	0.995050036	0.960904593	-0.419383426	0.895261178	0.380475237	6.342499105	0.146106396	3.139240931	0.255351184	2.726411883	1.070374782	4.900285276	102.9490085	0.145820125	4.081631343	201.2379603	1.005087915	38.96883853	24.90934844	939.8725212
53.nii.gz	-6.304714966	14.36855469	53160707.75	2.724957947	11.0895232	2.977234286	24.45128822	3.952191411	6.455495657	3.67059207	-21.18595314	45.63724136	4.485782914	304.0615148	-0.318649976	53160707.75	0.178126276	66.47011284	42.64313101	239.9633076	-7.103079571	9.327784589	1.079245777	0.791395159	0.709597655	1.457509838	0.55203057	0.697871183	0.681726809	0.98964825	0.938160886	-0.351523429	0.915131709	0.467480865	6.367497906	0.068145629	4.380312122	0.159240745	3.482687617	2.601757591	5.544423746	78.8226087	0.137082798	4.962431758	102.4226087	2.723702079	42.49043478	22.95478261	962.9878261
56.nii.gz	-2.966374612	11.773592	48899473.38	2.198879319	7.296173558	2.811095202	17.32240486	4.272695022	4.46130339	4.489784956	-14.30067921	31.62308407	3.174594929	304.3232475	-0.241871435	48899473.38	0.244641012	30.76604346	20.65581789	41.93490961	-2.864051023	3.654607556	0.50989567	0.725736145	0.426492903	1.075694941	0.313109457	0.798924747	0.795093825	0.990068689	0.947789117	-0.352764934	0.839961557	0.36984741	4.456436158	0.136645538	3.276486696	0.237472218	2.760566965	1.041125807	5.152563618	66.92424242	0.126750459	4.871671258	129.1704545	1.280127267	20.30492424	28.67424242	612.5473485
57.nii.gz	-2.245919251	8.761193657	67177591.63	1.917882398	5.781823024	3.786075109	15.69268322	3.32095293	3.497170467	3.493021369	-13.50946712	29.20215034	2.355682453	303.3547397	-0.514485548	67177591.63	0.317751923	20.49763636	18.07620667	47.65709576	-4.949867362	3.586588511	0.376846659	0.794660431	0.344541432	0.93550219	0.243493783	0.833113488	0.830959807	0.992536211	0.957381005	-0.455803167	0.893231459	0.316274359	4.150298701	0.194994238	2.875889114	0.331779923	2.496442892	0.990858792	4.615971544	113.1863014	0.155049728	3.217721899	231.9589041	0.87247326	18.29452055	17.88767123	330.3849315
58.nii.gz	-8.581524467	8.144942093	24605558.3	2.362799579	9.017387867	2.551302855	12.05983353	0.150468616	5.152797033	1.083728194	-17.26779747	29.327631	3.664519189	300.2170051	-0.424239028	24605558.3	0.223523729	39.94636893	25.20673422	52.39516157	-0.529454015	3.687311403	0.563404508	0.704741503	0.435482321	0.871717955	0.281634464	0.801656127	0.795051058	0.989108027	0.947277304	-0.333673215	0.680488537	0.341712801	4.90479332	0.362556284	2.325083936	0.45021612	1.89700081	1.062678978	4.639090217	56.01098901	0.205168458	1.910343625	61.02197802	1.662949993	22.19413919	10.34798535	221.3150183
6.nii.gz	-1.755938053	6.122777843	33787045.95	1.579393955	4.329842905	3.626906847	11.59093285	2.168503425	2.530744232	2.215085387	-10.74122047	22.33215332	1.733142967	302.1859368	0.071620153	33787045.95	0.405171658	10.53594213	17.46687393	10.55471123	0.449136749	1.821456823	0.294375527	0.71287252	0.28722151	0.864466601	0.207111715	0.857581581	0.857104647	0.992072907	0.959096106	-0.404654551	0.826009213	0.280961745	4.130322056	0.260793809	2.466127324	0.444801934	2.1720371	0.528958088	4.363874046	53.8	0.145405405	4.139547115	149.9135135	0.540219138	15.94054054	22.51351351	371.1351351
60.nii.gz	-3.881603432	8.924343109	68446192.65	2.15186355	6.410415769	3.739586716	20.66392899	2.250911399	4.019138193	2.047261238	-11.72498131	32.38891029	2.631987905	302.2969315	0.45324621	68446192.65	0.272175985	27.82133549	17.86214512	69.85215691	2.455899763	4.608552899	0.474668525	0.811285864	0.403729076	1.039248708	0.293813401	0.808948321	0.805229407	0.992822113	0.955904936	-0.451316696	0.913507511	0.351199559	4.099668073	0.148372315	3.327732836	0.286594504	2.876866325	1.270805356	4.873411214	122.6395194	0.163737676	3.358321999	203.8598131	1.199541534	16.83845127	17.96929239	292.0694259
61.nii.gz	-2.92518239	11.92402916	50652793	2.212429098	8.357568264	2.778848209	23.13582993	3.972789383	4.665455971	3.393401146	-7.958185196	31.09401512	3.396608677	304.0264857	0.494946262	50652793	0.246390324	32.64732919	11.07518623	33.96824973	3.296811719	3.269938163	0.595741123	0.457767733	0.560642475	0.835922068	0.209664128	0.725528537	0.723188627	0.988164646	0.930407172	-0.587534887	0.914976533	0.529931158	3.204833702	0.233755778	2.600441586	0.33266151	2.034412633	0.966419821	4.653429826	106.9562044	0.195175555	2.39445362	135.0218978	1.359778758	12.13686131	13.04014599	146.3120438
62.nii.gz	-1.455550933	8.719309425	34897334.11	1.934238221	5.583392799	4.911181112	20.11974716	3.406776449	3.491787114	2.968211174	-12.49282074	32.6125679	2.274614168	303.4425789	0.597335894	34897334.11	0.322992739	21.72670255	18.64681667	25.82495574	2.342533585	1.648968476	0.40868794	0.332213421	0.407069817	0.735029376	0.17563026	0.796734779	0.796626904	0.99371469	0.954787999	-0.354611992	0.641762423	0.405653959	4.270416094	0.363123951	1.958291386	0.459411921	1.549405135	0.514414104	4.281221395	77.55408971	0.204628205	2.226536992	122.414248	0.924819515	18.34828496	12.2348285	234.4907652
63.nii.gz	-6.649485779	17.12673492	58309488.86	2.921839476	11.78816986	3.374224907	40.6815033	5.303882924	7.224868857	5.25047493	-20.01407242	60.69557571	4.969104333	305.4426005	0.141483767	58309488.86	0.15406848	84.72124189	47.25970575	412.8204296	2.072820917	11.76897324	1.490222923	0.781287816	0.831484827	1.494595448	0.733251825	0.659393029	0.639105001	0.992851863	0.946998099	-0.385947468	0.930736882	0.506496422	6.672808463	0.063978085	4.451868299	0.138361316	3.517846797	3.31479904	5.183298614	136.232	0.2179712	2.11854336	96.2928	3.46733056	46.648	9.1984	470.7216
64.nii.gz	-3.247478223	5.626024437	105005000.6	1.678396795	4.700645506	3.784050864	12.30267429	1.105631821	2.840241584	1.052200556	-14.62537956	26.92805386	1.928098764	301.1277029	-0.150425784	105005000.6	0.367493833	13.29191664	14.55785117	11.57966272	0.252916355	1.890567477	0.323502852	0.700270273	0.316943698	0.902994158	0.218026845	0.842621343	0.842184066	0.991283271	0.954839457	-0.34180896	0.799766015	0.311204439	3.76237503	0.224709311	2.637999153	0.37631473	2.30754522	0.553517582	4.259504281	205.8497409	0.177763161	2.689083376	425.5578584	0.604676188	14.31001727	13.48013817	197.2184801
65.nii.gz	-4.562416077	6.957762098	64900694.3	2.003537857	5.499935031	3.996954975	14.00437832	0.612258517	3.615403202	0.55508554	-17.07293129	31.07730961	2.330346883	300.6508592	-0.416006303	64900694.3	0.298888122	23.20915961	24.08047798	36.2693742	-2.495346213	3.344759586	0.506081998	0.722298004	0.453839268	1.071216063	0.283118871	0.781787487	0.778304639	0.989996645	0.943995685	-0.366679946	0.853403758	0.40812688	4.828317121	0.155373497	3.102610107	0.254184708	2.628096101	0.962710396	4.518069032	133.8969359	0.186485983	2.751320986	214.6016713	1.004447902	22.44986072	13.15598886	310.3607242
66.nii.gz	-5.675076103	6.794021988	120788138.3	2.06669884	6.130288124	4.105577006	14.29895687	0.979364911	3.860838063	1.4891783	-20.49432755	34.79328442	2.574655913	301.0211906	-0.760701787	120788138.3	0.288268429	25.17908126	34.10222885	39.69654153	-1.71246132	3.503323777	0.532352866	0.725254742	0.455087046	1.135632582	0.316915353	0.785089971	0.780183059	0.991921706	0.950287363	-0.316789054	0.83488822	0.389785245	5.774147319	0.137594836	3.371156225	0.274898528	2.812566347	1.008919161	4.677376918	226.2963241	0.169764684	3.029042332	384.2618155	1.099115364	33.51987997	14.32933233	514.7111778
67.nii.gz	-4.795757532	7.710440445	78231247.95	2.061601941	5.99459812	3.07969325	15.37285328	1.217620613	3.805414972	1.090836942	-14.00195217	29.37480545	2.596538402	301.2565486	-0.014008021	78231247.95	0.281999451	23.45309388	15.24433376	48.7940982	-0.938585863	4.107466389	0.508590237	0.775617712	0.469648611	1.049404912	0.272027542	0.771665966	0.769069857	0.989916365	0.94183478	-0.374471243	0.882889929	0.435574687	3.780022872	0.125336866	3.384371046	0.225133192	2.862418594	1.154014156	4.588185454	162.5452436	0.188567568	2.38681424	243.0835267	1.026388747	14.99767981	12.80278422	202.4941995
68.nii.gz	-6.236575317	10.64450941	84280707.5	2.590700294	8.163333923	4.775459535	32.96988297	2.577993538	5.498352838	2.429175019	-25.65540504	58.62528801	3.436862586	302.6705547	-0.001328589	84280707.5	0.212582703	56.02250577	52.81821582	377.1521311	16.56278885	8.386271947	1.090518894	0.762285351	0.763976018	1.434074863	0.478918686	0.669196616	0.650666278	0.993666771	0.946962113	-0.314091029	0.885153332	0.508843332	7.138992524	0.07412825	4.254408604	0.150523631	3.286984068	2.36919771	4.979033132	184.2173913	0.200236295	2.399924386	195.576087	2.334310019	51.63913043	11.45217391	609.7021739
69.nii.gz	-9.201902008	16.85693588	45890759.33	3.035008843	14.93898356	2.42776993	34.8608551	4.314039441	8.356977911	4.661842346	-17.71035767	52.57121277	6.160878825	304.4808774	0.104644863	45890759.33	0.135386185	101.5701016	35.92870706	529.3751194	-9.455087125	15.19425926	1.095550873	0.862429237	0.74116864	1.455564509	0.53294171	0.680255466	0.664429086	0.991239205	0.940412846	-0.418500522	0.954289031	0.505766311	5.681645919	0.050790939	4.663305956	0.114311037	3.753904419	4.072452534	5.406651262	98.45454545	0.198898072	2.917032956	67.01616162	4.141961024	32.88888889	12.30909091	457.430303
71.nii.gz	-3.789673471	9.276880646	60863105.51	2.053308938	6.387592673	2.94337483	15.72457314	1.806118965	4.019217607	0.986427277	-13.92361832	29.64819145	2.782527067	301.8483616	0.449219903	60863105.51	0.281768798	25.49995774	15.07765342	41.36619107	3.139452151	3.638050856	0.45191904	0.758430161	0.378134701	0.980583923	0.294801607	0.821627475	0.818311083	0.991200747	0.953704526	-0.433931407	0.879963793	0.328708732	3.771174784	0.183132181	2.956645736	0.31470481	2.580517917	1.022492474	4.533437198	127.7005988	0.191168561	2.327261644	188.2215569	1.079554215	16.03143713	11.8742515	176.3907186
72.nii.gz	-4.354032278	7.896465302	78719822.27	2.028353418	6.510829151	2.892939486	16.3716507	1.459459204	3.808765689	1.499503672	-14.33525658	30.70690727	2.666399313	301.4970773	-0.017417833	78719822.27	0.287304855	22.68206194	15.00975704	33.58976254	-1.325669124	3.392178584	0.437181213	0.765897395	0.416382216	1.010610316	0.256760783	0.795275392	0.793888792	0.991303468	0.948241098	-0.404786026	0.875275724	0.398183093	3.773258119	0.161114566	3.098484831	0.290025294	2.655261159	0.957339949	4.431579096	180.926097	0.20892159	2.110230467	248.8060046	0.978165386	15.22748268	11.71593533	180.1928406
73.nii.gz	-2.134107161	7.22672987	77933003.97	1.796312333	4.975680381	4.808465388	14.42983818	2.060396856	3.078134056	1.719748259	-19.0892086	33.51904678	2.100928036	302.0868169	-0.217885391	77933003.97	0.339413917	15.96157538	25.16184293	17.98036978	-0.440294942	2.225945137	0.338329121	0.725219251	0.321180549	0.928157757	0.229825847	0.842267821	0.841124583	0.993272245	0.960090606	-0.367372901	0.830758986	0.306175548	4.968374343	0.203348651	2.736183193	0.356123197	2.38619261	0.641068565	4.52791478	134.4566745	0.157443413	3.209966599	289.8594848	0.738337017	24.7529274	18.17798595	471.2330211
75.nii.gz	-3.536779904	9.113390064	40171481.46	2.041598239	6.888376653	2.781152722	16.3456192	2.806556277	3.943620484	2.962591171	-10.76010799	27.1057272	2.800805534	302.8460188	-0.092930232	40171481.46	0.277819478	23.90057437	17.85228357	27.16193998	-2.309165077	3.151912255	0.425199377	0.759011969	0.392260939	0.988732414	0.254758764	0.808866174	0.807163374	0.991592765	0.951408424	-0.383051131	0.858626697	0.36809683	4.137525447	0.1764694	2.962969227	0.289882486	2.535913399	0.894277908	4.705975456	70.42922374	0.160797314	3.838535477	121.6849315	1.001110277	17.27625571	17.78995434	314.7694064
77.nii.gz	-5.417298889	6.53003149	53220273.12	2.004757701	5.528577745	42.86516259	69.48677063	1.055913638	3.697885042	1.199524522	-13.65772152	83.14449215	2.343537325	301.1060619	3.041039516	53220273.12	0.311087184	30.1973687	14.08104772	43.68911111	-3.465495592	3.568925909	0.598685606	0.69778185	0.492762597	1.177304374	0.342526142	0.770237339	0.764211002	0.997944742	0.972930384	-0.331089629	0.833881963	0.409856822	3.64846384	0.153282805	3.271977894	0.309670244	2.681539497	1.041902879	4.507386091	107.2282794	0.182671685	2.618761409	182.6081772	1.275581959	15.04258944	13.75638842	209.9182283
78.nii.gz	-5.036726713	5.889221907	43914739.29	1.934816911	4.957191944	4.347031672	10.94837666	0.564309681	3.4033281	1.045295119	-17.25727654	28.20565319	2.151952706	300.5986458	-0.869123128	43914739.29	0.317532896	20.6416042	21.73505788	29.31663202	-2.750024249	2.831206338	0.481183421	0.698584492	0.404211577	1.067564796	0.301525231	0.810722852	0.805591396	0.990550607	0.950542606	-0.365156395	0.841944856	0.336861212	4.5950655	0.182618911	2.973337544	0.331394179	2.528185702	0.82809744	4.587312544	79.85185185	0.164304222	3.248319193	154.3209877	0.930735491	22.28806584	16.03703704	380.8683128
8.nii.gz	-1.797657156	6.112008762	93973848.66	1.46493774	3.754659384	3.465881239	12.02424622	2.184902695	2.392326721	1.966387153	-8.945045471	20.96929169	1.580244283	302.2009459	0.387581037	93973848.66	0.440476899	9.696302425	9.345418535	10.43311373	1.217377727	1.663146909	0.227231713	0.757282918	0.226877229	0.762404416	0.173096814	0.886620466	0.886596834	0.99126314	0.962195569	-0.405869986	0.825953906	0.226567055	2.997426682	0.311898869	2.328380659	0.51736526	2.100397954	0.472594655	4.998606514	93.84159378	0.091196884	9.871586008	453.2507289	0.457757114	9.197278912	61.12827988	569.7065112
80.nii.gz	-8.251280785	8.150064468	57538018.53	2.463487344	9.580390453	3.159246317	21.93614578	0.706973277	5.30388486	1.392197013	-21.21448898	43.15063477	3.755019714	300.7799571	-0.15814935	57538018.53	0.21257565	43.89882369	35.65067018	91.52656991	-3.207976847	5.87244745	0.6714382	0.795945238	0.536316454	1.206284596	0.365297364	0.753118021	0.745353948	0.99344477	0.952250209	-0.387543325	0.90265686	0.429834226	5.85987999	0.105743083	3.697943999	0.202190377	3.044846717	1.635971413	5.017632211	110.4842767	0.173717416	3.017730707	135.1981132	1.870542601	33.96383648	14.06603774	512.9072327
82.nii.gz	-3.13129487	7.026874924	62808244.73	1.78673037	4.669947565	3.58180177	15.08994102	1.897662563	3.106078701	1.919443369	-11.60816383	26.69810486	2.048321327	301.9247514	-0.324156803	62808244.73	0.355440353	16.3568322	16.80010698	16.2564054	-1.586689929	2.11836947	0.416641572	0.664361803	0.380040249	0.990173478	0.254969644	0.815748531	0.813640008	0.99176495	0.952992268	-0.301725889	0.768021593	0.351145538	4.04297398	0.211769886	2.772226959	0.37681557	2.359083218	0.633752761	4.563130287	103.7198839	0.150536842	3.873559417	244.8984035	0.717056966	15.86937591	19.76923077	335.9129173
83.nii.gz	-4.213572502	9.494542694	215473828.4	2.26635312	6.582546234	4.929812776	31.29448509	2.556193339	4.352546172	2.807143211	-26.99406624	58.28855133	2.809809973	302.6121077	-0.541757968	215473828.4	0.257870657	33.8375827	50.91506709	99.529616	-3.600936334	4.799617966	0.641661654	0.761215012	0.504356061	1.218850318	0.375803835	0.767707451	0.761062306	0.996275483	0.964602299	-0.312905357	0.855066664	0.409140312	7.062155665	0.115296006	3.751345461	0.246419966	3.086949378	1.360319905	5.680238867	228.7509562	0.097216726	8.861021611	606.7696558	1.445839863	50.72588185	45.68678283	2362.589035
84.nii.gz	-4.332460546	9.305261517	123645674.1	2.187879768	6.338968754	3.727130782	17.9372406	2.141531828	4.171826939	1.997592688	-18.43714523	36.37438583	2.791186124	302.1900295	-0.277912103	123645674.1	0.265350872	29.30868082	26.51496432	65.28424321	-1.629995679	4.331686525	0.563613417	0.756530067	0.492040223	1.147962319	0.314754454	0.765749822	0.761137208	0.991430651	0.946120269	-0.33985533	0.862783287	0.430914702	5.056188865	0.121345284	3.527167568	0.236976659	2.925520559	1.223824985	4.816925889	229.2215657	0.169292146	2.83415625	359.2850812	1.260203915	25.51255539	16.81093058	459.2880355
85.nii.gz	-3.626969147	8.070715141	151491185.6	2.064867495	5.859107167	4.252607038	20.47128105	2.141761965	3.77847684	2.197154045	-16.99148941	37.46277046	2.457308751	302.1833206	-0.373138815	151491185.6	0.295270359	25.11492552	25.62016355	52.95872384	-2.260245605	3.696052874	0.431594506	0.78914578	0.399860458	1.032246437	0.266438631	0.805210279	0.803243176	0.994766697	0.960299746	-0.359985399	0.8712285	0.373495668	4.979951456	0.146654525	3.343928183	0.293364579	2.874494905	1.031911845	5.437077057	167.4966847	0.100962438	7.935692613	489.8535262	1.070065157	25.59614225	46.57926462	1211.740808
86.nii.gz	-0.025395989	11.29910278	100738629.9	1.945338382	5.285461187	3.641923232	18.90251541	5.235739358	3.520640593	4.859632492	-12.52412796	31.42664337	2.266795969	305.2707354	0.363161819	100738629.9	0.316150376	21.36532461	21.52512479	39.82253056	3.203548165	3.230809405	0.375388476	0.783164172	0.33452669	0.977718053	0.258106432	0.838927876	0.836822834	0.992612588	0.958731053	-0.385608976	0.863557826	0.304619467	4.561431878	0.186282153	3.036064794	0.311502685	2.635038789	0.90154947	5.275379103	113.9102683	0.105374901	8.729697466	341.7585569	0.934629857	21.56521739	41.61424607	899.3098982
87.nii.gz	-3.518802619	9.149373627	119520628.7	2.148535896	6.889474303	3.298706728	20.24893188	2.70455814	4.108490486	2.451318264	-12.6304903	32.87942219	2.85139563	302.7489452	0.102234633	119520628.7	0.266473616	26.87430902	17.39152597	50.58079039	-0.329192738	3.996807021	0.473329634	0.786966849	0.41755912	1.081722231	0.291136837	0.800131147	0.796797491	0.99280452	0.954214896	-0.362213248	0.877030549	0.372390163	4.06288049	0.131253974	3.446185879	0.234025662	2.932680063	1.117534164	5.316937501	153.5828221	0.117778238	6.141913508	347.4815951	1.169304453	17.41564417	31.97699387	556.3957055
88.nii.gz	-6.425733566	7.782863617	57176999.72	2.296201919	6.470648408	5.238823382	25.94160843	0.949702595	4.611722627	0.529695511	-16.27104187	42.2126503	2.720262495	301.0204507	1.063848735	57176999.72	0.266412331	42.58826655	24.4192841	279.5025992	24.40446341	7.894334703	0.552000683	0.852614669	0.460864767	1.130356485	0.327302739	0.78384368	0.778681208	0.994598076	0.958780854	-0.437968279	0.924507622	0.389746041	4.74168334	0.127796056	3.618460102	0.255622916	3.058963431	2.111583847	5.194511289	81.31061807	0.128859934	5.052368263	168.1061807	1.804119439	23.66085578	27.8526149	650.1648177
89.nii.gz	-6.996787739	8.132393646	45325314.69	2.314304951	7.626545906	3.074657915	14.90732002	1.32495868	4.73847455	1.930938482	-18.20931244	33.11663246	3.252792864	301.3839643	-0.471001969	45325314.69	0.231320356	35.56323979	23.73904419	66.50406941	-4.831687662	4.801555829	0.525934943	0.794133961	0.451725845	1.089226154	0.303474183	0.78650526	0.781557987	0.989649322	0.944564951	-0.433725581	0.903577558	0.386792884	4.756885125	0.123611677	3.371688581	0.220566867	2.831534999	1.331872693	4.871439223	87.8256513	0.176003309	2.818526833	115.4288577	1.560363211	24.23246493	13.63326653	357.7635271
9.nii.gz	-2.518450379	12.23226118	113001645.1	2.319839744	7.319395274	3.54777406	25.72663879	4.784024764	4.631414939	4.374104261	-12.75889015	38.48552895	3.073501908	304.8425569	0.392725708	113001645.1	0.247454445	35.68273176	21.33142118	104.611637	3.979323623	5.16344327	0.608716452	0.789222958	0.506132993	1.190876163	0.341111732	0.763320487	0.757155771	0.992679296	0.950305792	-0.334953519	0.87522547	0.422826689	4.493046421	0.112480217	3.772135958	0.219742689	3.118084057	1.44303993	5.666579695	125.4588816	0.103173422	9.001114526	300.9046053	1.522698992	21.375	43.78782895	917.2434211
91.nii.gz	-1.541661596	11.31924934	84998991.87	2.118198868	6.374721229	3.491732927	23.15595818	4.07682689	4.116764208	3.11234808	-9.147755623	32.3037138	2.74018653	304.122906	0.701614696	84998991.87	0.284418769	28.0253146	12.6732341	48.36178754	5.544793941	3.977034856	0.565387007	0.745254104	0.458925983	1.169262405	0.345455258	0.787474549	0.781183111	0.988969548	0.944086012	-0.341288303	0.855891454	0.37338446	3.435144236	0.161048899	3.324945424	0.338924174	2.734123441	1.135605466	5.067808593	120.9303591	0.131589074	5.073135037	261.3808487	1.218438929	12.19695321	26.51033732	299.0369967
93.nii.gz	-7.460935593	8.389687538	15510043.86	2.357172443	9.594766855	3.069927302	12.85812378	1.096284024	5.440063397	3.150046349	-18.73374176	31.59186554	3.962485599	301.1677454	-0.757021067	15510043.86	0.224855511	43.03862599	25.06874699	122.7162377	-12.72760886	6.786865734	0.671320346	0.832126169	0.573172198	0.963989637	0.255807392	0.729771926	0.723228716	0.986795815	0.929716644	-0.527011923	0.846932383	0.487292569	4.828204666	0.235348591	2.740285149	0.313690476	2.206160246	1.86454652	4.17799467	48.26315789	0.282240689	1.219725728	38.4502924	1.77654663	23.88304094	7.631578947	188.5730994
94.nii.gz	-0.95366385	4.285576153	36270632.85	1.152427185	2.760572374	3.454557203	7.731494904	1.494881967	1.697737011	1.370603085	-7.151837349	14.88333225	1.154968583	301.5026397	0.025937223	36270632.85	0.548118416	4.677886756	8.127888424	2.30441626	0.2573415	0.795819259	0.183715361	0.653467639	0.183715361	0.610198083	0.137225728	0.90814232	0.90814232	0.989193214	0.963256928	-0.361154662	0.619726891	0.183715361	2.813634313	0.465326561	1.563939275	0.614226987	1.380223914	0.244883655	3.643126435	76.92982456	0.192806578	2.405311524	218.6992481	0.288164019	8.408521303	14.59398496	126.1829574
95.nii.gz	-4.272045803	9.931550598	43526525.18	2.077264352	5.502374053	3.335021893	16.95881271	2.031009153	3.950649079	1.469032288	-10.0100193	26.96883202	2.488900792	302.0771042	0.6344166	43526525.18	0.29518435	27.84640028	15.98318538	46.01334584	3.352788018	3.672768859	0.430422359	0.769635294	0.386136918	1.015268235	0.268038325	0.814312448	0.811360085	0.991491822	0.952347961	-0.402317083	0.877966805	0.347387157	3.888042075	0.182384414	3.108386503	0.352201701	2.654531321	1.025797805	4.984276033	62.0230608	0.130027381	4.638819667	140.802935	1.162172734	16.69601677	25.77568134	420.7421384
97.nii.gz	-9.651699066	5.662454128	38664928.2	2.326319616	9.174674273	3.554073974	11.41501045	-1.584926233	5.089150702	-0.899610341	-25.23501015	36.6500206	3.778814715	298.4789713	-0.575003576	38664928.2	0.231200493	38.14005537	41.50250992	78.90046689	-6.557141006	5.336763425	0.581766157	0.802130749	0.497885438	1.145248912	0.324698994	0.7650374	0.759445353	0.992977498	0.950974008	-0.394176447	0.897494883	0.42448981	6.347253821	0.118651346	3.458322716	0.229612305	2.867086509	1.479632395	4.780289838	82.70046083	0.190554057	3.223831468	100.3410138	1.625007964	39.87096774	13.10138249	542.0276498
98.nii.gz	-3.614806843	9.978502846	32056811.15	2.26566434	6.497455031	6.263239227	16.03939056	3.437645941	4.652102638	4.266777039	-24.33753586	40.37692642	2.824289327	303.5082757	-1.442347754	32056811.15	0.27024706	42.86843765	41.0695155	129.09156	-12.17227295	3.904055787	0.595343626	0.635042041	0.488442647	1.151851083	0.342721758	0.772291351	0.766468774	0.992855686	0.95210385	-0.289580648	0.773948913	0.407221316	6.340931971	0.162573975	3.130023523	0.279823054	2.567452077	1.124849853	4.916032219	51.44252874	0.147823358	4.176047034	94.04597701	1.847692892	39.91091954	22.55747126	951.8534483
99.nii.gz	-7.984430599	6.379916477	18699590.76	2.121735243	7.227140725	2.548733389	10.27433109	-0.210087796	4.320095445	0.390487343	-14.80722713	25.08155823	3.133967833	299.8364198	-0.34570323	18699590.76	0.255085059	27.88717198	11.36575965	26.48106794	-1.039607728	3.152689465	0.510067941	0.687279238	0.442337661	0.821249167	0.240970675	0.789698674	0.785604198	0.986520812	0.937998333	-0.373259673	0.700445927	0.3870486	3.229056961	0.323094063	2.36717006	0.39569149	1.861132152	0.915689351	4.599006728	37.875	0.182091346	2.605769231	53.05769231	1.172707101	13.28846154	11.60576923	160.5961538
[truncated: 2,345 more columns]
