# Supplementary material for: Radiomics machine learning based on asymmetrically prominent cortical and deep medullary veins combined with clinical features to predict prognosis in acute ischemic stroke: a retrospective study
Source: PeerJ. 2025 Jun 6;13:e19469. doi: 10.7717/peerj.19469 (PMC12147764; doi:10.7717/peerj.19469)
Supplement: Supplemental Information 2 [file peerj-13-19469-s002.zip › features/rad_features_DMV.csv]

ID	log_sigma_2_0_mm_3D_firstorder_10Percentile_DMV	log_sigma_2_0_mm_3D_firstorder_90Percentile_DMV	log_sigma_2_0_mm_3D_firstorder_Energy_DMV	log_sigma_2_0_mm_3D_firstorder_Entropy_DMV	log_sigma_2_0_mm_3D_firstorder_InterquartileRange_DMV	log_sigma_2_0_mm_3D_firstorder_Kurtosis_DMV	log_sigma_2_0_mm_3D_firstorder_Maximum_DMV	log_sigma_2_0_mm_3D_firstorder_Mean_DMV	log_sigma_2_0_mm_3D_firstorder_MeanAbsoluteDeviation_DMV	log_sigma_2_0_mm_3D_firstorder_Median_DMV	log_sigma_2_0_mm_3D_firstorder_Minimum_DMV	log_sigma_2_0_mm_3D_firstorder_Range_DMV	log_sigma_2_0_mm_3D_firstorder_RobustMeanAbsoluteDeviation_DMV	log_sigma_2_0_mm_3D_firstorder_RootMeanSquared_DMV	log_sigma_2_0_mm_3D_firstorder_Skewness_DMV	log_sigma_2_0_mm_3D_firstorder_TotalEnergy_DMV	log_sigma_2_0_mm_3D_firstorder_Uniformity_DMV	log_sigma_2_0_mm_3D_firstorder_Variance_DMV	log_sigma_2_0_mm_3D_glcm_Autocorrelation_DMV	log_sigma_2_0_mm_3D_glcm_ClusterProminence_DMV	log_sigma_2_0_mm_3D_glcm_ClusterShade_DMV	log_sigma_2_0_mm_3D_glcm_ClusterTendency_DMV	log_sigma_2_0_mm_3D_glcm_Contrast_DMV	log_sigma_2_0_mm_3D_glcm_Correlation_DMV	log_sigma_2_0_mm_3D_glcm_DifferenceAverage_DMV	log_sigma_2_0_mm_3D_glcm_DifferenceEntropy_DMV	log_sigma_2_0_mm_3D_glcm_DifferenceVariance_DMV	log_sigma_2_0_mm_3D_glcm_Id_DMV	log_sigma_2_0_mm_3D_glcm_Idm_DMV	log_sigma_2_0_mm_3D_glcm_Idmn_DMV	log_sigma_2_0_mm_3D_glcm_Idn_DMV	log_sigma_2_0_mm_3D_glcm_Imc1_DMV	log_sigma_2_0_mm_3D_glcm_Imc2_DMV	log_sigma_2_0_mm_3D_glcm_InverseVariance_DMV	log_sigma_2_0_mm_3D_glcm_JointAverage_DMV	log_sigma_2_0_mm_3D_glcm_JointEnergy_DMV	log_sigma_2_0_mm_3D_glcm_JointEntropy_DMV	log_sigma_2_0_mm_3D_glcm_MaximumProbability_DMV	log_sigma_2_0_mm_3D_glcm_SumEntropy_DMV	log_sigma_2_0_mm_3D_glcm_SumSquares_DMV	log_sigma_2_0_mm_3D_gldm_DependenceEntropy_DMV	log_sigma_2_0_mm_3D_gldm_DependenceNonUniformity_DMV	log_sigma_2_0_mm_3D_gldm_DependenceNonUniformityNormalized_DMV	log_sigma_2_0_mm_3D_gldm_DependenceVariance_DMV	log_sigma_2_0_mm_3D_gldm_GrayLevelNonUniformity_DMV	log_sigma_2_0_mm_3D_gldm_GrayLevelVariance_DMV	log_sigma_2_0_mm_3D_gldm_HighGrayLevelEmphasis_DMV	log_sigma_2_0_mm_3D_gldm_LargeDependenceEmphasis_DMV	log_sigma_2_0_mm_3D_gldm_LargeDependenceHighGrayLevelEmphasis_DMV
1.nii.gz	-2.0805572032928468	10.101284313201905	52715105.039607644	2.0899091420488465	6.046560674905777	3.68393190291157	17.002197265625	3.5382876161069095	3.762494288469717	3.368572473526001	-15.606643676757812	32.60884094238281	2.4998965307785115	303.57746053481736	-0.16034349960643424	52715105.039607644	0.2867927527018436	23.78249585017609	29.496886571243593	41.653419942577834	1.8061721684121166	3.635156860845517	0.5602566052259279	0.7315449272165309	0.46140025023180203	1.108504833148976	0.33120093689149505	0.7828932772120214	0.7788139933556478	0.9916153093204815	0.9497543840346245	-0.3431646739403886	0.8427596777991873	0.39951272787504577	5.358644084485827	0.14266457546681974	3.336288908458469	0.2835135461115839	2.7968396869408463	1.048853366517861	4.894693475730859	83.33216783216783	0.1456856080981955	3.8933566433566433	164.04545454545453	1.096150789769671	28.43881118881119	24.143356643356643	709.8688811188811
10.nii.gz	-0.22704669237136818	10.828222274780272	34441334.824184656	1.8214067800108522	5.680629730224609	3.0986706797469643	15.528830528259277	5.482557020617048	3.3379418204240126	5.710752487182617	-11.806077003479004	27.33490753173828	2.356915142367675	305.5109666493952	-0.2649897630228554	34441334.824184656	0.3265619377060979	17.358099193318868	23.153137673236362	14.324786626505917	-0.31213427125083054	2.302491673278448	0.4788881518507329	0.6452907461709818	0.4388309595401403	1.0554697610402726	0.27366629511221624	0.787260718948362	0.7845902394609893	0.9905129324927452	0.945702479950685	-0.28099593180773835	0.7705916089892586	0.4037809162683716	4.762319670704402	0.16809054505024815	2.9610035782028397	0.29008346517251665	2.4540775101153502	0.6953449562822953	4.514272238143128	58.21409214092141	0.1577617673195702	3.398961523490574	120.50135501355014	0.7615837133981096	21.86178861788618	19.03252032520325	428.86449864498644
100.nii.gz	-7.779481410980225	11.042308521270751	91590990.47309713	2.638457537656994	9.550377249717712	3.8682826798852465	18.357112884521484	2.2390291959850375	6.0279175292122185	3.2684115171432495	-28.694015502929688	47.05112838745117	4.057676800306375	302.33784765531334	-0.7362594504940154	91590990.47309713	0.19260680236333722	59.743355515937296	50.52038154322732	224.23472711374805	-12.280326641451108	7.97526540654033	0.8243575843603537	0.8095561403700919	0.6144823326433567	1.33478262889565	0.42978472825157343	0.7246057215547729	0.7136213363113093	0.9920001777416576	0.9456825326612092	-0.33922113158852996	0.8976637608741357	0.45954509015053435	6.980088584589225	0.07711334131830262	4.219845852595897	0.16073133672006015	3.406721552878148	2.1999057477251704	5.626997676530367	130.8063872255489	0.13054529663228434	5.269413269269843	192.99201596806387	2.474141537284712	50.72255489021956	24.798403193612774	1334.4750499001996
101.nii.gz	-11.752905654907227	9.439257049560553	96021956.19239736	2.8113248777962387	11.731181144714355	3.0821124946937477	20.796735763549805	-0.9717390143693548	6.741030425831299	-0.4435138702392578	-31.19489860534668	51.991634368896484	4.697244885802817	299.14752474091813	-0.3203374677442958	96021956.19239736	0.16629738328488208	71.34069052779375	56.68844012354881	322.0283320428	-5.178808976356789	10.341808535985093	0.92590220937325	0.8297854671705273	0.6445291386138741	1.4080929296350049	0.49175212197662943	0.7201092792015582	0.7057837236009122	0.9937227382821125	0.9519263283250787	-0.3703488134188808	0.9251743810573303	0.4404061609550599	7.365142418716321	0.06208888100760208	4.486772833404971	0.12350896799569985	3.6066456378910634	2.8169276863395853	5.603385568339005	165.93196644920783	0.15464302558174076	3.940710257450303	178.43709226467848	2.953725650965102	56.177073625349486	19.547996272134203	1095.3513513513512
102.nii.gz	-5.588044738769531	6.357605552673338	29829503.002441697	1.961861808875482	4.784828543663025	5.754213029019569	11.6716947555542	1.0643403519250703	3.681444175901468	1.8315634727478027	-19.589004516601562	31.26069927215576	2.117497174984464	301.1099174358796	-1.3659575555348074	29829503.002441697	0.33877181474672263	27.44534670247086	21.660374726283816	73.85060686773546	-8.07945174671078	4.034782056677691	0.46064873678510043	0.5673260916508879	0.42077194690831066	0.9823837435043913	0.26094794458583587	0.7962601581919763	0.7936017055335237	0.9908773123357171	0.9479573509403054	-0.45031215357695425	0.799284519953389	0.3858797557661195	4.54425357891267	0.28857368430522995	2.367578482632639	0.44377249434067617	1.9235474330448603	1.1238576983656978	4.225270010617872	65.88145896656535	0.20024759564305578	2.0129156234698495	111.45592705167174	1.125451538696058	23.407294832826747	11.455927051671733	277.99696048632217
103.nii.gz	-6.034149551391601	14.712580299377443	131049412.77435417	2.73380216507269	9.351223230361938	3.4920020938582743	26.60914421081543	4.865065385092438	6.228680302763294	5.5050787925720215	-26.880229949951172	53.4893741607666	4.054365502243243	304.97345726150365	-0.44268631832047395	131049412.77435417	0.18468468695363527	66.10154177750591	60.94647989932729	286.1117643940251	-7.928713030593101	9.084817158649939	0.9637729476657216	0.8078254329496943	0.6664906049156502	1.4267615783475796	0.5017988754741544	0.7118026564370509	0.696350843266612	0.9934664691539421	0.9503242279053375	-0.3238692779005631	0.8988107869238976	0.4479309084720926	7.671971529850295	0.07087972019033378	4.464744606350897	0.16852538826524313	3.543292299489562	2.5121475265789153	5.821965728029534	168.13981547196593	0.11933272922069973	6.618196618010247	260.2207239176721	2.7505647815095196	58.66572036905607	29.14194464158978	1792.9779985805535
104.nii.gz	-2.803593564033508	7.986978054046631	84153277.34210674	1.8285113348195168	6.4154372215271	2.932874665638101	18.666614532470703	2.4110732037088147	3.5078573933395862	1.866220474243164	-6.542047023773193	25.208661556243896	2.552325152022683	302.4416532700559	0.5629057698646234	84153277.34210674	0.3117462192816635	18.49643650579397	9.891132349473752	22.77563112371418	2.829021087151629	2.9707429809001504	0.3695841867445492	0.771703693493142	0.35170539281932245	0.9669158297922501	0.24171474780901292	0.8271271025778766	0.8259351829828614	0.9900837197930874	0.9500756366316186	-0.37586899391870704	0.8517984760366437	0.3360614481347489	3.0318199008374282	0.1752186105531228	2.876821416034027	0.29345732274898256	2.4915885391397756	0.8350817919111748	4.787711599736554	123.8195652173913	0.13458648393194708	4.325595463137997	286.80652173913046	0.8128733459357277	9.734782608695653	28.63478260869565	265.76521739130436
105.nii.gz	0.7960887074470521	13.328164291381839	67106643.57332112	2.0935246700592343	7.110301494598389	3.268289115287695	23.494205474853516	6.745291353609585	4.075707332738371	6.047398567199707	-5.704013824462891	29.198219299316406	2.85482503230557	306.78773555846385	0.5724434816302417	67106643.57332112	0.27604554959094674	26.04092147909033	15.383443054127289	39.21442827631348	3.5706253266820527	3.5274640790927245	0.48271134453347175	0.7602463223461526	0.40367291629648755	1.0690068699850164	0.3043320245011714	0.8102903912731926	0.8060673846754547	0.990571777397909	0.9506037673456286	-0.3647799487834308	0.8616826963520843	0.34439527668562875	3.8134224030122637	0.16096883884842966	3.2238609061864496	0.30138279420323977	2.722837011807618	1.002543855906549	4.990274298348991	98.46704067321178	0.13810244133690291	4.556387191193798	196.82047685834502	1.1303993752569492	16.02805049088359	25.86115007012623	386.14866760168303
106.nii.gz	-4.5043820381164545	4.422874546051026	74497316.3203292	1.6820492116694048	4.374733090400696	4.393240996897261	11.564505577087402	0.47505305229714423	2.8767424714261174	0.9087439775466919	-14.846630096435547	26.41113567352295	1.8486777223982607	300.4992135729722	-0.7591042075752495	74497316.3203292	0.3892819100091828	14.519851194007938	13.516233774316621	11.224010656906508	-0.8946682065497087	1.6552144952261432	0.2743921049583957	0.6921759407142687	0.2713744589489054	0.8423465767454895	0.19810986226912458	0.864815711527129	0.8646145351264963	0.992596230863325	0.9612861066860401	-0.3405017438978793	0.776700858154762	0.26873401869060143	3.621300527003877	0.2923016843103116	2.398114425129508	0.4642555302195718	2.11880541245272	0.4824016500461348	4.64028515319292	106.10787878787879	0.1286156106519743	4.603128007346189	321.1575757575758	0.6559471074380165	13.563636363636364	31.278787878787877	432.9551515151515
108.nii.gz	-2.098915219306946	12.749249935150146	185910334.56186005	2.323175017301041	7.423842877149582	3.541007992049622	25.465484619140625	5.13251586276142	4.647158348649079	4.834381341934204	-20.190570831298828	45.65605545043945	3.120501645428474	305.1908422303864	0.16271863682326465	185910334.56186005	0.24240163694121705	35.59794455426613	44.62266366851323	121.2657679803816	2.7629877106554135	5.727304463565265	0.4688519809365719	0.8459757260445394	0.39841927815894007	1.0768710738744347	0.30174497561551483	0.8113853720090424	0.8077719281954135	0.9961957963585516	0.9672366758551166	-0.4220665337229468	0.9190267430167673	0.3471589332462407	6.580562377344224	0.12609237133254877	3.6303211408220353	0.24229224846117026	3.135053565174493	1.5490391111254587	5.665536789352632	209.97294589178355	0.10519686667925028	8.159284500865459	483.8336673346693	1.529833966530255	44.32214428857716	41.655310621242485	1840.4453907815632
11.nii.gz	-1.9756738662719726	9.743403625488282	163148039.51609474	1.9833733663829207	5.641379475593567	3.3148749326208673	18.820985794067383	3.652870135363918	3.5600130355623776	3.4573750495910645	-10.33340072631836	29.154386520385742	2.3833244064722914	303.6875677206253	0.26820311789634294	163148039.51609474	0.3063075816436646	21.07324662518653	18.40485869577873	33.21687860228194	1.7875638042647566	3.128737328626801	0.3705343056153291	0.7869920253468281	0.3530268366218046	0.9710928359333871	0.24123899437707824	0.8264044931880185	0.8252373285884501	0.9926289534401316	0.9561148047138512	-0.37254560103441936	0.8675357202095336	0.3377078012524708	4.208804092931406	0.16653335169163622	3.1451902356207717	0.32701373725239413	2.7455853244689434	0.8748179085605324	5.5731937292149	153.5008479366874	0.08677266700773736	10.315219624709327	541.8581119276428	0.937803596325256	18.84567552289429	63.91351045788581	1163.8270209157715
111.nii.gz	-3.964511775970459	11.408333206176762	71128414.9253663	2.3067558564265784	8.307921171188354	2.530008154795781	20.567310333251953	3.2853051948362304	4.798056413956538	2.788043975830078	-10.558847427368164	31.126157760620117	3.491522933128314	303.3414918957167	0.3011333089585981	71128414.9253663	0.22928594260696972	34.084358394192144	19.518137963215413	75.90907146799265	2.5721519282926946	5.535159680241376	0.5228677462998544	0.8249519141876605	0.46410748273183156	1.0843297743890898	0.28976334813597937	0.7771192885008804	0.7738222849908863	0.9920530877529707	0.9490703550113917	-0.4150014774455383	0.9149689944756105	0.4185510886138093	4.26005664233306	0.10937840401662574	3.601246377068262	0.2026395747187875	3.0613480356498823	1.5145068566353077	5.098502865013745	118.48253557567917	0.1532762426593521	3.467861810891187	177.23803363518758	1.4844266972816382	18.815006468305302	22.780077619663647	403.73609314359635
112.nii.gz	-6.910728406906128	16.067128944396973	46456923.43842315	2.9233782721716977	11.645965933799744	3.326951557788437	27.4764461517334	4.070696461040423	7.1665579793621665	3.9136948585510254	-29.675460815429688	57.151906967163086	4.834648720890843	304.20991467750343	-0.09001165926113007	46456923.43842315	0.1568070348089713	84.68374179175015	61.80639126633613	395.47030321998807	0.2683009401231582	12.840868854025814	1.3028253104439438	0.8141139927706926	0.8027103284395181	1.5415705919392586	0.6322871705120648	0.6696947601304515	0.6474204395714663	0.9912543565488008	0.9408801777291071	-0.3974521507512327	0.9366006202306614	0.4727246271181909	7.670165045466768	0.06324446855327762	4.492663195449911	0.1404234430622357	3.540111959500965	3.5359235411174383	5.377554909886069	92.53386454183267	0.18433040745384993	3.1007444326280535	78.71713147410358	3.4974524213901366	57.1195219123506	13.183266932270916	793.7131474103586
113.nii.gz	-1.9735115051269532	14.004700851440438	61926608.80385146	2.4162519692260824	7.961532145738602	7.127427299359117	41.855438232421875	5.53138320923391	5.40143273383328	4.054363250732422	-7.667320728302002	49.52275896072388	3.4472856729881163	305.62007981857624	1.5819879905021077	61926608.80385146	0.23527819295719216	54.207062565179754	16.499401422666978	701.7919463315084	50.28651472299249	10.633971011304622	0.6001012081465161	0.8724247528560933	0.48277315160205425	1.1676057877892143	0.34946591566079854	0.7761528840181657	0.7703038090389394	0.995145665409765	0.9604984214611125	-0.44974703125042076	0.9320155069848044	0.3988453061486284	3.722023534362393	0.10694034441668797	3.7842713385282503	0.21700910058136877	3.244918267321045	2.808518054862785	5.124651876598824	100.32428355957768	0.1513186780687446	3.4287722746599507	155.9894419306184	2.238042264126906	15.265460030165913	23.132730015082956	296.3453996983409
114.nii.gz	-6.238877820968628	10.339888477325438	20145442.91337359	2.3395582991224857	7.7211872935295105	3.177240795309528	17.151809692382812	2.540644885328683	4.861011785564343	3.095467448234558	-14.893096923828125	32.04490661621094	3.231247073168336	302.60567585686334	-0.44759155256547994	20145442.91337359	0.23107438016528925	39.35325315850437	20.020968701237912	39.58526120643756	-1.7590747108533904	2.8926363461541316	0.49220630685339617	0.42251606874296194	0.4599101783768719	0.9215888071669686	0.24287612177329676	0.7754275988909848	0.7732745236592167	0.9902289971726901	0.9429597850428427	-0.31892420415449396	0.7071258352815433	0.4316510659599132	4.393086615265774	0.23879580266719339	2.544278492739361	0.3570334558829727	2.061237734738503	0.8462106632518819	4.36421052432746	60.6	0.27545454545454545	1.3479338842975208	50.836363636363636	1.581487603305785	17.727272727272727	7.827272727272727	146.3909090909091
115.nii.gz	-4.424795532226562	8.865679168701172	73168023.83720462	2.1747117864244814	6.833388596773148	2.99824236585396	16.857988357543945	2.3782617573812606	4.154659797388688	2.8629403114318848	-13.715215682983398	30.573204040527344	2.8571587417305273	302.42359331987603	-0.14767032382999656	73168023.83720462	0.26041249999999994	27.41661309040206	16.374029507926082	50.415635625062365	-0.4658617685895888	4.273313895644574	0.6623914868475163	0.7176860513619272	0.50755521252215	1.2067390433416232	0.3914824112984119	0.7689431443369856	0.7617060211714617	0.9872414909094663	0.9386032590740446	-0.3471846674867657	0.8662085692068769	0.401212370869774	3.9282665481490584	0.12657547422334187	3.4817465958450686	0.24479284727830194	2.867370076856088	1.2339263456230225	4.842618034302205	132.4525	0.165565625	3.0417750000000003	208.33	1.2029750000000001	16.845	16.255	272.22
121.nii.gz	-9.217226886749268	5.1749972820282	46954373.99803792	2.197287178253995	7.131906807422638	2.9807012058571836	13.289395332336426	-2.406472396850586	4.416567816644344	-2.5667097568511963	-18.848003387451172	32.1373987197876	3.047095486392284	297.646028844438	0.17298657420658248	46954373.99803792	0.2594090423638306	31.250815577542763	15.531059677528926	41.96111400938154	3.283964196988544	3.5228718516710704	0.4997019792861365	0.7483219037394654	0.4777223216329487	0.8912348212651425	0.226134602912418	0.764802115459057	0.7633368049488445	0.9900557256768882	0.9405899828188424	-0.3835729679174833	0.8208758156448062	0.45849012118640936	3.831108019132131	0.21031619217560996	2.9075042579376484	0.3135355102505453	2.4033566008052523	1.0056434577393019	4.584427675208038	109.2	0.2060377358490566	2.4356852972588108	137.4867924528302	1.2572054111783555	17.545283018867924	11.166037735849057	182.2622641509434
122.nii.gz	-5.131337451934814	5.54908142089844	97799043.28688599	1.8442744116478875	4.781635880470276	3.5711463248591637	13.367753028869629	-0.3525951709889074	3.1749205573141426	-0.7140501737594604	-14.461936950683594	27.829689979553223	2.0370133538399156	299.67696609849133	0.0551349790772002	97799043.28688599	0.33834378512565333	17.716789235062997	12.39199466195622	22.864610922507705	0.02854781926716214	2.719440585675709	0.3382383706766289	0.7583310193648292	0.3164113946566696	0.9114566592648152	0.23015170321868866	0.8451650379912311	0.8439770002736611	0.9909671226749792	0.9551754208581134	-0.40597543863160135	0.8508971660340617	0.2998353452450933	3.4318812453849312	0.1996724312179995	2.809958598495453	0.3413897105354892	2.466875755030302	0.7644197390880846	4.5167379812871085	186.2910927456382	0.17106620086835464	3.0391383574453945	368.4563820018366	0.7943210382479102	12.563820018365472	15.63544536271809	201.48025711662075
124.nii.gz	-8.484938430786132	4.906786966323853	86177550.06008941	2.09293944819283	6.964821457862854	3.264179350096628	9.235037803649902	-1.0559446806884158	4.232035553961889	-0.20089423656463623	-18.491695404052734	27.726733207702637	2.9187664005265384	298.9913022439284	-0.7371994273521446	86177550.06008941	0.2790929908231608	28.250606764508916	19.952706825369553	40.47700552754695	-3.970956132866614	3.177154152110958	0.49190182489194423	0.7183742089632899	0.40572455532154833	1.0875026079966597	0.31908386479524276	0.8108137874141453	0.8057554492962654	0.9871066984450458	0.9435455236636876	-0.38064809699949326	0.8516629045089855	0.3368060134340208	4.382583313986916	0.1957339816056319	2.957611187172822	0.3647886067978783	2.491400633135169	0.9172639942507256	4.48581170030282	194.201244813278	0.20145357345775727	2.3651280108813553	269.04564315352695	1.203444327749178	19.558091286307054	11.340248962655602	249.88381742738588
125.nii.gz	-2.590725898742676	7.8736503601074235	104086879.9241435	1.9145523408116232	4.978726223111153	4.514768934554975	19.71625518798828	2.2653609603591085	3.357172756826685	1.8328933715820312	-13.680251121520996	33.39650630950928	2.146280723081923	302.298598122479	0.575801447726741	104086879.9241435	0.3315193386987492	20.093990319884465	17.377950390410643	51.332974398565995	4.710358122103397	3.404085472509059	0.45240308627054154	0.75933165986675	0.4079621797567122	1.0407552837182765	0.2748092547857842	0.8030638735716799	0.8004630007730269	0.991068832044297	0.9496099005330275	-0.36583947270329814	0.856836196413896	0.37249389941187394	4.0788271935118	0.17281141278217818	3.0997374796621417	0.3278602212219869	2.634026567285595	0.9641221396949	4.434799902581346	208.7208077260755	0.18324917271824012	2.430020018175918	377.6005267778753	0.8940300819920436	16.58647936786655	12.592625109745391	219.93678665496049
126.nii.gz	-4.726312112808228	5.331846904754646	89896821.18804434	1.8861215399956734	4.816953122615814	4.796693420929665	14.44913101196289	0.09511609735314497	3.2820657080684654	-0.008926153182983398	-18.35553741455078	32.80466842651367	2.053509709110653	300.12826447757465	-0.3194835380669462	89896821.18804434	0.33368741490998033	19.896432837121022	20.32389820706368	25.75249075537692	-0.8021390113263247	2.4836251820678137	0.45184183909160597	0.686946338530021	0.4144785318598513	0.9989010692147535	0.2624304612556912	0.7989879519420335	0.7964970647932498	0.9910477593854851	0.9487091183401819	-0.32817206766785684	0.8079353938515745	0.38178563803206605	4.448708001110609	0.18801309454467047	2.931123569781334	0.3086077511306352	2.471614538266709	0.733866755289855	4.372508464076826	194.35871743486973	0.19474821386259492	2.3666089694418897	333.0200400801603	0.8491622523604323	21.15330661322645	12.040080160320642	257.4238476953908
13.nii.gz	-2.6118317604064933	6.8800388813018785	49771009.87019323	1.7273723087434385	4.407493934035301	4.10432114622644	11.711045265197754	2.4489583307877183	2.9638262558899657	2.973232388496399	-12.732397079467773	24.443442344665527	1.8985105084365739	302.4745063096508	-0.8248398469013904	49771009.87019323	0.3714451773356401	15.454571888413032	16.535901640991128	18.201121020721576	-0.5233747281400377	2.301401444001939	0.3515927758527776	0.7225624437710775	0.3233560785566328	0.936090543414116	0.24243615214049263	0.842508326417957	0.841145630451298	0.9906512981134311	0.9542857512045906	-0.3724637972990489	0.8313681724237312	0.3035577233312611	4.004627225158588	0.22914466393133803	2.737920119876806	0.412790364627399	2.3902943018534333	0.6632485549636792	4.637027351831044	71.03676470588235	0.13058228806228372	4.820663927335641	202.06617647058823	0.6909602076124568	16.573529411764707	29.018382352941178	491.24264705882354
130.nii.gz	-2.5867358446121216	5.934495210647583	90559892.10076225	1.6108869360290479	4.187312841415405	3.4534463468502916	12.272185325622559	1.5161698527005782	2.628745134236903	1.437078833580017	-10.215373992919922	22.48755931854248	1.7464309123453536	301.5353817490552	0.07371872313440844	90559892.10076225	0.3954492669473073	11.58576390584911	15.694707382415295	12.635112984320015	0.30087426146803564	1.9772938217892873	0.32233965260921615	0.7153572408254181	0.303105467418777	0.8981888792788022	0.2210940676335052	0.8516529638223513	0.8503706848096555	0.991366093923496	0.9570426865328611	-0.3900936268250858	0.8306633728175041	0.2862755553771427	3.9074873619489994	0.24489957943291019	2.6001250753987932	0.42190332082295046	2.265065833781267	0.5749083685996259	4.2513366681605715	168.09638554216866	0.16877147142788018	3.0166206996661344	393.86746987951807	0.5505747891163045	15.053212851405622	14.560240963855422	232.5371485943775
135.nii.gz	-3.7043668270111083	9.187087059020994	26519286.06418172	2.062942616024881	7.406047761440277	2.5886857153761724	12.234108924865723	2.8817941461879903	4.115013241529525	3.1320414543151855	-11.26304817199707	23.497157096862793	3.0424232256246966	302.92282105546246	-0.3757636627698238	26519286.06418172	0.26971659822080674	24.854290985918954	18.089012067135663	23.017840593623188	-1.0298825896450887	3.1770864824672205	0.4324201266898946	0.727008872517242	0.41319367786320704	0.9240666121245783	0.2318905767189747	0.7963334463991601	0.7953258059510654	0.9884116590403719	0.9413026077101603	-0.4552846078434189	0.8792380457860712	0.39895947276168786	4.167378244325511	0.19314658852331132	2.7742202797404345	0.3061520394915048	2.335709275760865	0.9023766522892785	4.39860810097354	59.83737024221453	0.20704972402150357	2.1837861136720105	77.94809688581314	1.0645705870379902	17.792387543252595	11.519031141868512	209.39792387543253
137.nii.gz	-5.809983491897583	6.081680202484132	65287808.654323585	2.0982871034144246	5.951152205467224	3.9151529179061413	15.012335777282715	0.2533022684935295	3.7761479570963137	0.29846563935279846	-21.168498992919922	36.18083477020264	2.4937416574737994	300.2940746843037	-0.394349168967198	65287808.654323585	0.2822029242086627	24.485767366854343	29.069405126311405	58.48261691111308	-1.4919706250241473	4.323583558933342	0.48966628641000276	0.7854858574040139	0.4451052637791752	1.0656040891196004	0.2843415946045542	0.7848742052155504	0.7819034703734953	0.9940668194822	0.9558945738278172	-0.4177250742435476	0.9002923103799216	0.40611436897720105	5.294484090001199	0.13629180235605268	3.3225927106307087	0.2568682223463055	2.8357694321777265	1.203312461335836	4.648346245455847	123.60497237569061	0.1707250999664235	2.5983639083056076	204.31491712707182	1.1034518940203293	31.94889502762431	16.712707182320443	556.4102209944751
138.nii.gz	-9.752081489562988	8.691983222961424	57563416.74484989	2.5748779150549077	9.515190124511719	2.7765232702004887	19.278282165527344	-0.6463067098477177	5.68598900135245	-0.8087029457092285	-19.057735443115234	38.33601760864258	3.9588071288742412	299.4372102874835	0.018455121466420102	57563416.74484989	0.19429644510437588	50.00921829604285	21.20109684028282	201.8458221879325	0.32423751386241406	9.30774929707084	0.9025924943699303	0.8135988639397378	0.659607390490499	1.3463253676543365	0.4392546263915115	0.7089306662907119	0.6944948151426936	0.9864933790449957	0.929367381262691	-0.4002036822475295	0.9277314986298264	0.4636474513813917	4.345279218349688	0.07883319166553202	4.071785627408042	0.1614765257424931	3.279261546275239	2.5525854478601926	5.147838994037944	114.00934579439253	0.17758465077008181	2.8118030686813986	124.73831775700934	2.111055308081249	21.419003115264797	13.819314641744548	305.20404984423675
139.nii.gz	-13.817901611328125	10.047196388244629	61439755.267137274	2.907290056649692	14.041093111038208	2.281238757801524	20.53725814819336	-1.9570293807345085	7.750690279083759	-1.7758541107177734	-25.440671920776367	45.97793006896973	5.872635811085006	298.18494651107676	-0.02373287274283803	61439755.267137274	0.14774409871806415	84.64999025736202	38.66661306187108	293.0246704032364	2.7763486744114116	11.148395166206912	1.1158348044470492	0.8198046311062515	0.7047431691736004	1.367998749590733	0.5205128561677111	0.7055277751744359	0.6878067450685343	0.9911256559161983	0.9437802863078344	-0.44891621479511545	0.9382878020352658	0.43875176778046854	6.004078858890758	0.0696538943291522	4.271516564249629	0.1250410282190571	3.4504030303118665	3.0660574926634903	5.274814558101983	144.97105643994212	0.2097989239362404	2.3249302066469664	102.09117221418235	3.4488157643969077	40.463096960926194	10.34587554269175	445.9218523878437
14.nii.gz	-2.3593918085098267	9.569175720214844	87950135.03914723	2.0419457726128947	6.528531029820442	3.865021558383408	24.931812286376953	3.273096618106176	3.830079867908511	2.971946954727173	-8.727537155151367	33.65934944152832	2.6910240784251105	303.3118019532522	0.5273952767050193	87950135.03914723	0.28214885943873536	23.478071793729672	11.499053701406229	31.06813745398548	1.2958541689483605	3.1464157395010335	0.49838324564277764	0.7240030324499757	0.45074652691300654	1.0846102013191936	0.2869599026605254	0.7822703141695337	0.7793904084164739	0.9901534975435106	0.9443084427128234	-0.30229886691068725	0.8217304300489593	0.411858777705043	3.2892500968331038	0.1314648880122192	3.329789879400955	0.23649077505894228	2.7978599847700556	0.9111997462859531	5.341027584771807	103.34937238493724	0.10810603805955778	7.792799495807147	269.734309623431	1.0250170690289035	10.820083682008368	42.25313807531381	470.10460251046027
141.nii.gz	-2.083165502548218	21.163903045654298	37022157.45718564	2.7247779463132242	10.570914506912231	3.5145073616561953	38.370574951171875	6.792379073324701	6.9881899713793	4.632685661315918	-13.769700050354004	52.14027500152588	4.443641178971328	306.9266410649022	0.8256627221825399	37022157.45718564	0.20027970397995457	82.39913791274311	43.81246303002802	387.68996143343946	1.190291654892604	12.611699568376237	1.6714023390442079	0.742813813691921	0.8693424404032389	1.5382437469934187	0.7986098924203122	0.6614353588295222	0.6378853810176136	0.9871479931209771	0.9321826580523491	-0.4403271027995175	0.9421442444186218	0.4693682714921884	6.336458837053372	0.082731294021667	4.143774609693664	0.17472851797802205	3.248550395607247	3.5707754768551108	5.051082987354857	70.98473282442748	0.1806227298331488	2.538015785145906	78.70992366412214	3.369927937377387	27.089058524173026	12.445292620865139	414.9770992366412
143.nii.gz	-8.474838733673096	5.434725046157837	29134784.008034945	2.2138647614059512	6.759570121765137	3.602930390214986	12.241952896118164	-1.1056053657427523	4.385633468251881	-0.990444153547287	-21.014646530151367	33.25659942626953	2.854989810713826	298.94899747637845	-0.44656454841171284	29134784.008034945	0.2696187285934736	32.64394835261711	27.80248743093384	60.90830801573548	-2.3564669976947026	3.7624070962565956	0.5867298305639742	0.718868583229771	0.5008019910626852	1.117918749025242	0.3079862843328139	0.7639203110522056	0.7581917884187863	0.9910900313481126	0.9453100880986048	-0.43240186873918407	0.8812370736161967	0.4256151314990573	5.183622268781646	0.18763490260483076	2.9698900003964255	0.32075544175661014	2.4232742637524542	1.0872842317051425	4.483170471667958	65.97546012269939	0.2023787120328202	2.1156234709624	87.8957055214724	1.3648330761413678	29.493865030674847	11.300613496932515	353.00306748466255
146.nii.gz	-3.791238594055175	5.663678169250489	35353395.170508206	1.7136549184977918	4.777745306491852	3.75177868405732	10.293302536010742	1.0556555133790542	3.026349819565901	1.2188559174537659	-12.845426559448242	23.138729095458984	2.033293191797267	301.0809379659086	-0.5024650662143663	35353395.170508206	0.3667061143984221	15.223489840922468	14.031582282303559	11.665478044734648	-0.0688487512581195	2.0567164481348783	0.2674607756598504	0.7526854438113587	0.2658734740725488	0.7800747016176924	0.18423017170385794	0.8673278132282758	0.8672219931224556	0.9927777653940068	0.9620464198036949	-0.5160459855086864	0.8554542186641169	0.2644845851836599	3.6772153809034247	0.29420567342833187	2.196852239579743	0.433204447032503	1.930185114713544	0.5810443059486822	4.129733571607339	72.32820512820513	0.185456936226167	2.2476265614727153	143.01538461538462	0.654043392504931	14.287179487179488	13.256410256410257	203.1846153846154
147.nii.gz	-3.241118431091309	7.002514076232913	59094803.65186401	1.895726738690571	5.623823761940002	3.483415474966021	16.804218292236328	1.7223229322622664	3.383467478893475	1.6905755996704102	-10.446054458618164	27.250272750854492	2.2833559646206227	301.75348782453915	0.34089613073256103	59094803.65186401	0.32513930403773966	18.80725863392497	13.535300593617428	23.623662420851456	0.5508506414117897	2.8029062862378393	0.36194452180512326	0.7565791546337428	0.31776413884384674	0.9478530831951245	0.256116936128753	0.8484813277382894	0.8455359688742041	0.9928611406196589	0.9608930990745369	-0.4501832036466971	0.8788377033758153	0.27910630375272977	3.5604327192726193	0.20714743783795406	2.714410428857823	0.3452904684203755	2.3475394920432193	0.7912127020107405	4.421881984708917	116.51617873651772	0.17953186245996566	2.503792726038162	211.01540832049307	0.8359714245692673	15.414483821263483	13.265023112480739	191.80893682588598
148.nii.gz	-7.594256019592285	5.808096408843995	39187157.77201378	2.201495166376164	6.621471405029297	4.0281628398726514	11.59599494934082	-0.5961353865108991	4.283364070613285	0.145882248878479	-21.314613342285156	32.91060829162598	2.887749536627262	299.45472097309636	-0.7624679016904531	39187157.77201378	0.26427849546261434	30.45576758250895	29.550836572481778	91.54912216527201	-6.941401839186683	4.766280672837179	0.5932701091426485	0.7515894407023478	0.502459056152137	1.1545185888716536	0.3286510590914706	0.7637384233420824	0.7578515772229826	0.9910007421938942	0.9451761737658931	-0.40754171013875734	0.8869033456850801	0.42457872332129976	5.334733388102641	0.14516813253483854	3.2574313818688645	0.26396064443013384	2.7005827499206343	1.3398876954949566	4.605811496246855	83.5675057208238	0.19122999020783477	2.4099722991689747	115.48970251716247	1.338489493059083	30.503432494279178	12.052631578947368	387.4050343249428
15.nii.gz	-1.413657784461975	6.835438251495361	135234517.4060896	1.5869037234534442	4.387867450714111	3.2249212081496785	11.513696670532227	2.1629391503969937	2.592085010544396	1.7478095293045044	-11.587533950805664	23.10123062133789	1.8315118855392996	302.18036992217003	0.17687857086854802	135234517.4060896	0.38265064437637036	10.534170293013446	16.220089737956513	7.9520722894061855	-0.019811553166653874	1.7816617802494272	0.25546563177096954	0.7471879109251869	0.25266621041706916	0.8151433910024047	0.1893835572486546	0.8741334650171155	0.8739468369268555	0.9931068724711383	0.9639548167503096	-0.38453792179990043	0.8278349600343919	0.2502167167324064	3.9793167679063024	0.23836718923033756	2.4948628614251067	0.40373944120265504	2.232469620921432	0.5092818530050992	5.246737092665245	125.84672518568534	0.08497415610107045	12.394351864558548	566.7056043214045	0.530769900622834	15.915597569209993	67.29034436191762	1126.6272788656313
150.nii.gz	-5.174763011932373	6.9121297836303714	44204602.867795095	2.0738245952594894	5.291940152645111	5.754272089146859	12.481762886047363	0.9253019225768379	3.745689612935935	1.250368058681488	-22.02117919921875	34.50294208526611	2.2947720331999912	300.9704347572046	-1.0346076025070536	44204602.867795095	0.2980717549045956	27.16526074673773	35.4014311648292	72.92193754494897	-5.554040231910166	3.838323249744041	0.45046418361993007	0.7382244039092558	0.39295469536031863	1.0070901371853216	0.28722237402152767	0.8112265577851617	0.8092736011458018	0.9932007359580843	0.9569317612720705	-0.39243282375471955	0.84381913184312	0.3603989804434035	5.873158284519525	0.17596387692649637	3.009721934157952	0.31789607073999276	2.607945149923002	1.0721968583409927	4.496416197971357	96.95491803278688	0.19867811072292393	2.1640016124697663	145.45901639344262	1.2014747379736628	33.700819672131146	15.05327868852459	519.6229508196722
151.nii.gz	-3.4904645919799804	8.656304168701173	69507856.03081945	2.0410830087284495	5.632759213447571	4.394462871317954	17.286195755004883	2.976098563467968	3.785342310790562	3.470731258392334	-17.375017166137695	34.66121292114258	2.3714882206449452	303.01840418887485	-0.6619143651246877	69507856.03081945	0.3070889225877717	25.636976432074746	25.82979068224722	77.33404854386005	-3.94525313410082	4.581076636490748	0.499537166874163	0.8038311946325026	0.4467498703777647	1.0499405210913015	0.27368910176199823	0.7854229475605176	0.7819037944607575	0.9923864697808903	0.9509476510302084	-0.42650870587763656	0.906466514204507	0.40056098594341616	4.976928149483649	0.15263595046943948	3.315972142439407	0.29165202752704533	2.828693751711095	1.2701534508412278	4.653915943792752	132.02509907529722	0.17440567909550492	2.6756734589886726	232.46631439894318	1.0882036265659654	27.264200792602377	16.582562747688243	457.66314398943194
155.nii.gz	-8.584388732910156	10.323232650756836	57586139.71639068	2.6333368760497495	8.775865316390991	4.19786218078518	33.05086135864258	0.809086412050814	5.722406591212599	0.8114469945430756	-17.911958694458008	50.962820053100586	3.689295170233379	300.9057075515389	0.43721882791226924	57586139.71639068	0.20030853209920493	58.13836903960598	24.065008944298548	339.9318176558264	16.032565825406785	9.574123574465387	0.9890376784582529	0.8097212936535146	0.6644554389426166	1.3993297844216788	0.5298818167839682	0.7142873828433507	0.6999312854693251	0.992092572624453	0.9466229453596936	-0.42532757543740496	0.9348946490860844	0.4499484183881011	4.668123462695831	0.08983316836721349	4.031353366310521	0.1987874650664717	3.3209541906012925	2.6407903132309105	5.088877062687276	121.55974842767296	0.19113167991772478	2.382688580356789	127.39622641509433	2.4329140461215935	24.21069182389937	12.09433962264151	299.02201257861634
156.nii.gz	-5.150428056716919	6.658185338974001	38858213.01039162	2.0199512897129965	5.705546975135803	3.4956612167994283	15.59017562866211	0.5756442167557949	3.64244479248271	0.9007393717765808	-16.853172302246094	32.4433479309082	2.4309288824017155	300.6126032512092	-0.2594408965780223	38858213.01039162	0.29754461871281773	22.21933715112539	23.208323262593467	35.302027991314645	-3.7719764369303728	3.2064098921333506	0.7593515434905679	0.613521149625019	0.5868295698795818	1.1754133795682822	0.3345430958746682	0.7353388773287067	0.7238374124213076	0.9885518612860424	0.936713625275724	-0.3220015984527696	0.8060354448664958	0.435872842969969	4.747660352855136	0.15919311401797684	3.127813029707226	0.2788754902895014	2.4616120275123907	0.9914403589059795	4.475504552305534	73.06976744186046	0.1699296917252569	2.746760411032991	127.94418604651163	0.992947539210384	22.367441860465117	15.209302325581396	372.4046511627907
158.nii.gz	-5.373613691329956	8.217504024505617	86287245.54229388	2.1557486422970538	7.57730907201767	3.2338299369229007	17.185701370239258	1.6477321921238668	4.291229699932335	1.8679036498069763	-20.158313751220703	37.34401512145996	3.0240319773240265	301.6957096230428	-0.4174657618629802	86287245.54229388	0.2611605155868895	28.94686830005203	36.87171390410828	55.59430096227451	-5.5537200883314455	4.074802774248686	0.6277337263015412	0.7287481258105539	0.5225905286571831	1.1911010254500451	0.3431488048265955	0.7557446904321448	0.7492190554358442	0.9924441080522153	0.9486879959944426	-0.3243436390454904	0.8502006446879219	0.43516050612197854	5.999446189292156	0.12697855598080596	3.4426265784611454	0.2300094471084471	2.8400560149203997	1.1756341251375564	4.735312134069357	159.22362869198312	0.1679574142320497	2.9923712368032187	247.5801687763713	1.211997498620235	35.17827004219409	15.584388185654008	594.3386075949367
16.nii.gz	-3.371409702301025	13.223877906799313	212347503.3789422	2.477513398373697	8.591572225093842	3.6806116432435814	28.058042526245117	4.772129976050011	5.2256968425934565	4.656680583953857	-23.209980010986328	51.268022537231445	3.586002915172301	304.8459835536873	-0.0003246121904395818	212347503.3789422	0.21463219838256348	45.02247867665527	45.66691732549309	167.59079874992787	5.289629429318828	7.065543306504933	0.67425825354932	0.8256072101115113	0.529955817303347	1.2522307513459572	0.38081749783936397	0.7573751829810449	0.749386960910877	0.9945460960015993	0.9567427005496166	-0.35805265151954085	0.9046441899851428	0.4192615266870219	6.638051693619679	0.08623023949416618	4.094996714115172	0.16206316790116568	3.379371228889594	1.9349503900135632	6.041386775542237	201.60131291028446	0.08822814569377876	11.025639385393275	490.43457330415754	1.8620699165425738	43.542231947483586	52.756673960612694	2383.9772428884025
160.nii.gz	-4.841662883758545	5.011777639389038	32115380.323216837	1.7762886035417218	4.598040193319321	3.5078212430266307	8.066726684570312	0.3281093474603101	2.9767811620327436	0.6444494724273682	-13.294331550598145	21.361058235168457	1.977223094506568	300.35269680984413	-0.6746864188714949	32115380.323216837	0.34370660270167913	14.769216726099405	12.71016584276574	12.186327082534698	-0.7551398858514585	1.954532869514165	0.4843866754338466	0.5884674926859772	0.43231063756681876	1.0256706881033166	0.2723773537257149	0.7925240208610954	0.7890522850032935	0.9817841414318577	0.9291881327356973	-0.2903644449386333	0.7400217481301037	0.38674410443316926	3.5054271238519052	0.20123116443829162	2.774872686619335	0.3335040973182463	2.2824709854137	0.6097298862370027	4.25696539831816	65.13483146067416	0.18296300972099483	2.4558452215629343	122.35955056179775	0.7180911501073096	13.404494382022472	14.393258426966293	199.03932584269663
161.nii.gz	-5.596299171447754	5.82526969909668	56909805.57366779	1.9650071457512481	6.302315711975098	4.026277580270728	21.054485321044922	0.2809808416271408	3.664583584175362	0.2992627024650574	-13.222204208374023	34.276689529418945	2.604967410813511	300.3162769520262	0.42072626683078074	56909805.57366779	0.3055673458726495	21.198747116487166	12.449552692982287	31.62206690201722	2.3186487245987735	2.762247613113251	0.5278244777313483	0.6775288182568501	0.4226382056571838	1.0763403119323454	0.33087315608660084	0.8036489363776145	0.7990398224890188	0.992102810912865	0.9541436028306702	-0.3381509893697861	0.8124279915563879	0.35368302067437873	3.438487897964195	0.17851902115604773	2.979324403132727	0.3036753984259105	2.5043266837016103	0.82251802271115	4.527401389354237	109.86529318541997	0.17411298444599044	2.708426993100781	192.81299524564184	0.9209992942553389	13.624405705229794	14.721077654516641	192.31537242472265
162.nii.gz	-4.955777168273926	13.906098175048829	100894166.87645496	2.5924489312972976	8.822412610054016	3.594405223397894	31.91588592529297	4.29208458766437	5.708010115368583	4.0614166259765625	-13.972094535827637	45.887980461120605	3.830939913659899	304.3820862534561	0.4737923075069032	100894166.87645496	0.19812871177759733	54.78168930011656	23.31034960350177	268.18054552477867	7.8535680354832245	8.968872088899843	0.9410645991302131	0.8085766955473783	0.6783455111369293	1.359233381367292	0.4506988325115056	0.6999244285630726	0.686826160927511	0.9908980803514648	0.9402534601643135	-0.36263190530433237	0.913456133431139	0.4908341638116659	4.606625598309834	0.06882885501555118	4.327985201290388	0.14274075453890828	3.471089181676327	2.477484172007514	5.043124393378275	210.10192837465564	0.19293106370491794	2.259514756885155	215.7621671258035	2.2192776753257597	21.11662075298439	13.06060606060606	292.85032139577595
163.nii.gz	-0.8122049272060394	6.288051128387451	87564153.39828344	1.441985020432121	3.4531422555446625	5.617597242338057	18.177507400512695	2.628486278866297	2.3398902190014965	2.3956570625305176	-8.937520027160645	27.11502742767334	1.44753303754614	302.645506687064	0.6090191661992373	87564153.39828344	0.48449344374223147	10.30201043175168	9.468704663445804	11.808139820029542	1.0765414084089424	1.3777563983945529	0.33291076652286133	0.6045351079034105	0.3107837026280777	0.9246192897001867	0.23180862873221297	0.8482959926684251	0.8468208550754395	0.9910921160286854	0.955997454336967	-0.2549962062067395	0.6934511614007891	0.2914225217201421	3.032149060637134	0.33975225484744587	2.3276538565453255	0.5555353927900326	1.9717625996419865	0.4276667912293536	4.353955246882171	125.3786610878661	0.13114922707935786	4.737824092715463	463.1757322175732	0.471432354125453	9.768828451882845	25.901673640167363	251.21234309623432
17.nii.gz	-8.046379470825196	13.07704830169678	90677498.4711979	2.8716435540554692	11.323465824127197	3.560894390058881	29.327796936035156	2.6656875879145008	6.960592014333393	3.1561591625213623	-28.75434684753418	58.082143783569336	4.692971660825023	302.7970359264138	-0.3149441928661745	90677498.4711979	0.16569013445166803	79.52652275688935	51.84776728282233	399.7268710424499	-5.602250931975727	10.687076373937762	1.6148361344494513	0.7362558472556662	0.8785834144257864	1.6796772747013553	0.7978515790626122	0.6586282382328238	0.6315904787721028	0.9892661159226301	0.9362192968230614	-0.26884212475582336	0.8679608626657274	0.44925918571057544	7.039021913798903	0.05341097255143197	4.867290862457296	0.13281487827655916	3.6450867110749248	3.0754781270968037	5.7546996228387055	136.52679474216382	0.13804529296477633	5.678976322970267	163.8675429726997	3.267256300600846	52.635995955510616	23.380182002022245	1249.2042467138524
176.nii.gz	-5.808567810058594	8.264027404785157	26532494.782642357	2.2456226514356974	6.606247663497925	4.22519282376766	19.972524642944336	0.8578971599454359	4.60963703241795	0.25674962997436523	-15.508928298950195	35.48145294189453	2.7869634896362543	300.9228966061756	0.8397991378905217	26532494.782642357	0.26410325105708865	39.115418346738906	27.96817406557242	101.99655248350165	6.993638085438293	5.232417327926776	0.5464800357812697	0.7646648045520636	0.46208875061639465	1.0382978073392677	0.3071914484165935	0.7811253329581843	0.7773947532082901	0.9917604677216285	0.9495485347744886	-0.4831646893620451	0.9137621647565138	0.40614837652601127	5.160883986701857	0.18149756071502582	3.0296615636107043	0.3061254705971929	2.547855675968622	1.4447243409270114	4.6796857528436835	48.467576791808874	0.16541835082528625	2.91837994618458	77.38225255972696	1.6172116157439227	23.511945392491466	14.174061433447099	377.70989761092153
18.nii.gz	-2.0331539630889894	8.39461708068848	97592370.87893069	1.7895607198207977	4.581517845392227	3.8135550772747826	17.509727478027344	2.8283165171672415	3.126837601919093	2.291419267654419	-7.9287109375	25.438438415527344	1.9890133797413336	302.8566543460813	0.7449921970751976	97592370.87893069	0.35979810899429027	17.163797080149784	9.86144737829984	30.404847262154593	3.4118600727905433	2.5721962976792763	0.2776238056133175	0.787073388951494	0.27074853843187185	0.8491702882485103	0.20202864512206695	0.8657716086476384	0.8653132575022086	0.9925245266071324	0.9614444099951155	-0.4179237391617639	0.8594475330694376	0.264732679648107	3.0460838962030277	0.24984753225090645	2.6658662521495575	0.44379286587688294	2.378561991836079	0.7124550258231483	4.850732053417219	127.11654135338345	0.119470433602804	5.434009129967776	382.8251879699248	0.7583022994516366	10.220864661654135	36.87406015037594	348.05357142857144
19.nii.gz	-8.216849517822265	7.630572414398194	44552262.780442216	2.3889607016916905	7.822713851928711	3.4418920722597264	19.239425659179688	0.5486611439478083	4.90224206313469	1.0877149105072021	-19.560855865478516	38.8002815246582	3.2135431970598876	300.6155374896769	-0.2833352055107031	44552262.780442216	0.23422848890552936	40.203664787774855	22.99474176291875	88.32957700596188	-3.8389481592125185	5.011547346235871	0.6997086218178441	0.7549775396362622	0.559049379347543	1.2142983860850938	0.36769327996824575	0.7429774287874409	0.7344931826772109	0.9894551609611538	0.9394225058412727	-0.4052452258242989	0.8927878714411991	0.44452259741506484	4.67848282869147	0.14234047627322458	3.463715438896568	0.2725162503981106	2.791912561732228	1.427813992013429	4.901896170684294	85.86004056795132	0.1741582972980757	2.81016585133039	115.47464503042596	1.6927862282914143	23.006085192697768	15.685598377281947	388.84787018255577
20.nii.gz	-5.04004602432251	6.819962787628172	45719985.905440494	1.9651232766465427	5.5072683691978455	3.8603146947371587	12.104674339294434	1.1507848068805677	3.6320261608280213	1.7630848288536072	-17.22103500366211	29.325709342956543	2.3393434155893296	301.188077036409	-0.6127596896319488	45719985.905440494	0.31947593852355755	22.462559089775716	24.036498663050946	35.715133104032994	-2.3282905834130436	3.3995435264327503	0.4290555162687697	0.7691927268341868	0.36682872420140394	1.0316945883341082	0.2869930035256457	0.8269567699105257	0.8228083171060346	0.9915597805245884	0.9550106704757602	-0.42820777395872167	0.881961712772983	0.31238028114245897	4.823278941795716	0.1836175553164028	2.99700597395542	0.33019354954093194	2.559779514214143	0.9571497606753799	4.741159569015134	71.86507936507937	0.14258944318468128	3.835396195515243	161.015873015873	0.9653840702947845	23.021825396825395	20.186507936507937	484.51785714285717
201.nii.gz	-13.585456848144531	10.495839691162109	46491045.32303095	2.8306939656297603	10.191792786121368	4.050169127198676	19.160884857177734	0.6002253603320641	7.092789014423518	1.9795830249786377	-31.76152801513672	50.92241287231445	4.494296742259641	300.74824109130793	-1.0274007143035406	46491045.32303095	0.17567260670108556	89.00903283302799	57.62241406635393	725.8374374520985	-52.49043316335106	12.617256563639701	1.2178999654945868	0.7990189193225089	0.7689948373157406	1.4441791009050702	0.5918346674423878	0.6816005315814184	0.6598361850058202	0.9902803463258878	0.9386930945155242	-0.4475610270961772	0.9451825463198749	0.45463697630047667	7.394914267681106	0.08091586449742466	4.098426367957467	0.1653436569769164	3.2492138166872797	3.458789132283572	5.091548088025242	111.29571984435798	0.21652863782949022	2.140062680737029	90.29571984435798	3.679495526048843	61.72373540856031	11.163424124513618	707.5214007782101
203.nii.gz	-12.916982746124267	15.664924144744873	46197809.9483311	3.154566556979276	15.117159605026245	2.787144633869706	29.7523193359375	2.5538993465995032	8.933879556976734	3.8690773248672485	-29.36123275756836	59.11355209350586	6.2623733206714824	302.7578592308609	-0.33928292182702574	46197809.9483311	0.12859819853867469	123.45931622151005	63.79408017278344	979.1013205787693	-42.622737360929186	17.2805351224436	1.6029527830766719	0.8274624843151179	0.9013726500455662	1.54541706001948	0.7380169766050003	0.6392426672768087	0.6152035378888585	0.9893848731162558	0.93423878459641	-0.44991576139205147	0.9611865509530422	0.5128124139712417	7.703534327276491	0.05213488164056249	4.638658388004855	0.10134675773997683	3.6702073729230307	4.720871976380068	5.211868473138894	122.58730158730158	0.24322877299067774	1.97612748803225	64.81349206349206	4.984126984126984	53.98412698412698	8.547619047619047	539.9880952380952
204.nii.gz	-3.449063205718994	19.116728401184083	89952985.399281	2.9407389053872457	11.275674879550934	4.221671014204655	33.10683822631836	7.889255186582165	7.251132003131769	8.345173358917236	-30.446239471435547	63.553077697753906	4.734741251767268	308.03752271449895	-0.6316659256388983	89952985.399281	0.1608026669515213	91.32194073712643	92.66096317905914	829.9454189965055	-32.74471414425272	13.998105425694275	1.4550383799239575	0.8057897832805068	0.8446878813432537	1.5631893449361927	0.7135599215066544	0.6566257234562232	0.6350891673687653	0.9928248139980581	0.9460706309811215	-0.39673722765010316	0.9370000665503192	0.5005059084282126	9.455856467072904	0.058998507977952745	4.592706252130644	0.12926288975126413	3.598793016195887	3.8632859514045585	5.348029288351506	185.31223628691984	0.19547704249675088	2.3870506863216363	152.4409282700422	3.7555535526714023	86.03270042194093	11.048523206751055	984.6424050632911
205.nii.gz	-2.6869265794754025	13.392782211303711	108227640.25420548	2.424149156199388	8.388182759284973	3.4875419045204867	24.10397720336914	5.119906610471041	5.033868942934522	4.783736228942871	-24.220592498779297	48.32456970214844	3.462463485956367	305.1870003951014	-0.06825748762725017	108227640.25420548	0.2206638207612846	40.94780017705382	46.29550765424143	140.43775028328392	-0.2062665233380541	6.749272738595817	0.9365153295710233	0.7557400100481277	0.6651632185515641	1.3915489095604046	0.4710951638024627	0.7089220923266537	0.6943356225305639	0.9909345751795237	0.9415314867942808	-0.3086298465004599	0.8771653577627649	0.46134574263821837	6.695046285437399	0.07470036995293815	4.171528154615816	0.1527618459500374	3.310723882625317	1.92144701704171	5.092542372157027	197.43201376936318	0.1699070686483332	3.0892609039551373	256.41135972461274	1.7159742979787356	44.246127366609294	15.955249569707401	739.2977624784854
206.nii.gz	-2.9601402282714844	12.179985046386719	67745569.09272368	2.360573651022779	7.6656748205423355	3.732727558698023	27.878009796142578	4.362649606614694	4.8283398463296425	3.981644630432129	-17.137371063232422	45.015380859375	3.2765227803745756	304.42601255028956	0.4233186077053161	67745569.09272368	0.2320285350165899	38.57464171015261	28.832726729644815	85.51019960755664	4.30609619329053	5.232888757942616	0.792592726295646	0.7326212038488937	0.5816024743990442	1.2619498846550101	0.423568921703941	0.7400722078683448	0.7298633988498664	0.992337793219619	0.9486599035180376	-0.3585247160810283	0.8810169047199933	0.43446219707468514	5.258239738982298	0.10966527690700364	3.6965188440411207	0.20829432953974308	2.980189758571368	1.5063703710595655	5.024965831982148	120.44733242134063	0.1647706325873333	3.1364339837675286	169.61285909712723	1.60539784901967	30.508891928864568	15.352941176470589	459.7920656634747
208.nii.gz	-5.869165134429932	18.06949768066406	64198266.40242547	3.000265352191955	11.902576088905334	4.342896355555649	32.280670166015625	5.526779627652495	7.604689218420414	5.034869194030762	-40.891258239746094	73.17192840576172	4.989313126106726	305.69144284342264	-0.4083742151513694	64198266.40242547	0.1550038244037214	100.64515804941853	124.00325672235492	1385.9192841193258	-41.094703026460714	16.006798760681104	1.6168074582540501	0.8031983668646047	0.9154700716885115	1.6587782374089823	0.7492268220579817	0.6384245844304158	0.610315537980958	0.9938276091582452	0.9483447033741412	-0.3700230463831895	0.9315035759673139	0.4830731422940033	10.968770495483815	0.05204990825879211	4.7169864946327404	0.12044197505575359	3.638429103253403	4.405901554733789	5.3027597958635	140.21397379912665	0.20409603173089758	2.314783386196975	106.48762736535663	4.061491326760867	116.19941775836972	10.429403202328967	1271.0465793304222
209.nii.gz	-1.7063132047653198	11.401168441772455	58308200.43306865	2.1670258036242522	6.850849390029907	3.8337641661069157	20.216354370117188	4.9070126701627625	4.120211408857763	4.875052452087402	-21.999000549316406	42.215354919433594	2.8751221624045153	304.95169286457605	0.0818582445216009	58308200.43306865	0.25851819631723943	27.24860552794173	44.74757394227317	45.072669732706764	1.9022228398819923	3.8495483263272536	0.6828410201638067	0.6913166250850217	0.5633489814949643	1.2031783372299727	0.34853574196367126	0.7375518282598384	0.7302747131194021	0.9933160322226058	0.9496820622907814	-0.3257975598361523	0.8518759165892001	0.4653008660508037	6.624795605770928	0.11715730935889665	3.426715492175747	0.20455972058452312	2.778850001890717	1.133097336622765	4.713351778673719	112.51515151515152	0.1794500024165096	2.5286254639062493	162.0909090909091	1.2324249800955922	43.409888357256776	14.27591706539075	611.8086124401914
21.nii.gz	-9.562880325317382	7.394758892059335	40189799.55291352	2.4066370576214404	7.157212018966675	3.548288027164413	17.357845306396484	0.4482380531811982	5.071374589004626	1.4449527263641357	-18.442127227783203	35.79997253417969	3.158619899820463	300.5231377093652	-0.5240477726976256	40189799.55291352	0.2375508142911249	45.01254942101711	23.170227466591577	214.23516129067642	-11.812429274544321	7.757865816592258	0.6609872940652145	0.8260590376246698	0.532333045532414	1.1852913658035322	0.36128275469370175	0.7530398340519325	0.7466989020870731	0.9900684769969785	0.9422271689846458	-0.4680542332240218	0.93110661039159	0.44087852525208215	4.62026513970658	0.12110753229167638	3.552040449633564	0.24388073506039826	2.945174835726003	2.1047132776643678	4.822136570915643	83.72359550561798	0.18814291124857974	2.449761393763414	105.71011235955056	1.9087185961368516	23.006741573033707	12.617977528089888	305.3078651685393
210.nii.gz	-4.688367509841918	15.457434654235842	82282423.45041421	2.8264318580691548	10.357610762119293	5.875695382430739	28.891281127929688	4.952838245897271	6.713747465370059	5.412018775939941	-39.07652282714844	67.96780395507812	4.3014032696934565	305.0896008333743	-0.9594033392819518	82282423.45041421	0.17573350259003706	83.4309824392578	97.87498874882186	460.62451361285855	-18.94655165800354	10.235250414060157	1.2233066829664885	0.7820446657281992	0.7355110577011064	1.4935619431745448	0.6515444753666872	0.6965815199913311	0.6783704982773942	0.9939488552614356	0.952880826935598	-0.362663191324757	0.9174482449050055	0.45036921256994406	9.774358691356301	0.06943963022747499	4.367422027391158	0.1488808914098698	3.4729084782701634	2.8646392742566613	5.282859963467834	166.7941176470588	0.18868112856002128	2.6855408365922075	155.34841628959276	3.4015824307446607	93.67307692307692	12.264705882352942	1146.4264705882354
211.nii.gz	-2.2690521001815793	16.563552665710464	70235457.34353614	2.650936683208952	10.449916511774063	3.8590886905340898	25.916748046875	6.32884997571694	6.184960017777567	6.01147198677063	-29.95818328857422	55.87493133544922	4.393609920963369	306.42726746386194	-0.37710582019682837	70235457.34353614	0.18725156567245274	60.305917923872045	68.98903923365003	196.9949370727681	-4.119600462605499	7.64903591420611	1.0871474148819522	0.7059112717332691	0.6782178491598376	1.433035855408556	0.6037067926492763	0.7138765065523347	0.6988980176628392	0.992761058481658	0.949914695372924	-0.3711163681304319	0.8793969988082465	0.4435743938332796	8.190797535674	0.09842293783463413	3.8903007901099897	0.20890899690096953	3.0937511706809033	2.184045832272016	5.083899068750334	140.98930481283423	0.18848837541822758	2.4014269781806745	140.06417112299465	2.4877230547055964	62.92379679144385	12.79946524064171	819.0788770053476
212.nii.gz	-3.2412290096282956	10.466116333007813	89562490.69528198	2.17144922247435	7.2355070784688	3.1840124965685974	18.137083053588867	3.814667319729156	4.270334766269972	3.9829111099243164	-16.389095306396484	34.52617835998535	2.9396764808394296	303.8625752446512	-0.25811653368291093	89562490.69528198	0.2630672760123286	29.11255571361592	28.877629781547462	37.87865333784535	-1.980831438295048	3.302713130639072	0.5414034565891483	0.7053591802210005	0.4714512500173401	1.1056724103290883	0.30405414566992656	0.7758881443828212	0.7712695956485107	0.99176693711147	0.9483926852621122	-0.3262108812296293	0.8201413030964168	0.4106674242474379	5.306978622314996	0.15514057706612508	3.2645018755736666	0.27399147713200167	2.6915819625148196	0.9610291468070551	4.865567696473732	154.55257731958764	0.1593325539377192	3.3191369964927193	255.17525773195877	1.2042395578701242	28.728865979381442	17.80618556701031	521.1453608247423
213.nii.gz	-7.391581201553344	17.331365394592282	61884204.93152079	2.957192278285024	12.482506304979324	3.562443933835149	23.883628845214844	5.591043456556034	7.7127931834588805	7.056325197219849	-38.79164123535156	62.675270080566406	5.309922798452052	305.7460909022308	-0.6730330887818786	61884204.93152079	0.14895355098985955	94.78626112843048	97.2453524457276	461.68551021986997	-25.286669789344238	12.048242058956642	1.3668263006081145	0.7905582173970702	0.827418121226681	1.5536817864129124	0.6413800824265714	0.6611264278138893	0.6385448506874479	0.9921613320451346	0.9433459444069422	-0.33544235825389257	0.9095384112569767	0.4859581679807497	9.720656896350347	0.051287864463267066	4.6943436877055955	0.11199722565612813	3.6155947193535214	3.353767089891188	5.393565883686662	126.68580060422961	0.1913682788583529	2.615730049926525	98.60725075528701	3.912213287574958	96.21148036253777	11.471299093655588	1188.5649546827794
214.nii.gz	-2.3449765205383297	16.562512969970705	81973238.12344144	2.6630023930522944	8.653299570083618	3.8024065862595555	34.23908996582031	7.037540754596987	5.821062291233356	6.825784683227539	-22.492258071899414	56.73134803771973	3.799374461790264	307.1327704627227	0.011331774181810509	81973238.12344144	0.19436782355020985	58.48725947672356	54.78517761648357	306.0557930763155	-4.1160898784119375	9.612638977272052	1.0880922289305153	0.7957998619702342	0.737360616290916	1.4377448250725824	0.5096459112244701	0.683302617059743	0.6660952572865201	0.9926387264791917	0.9451476015458956	-0.34461045914612864	0.9094527944159153	0.4895048126925461	7.249816544427223	0.0657407772100156	4.3827390332885905	0.13536426581737285	3.461114831548321	2.6751828015506423	5.161717666289789	157.59378596087456	0.1813507318306957	2.6620574950242397	168.90563866513233	2.468954302460005	50.36363636363637	13.006904487917145	709.4890678941312
215.nii.gz	-1.0638997316360472	12.061636352539065	38981185.6089407	2.1946733251693797	7.36595344543457	4.5405749682297305	19.250064849853516	5.697297135702998	4.281798043606509	5.803751468658447	-21.003629684448242	40.25369453430176	3.0265552433992524	305.74509221298683	-0.4462488596049298	38981185.6089407	0.25230463111525175	29.22393625352018	46.02266909721869	56.82598589833614	-4.112445171340436	3.7238903099432936	0.7039678775686918	0.6620292018739286	0.529711606279392	1.2134625553199507	0.4131818567939411	0.7587497124958342	0.7518482080427044	0.9916912162842775	0.948502690977825	-0.36650526405553674	0.8430817387692524	0.4235127166471907	6.726656887393057	0.14310060431959057	3.1887574938886036	0.2440372282551613	2.6249055973748168	1.1069645468779963	4.673058571996978	77.56594724220624	0.18600946580864805	2.6276532730650013	105.21103117505996	1.3018304780635923	45.299760191846524	13.37410071942446	588.0335731414868
216.nii.gz	-13.694282150268554	13.332620811462409	64541996.731417745	3.056946260388606	12.845961093902588	2.8514732377770913	24.898841857910156	0.6908371737710138	8.22019063143421	1.8813623189926147	-27.611797332763672	52.51063919067383	5.5907073542171695	300.86830099923776	-0.36413710899970275	64541996.731417745	0.14004984568295864	106.75498590468291	45.94402918966886	920.8158733368226	-3.51435861181478	18.735212938007216	1.19336180503568	0.8691638760698671	0.7479293828158107	1.502113404172457	0.5905599076557593	0.6890011948609739	0.6696076907638825	0.9905101814222189	0.9403939339098151	-0.4421073489984433	0.9584013334090506	0.45781265725060244	6.426429545081954	0.053552423500082755	4.71495155615711	0.12836760502856764	3.7741782769100687	4.9821436857607235	5.5061348159587675	134.4586255259467	0.1885815224767836	2.552594670406732	99.85553997194951	4.376356544163786	48.59046283309958	11.552594670406732	588.3492286115007
217.nii.gz	-7.542416715621948	13.967363834381107	55150026.226790175	2.9329520801431164	10.281361311674118	5.570159835799986	45.510215759277344	3.5143646577429215	7.082256259466823	3.942763090133667	-36.952117919921875	82.46233367919922	4.138454727486111	303.68425070304056	-0.3119000261549938	55150026.226790175	0.17608863435532038	103.15457147384078	87.79206103540992	1460.0570102547404	-24.81534805516949	15.69527305041031	1.2774572431735673	0.8216585542714754	0.7564461295550208	1.5332897368141483	0.6642825243085606	0.6924599636228362	0.6716244583958891	0.9961285530350497	0.9615011306409489	-0.4360793761444377	0.9433089623650749	0.43739496815276413	9.171749689453623	0.0943726805934947	4.225241324346671	0.22090952192513585	3.422295525846538	4.24318257339597	5.185591816541856	119.67558528428094	0.2001263967964564	2.441460386349146	105.3010033444816	4.177920269348218	88.55351170568562	11.461538461538462	1026.3628762541805
218.nii.gz	-4.851920127868652	9.654358482360841	22788555.06236076	2.318034928922467	7.436155438423157	3.903201108591539	16.82833480834961	2.4606839580588553	4.619153641875341	2.745131254196167	-17.690509796142578	34.51884460449219	3.009319515955219	302.52322465434634	-0.4617018222057139	22788555.06236076	0.2518185190561443	37.836114887333835	26.928930138488962	240.42452745244816	-7.587030846529901	8.631260694672456	0.8987889498636105	0.7287265515757657	0.7157748548585653	1.07316172070003	0.30752599200470565	0.6726149217382248	0.6604139820712219	0.9864209131174899	0.9225029505157711	-0.4916661539855419	0.9161131535963691	0.5556375217291507	4.978312502605489	0.13136031799895603	3.339760357492934	0.2435626213906757	2.600066266900919	2.3825124111340164	4.603970993424133	49.626506024096386	0.1993032370445638	2.2805438621957705	62.70281124497992	1.5862002225770553	26.46586345381526	11.42570281124498	312.0722891566265
219.nii.gz	-1.5432417392730713	12.390268325805664	56726951.723451614	2.166442466140575	6.588405340909958	3.208862658497721	21.307147979736328	4.653416760296312	4.193933253028352	4.103083610534668	-10.829452514648438	32.136600494384766	2.8336849566932383	304.7011675582774	0.4028217473120357	56726951.723451614	0.26476678247406393	29.09716765465166	21.217699735534325	34.10290798816721	0.7309820621387748	3.207607846062413	0.48828766673144336	0.7238292234479833	0.4256450696276862	1.0626419123903184	0.28815402564285214	0.7969975506422422	0.7934417248965325	0.9925903591131215	0.9533870935066939	-0.3591728778470292	0.8491222508849259	0.37669163366589653	4.525802567071517	0.15859259453387808	3.10333879779944	0.2915261624782119	2.6152437252248526	0.923973878198464	4.782710385904463	103.05237315875614	0.168661821863758	2.9624157226622665	161.77250409165302	1.2284387966388175	20.74140752864157	16.53518821603928	332.11620294599015
22.nii.gz	-9.87237615585327	14.532694721221924	47859593.189385004	3.0088014715538103	12.871568083763123	3.151160696743914	30.546924591064453	2.633966915045376	7.796278750577873	3.00239634513855	-25.565690994262695	56.11261558532715	5.322812461446469	302.79538375627396	-0.3704367287017526	47859593.189385004	0.14572598758092214	97.72649337243791	56.036297982983584	738.347041845053	-27.050564193258076	14.710619327128732	1.3858184174180077	0.8253167446179895	0.876009728099602	1.577383721555114	0.5951704596934916	0.6378788525329978	0.6127755036289068	0.9919962256775305	0.9397892162785203	-0.33554246652664027	0.9241280947856452	0.5143138654453933	7.251737550806689	0.04295575427616121	4.943473669170391	0.08599049834387609	3.8103246628008187	4.024109436136685	5.683695207814355	77.65900383141762	0.1487720379912215	3.800046975235243	76.06896551724138	4.0172083498480635	52.9367816091954	20.015325670498083	1133.603448275862
220.nii.gz	-6.156699752807615	20.626682281494137	73612499.29334192	3.0325670341057567	11.990072250366211	3.13424180262374	35.63636016845703	7.63504777309824	7.747153652383026	7.519554615020752	-21.75576400756836	57.39212417602539	5.133674132000171	307.7976304813154	-0.21210625248786139	73612499.29334192	0.1474353559295644	100.05871155594231	53.41588969467638	492.0404472747315	3.58922103295376	11.604231164605922	1.2390401022501283	0.7989793929260726	0.761399189708053	1.525492634887477	0.6314446789977942	0.6867575743697524	0.6662842997141384	0.9928733320435329	0.947796468083773	-0.3622371925663575	0.9205785772678752	0.4527220658075368	7.125253611003412	0.06896284248042475	4.503964629455892	0.16513323995087853	3.5189019900484295	3.2108178167140133	5.397564975280002	161.24195624195625	0.20751860520200288	2.794124516132238	114.55727155727156	4.122061388470655	53.664092664092664	11.427284427284427	571.072072072072
221.nii.gz	-3.273826718330383	8.50191354751587	75120351.49550644	2.0269965222822286	5.962816670536995	3.651112889578562	19.32201385498047	2.265542566422781	3.6958581931887866	2.032586455345154	-17.876922607421875	37.198936462402344	2.4739358818427832	302.3033061744012	0.10933370259529633	75120351.49550644	0.295152763717951	22.83070099983323	24.97257261898161	34.97598145282489	-0.33522116116419703	3.235583647992723	0.3971547156333284	0.7831324323371228	0.36815970456694924	0.9901835989545028	0.2532522457589682	0.8207526495609218	0.8188196488231634	0.9939292871953239	0.9594155329488542	-0.4014842709489597	0.8824132124308869	0.3427890698838675	4.924691943897388	0.1699469841648204	3.0944753750974403	0.3158448225998123	2.6988734921053865	0.9081845909065128	4.784569918929256	129.98053527980537	0.15812717187324252	3.3431485724095884	242.61557177615572	0.9859164935088001	25.549878345498783	17.953771289537713	447.9513381995134
222.nii.gz	-6.495357036590576	11.065014839172363	65327419.34786598	2.615294936631515	8.978628516197205	4.819497881475965	25.361709594726562	3.0214916312053233	5.818995429128135	3.9029970169067383	-33.676605224609375	59.03831481933594	3.783168612371823	303.1188543631298	-0.6889965338619118	65327419.34786598	0.20423483890876937	59.01548001564071	69.58209108551202	214.3268454402736	-2.309431997306721	8.128761370456301	1.0149318719744989	0.7587412724028234	0.7096517826683442	1.4086875536680208	0.4767729743429797	0.6927615977166716	0.6755240892602665	0.994109182825713	0.9507395119906021	-0.3752994177092034	0.9046307065496356	0.472375504974963	8.231644325287984	0.08226732636907659	4.096764695710059	0.1764430059531133	3.2543282649752205	2.285923310607701	4.8555237996859555	148.8959212376934	0.2094176107421848	2.0821607806599527	145.21097046413502	2.4330186085246703	68.15471167369901	10.113924050632912	741.1392405063291
223.nii.gz	-5.792444896697998	15.420119953155522	119426200.41756788	2.825075156051468	10.839631706476212	5.720974576885013	29.50233268737793	4.842390429913255	6.79797198444741	5.701615333557129	-39.94011688232422	69.44244956970215	4.487828961073657	304.9771458900483	-1.006867100000833	119426200.41756788	0.17086645121844704	82.17651221611403	96.62303025145964	440.7951249352828	-18.72816704988367	10.628827610135648	1.3772504183449803	0.7696950380794877	0.8053319444494519	1.5892927809671518	0.7102038708762344	0.6729658097255737	0.6517779298119517	0.9931906249607235	0.9485599344817034	-0.31717803016664436	0.9021032423543551	0.47166771289884013	9.706515496300348	0.055171326077585355	4.611323099909444	0.12102425893199299	3.5743364611584263	3.0015195071201566	5.224581598139184	261.14018691588785	0.20338020787841732	2.381501052978911	219.39252336448598	3.3800107481487944	93.08333333333333	11.31619937694704	1082.6331775700935
224.nii.gz	-12.965138244628905	24.336370086669927	59368956.775746316	3.5785652366508716	18.595383167266846	3.7271760665926745	61.61328125	6.859276477596907	11.535780580894786	7.838932991027832	-36.08156204223633	97.69484329223633	7.7430250537276795	307.22346717816055	0.1808390503916613	59368956.775746316	0.10214563202499234	223.6432246160385	115.09774752199874	6032.859573866881	59.20731334283494	41.01238906987161	3.7791776386707854	0.815428950345583	1.3972112881724383	2.104740537164435	1.7187869836143705	0.5581920696186017	0.5084147832395913	0.9917097927400433	0.9408279475946272	-0.46596036711672356	0.969658606675327	0.42087316650006945	10.283919830989136	0.03305574930503051	5.356245725404705	0.07626310910669248	4.0449933953629875	11.197891677135598	5.466602655056636	181.13672496025438	0.28797571535811506	1.409636513910338	64.24960254372019	8.930024946858389	106.6852146263911	6.542130365659777	707.7980922098569
225.nii.gz	-3.7000445842742917	13.44879894256592	66299474.102831244	2.4747657165671457	8.563634395599365	3.261791002009297	31.666400909423828	4.436431416869164	5.288400193511189	3.857827663421631	-13.597625732421875	45.2640266418457	3.589893556494894	304.5103236456147	0.3524358516193684	66299474.102831244	0.21297667367597434	44.99643291890219	23.15553102296156	144.9753187798318	5.344113240008903	7.307945692037005	0.9208993111583901	0.7736811109927504	0.6706111100977749	1.3514756779144366	0.4451312436853773	0.7040036802220789	0.689723265057174	0.9910551036912975	0.9408978334969672	-0.35819048169023265	0.8971023000100394	0.47432721383565235	4.635875009524386	0.079292758448193	4.050604477527095	0.1516441201998825	3.254810702670075	2.057211250798848	4.857647912895592	148.43496503496505	0.20760134969925179	2.099572595236931	152.27832167832167	1.8847552447552447	21.244755244755243	11.302097902097902	247.03496503496504
226.nii.gz	-6.8532960414886475	15.481897830963135	89719407.53387484	2.953910688755175	11.370124414563179	4.340573625720443	40.00423049926758	4.60754681318443	7.271448275299687	5.196686506271362	-35.34764862060547	75.35187911987305	4.811306424084916	304.7576635163095	-0.26026027461376544	89719407.53387484	0.15972249013026762	91.47589637377574	93.55710154699804	779.5542350037348	-3.496889598980079	14.139926852548863	1.523865110711065	0.8043467393296098	0.8619389733838181	1.6363288601524444	0.7514844923706878	0.6567897154565944	0.6326541680208588	0.9948406067610959	0.9539601588227737	-0.38480516241513835	0.9385461981487478	0.477876573819433	9.49896892627346	0.05841036587337386	4.652630436321914	0.12883412435039748	3.6701094132961085	3.9159479908149817	5.311551186499489	190.5424430641822	0.19724890586354266	2.2957190437611716	154.29192546583852	3.7652793316444413	92.76086956521739	11.184265010351966	1054.0093167701864
228.nii.gz	-3.434858798980713	20.40448169708253	37024965.03759287	2.926262008223166	11.169751912355423	3.5729541061179084	39.54951477050781	7.185879070159732	7.216260691497649	6.340038061141968	-22.411460876464844	61.960975646972656	4.741943353252519	307.32953229787535	0.3936417756847074	37024965.03759287	0.16081840899625152	88.27712232399051	57.303097482218625	294.385501201425	4.224815703522704	9.474270377518346	1.3129182980558636	0.6901749617729493	0.7859626725513008	1.4518026521932925	0.667409997796774	0.6788742788372246	0.6572319019117464	0.992490352886029	0.9462348343714045	-0.37955703024241755	0.8975152512657467	0.4583807075339923	7.417801453281105	0.09799267891507335	4.007388343134012	0.19622390018826577	3.0728075135720068	2.6967971688935526	5.132929095187353	84.81632653061224	0.21636817992503124	2.1414775093710956	63.04081632653061	3.59032043940025	51.701530612244895	9.760204081632653	509.2780612244898
23.nii.gz	-3.2683115005493164	23.21963119506836	129858612.07028116	3.09394056166017	13.32269549369812	3.5488811162421436	41.5133056640625	8.713760001334437	8.191069996603655	8.03380012512207	-33.83795928955078	75.35126495361328	5.604064690432316	308.8917547341606	0.12635862754498414	129858612.07028116	0.13982835588432027	109.93052858731349	96.44929412804261	573.2696975550735	4.757206638896882	14.005387349853798	1.3016128599653791	0.8282939159402857	0.7580656766615884	1.5490925386888266	0.686870294812634	0.6910938045095969	0.6721612169219179	0.9950459867439526	0.95708379694506	-0.35508663551710984	0.9268558258776319	0.45370546367559955	9.651412671034047	0.047643370358247394	4.906127992502904	0.10030793999093515	3.865525907766326	3.8267500524547935	6.046322270007698	184.01983835415135	0.13520928607946464	5.531615740468309	190.3063923585599	4.474694180976192	90.00661278471712	23.636296840558412	2220.3166789125644
230.nii.gz	0.9831670761108399	29.523592376708987	35222562.40980845	3.1113199526247457	13.867416381835938	2.7475163769359368	43.875587463378906	15.699266542118602	8.605020131549672	15.888561248779297	-16.88875961303711	60.764347076416016	6.032136748493223	315.88072124793337	-0.06766156739048518	35222562.40980845	0.13327287756101083	114.60316088295527	76.33690692532647	472.23473206394243	-8.87046913463907	12.409306999724757	2.463611550440734	0.6468462327484625	1.1470742533086402	1.6938697132939304	0.9945803673665222	0.5858792886007762	0.5470821620808952	0.9862030483977335	0.9238138545480729	-0.4328040485102533	0.9414852968320707	0.48512076252755626	8.559105855955282	0.06699228018340356	4.344569128651087	0.1207677315530059	3.1777952927795323	3.718229637541373	5.155199049989905	85.14164305949008	0.2411944562591787	1.5626479628277252	47.04532577903683	4.603471659350448	63.01983002832861	8.252124645892351	523.643059490085
232.nii.gz	-6.892012023925782	4.903417587280274	44474662.44578022	2.0227506685105388	6.000211715698242	3.3961823156426854	11.685524940490723	-0.8966205874308044	3.7159254873724135	-0.712802529335022	-15.247322082519531	26.932847023010254	2.4238352542926327	299.1425117659378	-0.2693156848357013	44474662.44578022	0.30116716394949167	23.410769614913875	18.024593607203144	27.407569346923115	0.4410961521266961	2.7404093281005237	0.6518310799473862	0.49755980355962637	0.5274148978388963	1.0379942375526738	0.3277744638166914	0.7570285814319668	0.7487341692914009	0.987245075417147	0.9358011402994226	-0.3715207727138949	0.7998263049736565	0.4185507384939677	4.152552374734006	0.18418716752525452	2.822460983463541	0.2896211045091591	2.2629728100089386	0.8480601020119777	4.6052212021578995	86.29979879275653	0.17364144626309164	2.700185013501532	149.68008048289738	1.004837880401119	19.6317907444668	15.42655935613682	317.3983903420523
233.nii.gz	-13.882159996032714	4.719748210906983	55646562.04296915	2.623851864622562	9.893889427185059	3.0605353853656743	16.1993408203125	-3.603984480361803	6.061778651983248	-2.380415201187134	-26.519214630126953	42.71855545043945	4.122355827754904	296.49495903200255	-0.528890932380106	55646562.04296915	0.19657390145474424	58.66271547126354	32.96437872651369	205.37369894960057	-10.139193472623507	8.036819038309869	0.7253517313936133	0.8277520427718164	0.5909075321363059	1.1693586441279544	0.3530078045757424	0.7254724115737738	0.7179906538575777	0.9929135384931631	0.9472789341745094	-0.44428249244158075	0.9343132504483632	0.4872578640729858	5.564437036039024	0.09198729451662603	3.879742574827219	0.18045905186729588	3.2027069121704796	2.19054269242587	5.043889469058717	120.41548183254345	0.19022982911934194	2.476648972145479	124.43127962085308	2.4443945304213486	36.02211690363349	11.84044233807267	448.8120063191153
234.nii.gz	-8.179670715332032	12.998363208770755	124781107.74058722	2.817458595720195	11.28150200843811	4.3739515354376355	42.35099792480469	2.5542520143518366	6.77697859290138	2.30568528175354	-20.579387664794922	62.93038558959961	4.618099165204573	302.68149097426607	0.6303497227899274	124781107.74058722	0.17049406914337345	77.0095664407942	41.830873394866785	545.6329455904165	17.73261822616791	11.18657887239607	1.0478792313266652	0.8220970902429788	0.6936474320205852	1.4503375981812616	0.5487017084507693	0.7023650944623033	0.6874231602872739	0.9947799706290632	0.9551670829284387	-0.37062814836197044	0.9261594840772731	0.4685021295682678	6.265924757352068	0.0656582550191983	4.4853682028479644	0.14530928274220353	3.6152139309651172	3.0586145259306843	5.423496639804663	232.81057268722466	0.17093287275126628	3.04307391091532	232.2129221732746	3.13950073421439	39.139500734214394	14.154185022026432	562.618208516887
236.nii.gz	-7.752370834350586	4.90229549407959	52331825.40947127	2.0596179967526487	5.931265234947205	3.052338389047575	10.257988929748535	-1.4585236247241802	3.8585782931890877	-1.2115375995635986	-16.998043060302734	27.25603199005127	2.6216932871593706	298.5821846161262	-0.3207457652761255	52331825.40947127	0.28223955143962454	24.307853809081692	18.22565906999131	29.35712962717268	-0.45543566850921374	2.998283947532575	0.44099170326899395	0.7414768235132804	0.3979172263478551	1.0164813224002536	0.26904536784361505	0.8082204663129289	0.8053488345181864	0.9912776930521775	0.9508586033304227	-0.40617670347692736	0.8733680841052297	0.3602270590418585	4.190552555431206	0.18665192525918725	2.9832150621343154	0.3396478772791437	2.5463378909134837	0.8598189127003922	4.676419192278746	95.11243611584327	0.16203140735237354	3.045503222866828	165.67461669505963	1.0436864604767115	18.749574105621807	16.27427597955707	326.7359454855196
237.nii.gz	-11.694773101806641	6.015474319458009	53007251.25787576	2.565365918674495	9.287025213241577	3.480700353391379	24.52964973449707	-1.113530091438788	5.788297211760522	0.06442928314208984	-21.18511962890625	45.71476936340332	3.9042255606725034	298.9787317749431	-0.04039151538263444	53007251.25787576	0.21572363350955076	55.160159352126556	31.026867538845302	419.20585687657996	12.334617956874698	12.708925259105483	1.1878181711074518	0.8083493323208926	0.7488459066274008	1.4756761138126426	0.5768372081149109	0.6894967005862734	0.6686922717784152	0.9886255743805901	0.9351094221006383	-0.4579528650791377	0.942038563306163	0.4465337060275702	5.287772574180869	0.0967193569313137	4.048076948511721	0.22127882752842984	3.2550759971318963	3.4741858575532345	4.931916704193991	112.63237774030354	0.18993655605447476	2.5327642052159973	127.92411467116358	2.3326953865928806	30.12141652613828	12.150084317032041	384.75885328836426
24.nii.gz	-6.059959030151367	8.734635734558106	46881918.69542501	2.309502650118998	7.133411228656769	4.161851669207913	13.281817436218262	1.6555778942061858	4.618333679989467	2.1638810634613037	-22.855064392089844	36.136881828308105	3.0338365583097264	301.71650905407336	-0.8917146112326376	46881918.69542501	0.24347252332924876	36.76416108921978	32.8285152797398	163.56352199583048	-13.419329583488075	6.803377169822479	0.6472746974504603	0.7826232055398525	0.4927225230876303	1.1857922032128914	0.38812874971114664	0.7781955111064002	0.7690939558924679	0.9902855206730945	0.946941161842935	-0.4918325870967865	0.9136866120660895	0.36884086624664975	5.564038431608117	0.14529496233867947	3.3218175508902443	0.2903051313484989	2.778810981533607	1.862662966818235	4.839210545731834	85.3378640776699	0.16570459044207747	3.23829201621265	125.3883495145631	1.614003204826091	35.97864077669903	14.957281553398058	581.1009708737864
25.nii.gz	-2.3720322608947746	12.029828739166263	73737263.17601927	2.2170766942357316	7.216975718736649	2.91726135673634	20.091270446777344	4.693090878370727	4.362432414792071	4.636410713195801	-12.568852424621582	32.660122871398926	3.033495836400989	304.74266134288064	0.23944772571016415	73737263.17601927	0.24695924725110874	30.210013326563516	22.524651224062133	53.10049461058508	3.674294856822098	4.506230457746712	0.5217387104819944	0.7866924826460084	0.4646358436401432	1.0853771665329857	0.2915215546267586	0.7767135971679446	0.7733923648641136	0.9920644197956044	0.9489964987102925	-0.37108130168246417	0.8813794696675055	0.41925729807331974	4.636139102215204	0.1160229521676638	3.49284182254619	0.2002516957752144	2.9473748241888313	1.2569922920571766	4.935048427480233	128.4911838790932	0.16182768750515517	3.20580043017848	196.08564231738035	1.300606247105178	21.122166246851386	20.229219143576827	450.507556675063
26.nii.gz	-14.891149997711182	15.831932067871094	102449984.9654778	3.251181653174535	16.38711142539978	2.589911208612043	35.053829193115234	0.0838453273852946	9.398597655512106	-0.027965694665908813	-31.85584831237793	66.90967750549316	6.689012305189564	300.30791851084274	0.017591003747121494	102449984.9654778	0.11856681462011504	134.53169384487032	70.11509302574134	1058.9266837089597	-18.78971148933416	20.856082005646904	2.2564447687672358	0.8059751648081636	1.112668490550748	1.8640791920964679	0.9713323174848688	0.5938242048227328	0.5533993122786435	0.9902927496594809	0.9344374504310096	-0.2990147242362501	0.9206889380882226	0.46168583938976987	8.082687120329943	0.027651826943981012	5.5407711675025855	0.06045579316726583	4.115162355690491	5.778131693603536	5.744966042479541	213.94542253521126	0.18833223814719302	3.211961912318984	134.69190140845072	5.451569009125173	62.151408450704224	13.299295774647888	964.7957746478874
27.nii.gz	-1.8292752027511592	6.809103012084961	116125642.84798753	1.6949701509780075	4.268826901912689	6.198497425181953	11.529991149902344	1.8874187002154403	2.7742159552862637	1.7218303680419922	-18.10009765625	29.630088806152344	1.7797029067015886	301.911288456264	-0.7624929092619912	116125642.84798753	0.3805379415381659	14.412527842263595	24.374974110706887	34.44498049559687	-3.047582310174278	2.453085358418427	0.299823601379224	0.778297154490088	0.27706456198868495	0.8817652891533398	0.21939974383279928	0.8651758003381628	0.8637436229447114	0.9940588845170839	0.9656801911240858	-0.4048493112052517	0.8564140963563468	0.25795404823711343	4.882229440682232	0.24136056221967905	2.7082182091544618	0.4302903215274259	2.386572443276228	0.6882272399494128	5.385851575988971	101.49450549450549	0.07966601687166837	12.164329951277697	484.8053375196232	0.6669730807429843	24.54945054945055	75.01412872841445	1866.028257456829
28.nii.gz	-2.626082134246826	9.342670059204101	99214014.55046707	1.9504347431619902	5.842332422733307	2.941293724896684	15.540290832519531	2.637404629260659	3.6290944515557797	1.9865704774856567	-10.5620756149292	26.10236644744873	2.4867716228027117	302.6720255968777	0.5324918026631608	99214014.55046707	0.303146333540514	20.956398182116775	17.693698982665506	32.07454278985088	2.6771007773201205	3.297891197505581	0.33325868629175387	0.8159490356464976	0.32627768749070934	0.9078157901365441	0.22001970725754438	0.8380246560548194	0.8375592561347497	0.9933506323091861	0.9593122473803426	-0.41906217678280766	0.8890341037218218	0.32016931353979544	4.115666558747135	0.17107151542565024	3.0423909943116687	0.32089831196228097	2.697634198524052	0.9077874709493337	5.085873669172668	131.75346260387812	0.121656013484652	5.465066174207448	328.3074792243767	0.9206412542022306	17.157894736842106	36.39427516158818	613.0156971375808
29.nii.gz	-4.703269910812378	10.751640510559085	135795404.4691668	2.401557523814089	8.21164245903492	3.6633957058340125	22.63108253479004	3.457996289555383	4.985057729319617	4.085754632949829	-20.405162811279297	43.036245346069336	3.4168814242685577	303.52452960850064	-0.3837296671965124	135795404.4691668	0.22896188847301666	40.38456198978514	41.72334551303466	123.48505674996402	-6.156060187957353	5.526540135815984	0.6330981250728326	0.7895909091552743	0.5248300907384114	1.21297527092998	0.3488587150305867	0.7550426095043397	0.7484117580642363	0.9938008547816911	0.9531001759153744	-0.33175947190313454	0.8768272013882293	0.4356396150090831	6.359537129957303	0.10107559558516711	3.854920851214273	0.2029785180967284	3.1715569057374564	1.5399095652222043	5.626515932024059	163.10176390773407	0.1106524856904573	7.010563931299466	337.4898236092266	1.6964094048077116	40.06241519674356	36.985074626865675	1552.3242876526458
3.nii.gz	-2.3355753421783447	9.24371337890625	68117673.9904831	1.9994555494156394	6.392756283283234	3.4661457424307365	17.86468505859375	3.158884384552477	3.6769194587630962	2.8411474227905273	-14.245079040527344	32.109764099121094	2.586705393769438	303.19413837871383	0.016909520603654627	68117673.9904831	0.29170013167456166	21.376365924208997	16.847231506390646	53.01392189471682	2.271614854766427	3.9724563195451	0.35456243058759906	0.8223945383917342	0.3395522193341646	0.9406885961965857	0.23234798530030926	0.8327255922084902	0.8317249114582611	0.9929427367722181	0.9577644477395274	-0.44370283128643134	0.9015156936448001	0.32641828448740945	3.988979555290343	0.15858495058181787	3.1418500183862546	0.2764343745725396	2.7812098967708248	1.0817546875331747	4.9734151672727505	99.18353576248313	0.13385092545544283	4.4985202547529415	216.1497975708502	0.9507486145031425	18.048582995951417	28.114709851551957	482.40485829959516
30.nii.gz	-1.6953524351119995	11.652950286865234	78323546.19300735	2.117911656280705	6.469261556863785	3.5015058412396924	23.545074462890625	4.225994279727023	4.069159339971181	3.5177001953125	-9.02513313293457	32.570207595825195	2.7345995460062844	304.2712997783442	0.5971667435339855	78323546.19300735	0.27780292741813795	27.568273314517832	12.351276248732155	51.511869935124956	4.755616512062321	3.817611845403164	0.5290836141822435	0.7469151821070263	0.4584322949962774	1.1168522043830615	0.3080793519317328	0.7820227091072136	0.7778489844204578	0.9896024136104524	0.9436593526721934	-0.33618267600333085	0.8483035244658398	0.40167804370999005	3.3935200855667156	0.1456561588612708	3.3613385612463094	0.3051917747605421	2.815339175414451	1.0866738648963519	5.125339412791902	105.86997635933807	0.12514181602758637	5.017504149690659	235.0212765957447	1.1972863538051406	12.379432624113475	30.947990543735223	355.60874704491727
31.nii.gz	-4.177298545837402	9.545942306518555	114302435.86018306	2.2273677225447894	6.399718791246414	5.28865728177571	37.294063568115234	2.8230608350075603	4.292339028605951	3.1104280948638916	-18.169721603393555	55.46378517150879	2.727568696156521	302.8786923761591	-0.01867852017662624	114302435.86018306	0.2655895333767897	33.69612200933404	26.99970216676422	112.23146092921193	-2.0061934640420507	5.040941102095416	0.6657691101866807	0.769534471014932	0.494709998156458	1.2308710552175293	0.4059249980016108	0.7775600216347933	0.7694588512444971	0.9954829411906617	0.9628511663712498	-0.34737307735110245	0.8794167540862688	0.37693006140644864	5.088491267126017	0.12247722332179109	3.680831236690813	0.24798242239568646	3.022258736025834	1.4266775530705238	4.905477461904026	211.62921348314606	0.16984688080509316	3.183508575757029	330.9245585874799	1.3804714411960972	26.9454253611557	16.030497592295344	451.1926163723916
32.nii.gz	-3.827656316757202	10.348720741271974	112506224.13665277	2.1649436928692247	7.576457845047116	2.5393809413835795	19.589630126953125	3.628257523703038	4.364065107351254	3.887234091758728	-10.218481063842773	29.8081111907959	3.1976008831037612	303.6745239651379	-0.08451061474518376	112506224.13665277	0.25245901639344265	28.097738572971014	19.52216286774388	41.0631140432156	-0.5720345485387603	4.015212538284178	0.6160733775138894	0.7317413950157814	0.5216834146146527	1.185919320427928	0.33174633017957933	0.7546194976389416	0.7485972889825974	0.9879044081540831	0.9360915296955379	-0.2892878497812611	0.828721663204725	0.44164649937112416	4.319808884720522	0.1094308127935013	3.633505118761294	0.21607788726022367	2.9673461926522595	1.1578214789495165	5.229877641211573	158.32459016393443	0.12977425423273314	5.478046224133297	308.0	1.1981530502553077	19.274590163934427	28.818032786885247	581.666393442623
33.nii.gz	-11.095325469970703	9.82258129119873	51592687.46325782	2.6965619470499145	12.079327702522278	2.27284656617064	17.95870590209961	-0.8232332773687732	6.722727907769482	-0.9829808473587036	-19.205947875976562	37.16465377807617	5.054174658607529	299.28354107275067	0.12957437076066217	51592687.46325782	0.1686439043209877	63.900210437119185	24.74113064029003	112.13528227632779	0.10696361946341856	5.526054974897584	0.6527223472183447	0.6084386424047966	0.5002290630027517	1.1894820107445194	0.38314157904353413	0.7739661527529373	0.7650785288968323	0.9902055914971263	0.9460798752513605	-0.3490785058693013	0.7973766983426857	0.3790086824924546	4.841205391327938	0.17593572305889926	3.2715445117717845	0.30660058954787645	2.716953552674439	1.544694330528982	5.284675256223826	100.82638888888889	0.17504581404320987	4.404513888888888	97.13888888888889	2.642361111111111	21.42013888888889	15.239583333333334	348.5138888888889
34.nii.gz	-3.0571974754333495	9.237875556945802	128365909.26344787	2.038647797062437	6.557360887527466	2.8783374245404616	16.596927642822266	2.8739745243917816	3.8433706702691435	2.548581600189209	-13.68136215209961	30.278289794921875	2.721237263605209	302.911661731673	0.05020762071746393	128365909.26344787	0.27947104053186156	22.830368841583716	17.93697374578763	30.677891709156466	1.4145128453653348	3.450636986125504	0.5363763959262106	0.7280383950349688	0.4729682210856704	1.1148986163557906	0.3009689163514238	0.7738094162120581	0.7698567069412188	0.989428382330864	0.9417504913797922	-0.3074294979661045	0.8271284444078681	0.4200785906270543	4.147000351674001	0.12602268805060027	3.379302655503632	0.2294135364553764	2.7970226521949253	0.9967533455129287	4.728931616007973	232.62687634024303	0.16628082654770768	3.0715588230335054	390.97998570407435	0.9963350723814263	17.64903502501787	16.512508934953537	305.90207290922086
36.nii.gz	-11.946337699890137	10.483270645141602	62226166.397994295	2.8708145267962033	12.131677389144897	2.911542782922936	22.272783279418945	-0.04356077699430082	7.137149852295536	0.8645703792572021	-25.317554473876953	47.5903377532959	5.031654996399884	300.0872193473445	-0.2847146227617988	62226166.397994295	0.15821153093002654	78.4737842765566	46.78236293734761	418.46212379094936	-11.516258465357122	11.900144187201418	1.0648206899455084	0.83043628179294	0.708667259615581	1.4578600321301731	0.5359548724532945	0.6983439151325825	0.6808304395983427	0.9914788424111022	0.9431493247541012	-0.4042003374044262	0.9375749905373054	0.45696041903524776	6.630151952671723	0.06293600354043102	4.45851546524162	0.1381278355821846	3.58048500029368	3.241241219286732	5.468019054319846	118.383502170767	0.17132200024713026	3.2063307231073073	109.32416787264833	3.239680741223211	45.31114327062229	15.746743849493487	752.4630969609262
37.nii.gz	-6.969570159912109	7.599404335021972	61404817.352576226	2.2264878853324883	6.703306078910828	4.099611312587662	17.31218910217285	1.105296217400355	4.575863081911176	2.0403149127960205	-21.21661376953125	38.5288028717041	2.9184338327123456	301.16665656403916	-0.9578141417184832	61404817.352576226	0.27002218930069877	36.95561579352149	31.24256437298424	124.07797877514538	-8.495554122922096	5.3340164199630795	0.5834688231985286	0.7973211791457827	0.47560300828719	1.1322640452154398	0.34259525625591764	0.77875163025046	0.7729850773475389	0.9930035410473355	0.9533943974627567	-0.4284109677355899	0.9050198239650468	0.3946740448045045	5.467963521355964	0.1466908856646494	3.225676685630646	0.2836556040473621	2.683008927148123	1.4793713107904018	4.728837198225163	122.11078286558346	0.1803704325931809	2.4317160816793177	182.80502215657313	1.5696846588367745	34.280649926144754	12.943870014771049	446.1152141802068
38.nii.gz	-13.975470161437988	19.7824577331543	98495103.31880203	3.341958525162918	14.306801319122314	3.308541919292554	39.98359680175781	4.127877766359335	9.658930683589228	5.040570259094238	-33.95362854003906	73.93722534179688	6.167986514658461	304.3972242027738	-0.2172220140854835	98495103.31880203	0.12379720151614777	163.90406768413555	84.58896521426101	2024.7985785588546	-39.651566272100204	25.099345922222657	2.1401068034400534	0.8412940459788635	1.0337616316214147	1.8419140476873475	1.0069350536127264	0.6222161718318117	0.5871795026866554	0.9908349572793805	0.9391947314079321	-0.33862264538452425	0.9389821154689106	0.4477217011864959	8.874491081346887	0.033166971665077614	5.5280867191261045	0.09011915832669387	4.187674245272955	6.809863181415678	6.041989725952069	164.42238946378174	0.15467769469781914	3.9892191732693547	131.5964252116651	6.630227908907237	75.70931326434619	17.03198494825964	1336.008466603951
39.nii.gz	-2.445617008209228	11.743011474609377	92644642.22675656	2.282019070806096	7.388431280851364	4.0408521627447564	23.892229080200195	4.472205147967563	4.501931282808789	4.429220199584961	-21.255943298339844	45.14817237854004	3.0489749930137946	304.5281261334705	-0.2848815759232628	92644642.22675656	0.24786848910973036	34.05589869687479	41.53435587783565	51.86329026393381	0.6884194234892647	3.8212243661049365	0.5110944759138831	0.7553960184214639	0.4649174925844444	1.075432180698276	0.28605704536611054	0.7749662673479664	0.7721589520407217	0.9949694116405404	0.9580808067215363	-0.3413588521514663	0.859420973318551	0.42707349562500246	6.378728282026862	0.12994869546183824	3.4186413153182724	0.23764359088109469	2.8832864007834287	1.083079710504705	5.116956207249161	147.54654654654655	0.14769424078733387	4.017346676005335	247.62062062062063	1.4312711109507905	42.3963963963964	22.77777777777778	973.5475475475475
4.nii.gz	-3.249560832977295	11.026778221130371	56603905.902856484	2.200874869142663	6.689580500125885	2.8795205485659014	16.85198974609375	4.323274463122488	4.243561961669459	4.835625171661377	-13.18992805480957	30.04191780090332	2.917841780784236	304.3705261512977	-0.34849244314373024	56603905.902856484	0.2484858874802114	28.761809660830856	20.79371623096559	59.083956882356354	-3.948297060033627	4.627507932839531	0.5498215685220077	0.7839081593118634	0.48702325443855443	1.121459266090217	0.30113845106416703	0.7667984107439749	0.7627682041890681	0.9891527845613957	0.9399890804113179	-0.35073496230731543	0.8762129660668858	0.43355134694580855	4.445038834847963	0.10713688143380178	3.583962532061869	0.19521579512159384	3.0046523915798455	1.2943323753403848	5.0319948033008846	89.90016366612112	0.14713611074651572	4.051580275419813	151.82487725040917	1.2769546851101332	20.25859247135843	22.2569558101473	503.22094926350246
40.nii.gz	-1.7681526899337767	5.176992416381837	23953930.260692894	1.3927845163637307	3.8034059405326843	3.254015433070985	10.192882537841797	1.7801697305740058	2.2790641079031664	1.8427274227142334	-5.954673767089844	16.14755630493164	1.559842305785611	301.79394086077536	0.2270098458253603	23953930.260692894	0.4570400034697625	8.311897663102075	8.649951893758931	3.5576111831132526	0.12169862233454146	1.01652867649262	0.2450998482941117	0.6493138253939428	0.2450998482941117	0.6418812265522759	0.15141139782259563	0.8774500758529441	0.8774500758529441	0.9905730827579189	0.9591500252843148	-0.33991932643848255	0.6258336698676262	0.2450998482941117	2.9055632199374055	0.44984664354609305	1.6815008714437867	0.5855381687193942	1.4364010231496758	0.3154071311966829	3.9083764604507203	47.136882129277566	0.17922768870447744	2.508551518743946	120.20152091254752	0.4079573219216701	8.475285171102662	14.771863117870723	123.34220532319392
41.nii.gz	-1.7351705431938171	5.575783634185792	46568719.882835254	1.4195471768134977	3.3219887390732765	6.548754321779571	8.110234260559082	1.5724667721733567	2.2063346463624214	1.5715014338493347	-15.510307312011719	23.6205415725708	1.4888104152021933	301.58668906495626	-0.8311804641903743	46568719.882835254	0.4584503173828125	8.578306108995966	26.103444275216713	6.919799480757489	-0.47541817296419014	1.1942827806513454	0.1841216783204643	0.717232084807394	0.1828445391122906	0.5902380330352867	0.13295365206982016	0.9087905869785504	0.9087054443646722	0.9950289160151558	0.973902157612676	-0.5066423138245305	0.7866554112041105	0.18172704230513861	5.0803234833399555	0.39327135599745033	1.787453582832522	0.5515194377027511	1.6022024677636508	0.3446011147429524	3.908439316846158	96.17578125	0.18784332275390625	2.29437255859375	234.7265625	0.4689788818359375	23.96875	13.52734375	327.046875
42.nii.gz	-6.8548189163208	7.514923191070556	31071160.564083025	2.270318919616555	8.168757319450378	4.448889802827152	26.966341018676758	0.91773537939561	4.710717171131929	1.0823848247528076	-14.88627815246582	41.85261917114258	3.3837106579269367	300.9758693778688	0.4094629017192132	31071160.564083025	0.23943254936293554	34.99048189996613	12.506812746963853	34.717002826183425	1.3757063939978584	2.6025073514449555	0.5765888890551599	0.5032579095086251	0.4844235338568852	0.8663581871983953	0.25487361008858817	0.7726143662463144	0.767004768591385	0.9930575876268812	0.9523857905823268	-0.509464674136429	0.8626974169707545	0.40882935310889973	3.4354728443233573	0.2390268810034372	2.4912970548149693	0.3271783505458627	1.9386137802191654	0.7947740601250288	4.551603831084222	68.77259475218659	0.200503191697337	2.151569499103265	82.12536443148689	1.5229198718221149	15.081632653061224	11.186588921282798	161.3615160349854
43.nii.gz	-1.4712872982025147	11.563609504699707	117862801.09346366	1.9942998861528343	7.005566403269768	2.6806441983085074	18.30739974975586	4.001624116646308	4.028786864738994	2.9024085998535156	-8.968334197998047	27.275733947753906	2.8653022687608334	304.0417942032385	0.5238561936635118	117862801.09346366	0.295438985005767	24.425156765719755	12.92838541569557	35.59731592318319	3.2531966636411607	3.96809009546475	0.31712011452959027	0.8516901026078251	0.30646331015852096	0.8981816619046512	0.21745173714179686	0.8485444789825844	0.8478340253578465	0.9914723893547587	0.9564098271982662	-0.46433413259903467	0.9137494183835387	0.29713860633383526	3.463879016586174	0.1789947506692162	3.032905870598536	0.3440626656010076	2.7041382948226844	1.071302552498585	5.018193386901045	165.98039215686273	0.13018069973087273	4.7100013840830455	376.68470588235294	1.02001014994233	12.058039215686275	32.96235294117647	398.561568627451
44.nii.gz	-0.16712425947189327	6.752434635162354	43576120.17401386	1.2623494942860423	2.9397611021995544	3.3782913237488033	11.606254577636719	2.8726209307344335	2.0650484744880337	2.5402657985687256	-5.120233058929443	16.726487636566162	1.338955587399673	302.88479718590196	0.2453094144008104	43576120.17401386	0.5145307479224377	7.3758568926062305	9.36489744700663	3.166669257488196	-0.11185756933349592	1.0713253636687599	0.21870320379005245	0.6215496185309988	0.2170489440712766	0.6570502488214252	0.14874845132958237	0.891751237917491	0.8916409539362392	0.9916015021862085	0.9638645631242818	-0.41786059240056983	0.7136310037329578	0.2156014668173477	3.014091278173164	0.4105488759268247	1.7365119094957273	0.554065665425467	1.5140883054715872	0.3225071418647031	3.7410752701576997	88.53263157894737	0.18638448753462603	2.3410526315789473	244.4021052631579	0.3366825484764543	9.901052631578947	13.901052631578947	135.15578947368422
45.nii.gz	-2.9762303829193115	6.4959251403808596	34822486.067997545	1.930284827589737	4.10177955031395	6.359742845292696	16.182937622070312	1.4918839577731358	3.297289667465832	1.6115713119506836	-22.582286834716797	38.76522445678711	1.8729849882109517	301.52998053139345	-0.5431090944713575	34822486.067997545	0.3532303035674113	22.973066855175986	33.2655200197457	29.9615658084079	-1.308046029229717	2.0372915970211705	0.33900772955708036	0.556410824496248	0.33033553356465745	0.894248971189371	0.2163629681727603	0.8362775992164087	0.8356994528169138	0.9958732247006602	0.9670452847889199	-0.31715537782444436	0.6862225608528826	0.32274736207128735	5.728623573867979	0.3278871089575487	2.250782178345275	0.5016707315978521	1.9145403742998606	0.5940748316445627	4.341876765550501	75.34464751958224	0.19672231728350456	2.688926913401822	135.28720626631855	1.0002249657438527	34.74934725848564	14.086161879895561	506.2480417754569
47.nii.gz	-3.9832229614257812	12.204305648803711	37069211.77158342	2.4183812653632994	8.520830631256104	2.926760043089689	20.40911865234375	3.9733067113265137	5.157765249282395	4.350122451782227	-14.107919692993164	34.517038345336914	3.5327679557800575	304.0426361835047	-0.1477722902471544	37069211.77158342	0.2202660431216224	42.153424396840315	19.512393532905293	167.69562598506468	6.441500262881097	6.73626256827428	0.855649593307172	0.7131695796168951	0.6434199415156141	1.2781058276297996	0.4220507066413875	0.7113254870553832	0.6995129944213487	0.9871899385313814	0.9308103686700403	-0.38072935810164105	0.8614474575921318	0.47978264281939725	4.237376538394776	0.10695953194338385	3.6542487717773944	0.18832931530194172	2.865074438440217	1.8979780403953634	4.959487208901594	72.81546134663341	0.1815846916374898	3.1408635518435832	88.32668329177058	1.724827581918023	20.294264339152118	15.698254364089776	339.6758104738155
48.nii.gz	-6.008897972106933	17.980343627929695	66216196.25447869	2.972501897173849	12.074304729700089	3.3137063593932146	34.78474426269531	5.666953527910561	7.470611341574922	5.286545753479004	-23.323915481567383	58.108659744262695	4.937357017364501	305.8197196460767	0.17858416811508454	66216196.25447869	0.15528344345494588	93.41444537110229	50.58908957568084	535.3352909527268	2.4580628358891663	13.801629703205027	1.7026246336785418	0.781788698316308	0.8963788171817352	1.7079543885463795	0.8518234530281502	0.6558403948063488	0.6285914966515384	0.9887339131778443	0.9351753684834334	-0.36406163173003814	0.935661548920489	0.4506182331986252	6.895221788941154	0.05194268998005856	4.852207544161433	0.13540105208669587	3.785410565397447	3.876063584220892	5.708248357458909	108.0	0.15254237288135594	4.083325353506336	109.94067796610169	3.7679526157872902	47.817796610169495	18.79943502824859	856.4759887005649
49.nii.gz	-15.045925521850586	10.176415252685548	71335062.76530477	2.9815956289651897	13.500787734985352	2.625072885531137	21.632158279418945	-2.472630734695411	7.796917307918711	-2.3456125259399414	-28.359241485595703	49.99139976501465	5.553229891038772	297.68269147133975	-0.09693663392117041	71335062.76530477	0.1432799660506925	92.44933968792127	35.6305286316976	510.6578596609533	12.507185599754182	13.800414493359229	1.2849204768537403	0.8263074449601304	0.8367246172578381	1.5360826210048144	0.5665992880136979	0.6492948037802926	0.6260628406636346	0.9897130314936742	0.9330645184928577	-0.34831445153262985	0.9295232145555546	0.5082883592634427	5.6875999610908785	0.04463745573045412	4.8532585938020425	0.09392970594211361	3.770547183434187	3.771333742553242	5.536978929887611	147.26583850931678	0.1829389298252382	3.018686007484279	115.34037267080745	3.7316523282280776	39.791304347826085	13.92919254658385	571.5180124223602
50.nii.gz	-7.598219680786133	12.497352409362797	27459957.075891778	2.5993671957582145	9.041611909866333	5.143598343903811	19.030752182006836	3.950345352141544	6.286020457631078	5.814383506774902	-28.97637176513672	48.007123947143555	3.85262239901493	304.06868949679045	-1.3619615023795901	27459957.075891778	0.21205319185117166	71.95549260944175	56.11288825653249	236.26220010639986	-18.35952273861619	5.788928426814803	0.8035465703453867	0.4456554842523946	0.6793103218303586	1.065211822937645	0.3188998335671252	0.6791310275628156	0.6724861109951471	0.9921463016228244	0.9391552524044288	-0.43359823307352235	0.8340614321240579	0.5867494377130422	7.406392180001738	0.1838028133826267	3.0888025681237323	0.28811173848455973	2.357765700224442	1.6481187492900478	5.020569659424981	51.707070707070706	0.17409788116858824	3.347912344545341	62.97979797979798	2.933872960808988	55.87542087542087	14.481481481481481	904.0639730639731
51.nii.gz	-2.7183210849761963	10.371272087097168	64973107.10120508	2.0052776462794473	6.435634195804596	3.7190147047762214	16.30162811279297	3.323728230557597	3.903712660760583	3.0782641172409058	-23.262781143188477	39.564409255981445	2.701609375092927	303.36429708177025	0.08876771536790236	64973107.10120508	0.28503960388093963	24.612636231387903	41.197005995932464	36.65916164405544	1.630505738826322	3.8743636314157115	0.407135498388957	0.8014325520382528	0.39228150483144486	0.9766694313941608	0.24539616376011492	0.8062088097724044	0.8053446469400287	0.9950500355572593	0.9609045930327459	-0.4193834260857359	0.8952611781784543	0.38047523706943437	6.342499104984854	0.14610639615526017	3.1392409313820937	0.2553511838282956	2.7264118829783395	1.0703747824511674	4.90028527571749	102.94900849858357	0.14582012535210137	4.081631342840405	201.23796033994336	1.0050879149981142	38.96883852691218	24.909348441926344	939.872521246459
53.nii.gz	-6.304714965820311	14.368554687500005	53160707.746259235	2.724957947265543	11.089523196220398	2.977234286132083	24.4512882232666	3.952191410531168	6.455495657066677	3.6705920696258545	-21.18595314025879	45.63724136352539	4.485782913777122	304.0615147895291	-0.3186499756660937	53160707.746259235	0.17812627599243855	66.47011283883985	42.643131011456575	239.96330760261998	-7.103079570665303	9.327784589243755	1.0792457766084236	0.7913951589003116	0.7095976549629535	1.4575098379369673	0.5520305695015763	0.6978711827403506	0.681726809241968	0.9896482498392707	0.9381608858074338	-0.3515234285654723	0.9151317086445764	0.4674808648245896	6.367497906421994	0.06814562925876545	4.3803121222231045	0.15924074462231425	3.482687616765193	2.6017575914630453	5.544423746335367	78.82260869565218	0.137082797731569	4.962431758034026	102.42260869565217	2.723702079395085	42.490434782608695	22.954782608695652	962.9878260869565
56.nii.gz	-2.9663746118545533	11.773591995239258	48899473.38110572	2.1988793188904086	7.296173557639122	2.811095202107413	17.322404861450195	4.272695021929614	4.461303390475518	4.4897849559783936	-14.300679206848145	31.62308406829834	3.174594929095605	304.323247517121	-0.24187143493354826	48899473.38110572	0.24464101239669422	30.76604345870236	20.655817894111127	41.93490960805553	-2.864051022518343	3.65460755647652	0.5098956700975831	0.7257361453361404	0.4264929030752628	1.075694941176606	0.3131094567663454	0.7989247466872639	0.7950938251646006	0.9900686892551922	0.947789116781608	-0.35276493380687124	0.839961556652727	0.36984740974926383	4.456436158410768	0.1366455377826035	3.2764866961014842	0.23747221778005428	2.760566965290731	1.0411258066435258	5.152563618054765	66.92424242424242	0.12675045913682279	4.871671258034895	129.17045454545453	1.2801272669880626	20.304924242424242	28.674242424242426	612.5473484848485
57.nii.gz	-2.2459192514419546	8.761193656921387	67177591.62939994	1.9178823981543527	5.781823024153709	3.786075108608431	15.692683219909668	3.3209529295767823	3.4971704672862223	3.4930213689804077	-13.509467124938965	29.202150344848633	2.355682453115625	303.3547397395756	-0.5144855477909717	67177591.62939994	0.3177519234377932	20.497636359133825	18.076206665133164	47.65709576337557	-4.9498673616111395	3.5865885106991797	0.376846659045188	0.7946604312532765	0.344541432110728	0.9355021896524044	0.24349378302660446	0.8331134884337127	0.830959806638082	0.9925362107291366	0.9573810046935821	-0.4558031668905377	0.8932314594902425	0.3162743585430755	4.150298700520051	0.19499423844280864	2.87588911406763	0.3317799234969461	2.4964428920471926	0.9908587924360919	4.615971544306389	113.18630136986302	0.15504972790392194	3.2177218990429726	231.95890410958904	0.8724732595233626	18.294520547945204	17.887671232876713	330.38493150684934
58.nii.gz	-8.581524467468261	8.144942092895512	24605558.299001433	2.3627995786876053	9.017387866973877	2.551302855390982	12.059833526611328	0.1504686162585304	5.152797033353021	1.0837281942367554	-17.267797470092773	29.3276309967041	3.664519189006041	300.2170051470976	-0.4242390280880367	24605558.299001433	0.22352372901823453	39.946368932828825	25.206734222946725	52.39516156750747	-0.5294540145545269	3.6873114026318947	0.5634045077075522	0.7047415031690542	0.4354823211545162	0.8717179554298811	0.28163446359258826	0.8016561269251709	0.7950510580780453	0.9891080271432645	0.9472773043270417	-0.33367321465219807	0.6804885374915032	0.3417128010830029	4.904793320297587	0.3625562838339521	2.3250839357995408	0.4502161195637742	1.8970008101064006	1.0626789775848617	4.639090217182639	56.010989010989015	0.20516845791571067	1.910343624629339	61.02197802197802	1.6629499926203226	22.194139194139193	10.347985347985349	221.3150183150183
6.nii.gz	-1.7559380531311035	6.122777843475342	33787045.94967632	1.5793939554576524	4.32984290458262	3.626906846611785	11.590932846069336	2.1685034254918225	2.530744232202726	2.2150853872299194	-10.741220474243164	22.3321533203125	1.7331429672610474	302.18593680800336	0.07162015315603545	33787045.94967632	0.4051716581446312	10.535942129145663	17.466873930543944	10.554711229853764	0.4491367488501333	1.8214568229562376	0.2943755271544515	0.7128725201798265	0.2872215099766938	0.8644666014492933	0.2071117149339606	0.857581581207946	0.8571046467294289	0.9920729074438437	0.9590961060243607	-0.4046545506341946	0.8260092131029341	0.28096174494615594	4.130322055621107	0.260793808757957	2.4661273239325276	0.44480193365863513	2.1720370998700065	0.5289580875276723	4.363874046328207	53.8	0.14540540540540542	4.13954711468225	149.91351351351352	0.5402191380569759	15.94054054054054	22.513513513513512	371.13513513513516
60.nii.gz	-3.881603431701661	8.924343109130861	68446192.64816028	2.1518635502649133	6.410415768623352	3.739586716313709	20.663928985595703	2.250911399378915	4.019138193350812	2.0472612380981445	-11.724981307983398	32.3889102935791	2.6319879048605124	302.29693147177335	0.4532462098333686	68446192.64816028	0.2721759854260509	27.821335494826098	17.86214512386134	69.85215691211405	2.4558997633199624	4.608552898543434	0.47466852458781805	0.8112858637335916	0.40372907595886526	1.0392487076047032	0.2938134013020597	0.8089483210298585	0.8052294068834627	0.9928221134068067	0.9559049357587378	-0.45131669579768136	0.9135075105919079	0.351199559125615	4.099668073198476	0.14837231461702508	3.327732836393748	0.2865945044156424	2.876866325072668	1.2708053557828127	4.873411213675096	122.63951935914552	0.16373767604692327	3.3583219994260256	203.85981308411215	1.1995415337940574	16.83845126835781	17.969292389853138	292.0694259012016
61.nii.gz	-2.9251823902130125	11.9240291595459	50652792.99981399	2.2124290975784424	8.357568264007568	2.778848209178986	23.13582992553711	3.972789382657213	4.665455971045955	3.3934011459350586	-7.958185195922852	31.09401512145996	3.396608676501105	304.0264857117865	0.494946262172816	50652792.99981399	0.24639032447120254	32.64732918581815	11.075186234399453	33.968249726509406	3.2968117188669503	3.269938162557697	0.5957411229059498	0.45776773329847925	0.5606424747510358	0.8359220675440087	0.20966412811774393	0.7255285373169676	0.7231886274399736	0.9881646461792127	0.9304071718804942	-0.5875348869243312	0.9149765333769624	0.5299311576154858	3.2048337022093585	0.23375577831534033	2.600441586129768	0.3326615101233152	2.034412632992915	0.9664198213659118	4.653429825927185	106.95620437956204	0.195175555437157	2.3944536203313977	135.02189781021897	1.3597787575257074	12.136861313868613	13.040145985401459	146.31204379562044
62.nii.gz	-1.4555509328842158	8.719309425354004	34897334.106413245	1.9342382210122189	5.583392798900604	4.911181111984307	20.119747161865234	3.4067764489034236	3.49178711350175	2.9682111740112305	-12.492820739746094	32.61256790161133	2.2746141680517185	303.4425789134746	0.5973358938333655	34897334.106413245	0.3229927388419741	21.726702545426445	18.64681667480009	25.824955740253994	2.3425335854962297	1.6489684761330698	0.4086879398469205	0.33221342142995486	0.40706981686957416	0.7350293755918295	0.17563026029610238	0.796734778728104	0.7966269038629475	0.9937146897801524	0.9547879994920178	-0.3546119918427825	0.641762423133	0.40565395926439624	4.2704160941165386	0.36312395073162845	1.9582913857764377	0.45941192145682436	1.5494051348471263	0.5144141039949975	4.2812213954832625	77.55408970976254	0.20462820503895127	2.2265369915274884	122.41424802110818	0.9248195153194422	18.348284960422163	12.234828496042216	234.49076517150397
63.nii.gz	-6.649485778808593	17.126734924316406	58309488.856648885	2.9218394758596653	11.788169860839844	3.3742249068996037	40.68150329589844	5.303882924461365	7.224868857318117	5.25047492980957	-20.01407241821289	60.69557571411133	4.969104333427363	305.44260045160405	0.14148376676282087	58309488.856648885	0.15406848	84.72124188500663	47.25970574925766	412.82042956316633	2.0728209174292007	11.768973235056766	1.4902229229730048	0.7812878163921161	0.8314848270420329	1.4945954482541894	0.7332518247223292	0.659393029294779	0.6391050011519016	0.9928518630469017	0.9469980985237558	-0.3859474682009355	0.9307368815067457	0.5064964219208458	6.672808462662659	0.06397808511374156	4.451868299475446	0.13836131638209148	3.5178467966656415	3.314799039507444	5.183298613943313	136.232	0.2179712	2.1185433600000003	96.2928	3.4673305599999997	46.648	9.1984	470.7216
64.nii.gz	-3.247478222846985	5.626024436950683	105005000.59324548	1.6783967951976668	4.7006455063819885	3.784050863585776	12.302674293518066	1.1056318212693013	2.8402415842462276	1.0522005558013916	-14.62537956237793	26.928053855895996	1.9280987638557152	301.12770286230284	-0.1504257843837784	105005000.59324548	0.36749383279491477	13.291916641573787	14.55785117363983	11.579662716060595	0.2529163553376351	1.8905674773284105	0.3235028516424523	0.7002702733543127	0.316943698422107	0.9029941582372956	0.2180268453903544	0.8426213429923372	0.842184066110981	0.9912832708470432	0.9548394565329192	-0.34180895964636737	0.7997660145807438	0.3112044393543049	3.762375029762542	0.2247093114593706	2.63799915287498	0.3763147299905073	2.3075452201702142	0.5535175822427155	4.259504281423105	205.84974093264248	0.1777631614271524	2.6890833758400676	425.5578583765112	0.6046761881750741	14.310017271157168	13.48013816925734	197.21848013816927
65.nii.gz	-4.562416076660156	6.9577620983123785	64900694.29540834	2.0035378568334314	5.499935030937195	3.9969549747028057	14.004378318786621	0.6122585166619265	3.615403202464674	0.5550855398178101	-17.07293128967285	31.077309608459473	2.330346883464873	300.6508591873557	-0.41600630325643684	64900694.29540834	0.29888812160054623	23.209159606803563	24.08047797663185	36.269374198130514	-2.4953462132119264	3.344759586085481	0.5060819979924381	0.7222980035692808	0.4538392682713151	1.071216063195144	0.2831188711456862	0.7817874874845295	0.7783046388364547	0.9899966454659347	0.9439956849344344	-0.3666799459762239	0.8534037577969407	0.4081268797653324	4.828317121069474	0.15537349664782762	3.102610106649778	0.2541847083242721	2.628096101384017	0.9627103960194797	4.518069031586131	133.89693593314763	0.18648598319379894	2.751320986025869	214.6016713091922	1.0044479015525951	22.449860724233982	13.155988857938718	310.36072423398326
66.nii.gz	-5.675076103210448	6.7940219879150385	120788138.32523388	2.066698839687191	6.130288124084473	4.105577005827907	14.298956871032715	0.9793649105507453	3.860838063054918	1.4891782999038696	-20.494327545166016	34.79328441619873	2.5746559129713207	301.02119058833915	-0.7607017873041146	120788138.32523388	0.28826842869757197	25.17908126274672	34.10222884512696	39.69654153032023	-1.7124613201792738	3.5033237768446575	0.5323528656347978	0.7252547417272505	0.4550870456060693	1.1356325818020538	0.31691535260948744	0.785089971218617	0.7801830591998383	0.991921706025787	0.9502873632121747	-0.3167890535158051	0.8348882196293779	0.38978524477351606	5.774147319409068	0.1375948355080568	3.3711562248517364	0.2748985277429753	2.8125663467519733	1.0089191606198638	4.677376917579766	226.29632408102026	0.16976468423182314	3.0290423318507798	384.26181545386345	1.0991153639872833	33.519879969992495	14.32933233308327	514.7111777944486
67.nii.gz	-4.795757532119751	7.710440444946289	78231247.94938649	2.061601940653433	5.9945981204509735	3.079693250269483	15.37285327911377	1.217620613489931	3.805414971741555	1.0908369421958923	-14.001952171325684	29.374805450439453	2.596538402398722	301.2565485793351	-0.014008021121834413	78231247.94938649	0.2819994509073487	23.453093880933917	15.244333759319387	48.794098195782915	-0.9385858634187547	4.107466388688553	0.5085902372448777	0.7756177118879534	0.4696486106508003	1.0494049119483209	0.2720275420670786	0.7716659657736128	0.7690698573340078	0.9899163649756927	0.9418347795935678	-0.37447124278862315	0.8828899291013487	0.4355746873809823	3.7800228715568402	0.12533686619817733	3.3843710464017396	0.22513319169106488	2.8624185942925644	1.1540141564833577	4.588185453928908	162.54524361948955	0.18856756800404822	2.3868142398027574	243.08352668213456	1.026388746830605	14.997679814385151	12.802784222737818	202.49419953596288
68.nii.gz	-6.236575317382812	10.644509410858154	84280707.5048803	2.5907002944259907	8.163333922624588	4.775459534597045	32.96988296508789	2.5779935379472114	5.4983528381326225	2.429175019264221	-25.655405044555664	58.625288009643555	3.436862586053226	302.6705546947336	-0.001328589273247133	84280707.5048803	0.21258270321361059	56.02250576770102	52.81821581736464	377.15213108150243	16.562788853296425	8.38627194686529	1.090518894258324	0.7622853508701665	0.7639760182737636	1.434074862778388	0.47891868612337307	0.6691966155834012	0.6506662784615742	0.9936667707224281	0.9469621134283923	-0.3140910286867147	0.885153331796113	0.5088433323677037	7.138992523742264	0.07412825007298678	4.254408603608718	0.15052363066239455	3.2869840677024644	2.3691977102809036	4.979033132003002	184.2173913043478	0.20023629489603026	2.3999243856332706	195.57608695652175	2.334310018903592	51.63913043478261	11.452173913043477	609.7021739130435
69.nii.gz	-9.20190200805664	16.856935882568358	45890759.32771991	3.0350088427897806	14.93898355960846	2.4277699297225497	34.86085510253906	4.314039440949758	8.356977911316587	4.661842346191406	-17.710357666015625	52.57121276855469	6.160878824513801	304.48087740031303	0.10464486313147568	45890759.32771991	0.13538618508315478	101.57010159654412	35.92870705991757	529.3751193648068	-9.455087124937844	15.19425926174421	1.0955508726598029	0.8624292366737928	0.741168639506617	1.4555645085087543	0.5329417103525166	0.6802554657279051	0.6644290855749106	0.9912392047822732	0.9404128459639055	-0.41850052170119917	0.9542890309506167	0.5057663107811821	5.6816459194395845	0.05079093864247798	4.6633059555350025	0.11431103651216411	3.7539044192651496	4.072452533601004	5.406651261666388	98.45454545454545	0.19889807162534434	2.9170329558208348	67.01616161616161	4.1419610243852665	32.888888888888886	12.309090909090909	457.43030303030304
71.nii.gz	-3.7896734714508056	9.276880645751953	60863105.51266773	2.053308937922463	6.387592673301697	2.9433748303390144	15.724573135375977	1.8061189645689404	4.019217606936717	0.9864272773265839	-13.92361831665039	29.648191452026367	2.782527067187042	301.8483616026385	0.44921990297493786	60863105.51266773	0.2817687977338736	25.499957741664637	15.077653424524543	41.36619107369508	3.1394521510679363	3.6380508558500155	0.45191904037416875	0.7584301608733747	0.37813470127328774	0.9805839233021576	0.29480160674696143	0.8216274751109387	0.8183110832734444	0.9912007465385416	0.9537045260249326	-0.43393140673778896	0.8799637934160807	0.32870873219534463	3.7711747839196126	0.1831321809832675	2.9566457360894964	0.31470481046001875	2.5805179169044026	1.022492474056046	4.5334371976732095	127.7005988023952	0.19116856108142996	2.327261644375919	188.22155688622755	1.0795542149234465	16.031437125748504	11.874251497005988	176.39071856287424
72.nii.gz	-4.354032278060913	7.896465301513672	78719822.26623492	2.02835341802702	6.510829150676727	2.8929394862543956	16.37165069580078	1.459459203736336	3.8087656893489514	1.4995036721229553	-14.335256576538086	30.706907272338867	2.6663993131717247	301.49707727497474	-0.017417832779198058	78719822.26623492	0.28730485521817284	22.682061942924424	15.009757037991081	33.589762538170625	-1.3256691244661492	3.3921785842129326	0.43718121312994335	0.7658973951166825	0.4163822155115969	1.0106103162027937	0.25676078308857825	0.7952753918472594	0.7938887920060362	0.9913034678074802	0.948241098027972	-0.40478602637995753	0.8752757237919225	0.39818309259554374	3.7732581192073136	0.16111456564435608	3.098484831366402	0.29002529423293677	2.6552611588952852	0.9573399493357189	4.431579095769911	180.92609699769054	0.20892159006661723	2.110230466854056	248.80600461893764	0.9781653857026279	15.227482678983833	11.71593533487298	180.19284064665126
73.nii.gz	-2.134107160568237	7.226729869842529	77933003.96521804	1.7963123333144098	4.975680381059647	4.808465388418729	14.429838180541992	2.060396855936955	3.078134056121729	1.7197482585906982	-19.089208602905273	33.519046783447266	2.1009280356443885	302.08681686585214	-0.217885391073027	77933003.96521804	0.3394139166013086	15.961575376766364	25.161842934553228	17.98036977740148	-0.44029494181705525	2.2259451371413177	0.3383291213650058	0.7252192512437421	0.32118054895440074	0.9281577566481456	0.22982584661459426	0.8422678209245671	0.8411245827638599	0.9932722445291013	0.960090605997514	-0.36737290148396196	0.8307589863678024	0.3061755480951213	4.968374343265887	0.20334865103618477	2.736183192941364	0.3561231969833015	2.3861926098317308	0.6410685646265809	4.527914779883753	134.45667447306792	0.15744341273192963	3.2099665988405577	289.85948477751754	0.7383370171503161	24.752927400468383	18.17798594847775	471.23302107728335
75.nii.gz	-3.5367799043655395	9.113390064239502	40171481.46116036	2.041598239387222	6.8883766531944275	2.781152722172162	16.345619201660156	2.8065562767219054	3.9436204835526443	2.9625911712646484	-10.76010799407959	27.105727195739746	2.8008055337377957	302.8460187926195	-0.09293023187697909	40171481.46116036	0.27781947832613996	23.90057437208731	17.85228356827389	27.161939983988034	-2.3091650774650665	3.1519122548095266	0.4251993772350833	0.7590119690481073	0.3922609390427464	0.9887324135388315	0.2547587638778683	0.8088661735304068	0.8071633742978604	0.9915927649635261	0.9514084243729853	-0.38305113091055165	0.8586266966081133	0.36809682951224476	4.137525447477646	0.1764694004242396	2.9629692274603254	0.2898824855578462	2.5359133988542166	0.8942779080111525	4.705975456306552	70.42922374429224	0.16079731448468548	3.8385354767415185	121.68493150684931	1.0011102771001439	17.27625570776256	17.789954337899545	314.76940639269407
77.nii.gz	-5.417298889160156	6.530031490325928	53220273.11642009	2.004757701157682	5.528577744960785	42.865162593977615	69.48677062988281	1.0559136377714156	3.6978850419505593	1.1995245218276978	-13.657721519470215	83.14449214935303	2.3435373252651206	301.1060618867953	3.0410395156247416	53220273.11642009	0.3110871842794911	30.197368701312456	14.081047722200982	43.689111108658	-3.4654955920504262	3.568925909490768	0.5986856062421025	0.6977818497423643	0.49276259742272244	1.1773043743403853	0.3425261416649489	0.770237339404498	0.7642110021705768	0.9979447419260234	0.9729303842741602	-0.33108962941988435	0.8338819634909813	0.4098568223087093	3.6484638401450242	0.15328280523777682	3.2719778944673403	0.30967024383442354	2.681539496701241	1.0419028789332176	4.507386090582321	107.22827938671209	0.18267168549695417	2.618761409180745	182.60817717206132	1.2755819589109874	15.042589437819421	13.756388415672912	209.9182282793867
78.nii.gz	-5.036726713180542	5.889221906661987	43914739.28712522	1.9348169106397832	4.9571919441223145	4.347031672478481	10.948376655578613	0.5643096811180253	3.403328100470807	1.0452951192855835	-17.25727653503418	28.205653190612793	2.1519527063508153	300.59864580247586	-0.8691231282857772	43914739.28712522	0.31753289640806787	20.64160419532696	21.735057876596095	29.316632023060052	-2.750024249467334	2.831206338486611	0.4811834214383363	0.6985844920312562	0.40421157667046254	1.0675647962781172	0.3015252310231803	0.8107228524594144	0.8055913961415562	0.9905506074461794	0.950542606315746	-0.36515639474989914	0.8419448555482413	0.3368612124985729	4.595065500462262	0.18261891106144246	2.973337543965026	0.3313941794200873	2.52818570196528	0.8280974399812367	4.5873125444184435	79.85185185185185	0.16430422191739064	3.2483191925350137	154.320987654321	0.93073549086352	22.2880658436214	16.037037037037038	380.86831275720164
8.nii.gz	-1.7976571559906005	6.112008762359619	93973848.65927584	1.4649377400374355	3.7546593844890594	3.4658812386470124	12.024246215820312	2.184902695332544	2.3923267213027466	1.966387152671814	-8.945045471191406	20.96929168701172	1.5802442825857916	302.20094592739594	0.3875810374369367	93973848.65927584	0.44047689879783647	9.696302425269383	9.345418534617123	10.433113733148614	1.2173777274690982	1.663146908801974	0.22723171311051746	0.7572829180231826	0.2268772288850655	0.7624044155957411	0.17309681437690058	0.8866204662617092	0.8865968339800124	0.9912631395558988	0.9621955686197617	-0.4058699864248882	0.8259539058011236	0.226567055187795	2.9974266820204982	0.3118988694949064	2.3283806585553846	0.5173652599564404	2.100397954414849	0.47259465547812296	4.998606514428355	93.8415937803693	0.09119688414030057	9.871586007719761	453.25072886297374	0.45775711367429106	9.197278911564625	61.12827988338192	569.706511175899
80.nii.gz	-8.251280784606934	8.150064468383789	57538018.53439313	2.463487343987908	9.580390453338623	3.159246316576418	21.936145782470703	0.7069732772432408	5.303884859760145	1.3921970129013062	-21.214488983154297	43.150634765625	3.755019713675787	300.77995711358005	-0.1581493497619012	57538018.53439313	0.2125756496974012	43.8988236863765	35.650670175121064	91.5265699108389	-3.207976846837151	5.872447450263755	0.671438200437222	0.7959452384591188	0.5363164535770181	1.206284596082265	0.36529736418694814	0.7531180206822548	0.7453539478975114	0.9934447700735122	0.9522502091509472	-0.3875433246428916	0.9026568604586405	0.4298342264267062	5.859879990341663	0.10574308298097793	3.697943999326703	0.20219037667192177	3.0448467170324887	1.6359714126752443	5.017632211136793	110.48427672955975	0.17371741624144615	3.0177307068549504	135.19811320754718	1.8705426011629287	33.96383647798742	14.066037735849056	512.9072327044025
82.nii.gz	-3.131294870376587	7.026874923706057	62808244.73473288	1.7867303696900314	4.669947564601898	3.581801769533648	15.089941024780273	1.8976625627925936	3.1060787008240136	1.9194433689117432	-11.608163833618164	26.698104858398438	2.0483213267653113	301.9247513753735	-0.3241568030385536	62808244.73473288	0.3554403533865155	16.35683220332826	16.800106978504953	16.25640540197751	-1.5866899289458458	2.118369469904121	0.4166415721503516	0.6643618033308857	0.3800402485602307	0.9901734776968607	0.2549696436950091	0.8157485313315006	0.8136400080788966	0.9917649501952341	0.9529922684802759	-0.30172588929437144	0.7680215932472544	0.35114553751583955	4.042973979549273	0.21176988610367758	2.7722269585618764	0.3768155702072782	2.359083218312129	0.633752760513618	4.563130286852373	103.71988388969521	0.1505368416396157	3.8735594170049352	244.89840348330915	0.7170569660916623	15.869375907111756	19.76923076923077	335.9129172714078
83.nii.gz	-4.2135725021362305	9.494542694091798	215473828.38340247	2.2663531197866504	6.582546234130859	4.92981277621581	31.294485092163086	2.556193339440907	4.35254617206716	2.807143211364746	-26.99406623840332	58.288551330566406	2.809809973386516	302.6121076737566	-0.5417579684666352	215473828.38340247	0.25787065693098427	33.837582700136906	50.91506709347269	99.52961599894542	-3.600936333996611	4.799617965679799	0.6416616540857121	0.7612150117711953	0.5043560605848966	1.218850318226662	0.3758038354194182	0.7677074509729596	0.7610623064243323	0.9962754831985622	0.9646022991957555	-0.3129053571740723	0.8550666637632506	0.4091403120159154	7.062155664638315	0.11529600617354965	3.751345461364842	0.2464199656083279	3.0869493783813526	1.3603199049413777	5.680238867247256	228.75095622609436	0.09721672597794065	8.861021610881318	606.7696557586061	1.4458398633531824	50.72588185295368	45.68678283042924	2362.589035274118
84.nii.gz	-4.33246054649353	9.305261516571045	123645674.06950696	2.1878797679993327	6.338968753814697	3.7271307821370785	17.937240600585938	2.1415318278829667	4.171826938993095	1.9975926876068115	-18.437145233154297	36.374385833740234	2.7911861239042146	302.19002951143233	-0.27791210306171776	123645674.06950696	0.26535087240824823	29.308680820741333	26.514964324704998	65.28424321397027	-1.6299956789084666	4.331686524855164	0.5636134165180418	0.7565300671137062	0.4920402225177693	1.147962318919426	0.3147544543761998	0.7657498224307135	0.7611372081411426	0.9914306511196705	0.9461202689793915	-0.33985533013852665	0.8627832865432106	0.4309147019958276	5.056188865399315	0.12134528428570499	3.5271675676250642	0.23697665890751712	2.9255205587673854	1.2238249853433014	4.816925888740027	229.22156573116692	0.16929214603483525	2.8341562502045474	359.2850812407681	1.260203914655193	25.51255539143279	16.810930576070902	459.288035450517
85.nii.gz	-3.6269691467285154	8.070715141296388	151491185.59411788	2.064867495347648	5.859107166528702	4.2526070383654915	20.471281051635742	2.141761965304164	3.778476839810794	2.1971540451049805	-16.99148941040039	37.46277046203613	2.4573087507163933	302.18332060028763	-0.37313881512148545	151491185.59411788	0.2952703593855424	25.114925517666805	25.62016355118937	52.95872384264312	-2.2602456051052973	3.696052874364377	0.43159450570666846	0.7891457796064104	0.3998604583139196	1.0322464370146078	0.2664386309999563	0.8052102785933315	0.8032431755823151	0.9947666971762265	0.9602997455058421	-0.3599853992976025	0.8712285004213748	0.3734956682477657	4.97995145575325	0.1466545254692482	3.3439281829640217	0.2933645793695484	2.874494904936909	1.0319118450177613	5.437077057016129	167.4966847498493	0.10096243806500863	7.935692612781907	489.8535262206148	1.0700651568644337	25.596142254370104	46.5792646172393	1211.7408077154912
86.nii.gz	-0.025395989418029785	11.299102783203125	100738629.88065079	1.9453383820291057	5.285461187362671	3.6419232323167603	18.902515411376953	5.235739358348443	3.5206405930021547	4.85963249206543	-12.524127960205078	31.42664337158203	2.26679596922106	305.27073542389377	0.3631618194003684	100738629.88065079	0.3161503764031146	21.365324607325952	21.525124786001566	39.82253055696755	3.203548164574733	3.230809405480168	0.37538847645706624	0.7831641721330892	0.3345266900667508	0.9777180526317389	0.2581064316582865	0.8389278755434818	0.836822833605656	0.9926125880698062	0.9587310526474705	-0.38560897644104664	0.8635578257874271	0.3046194667711448	4.561431878066255	0.18628215261251213	3.036064793634182	0.31150268535442266	2.635038789301153	0.9015494704843087	5.275379102564362	113.91026827012026	0.1053749012674563	8.72969746551528	341.7585568917669	0.9346298567212153	21.565217391304348	41.61424606845513	899.3098982423681
87.nii.gz	-3.518802618980407	9.149373626708986	119520628.6715858	2.1485358962918903	6.889474302530289	3.2987067282403086	20.248931884765625	2.704558140243992	4.108490485642978	2.4513182640075684	-12.63049030303955	32.879422187805176	2.8513956303982564	302.74894521352707	0.10223463336541518	119520628.6715858	0.266473615868117	26.874309022857794	17.39152596918211	50.580790392527625	-0.32919273777696767	3.9968070211470166	0.4733296341866127	0.7869668489835584	0.4175591204070806	1.0817222314708324	0.2911368366452908	0.8001311468157885	0.7967974911744129	0.9928045195056355	0.9542148962829715	-0.3622132484164996	0.87703054879681	0.3723901632833698	4.062880490222509	0.13125397415911783	3.446185879268432	0.2340256622206614	2.9326800627112064	1.1175341638334078	5.316937501306114	153.58282208588957	0.11777823779592758	6.14191350822387	347.4815950920245	1.1693044525574918	17.415644171779142	31.976993865030675	556.3957055214723
88.nii.gz	-6.42573356628418	7.782863616943359	57176999.71951717	2.296201919384827	6.470648407936096	5.238823382128271	25.941608428955078	0.9497025946240796	4.611722627443123	0.5296955108642578	-16.271041870117188	42.212650299072266	2.7202624954297114	301.0204507310879	1.0638487347789236	57176999.71951717	0.2664123306903489	42.588266554666646	24.419284101761054	279.5025992486013	24.404463405464664	7.894334703440857	0.552000683136862	0.85261466854164	0.46086476661992715	1.130356485104124	0.32730273877099464	0.7838436795481023	0.7786812083417298	0.9945980758146326	0.9587808538254878	-0.43796827876643196	0.9245076221191468	0.38974604052549594	4.741683339642151	0.12779605617009152	3.6184601017995512	0.25562291583264307	3.058963431329673	2.1115838466444297	5.194511288944705	81.31061806656102	0.1288599335444707	5.052368263089554	168.10618066561014	1.8041194391213606	23.660855784469096	27.852614896988907	650.1648177496038
89.nii.gz	-6.996787738800048	8.132393646240233	45325314.68779607	2.3143049514231353	7.6265459060668945	3.074657914723564	14.907320022583008	1.324958680373036	4.738474550026898	1.930938482284546	-18.209312438964844	33.11663246154785	3.252792863684186	301.383964343691	-0.4710019693715773	45325314.68779607	0.23132035614314803	35.563239790665406	23.739044190711045	66.50406940964761	-4.831687662029746	4.801555828774643	0.5259349433822212	0.7941339609418383	0.45172584519983894	1.089226154140483	0.30347418253398095	0.7865052604304776	0.7815579872183188	0.9896493217320137	0.9445649512692198	-0.43372558051842813	0.9035775575741483	0.3867928842902545	4.756885125226887	0.12361167700665142	3.37168858143251	0.2205668669260158	2.8315349985614557	1.331872693039216	4.871439223256429	87.82565130260521	0.17600330922365773	2.8185268332255693	115.42885771543087	1.5603632113927253	24.23246492985972	13.633266533066132	357.76352705410824
9.nii.gz	-2.518450379371643	12.232261180877686	113001645.13138609	2.319839744020851	7.319395273923874	3.547774060102013	25.726638793945312	4.784024763913629	4.631414938942487	4.374104261398315	-12.758890151977539	38.48552894592285	3.0735019082383777	304.84255687657486	0.39272570804480683	113001645.13138609	0.24745444511772852	35.682731757854164	21.33142118131684	104.6116370189734	3.9793236227649853	5.16344326989046	0.608716452002672	0.7892229575024139	0.5061329930289651	1.1908761625195807	0.34111173222069563	0.7633204871124194	0.7571557705506395	0.9926792959069854	0.9503057919082043	-0.3349535185348824	0.8752254699044228	0.42282668946601204	4.493046420666382	0.11248021663189027	3.7721359577349887	0.2197426889213992	3.1180840568292982	1.443039930473283	5.666579694692292	125.45888157894737	0.10317342235110803	9.001114525623269	300.9046052631579	1.5226989915166205	21.375	43.78782894736842	917.2434210526316
91.nii.gz	-1.5416615962982176	11.319249343872075	84998991.86709572	2.118198867661981	6.3747212290763855	3.491732926829528	23.15595817565918	4.076826890458285	4.1167642075371305	3.1123480796813965	-9.14775562286377	32.30371379852295	2.740186530400213	304.12290602052957	0.7016146956431796	84998991.86709572	0.28441876904095736	28.025314602108374	12.67323409913494	48.3617875385289	5.544793940645338	3.977034855921155	0.5653870070093506	0.7452541041760864	0.45892598335140394	1.1692624054830523	0.3454552581513451	0.7874745492967943	0.7811831106900927	0.9889695484238014	0.9440860119773072	-0.34128830309274216	0.8558914536958342	0.3733844601498192	3.435144235519375	0.16104889866614652	3.324945424039224	0.33892417388669654	2.7341234408467	1.1356054657326264	5.067808593255789	120.930359085963	0.1315890740870109	5.073135037019233	261.38084874863983	1.218438928626825	12.196953210010882	26.510337323177367	299.03699673558214
93.nii.gz	-7.460935592651367	8.389687538146973	15510043.860267121	2.357172443083536	9.594766855239868	3.069927301619719	12.858123779296875	1.0962840235024167	5.440063397211944	3.1500463485717773	-18.733741760253906	31.59186553955078	3.962485598529546	301.1677454156655	-0.7570210665234816	15510043.860267121	0.22485551109743168	43.038625993463256	25.06874699374699	122.71623766140004	-12.727608863357963	6.786865733973418	0.6713203463203462	0.8321261687470909	0.5731721981721981	0.9639896370955796	0.2558073923631283	0.7297719256052589	0.7232287157287157	0.9867958152958152	0.9297166439527551	-0.5270119228203133	0.8469323828301748	0.4872925685425684	4.828204665704664	0.23534859130367788	2.7402851492080265	0.3136904761904762	2.206160246014245	1.8645465200734412	4.177994670497659	48.26315789473684	0.28224068944290553	1.2197257275742963	38.45029239766082	1.776546629732225	23.883040935672515	7.631578947368421	188.57309941520467
94.nii.gz	-0.9536638498306274	4.2855761528015135	36270632.85391158	1.1524271849573915	2.760572373867035	3.4545572025868068	7.731494903564453	1.4948819671246343	1.6977370112526737	1.370603084564209	-7.151837348937988	14.883332252502441	1.154968582698557	301.5026396884889	0.025937223309264183	36270632.85391158	0.5481184163416059	4.677886756332837	8.12788842411682	2.3044162600185696	0.25734150019740193	0.7958192593120281	0.18371536069489103	0.6534676390930302	0.18371536069489103	0.6101980833037084	0.13722572815446374	0.9081423196525545	0.9081423196525545	0.9891932140767712	0.9632569278610218	-0.361154661920823	0.6197268910533534	0.18371536069489103	2.813634312584971	0.4653265612032911	1.5639392746897876	0.6142269869636764	1.3802239139948969	0.24488365500172982	3.64312643526811	76.9298245614035	0.1928065778481291	2.4053115244250973	218.69924812030075	0.2881640190702319	8.408521303258146	14.593984962406015	126.1829573934837
95.nii.gz	-4.2720458030700685	9.931550598144536	43526525.17669219	2.0772643515111158	5.502374053001404	3.3350218927534705	16.958812713623047	2.0310091531251713	3.950649079204046	1.4690322875976562	-10.010019302368164	26.96883201599121	2.488900792323533	302.07710421404005	0.634416600328992	43526525.17669219	0.29518435012679706	27.8464002848221	15.983185382035035	46.01334584126174	3.3527880181354277	3.6727688591125043	0.4304223592330108	0.7696352937652269	0.38613691797819943	1.015268234988906	0.2680383251683447	0.8143124478867023	0.8113600851363816	0.9914918217389357	0.9523479608257086	-0.40231708329520327	0.8779668048125343	0.34738715688023947	3.888042074525793	0.1823844143176981	3.1083865029256565	0.3522017008967182	2.654531320662516	1.025797804586379	4.984276033371118	62.0230607966457	0.1300273811250434	4.638819666943554	140.80293501048217	1.1621727340251131	16.69601677148847	25.77568134171908	420.74213836477986
97.nii.gz	-9.65169906616211	5.662454128265381	38664928.19720939	2.3263196157634938	9.174674272537231	3.554073973658153	11.415010452270508	-1.584926232661245	5.089150702244308	-0.8996103405952454	-25.235010147094727	36.650020599365234	3.7788147154463956	298.47897129770143	-0.5750035764403805	38664928.19720939	0.23120049268406634	38.14005536783177	41.50250991591918	78.90046688754242	-6.557141006453019	5.336763425111136	0.5817661565582856	0.8021307491291924	0.49788543843700833	1.1452489115628781	0.32469899380251294	0.7650374004683752	0.7594453525936236	0.9929774979915744	0.95097400813922	-0.39417644707656607	0.8974948832206112	0.4244898100808907	6.347253821453844	0.11865134573869297	3.45832271635883	0.22961230545486394	2.867086509013982	1.4796323954173558	4.780289838193623	82.70046082949308	0.19055405721081356	3.2238314680710993	100.3410138248848	1.6250079636433135	39.87096774193548	13.101382488479263	542.0276497695853
98.nii.gz	-3.614806842803955	9.97850284576416	32056811.1472997	2.2656643399624405	6.497455030679703	6.263239227451506	16.039390563964844	3.437645940856751	4.652102638466698	4.266777038574219	-24.337535858154297	40.37692642211914	2.824289326553424	303.5082756891165	-1.4423477541621597	32056811.1472997	0.270247060377857	42.868437652001155	41.069515504087676	129.09156000080546	-12.172272950281954	3.9040557867097614	0.595343626076343	0.6350420405251305	0.48844264729389386	1.151851083054445	0.3427217576577125	0.7722913505356275	0.7664687742312979	0.9928556857352742	0.9521038504301873	-0.28958064841467346	0.7739489125556519	0.4072213161073106	6.3409319706807885	0.16257397501094883	3.1300235231978557	0.27982305422195786	2.567452077016488	1.1248498531965263	4.916032219282327	51.44252873563219	0.14782335843572467	4.176047033954287	94.04597701149426	1.8476928920597175	39.910919540229884	22.557471264367816	951.8534482758621
99.nii.gz	-7.984430599212646	6.379916477203371	18699590.755311802	2.121735242996449	7.227140724658966	2.5487333893906894	10.274331092834473	-0.21008779592095658	4.32009544512932	0.39048734307289124	-14.80722713470459	25.081558227539062	3.1339678334250407	299.836419788035	-0.3457032299261821	18699590.755311802	0.2550850591715977	27.88717197730944	11.365759649801658	26.48106794468204	-1.0396077284280836	3.1526894645243826	0.5100679414084066	0.6872792379590821	0.44233766096258953	0.8212491669430348	0.24097067455994134	0.7896986741721327	0.7856041975632869	0.9865208122118088	0.9379983331837398	-0.37325967280703315	0.7004459270926777	0.3870486001029895	3.229056961183966	0.3230940630701181	2.367170060284029	0.39569149004615894	1.8611321521854414	0.9156893514831972	4.5990067284112595	37.875	0.18209134615384615	2.605769230769231	53.05769230769231	1.172707100591716	13.288461538461538	11.60576923076923	160.59615384615384
[truncated: 1,148 more columns]
