# Supplementary material for: Radiomics machine learning based on asymmetrically prominent cortical and deep medullary veins combined with clinical features to predict prognosis in acute ischemic stroke: a retrospective study
Source: PeerJ. 2025 Jun 6;13:e19469. doi: 10.7717/peerj.19469 (PMC12147764; doi:10.7717/peerj.19469)
Supplement: Supplemental Information 2 [file peerj-13-19469-s002.zip › features/rad_features_Infarct_lesion.csv]

ID	log_sigma_2_0_mm_3D_firstorder_10Percentile_Infarct_lesion	log_sigma_2_0_mm_3D_firstorder_90Percentile_Infarct_lesion	log_sigma_2_0_mm_3D_firstorder_Energy_Infarct_lesion	log_sigma_2_0_mm_3D_firstorder_Entropy_Infarct_lesion	log_sigma_2_0_mm_3D_firstorder_InterquartileRange_Infarct_lesion	log_sigma_2_0_mm_3D_firstorder_Kurtosis_Infarct_lesion	log_sigma_2_0_mm_3D_firstorder_Maximum_Infarct_lesion	log_sigma_2_0_mm_3D_firstorder_Mean_Infarct_lesion	log_sigma_2_0_mm_3D_firstorder_MeanAbsoluteDeviation_Infarct_lesion	log_sigma_2_0_mm_3D_firstorder_Median_Infarct_lesion	log_sigma_2_0_mm_3D_firstorder_Minimum_Infarct_lesion	log_sigma_2_0_mm_3D_firstorder_Range_Infarct_lesion	log_sigma_2_0_mm_3D_firstorder_RobustMeanAbsoluteDeviation_Infarct_lesion	log_sigma_2_0_mm_3D_firstorder_RootMeanSquared_Infarct_lesion	log_sigma_2_0_mm_3D_firstorder_Skewness_Infarct_lesion	log_sigma_2_0_mm_3D_firstorder_TotalEnergy_Infarct_lesion	log_sigma_2_0_mm_3D_firstorder_Uniformity_Infarct_lesion	log_sigma_2_0_mm_3D_firstorder_Variance_Infarct_lesion	log_sigma_2_0_mm_3D_glcm_Autocorrelation_Infarct_lesion	log_sigma_2_0_mm_3D_glcm_ClusterProminence_Infarct_lesion	log_sigma_2_0_mm_3D_glcm_ClusterShade_Infarct_lesion	log_sigma_2_0_mm_3D_glcm_ClusterTendency_Infarct_lesion	log_sigma_2_0_mm_3D_glcm_Contrast_Infarct_lesion	log_sigma_2_0_mm_3D_glcm_Correlation_Infarct_lesion	log_sigma_2_0_mm_3D_glcm_DifferenceAverage_Infarct_lesion	log_sigma_2_0_mm_3D_glcm_DifferenceEntropy_Infarct_lesion	log_sigma_2_0_mm_3D_glcm_DifferenceVariance_Infarct_lesion	log_sigma_2_0_mm_3D_glcm_Id_Infarct_lesion	log_sigma_2_0_mm_3D_glcm_Idm_Infarct_lesion	log_sigma_2_0_mm_3D_glcm_Idmn_Infarct_lesion	log_sigma_2_0_mm_3D_glcm_Idn_Infarct_lesion	log_sigma_2_0_mm_3D_glcm_Imc1_Infarct_lesion	log_sigma_2_0_mm_3D_glcm_Imc2_Infarct_lesion	log_sigma_2_0_mm_3D_glcm_InverseVariance_Infarct_lesion	log_sigma_2_0_mm_3D_glcm_JointAverage_Infarct_lesion	log_sigma_2_0_mm_3D_glcm_JointEnergy_Infarct_lesion	log_sigma_2_0_mm_3D_glcm_JointEntropy_Infarct_lesion	log_sigma_2_0_mm_3D_glcm_MaximumProbability_Infarct_lesion	log_sigma_2_0_mm_3D_glcm_SumEntropy_Infarct_lesion	log_sigma_2_0_mm_3D_glcm_SumSquares_Infarct_lesion	log_sigma_2_0_mm_3D_gldm_DependenceEntropy_Infarct_lesion	log_sigma_2_0_mm_3D_gldm_DependenceNonUniformity_Infarct_lesion	log_sigma_2_0_mm_3D_gldm_DependenceNonUniformityNormalized_Infarct_lesion	log_sigma_2_0_mm_3D_gldm_DependenceVariance_Infarct_lesion	log_sigma_2_0_mm_3D_gldm_GrayLevelNonUniformity_Infarct_lesion	log_sigma_2_0_mm_3D_gldm_GrayLevelVariance_Infarct_lesion	log_sigma_2_0_mm_3D_gldm_HighGrayLevelEmphasis_Infarct_lesion	log_sigma_2_0_mm_3D_gldm_LargeDependenceEmphasis_Infarct_lesion	log_sigma_2_0_mm_3D_gldm_LargeDependenceHighGrayLevelEmphasis_Infarct_lesion
1.nii.gz	-122.455162	-6.187924385	745663623.1	5.236401634	58.26507092	5.745101351	72.87663269	-60.52890422	37.70231699	-52.64471436	-314.1920776	387.0687103	24.51608482	244.7199424	-1.22802559	745663623.1	0.032830409	2541.444507	2646.047723	945547.6732	-10466.22826	407.3187099	32.6196747	0.852674396	4.20709415	3.533910487	14.02489421	0.322100207	0.23251427	0.994771228	0.95077587	-0.203986503	0.929433673	0.237764934	50.52050839	0.002223901	9.483508495	0.006381901	6.208671806	109.9845961	7.680705161	2572.790539	0.206633245	2.756454519	408.771424	101.7568136	2743.465826	10.6361738	30589.65135
10.nii.gz	-81.02903366	10.94858074	1482946965	4.913392752	45.69592643	3.99467157	75.25027466	-34.01663116	28.85748046	-31.09500122	-231.155365	306.4056396	19.31572387	268.5922673	-0.469633119	1482946965	0.040349901	1394.653553	1694.570921	173187.4162	-1172.16298	215.9313757	15.98356925	0.862669368	2.97999774	3.062062018	6.615423599	0.382910054	0.298350241	0.996043513	0.956307055	-0.22827495	0.934093158	0.301092134	40.55342482	0.003584544	8.763144227	0.010729808	5.893954745	57.97873624	7.77283527	3269.741292	0.159065056	4.834284437	829.4325744	55.84526667	1711.847441	18.53969644	32980.24392
100.nii.gz	-141.2323975	-7.883284092	519101390	5.399893571	70.60308743	3.228717458	75.82904816	-71.53127114	41.48526895	-67.30902863	-286.5582581	362.3873062	28.85290006	234.3744099	-0.45598279	519101390	0.027787486	2733.403961	1968.195502	533639.2263	-3343.503756	410.7534504	36.02915608	0.839007086	4.538154681	3.6099623	14.34746734	0.301989857	0.210443038	0.993589561	0.944431153	-0.204490356	0.932494628	0.218774634	43.29491082	0.001684296	9.729143322	0.00429706	6.349377979	111.6956516	7.702519938	2125.556614	0.224926626	2.130285311	262.591746	109.4701073	2062.623704	8.886984127	18933.73757
101.nii.gz	-260.2781128	-43.09731369	156375130.8	5.998388936	113.6672516	2.826958414	58.27029419	-140.9685344	67.16103545	-127.198246	-407.321167	465.5914612	48.06890431	179.1923076	-0.564135356	156375130.8	0.018160637	6818.876068	2715.197311	2389032.942	-12122.94869	950.4526629	139.1532524	0.744208331	9.006166674	4.549446424	54.03142264	0.204368797	0.122456532	0.985061825	0.917211927	-0.189979928	0.942809112	0.127125976	50.11002326	0.000685484	10.8994161	0.003054092	6.899005239	272.4014788	7.667632611	1712.250103	0.351591397	1.113609283	88.44229979	272.9345689	3222.026694	4.475975359	15191.60411
102.nii.gz	-97.84003448	-6.359225273	27317238.92	4.718891957	60.0282793	2.308535746	35.58835602	-47.81982079	29.8934423	-43.75058365	-138.561554	174.14991	22.44125063	254.7283912	-0.232330784	27317238.92	0.046010799	1291.710478	304.2276144	81333.10832	519.5424032	199.5767816	15.15296425	0.857392847	2.935056059	2.974677747	5.973358368	0.395403149	0.314154563	0.988743099	0.9283832	-0.45688506	0.992839718	0.29729082	16.01817937	0.009469139	7.226449246	0.04721404	5.345216712	53.68243645	6.554567196	97.2327791	0.23095672	4.439999774	19.37054632	51.80461631	410.7315914	12.28266033	6493.76247
103.nii.gz	-130.8750458	13.96703339	1650434724	5.565083121	72.4486444	4.590941059	115.6188126	-55.09272276	45.85749787	-48.40564156	-379.914093	495.5329056	30.37927875	252.1623792	-0.801954518	1650434724	0.025856093	3606.291026	4328.287726	1366011.865	-9984.409092	552.257983	41.89149386	0.859350673	4.848108701	3.727541581	17.2845485	0.295226458	0.20476849	0.99588621	0.955268255	-0.197894969	0.933261601	0.209863869	64.81257768	0.001425244	10.07365806	0.004026794	6.533344731	148.5373692	7.985605348	5586.576976	0.215232585	2.6434723	671.1207428	144.3245915	4432.016143	9.95654184	46129.34701
104.nii.gz	-64.79705887	-28.36259041	16208208.97	3.435974151	19.7380724	2.722432793	-3.550883055	-46.76334109	11.32047148	-48.09403419	-72.23590088	68.68501782	8.176563882	253.6105076	0.381402568	16208208.97	0.101851852	189.4841556	33.20778838	1397.662344	56.58159629	21.92513713	6.985303709	0.529369416	2.036372393	2.355804962	2.21531571	0.452908165	0.377442367	0.971727832	0.888450081	-0.220131374	0.859456614	0.361104588	5.424910507	0.019605247	5.975239387	0.042377589	4.096638364	7.22761021	5.794773976	36.95238095	0.146636432	4.476127488	25.66666667	7.705010708	45.09920635	20.41269841	696.8690476
105.nii.gz	-121.5464546	-15.58449116	11837043.52	4.742324799	68.03146124	1.832166278	-0.910726607	-66.04547832	35.64812665	-63.65918541	-152.0145111	151.1037845	28.76596632	237.4170885	-0.201219771	11837043.52	0.04154195	1632.155712	300.3438437	97337.26911	604.5160353	230.6896438	28.43566246	0.779621307	4.030827269	3.306797089	10.67334315	0.333266698	0.247798749	0.973084564	0.892998104	-0.492800343	0.995040537	0.253887557	15.78433513	0.008270406	7.119658413	0.022310192	5.334701674	64.78132657	6.181859925	47.32380952	0.225351474	2.142494331	8.723809524	65.14106576	398.2904762	8.657142857	4892.585714
106.nii.gz	-129.1852234	-26.39500275	103599844.7	4.944669292	53.97684002	2.772759822	25.14429665	-73.45275819	31.67044809	-67.63318634	-192.0023346	217.1466312	22.40203134	229.9066411	-0.485494436	103599844.7	0.03734798	1533.410859	557.3833122	121542.3324	-1001.493558	221.8127964	31.86291165	0.750383201	4.320224509	3.488675092	11.94314236	0.309904993	0.219380726	0.9850539	0.91702248	-0.206870082	0.922875414	0.231245486	22.57202042	0.002682895	8.903098973	0.008512355	5.842993442	63.41892702	6.9637956	498.6836735	0.254430446	1.607870679	73.20204082	61.38515618	677.0326531	7.159183673	4738.184694
108.nii.gz	-112.2531509	-9.515296364	257878936.6	5.091485269	52.20339584	9.698842305	34.98675537	-60.86481071	35.71504397	-52.94838715	-360.1965942	395.1833496	21.46767997	244.7492431	-2.058896815	257878936.6	0.036985597	2716.553251	3741.843988	1665496.422	-17757.28382	430.6975761	38.80453734	0.835590702	4.188168395	3.52183048	20.31929919	0.335657642	0.248143079	0.994215006	0.952772682	-0.235223665	0.948050627	0.256682615	60.36390416	0.002834098	9.064503648	0.007657773	6.0557616	117.3755284	7.539323634	819.4687573	0.190352789	2.942205387	159.2229965	108.8898501	3869.841347	12.12148664	49035.07433
11.nii.gz	-121.0450951	-14.21177139	84652425.81	5.07447441	59.33339882	3.866197864	22.5680275	-65.28848552	34.95757012	-58.63704872	-237.9540405	260.522068	24.3425528	238.8376302	-0.818180783	84652425.81	0.034635392	1953.91859	1227.396793	289954.0524	-3582.319296	275.5000498	33.78205322	0.782056391	4.359681663	3.520789316	13.64656833	0.309276263	0.21729067	0.988561041	0.927791604	-0.238527479	0.947065831	0.223145674	34.15916156	0.002705215	8.935626951	0.007861992	5.946954342	77.32052576	7.231387977	322.3881402	0.217242682	2.032846318	51.39892183	78.1812119	1333.890162	9.606469003	12058.51011
111.nii.gz	-40.43979416	-2.341649961	112856228.5	3.572664261	19.42137337	2.871354176	27.41214752	-21.29540011	11.58133614	-21.23023796	-61.0404892	88.45263672	8.13069166	279.0799096	0.120429165	112856228.5	0.09706368	209.3419438	84.48652921	1823.649254	10.55429785	25.03602613	3.875932741	0.727543529	1.439121652	2.147860588	1.657256556	0.540651029	0.48961116	0.989711702	0.933328348	-0.221837109	0.856685174	0.446069721	8.898689688	0.01979699	6.143504973	0.043304038	4.345684759	7.227989718	6.818468208	137.9993099	0.095237619	10.31308901	140.6452726	8.446544844	93.94202899	45.17115252	3368.801932
112.nii.gz	-157.5318146	15.15959644	1693208068	5.711532502	91.5632267	2.569112351	98.64116669	-69.52425633	52.57002772	-66.18099976	-283.0609436	381.7021103	37.94440586	239.329153	-0.205412889	1693208068	0.021380082	4159.375064	2033.541136	1073471.662	-2328.897058	660.7093617	43.40200582	0.877115845	4.958322178	3.741586582	17.48127976	0.291278021	0.201081106	0.992886585	0.94196923	-0.213730075	0.94639923	0.207723516	43.34959332	0.001094876	10.26584919	0.002660208	6.699501145	176.0278419	8.083983121	6471.471229	0.218919226	2.584580447	632.0166097	166.4659338	2066.896181	9.613240418	22776.84652
113.nii.gz	-115.8891884	12.71524515	2286303020	5.231803811	51.26327562	6.382508466	76.46861267	-41.37206361	39.95567642	-29.2855711	-377.7388611	454.2074738	22.86175901	264.686469	-1.623359355	2286303020	0.035683341	3170.517407	4791.146587	1534048.604	-17902.04869	492.8365952	24.51429167	0.905026955	3.28460001	3.239841588	13.21603572	0.388934125	0.308754394	0.997174615	0.966859358	-0.261460291	0.961266155	0.30585655	68.36699842	0.003660994	9.082656606	0.010670249	6.189839895	129.3377217	8.204748765	4311.960287	0.132130915	6.704271779	1164.490164	126.8988851	4781.229025	23.68168168	122716.4925
114.nii.gz	-149.8922119	-35.35488892	46135243.15	5.089973318	59.86748505	2.594184677	14.18050861	-94.98362655	34.96127594	-97.41653442	-204.2715454	218.452054	24.92797191	209.5149651	0.283883984	46135243.15	0.032955791	1864.807218	448.9940489	134658.359	1400.279082	209.7015559	40.56625794	0.667687521	5.125696806	3.630402686	12.7693284	0.263729618	0.168324356	0.9801689	0.900706984	-0.2145969	0.932253382	0.177743235	20.15660455	0.002614906	8.862223362	0.007563616	5.77351349	62.56695346	6.73801671	307.5842055	0.292658616	1.25755997	34.63653663	74.64581328	580.9172217	5.683158896	2753.674596
115.nii.gz	-100.601635	-34.85089493	23019142.06	4.372465739	34.24363136	2.99355766	15.69190216	-63.40258019	21.25168643	-61.34201431	-129.9638672	145.6557693	14.74851211	238.1121464	-0.06225471	23019142.06	0.057839307	719.0551835	174.8877706	26188.7776	104.0857217	93.60704486	19.68843143	0.655474273	3.551706739	3.086623707	6.081493988	0.332865905	0.240381507	0.979295271	0.899530682	-0.272415519	0.946771163	0.250081393	12.50063104	0.006746394	7.507898619	0.017028062	5.112525168	28.32386907	6.167461475	99.81773399	0.245856488	1.553034531	23.48275862	29.05870684	220.8743842	8.866995074	1646.091133
121.nii.gz	-108.8657364	3.135500526	1012308824	5.099182341	62.11053848	2.771314902	86.54914093	-47.76141218	35.4646017	-41.22399521	-223.3150024	309.8641434	25.78912296	255.9139191	-0.434365088	1012308824	0.033455899	1867.628809	1283.415804	220181.0055	-1441.309965	293.2569228	26.47320335	0.835646849	3.739569755	3.385992926	11.61733235	0.352317022	0.267401654	0.993540034	0.946416676	-0.209580267	0.926727715	0.266422481	34.88012789	0.002432269	9.231111653	0.007678321	6.091434666	79.93253153	7.738466703	2810.546354	0.181830003	3.908679746	517.1278385	74.77859491	1367.199004	13.98479653	21638.86776
122.nii.gz	-158.6210449	-33.75985718	33052968.02	5.157653443	71.51582718	2.163435203	1.951307297	-93.0391939	38.77726798	-90.04222107	-198.3135223	200.2648296	29.19744585	212.0613697	-0.150865058	33052968.02	0.030159656	2137.249248	447.3006562	168489.8693	137.3861969	272.4170918	51.7407329	0.680854316	5.836583685	3.726776258	14.85295519	0.24146467	0.147458775	0.971478225	0.882089054	-0.253728901	0.958505664	0.155557494	19.79255318	0.002339253	8.951508055	0.006370987	5.949301753	81.03945617	6.731110979	228.5972789	0.311016706	1.020611782	22.16734694	85.22564857	564.3292517	5.157823129	2338.051701
124.nii.gz	-34.58995361	-5.042006969	55330831.23	3.251683082	15.10764885	3.114091403	23.84317017	-19.69948115	9.402265798	-20.13142776	-49.98955536	73.83272552	6.520866836	280.5471976	0.104304771	55330831.23	0.122423914	138.3491923	39.37607244	1084.955503	12.07267908	18.52343438	3.100024641	0.713630135	1.366003622	2.000201846	1.153419098	0.533212611	0.480088353	0.9867587	0.92058222	-0.213776517	0.848220734	0.46430602	5.957272936	0.024306464	5.76141902	0.056769408	4.093664693	5.405864755	5.920682851	97.53485064	0.138740897	4.849090162	86.06401138	5.587024923	48.83214794	27.92460882	1014.223329
125.nii.gz	-95.7078743	-15.19905949	42480253.75	4.583236814	43.74649763	2.570838093	10.12761879	-53.02329165	24.95644554	-50.87649727	-135.5688019	145.6964207	18.08613582	248.8464751	-0.338854237	42480253.75	0.046885226	927.0736878	295.9724286	39047.98362	-318.2583725	122.9234618	28.92141367	0.620890624	4.337781537	3.308919692	8.317328784	0.298672603	0.205030384	0.971991392	0.884071211	-0.221945724	0.920401893	0.205221103	16.50083094	0.004229675	8.185219358	0.010730987	5.403204173	37.96121886	6.636547184	158.9241983	0.231667927	1.605368511	32.16326531	37.41174383	357.9052478	8.142857143	2931.791545
126.nii.gz	-100.8058617	-7.773366165	233824344.9	4.84254531	51.63979483	2.482890652	43.67818451	-54.70886733	28.84857811	-55.65475273	-150.1484528	193.8266373	21.04184122	247.7971992	0.030077061	233824344.9	0.038962644	1235.712161	417.1517201	69052.31137	156.2716863	162.3784491	18.76845294	0.791317827	3.329140075	3.162354883	7.140467243	0.352311199	0.262303179	0.988733834	0.926701671	-0.192581784	0.899721484	0.271648391	19.5235348	0.003232672	8.642029972	0.007538838	5.691032365	45.28672551	7.337998255	711.3960084	0.186816179	2.892723634	148.3697479	49.54632855	472.0603992	13.53046218	5345.164916
13.nii.gz	-106.5809479	-6.383140087	56861646.62	4.884397027	54.00603294	2.360849976	40.24953461	-55.6480271	30.44941378	-54.26229858	-140.9701843	181.2197189	22.34725298	247.1353526	0.008477726	56861646.62	0.037347089	1367.995858	324.747628	84572.50161	491.1722762	184.5339698	26.65858971	0.748159006	4.203210684	3.281614016	7.471536293	0.293485901	0.196445113	0.982346712	0.904789706	-0.240297278	0.944458206	0.208536786	16.88437776	0.003206246	8.527392871	0.008020957	5.694910487	52.79813988	6.711191969	243.6745435	0.261734204	1.336382232	34.77013963	54.93439368	392.5306122	6.976369495	2337.989259
130.nii.gz	-73.14480591	-3.883662796	155390770.2	4.508583826	37.740839	4.01029675	42.27151489	-38.73135111	22.57275398	-36.42388153	-157.021698	199.2932129	15.54402466	262.8559923	-0.673798251	155390770.2	0.051995047	831.9657758	601.7090454	58601.53591	-937.5155584	120.9473803	12.70592722	0.810890284	2.550572943	2.850494936	5.751899282	0.419240411	0.34095902	0.992768807	0.944211621	-0.247932563	0.933189545	0.340226083	23.97092854	0.006167281	7.876731026	0.015108522	5.405540037	33.41332687	7.315401414	318.3419297	0.141548212	5.252510626	116.9368608	33.40420534	646.0382392	20.7759004	13289.39618
135.nii.gz	-20.75034962	-3.125556064	9808649.727	2.486969341	11.12698615	2.324478518	2.865275621	-11.77444603	5.997637775	-10.01693916	-28.67925644	31.54453206	4.505138407	288.3125912	-0.307814429	9808649.727	0.201666188	50.18027333	17.66091137	89.8559735	-5.140090464	6.352184358	1.305258948	0.655770291	0.854034903	1.482882151	0.537042394	0.64241627	0.618104953	0.975175954	0.899320295	-0.299507108	0.863159064	0.513711005	4.041990027	0.074180285	4.120637966	0.170909461	3.130880241	1.914360826	4.977580025	15.18644068	0.12869865	5.422292445	23.79661017	2.060327492	19.72881356	31.79661017	605.9322034
137.nii.gz	-114.3800446	-11.97848606	350834648	4.858368363	50.74727154	5.010108701	41.42175674	-53.45472122	32.60384218	-41.91996765	-272.3235474	313.7453041	21.65789858	250.1416214	-1.308389741	350834648	0.044321811	1786.256266	1913.736769	383495.0333	-5778.279359	299.4227641	31.31710766	0.813189381	3.972152896	3.480049368	14.64394759	0.349647132	0.266255087	0.992634943	0.944467179	-0.217735322	0.932724617	0.265155925	42.97027059	0.003663451	8.918825766	0.014298555	5.924713908	82.68496794	7.265938354	1131.574639	0.201814632	2.912863736	248.5123952	71.59694888	2079.554307	11.07918673	25333.26681
138.nii.gz	-136.9644241	-17.27922478	18660979.99	4.965708371	76.23429108	2.278605347	-4.008126736	-73.57203853	37.85999187	-70.09303665	-186.033905	182.0257783	28.9280257	230.9049278	-0.420009707	18660979.99	0.036702041	2047.463953	520.1749218	191929.5568	-316.5916612	303.8057871	49.37209957	0.720302638	5.463677242	3.665983899	17.35669525	0.288815778	0.207329704	0.968583763	0.882945481	-0.442414916	0.993738557	0.210833067	21.352527	0.005770717	7.83609316	0.027350052	5.673847447	88.29447167	6.403377382	96.61714286	0.27604898	3.073469388	12.84571429	82.02090612	646.6942857	8.971428571	8124.74
139.nii.gz	-51.18984756	-13.21129837	97391115.85	3.570242242	20.04138374	3.407893126	7.006227016	-31.32826427	11.82596519	-29.56175041	-82.1009903	89.10721731	8.1983278	269.090601	-0.605687473	97391115.85	0.098913503	225.249983	121.2659378	3264.604236	-96.40939619	31.28232734	3.767204424	0.787689362	1.383580879	2.105719213	1.696205629	0.552535172	0.504675205	0.990110768	0.93590126	-0.264085407	0.89942983	0.452919851	10.69395285	0.020306854	6.139668506	0.05168813	4.441172746	8.762382942	6.776243434	141.3182156	0.105069305	8.581342989	133.0386617	9.120511878	135.2609665	39.00743494	5082.996283
14.nii.gz	-103.7635971	-1.552288103	609248282.1	5.110180221	54.40375996	5.873779391	97.02373505	-51.50858409	34.2191976	-45.53555679	-295.6568909	392.6806259	22.62345393	252.6176527	-1.092008062	609248282.1	0.035670037	2067.694657	2526.845649	564337.562	-5866.836208	309.6038504	23.83755429	0.856877059	3.526447023	3.310541739	10.85631576	0.354639517	0.267159536	0.996357004	0.959232445	-0.225885544	0.941196677	0.273212723	49.5515846	0.002831037	9.075843254	0.007892669	6.050802719	83.36035118	7.7468471	1656.672148	0.173528035	3.427492914	340.5418456	82.75787694	2602.972452	14.13019797	37562.46989
141.nii.gz	-163.3572693	-25.86853981	1852208.7	4.461091334	75.06190872	2.084290913	2.85816431	-93.01126258	41.24169655	-82.59108734	-178.5644684	181.4226327	31.8454646	212.5460466	-0.042982348	12039358.31	0.051754908	2331.484527	302.129392	168388.9905	835.2478145	277.5605203	66.81624706	0.615778895	6.988285332	3.528859845	16.70860381	0.194045912	0.098327888	0.955597965	0.848797741	-0.657324912	0.998316201	0.09933483	15.79202994	0.018143959	5.833964664	0.031821447	4.595080209	86.09419183	4.607432797	29.09756098	0.709696609	0.205829863	2.12195122	92.3604997	413.7317073	1.634146341	483.8292683
143.nii.gz	-105.6910858	-14.60717964	54345931.35	4.772262587	50.76817131	3.196024351	19.63205147	-55.41060041	29.38365739	-49.78813171	-181.9383698	201.5704212	21.15036662	247.2479147	-0.720282261	54345931.35	0.042500452	1307.556929	639.9388294	108403.5581	-1297.851319	196.5648602	33.39333826	0.711893081	4.322316208	3.525114905	13.61129163	0.323137378	0.235946773	0.981442554	0.910597163	-0.262596402	0.956295965	0.235360162	24.47027683	0.003856437	8.435334673	0.013641762	5.680154116	57.48954961	6.830272853	199.6771654	0.224608735	2.08198947	37.78290214	52.49172172	750.0101237	8.910011249	7428.793026
146.nii.gz	-156.5596909	-1.618872023	619785189.1	5.44833882	75.1253624	4.261702885	77.24176788	-66.43862776	47.69622195	-53.54556465	-352.7860718	430.0278397	32.27595341	241.5330502	-1.12343208	619785189.1	0.028028914	3787.299727	3472.506091	1538808.957	-16845.50451	608.9879249	34.48683497	0.893275905	4.079138398	3.551028938	17.22441054	0.350679676	0.267459329	0.995559028	0.957111289	-0.258655917	0.966243921	0.258389266	57.69607842	0.002510558	9.522599738	0.012117815	6.426358164	160.86869	8.097732436	1796.682605	0.169115456	7.520628306	297.7791792	151.6283127	3539.856645	19.24661145	83998.75047
147.nii.gz	-116.9670746	-7.448524475	140039258.1	5.00307904	63.85136986	2.220492574	39.43527985	-60.48167063	33.71025844	-58.721035	-161.8980255	201.3333054	25.26755254	242.9271369	-0.115907515	140039258.1	0.03387651	1644.563718	441.3159564	109114.3848	83.80275552	223.0773334	34.15615053	0.732747282	4.589440784	3.498755135	11.24769358	0.293973754	0.201952227	0.980790581	0.904696271	-0.187724987	0.898168609	0.21221936	19.84615797	0.002320021	9.03240272	0.005740927	5.859695946	64.30837098	7.118316246	562.5094817	0.237045715	1.847727516	80.38895912	65.89565432	524.1226296	8.018963338	3747.52086
148.nii.gz	-153.2312775	-4.918178082	87420429.57	5.319989925	86.57276058	2.094802038	31.29434395	-72.25316712	45.76887669	-66.41837311	-202.8353271	234.1296711	35.19952207	234.0399651	-0.347780814	87420429.57	0.027090753	2906.085359	720.5020142	351457.3446	-1245.450005	413.9045845	50.25600545	0.784761395	5.56231341	3.71002976	15.2694064	0.263716079	0.17206213	0.979502971	0.901828808	-0.24073354	0.952707777	0.174112637	25.08455284	0.001845233	9.399699573	0.006435556	6.243455438	116.0401475	7.284745256	404.8847118	0.253687163	2.240562245	43.23684211	116.3703651	847.6729323	7.879699248	7946.512531
15.nii.gz	-173.1568359	-23.62258759	49510170.79	5.51026728	89.45404625	2.449837312	41.34484863	-95.85607303	47.99191324	-90.72842407	-246.1697998	287.5146484	35.31776935	212.250326	-0.241611955	49510170.79	0.024577724	3375.457988	924.1282589	484670.117	-962.4631377	435.1522764	85.18834513	0.673341708	7.449996267	4.05067355	23.86286218	0.213536814	0.126578803	0.97694668	0.893619616	-0.258715774	0.966334427	0.135640488	28.91812483	0.001588066	9.563145713	0.005322752	6.318993557	130.0851554	7.001854131	371.8516833	0.33835458	1.003609038	27.01091902	135.2739532	1116.690628	4.59599636	4186.628753
150.nii.gz	-132.3469208	-36.66765785	22494506.85	4.774755398	47.84065819	3.088231239	-2.332221508	-79.42686691	29.11668306	-72.86542892	-189.2238922	186.8916707	20.22936578	223.5795004	-0.693530489	22494506.85	0.042735802	1335.285969	449.88645	89218.52371	-1220.761462	177.3563292	47.8592592	0.579977819	5.489161138	3.723860773	16.02333489	0.264838118	0.17311659	0.969604845	0.881506201	-0.293928016	0.968656585	0.171146719	20.42428201	0.003966197	8.210228152	0.011184618	5.538381047	56.30389709	6.302243979	131.3244444	0.291832099	1.149254321	19.23111111	53.48672099	565.5533333	5.853333333	3063.02
151.nii.gz	-79.85830688	-18.92072277	19161262.63	4.083248578	34.36044407	2.198808131	-6.522979736	-48.25604706	18.60445323	-48.19568443	-97.93215942	91.40917969	14.01248426	252.7268791	-0.221639931	19161262.63	0.063177778	495.8575889	110.8815129	9837.070242	-14.30517739	66.37489555	12.89869638	0.674606709	2.886752134	2.810823637	4.029744476	0.367992938	0.274891524	0.967308341	0.87596268	-0.271832546	0.938809513	0.272545475	9.870152461	0.008978036	7.052327511	0.022127229	4.867292173	19.81839798	6.066645569	60.29333333	0.200977778	2.113288889	18.95333333	20.23416667	137.9566667	11.15333333	1407.65
155.nii.gz	-93.21048508	-7.455597401	421366658.6	4.776588998	43.40339231	4.936032126	49.09352112	-46.67264283	27.7559508	-40.54708099	-225.3988953	274.4924164	18.21797105	255.9511388	-1.107706106	421366658.6	0.045163641	1336.235586	1357.118147	195925.662	-3097.192767	201.9093051	19.33910566	0.825958806	3.248115582	3.187625053	8.252154057	0.369576821	0.284058567	0.993998649	0.947384669	-0.206816462	0.91619537	0.287052466	36.21345657	0.003950327	8.621298358	0.010424674	5.730427057	55.3121027	7.425580388	1116.546642	0.173592451	3.452341836	290.4925373	53.47754404	1434.226213	14.65485075	21660.98554
156.nii.gz	-83.17750549	-14.27013588	233180342.7	4.510657773	36.822155	4.418513608	58.8299942	-45.07088628	22.66521136	-41.10372162	-183.2805786	242.1105728	15.28460072	256.6155708	-0.557228124	233180342.7	0.054684779	862.698162	803.9615177	69167.89731	-985.9872718	126.8918063	12.48058044	0.820691827	2.504614139	2.898247582	5.993026768	0.43258391	0.358209448	0.994948219	0.953425123	-0.239192481	0.933315663	0.345038747	27.84445345	0.006749287	7.920910798	0.024153207	5.421854122	34.84309669	7.407751165	503.8607738	0.142293356	7.090695744	193.6388026	34.58972503	845.8661395	22.7961028	20265.51144
158.nii.gz	-86.81689453	3.391028881	423466968.2	4.813535851	42.73298645	3.887692106	52.25475693	-36.66354093	28.0946667	-30.96459961	-179.3379059	231.5926628	18.44181963	265.8643523	-0.828222724	423466968.2	0.043781217	1337.763143	837.8934037	159793.7463	-2129.727427	213.1509127	21.61514841	0.817485586	3.485375549	3.258860545	8.731786043	0.355963338	0.269426842	0.99056217	0.934193804	-0.205221736	0.914627689	0.272590873	28.10535395	0.003561825	8.782816223	0.009934644	5.818475018	58.69151527	7.371467378	1119.686697	0.186894792	3.240484663	262.2932732	53.57161971	904.5825405	13.33550325	13187.01719
16.nii.gz	-105.5217194	5.444883347	337739651.3	5.030921102	63.21107435	2.415973001	45.68340302	-47.51606759	34.34243634	-44.96494293	-176.9537201	222.6371231	25.62581575	255.8634558	-0.315867147	337739651.3	0.033711123	1717.971903	707.6074516	144248.3285	-683.5889539	244.2710934	23.04737222	0.826866201	3.727785305	3.315135222	8.509238221	0.332264873	0.240743043	0.989483672	0.928271422	-0.206341896	0.922947553	0.243623137	25.53714074	0.002458863	9.017852963	0.007606964	5.953899796	66.82961639	7.432070171	1047.088389	0.20296344	3.313430431	173.9156813	68.95132965	797.1665051	12.30412871	11137.54642
160.nii.gz	-48.90259323	-6.10824213	84871530.08	3.663617595	23.65613508	2.410356551	13.97663689	-28.56788398	13.16811669	-29.90032387	-60.62833405	74.60497093	9.693536841	271.9005411	0.333384035	84871530.08	0.086812089	254.5106454	59.52811864	2755.342191	82.2652043	33.80827079	4.643667055	0.757460159	1.692698895	2.258912027	1.633908296	0.484810406	0.418095183	0.982732952	0.909247683	-0.215483241	0.872923195	0.414829488	7.225434751	0.014589944	6.429786165	0.029977513	4.47611039	9.612984462	6.378399137	159.1550523	0.138636805	4.746439801	99.66027875	10.22950002	70.69773519	25.07491289	1311.128049
161.nii.gz	-89.93784332	-16.39152699	82026260.82	4.466227317	45.13803196	2.294947156	15.63825512	-49.85360748	24.13574	-45.71795273	-128.1027069	143.740962	18.35383607	251.7730953	-0.331300948	82026260.82	0.050673779	816.4738196	257.1053061	28169.79165	-164.7347301	114.4095907	16.30792477	0.750507395	3.117885416	3.068801274	6.066393572	0.369996881	0.282915382	0.982840603	0.910971904	-0.198912825	0.897795389	0.281512826	15.24591327	0.004845819	8.056766711	0.014284184	5.348626654	32.67937886	6.963532556	228.1885626	0.176343557	3.529190725	65.57187017	32.84075354	306.2395672	14.03400309	4351.528594
162.nii.gz	-85.29033585	20.46633854	8298640622	5.06956418	49.79457986	5.397877758	158.405838	-26.11184129	33.91978878	-17.73100662	-300.8913879	459.297226	21.32698726	277.6879184	-1.217139812	8298640622	0.038193793	2095.856535	3242.382869	521337.5015	-6900.45463	312.4586799	18.64974535	0.886897673	2.956024588	3.11004526	9.534324473	0.403682409	0.325566147	0.997878995	0.970164275	-0.243892279	0.948871873	0.323448618	56.29322101	0.00397097	8.872613794	0.009904496	6.010217852	82.77710632	8.189351652	13458.03944	0.125051472	7.078550454	4110.415982	83.93093599	3250.952453	26.43887753	93477.43231
163.nii.gz	-87.20036087	-16.80541573	322183738.1	4.501353658	35.28110886	4.43676419	33.5348053	-50.28527547	22.24724359	-47.12468147	-187.4058228	220.9406281	14.92769376	251.3922543	-0.850819562	322183738.1	0.053298157	840.6218973	799.7233982	65948.04885	-1164.785014	121.8748433	11.62447099	0.825562419	2.481462624	2.861100528	5.188961506	0.427768574	0.351569866	0.994415321	0.949875256	-0.225792565	0.920055003	0.341848449	27.7866927	0.006224385	7.962275416	0.016320564	5.411952634	33.37482857	7.449137938	738.334641	0.144828294	6.4950955	271.7140055	33.70048659	842.6220086	22.48881914	19807.75461
17.nii.gz	-143.7341553	3.914364815	1841177571	5.521213767	73.41854191	3.721344447	82.17694855	-61.46177742	46.04142217	-51.87373924	-323.4907227	405.6676712	30.9909992	245.7281337	-0.784405371	1841177571	0.026518707	3481.832081	2916.249428	1077161.177	-9493.674771	552.1571092	36.87438234	0.875238482	4.376431261	3.610386749	16.80922851	0.322319881	0.234701217	0.994670757	0.951417281	-0.222138231	0.948461522	0.240722474	52.79585949	0.001772228	9.882273604	0.005055433	6.514974463	147.2578729	8.069670768	5869.079103	0.192479309	3.436127925	808.6084219	139.3441916	2970.399383	12.09313918	39881.27155
176.nii.gz	-158.8804901	-9.534711361	581511819	5.52640487	78.64196968	3.178400241	81.39874268	-75.31981442	46.95536078	-65.54184723	-304.4172363	385.815979	32.66987125	232.2575778	-0.629385975	581511819	0.025837151	3462.396672	2167.999548	861232.5462	-6844.706308	531.642963	42.64193944	0.851964599	4.944987906	3.743459263	17.1781544	0.288476203	0.197263232	0.993177848	0.942718181	-0.201772651	0.937298605	0.204594216	45.22847962	0.001446419	9.999488293	0.00444318	6.499001987	143.5712256	7.749798136	2596.46679	0.240859628	2.036564276	278.5244898	138.5530358	2294.91475	8.115213358	19574.47653
18.nii.gz	-107.3341995	-5.169112492	464408077.8	5.066133192	53.88770008	4.914576332	73.19792175	-54.15213081	33.00525976	-49.80126953	-302.1799316	375.3778534	22.26920162	249.589355	-0.909188712	464408077.8	0.035995144	1853.671335	2507.06691	312246.9756	-3419.562211	259.3011188	29.52776907	0.795421751	4.038928705	3.477010598	12.54493037	0.324468089	0.234010719	0.995012109	0.951363847	-0.185382257	0.907695525	0.242438567	49.49277678	0.002515442	9.178785804	0.006128121	5.968190969	72.20722195	7.461931373	1558.0833	0.208998431	2.510994534	268.3437961	74.18170213	2641.619048	10.27082495	26891.17827
19.nii.gz	-158.7844528	-17.0343008	239139245.8	5.38510101	75.6599884	3.366103456	56.97602844	-79.58940211	44.20285002	-69.48964691	-327.1637878	384.1398163	31.30674385	227.1681352	-0.766961573	239139245.8	0.027943244	3024.529967	2396.081353	624121.0596	-5469.891138	457.1653184	50.70834766	0.800879456	5.179099299	3.819921285	22.54952396	0.293981254	0.205783203	0.99199627	0.940701073	-0.216596559	0.945037191	0.208673805	47.89533518	0.001666832	9.718032318	0.005575912	6.352864525	126.9684165	7.532037973	1135.684937	0.245076594	1.893275184	129.4889944	121.1613083	2679.678464	7.649546828	21450.47
20.nii.gz	-82.7959404	-2.410914421	145595045.8	4.58374397	43.70242214	2.488952374	40.39025116	-43.56203987	24.69510871	-44.64889145	-106.9149323	147.3051834	17.98619836	258.194497	0.233100221	145595045.8	0.046085249	903.970887	188.6680773	37178.56898	408.1298184	118.8249069	15.89229288	0.76224463	3.125371768	2.950029376	5.060317572	0.361475435	0.272344483	0.984226215	0.912944272	-0.210772837	0.89448354	0.281953057	12.76080108	0.004523986	8.090942802	0.011017714	5.426287219	33.67929993	6.91961542	412.6181319	0.188927716	2.687426203	100.6501832	36.21716358	226.2504579	12.90750916	2231.292582
201.nii.gz	-57.98745956	-45.87344284	552988.0512	2.113283334	9.815643311	1.524866499	-43.16854477	-52.18735886	5.312036302	-54.56865692	-60.12997055	16.96142578	4.38473682	247.8772212	0.193861996	3870916.886	0.259259259	32.01169089	6.683333333	12.78890648	-0.47062963	2.230277778	4.125	-0.293109424	1.658333333	1.281965903	1.141388889	0.477777778	0.405735294	0.876834358	0.774371693	-0.573673357	0.942299503	0.401041667	2.670833333	0.151805556	2.845111964	0.2	1.653445298	1.588819444	2.725480557	3.666666667	0.407407407	0.444444444	2.333333333	1.555555556	10.55555556	3.222222222	27.44444444
203.nii.gz	-134.35672	-11.62104053	180118721.1	5.178889163	66.87946224	2.808044208	48.52520752	-65.35595005	38.7490535	-56.33805847	-220.5808563	269.1060638	27.86840009	239.3906792	-0.623744173	180118721.1	0.032185316	2250.067095	1027.550858	289256.6753	-2995.013957	334.3473817	37.82442875	0.797719713	4.767527996	3.627858242	13.64809284	0.291963765	0.200947934	0.987963112	0.923915349	-0.201401169	0.924896895	0.209070393	30.8746024	0.002040014	9.388473156	0.006601286	6.128521146	93.0429526	7.356649368	727.758511	0.231549001	2.07443051	101.1584473	89.99288957	1141.89405	8.499840916	10741.36144
204.nii.gz	-82.13599548	8.580116558	2227521296	4.942209665	45.98542738	4.899300233	85.04079437	-36.78483221	29.19743048	-34.54935837	-243.4299011	328.4706955	19.20432504	266.0411161	-0.651292205	2227521296	0.040157291	1495.650878	1803.32442	262287.2487	-2125.977919	230.5955795	15.61001869	0.873608349	2.929793991	3.053326981	6.626508244	0.38632641	0.302348796	0.996579401	0.959403476	-0.231793799	0.938751179	0.306323003	41.8278612	0.00360749	8.770957453	0.008392071	5.911184026	61.55139955	7.851874977	4832.231698	0.153540661	4.8477482	1263.830262	59.86827987	1836.011884	19.05503305	36056.09895
205.nii.gz	-123.9407761	11.63268394	2534241847	5.446347417	68.53200531	3.787816406	104.1794205	-52.35313879	42.4935395	-47.14102936	-320.3581238	424.5375443	28.6761546	253.6059185	-0.651464943	2534241847	0.027463452	2986.994046	3087.652675	799301.0242	-5995.535365	464.8279812	32.46067393	0.869850219	4.211677037	3.545276125	13.87302841	0.321967428	0.23278014	0.995696863	0.954935584	-0.211070846	0.939261762	0.239635781	54.58522301	0.00172355	9.79774343	0.004224174	6.42825339	124.3221638	8.033162099	7565.930335	0.192014068	3.299996352	1082.1424	119.5984052	3147.879502	12.28507982	41261.48892
206.nii.gz	-70.54121399	6.301539803	745571110.8	4.646828055	40.97860241	3.007204139	62.14556503	-30.87589808	24.29171279	-29.40834427	-134.3946228	196.5401878	16.89310456	270.8529519	-0.136265335	745571110.8	0.046771744	933.5393042	482.6026359	62522.98351	-98.63693473	144.6070953	11.15586096	0.857612419	2.519020553	2.807855552	4.331672886	0.414421079	0.334840033	0.993206202	0.943117373	-0.24023393	0.930032624	0.336613351	21.19520156	0.004852808	8.23064676	0.011834686	5.62068698	38.94073907	7.673209115	1418.97914	0.139622074	6.016874004	475.3412378	37.39572858	492.0003936	23.34615763	11792.07734
208.nii.gz	-101.204509	13.46349154	2031572582	5.190307366	58.95844698	3.636696333	89.96799469	-39.9260688	35.85923884	-34.83949852	-274.1457214	364.1137161	24.67869841	264.0319569	-0.597202157	2031572582	0.03248064	2074.424577	2278.324148	370179.4403	-3149.884781	325.2819243	23.70230434	0.864843936	3.661142562	3.342687441	9.647446135	0.34341814	0.254745013	0.995630524	0.953824992	-0.212663216	0.933669493	0.259800085	46.93516934	0.002274967	9.350378313	0.005633264	6.179729908	87.24605717	7.85308883	5309.265802	0.182186048	3.412881671	946.5508201	83.05541338	2340.739997	13.69192231	33808.5186
209.nii.gz	-193.1687714	-39.34025421	2672140.353	5.036228379	72.44411087	2.222374885	-4.18934679	-110.0815488	47.41201749	-115.9908142	-225.0332947	220.8439479	35.14776436	198.2326453	-0.109619721	18704990.12	0.03633218	3227.163553	604.9605536	415492.3809	-9.284304326	426.7958892	66.00240729	0.730074661	6.802971156	3.704313725	17.60153796	0.204382319	0.109596214	0.970905645	0.877096385	-0.669283995	0.999369639	0.114602605	22.68274778	0.010478725	6.639210873	0.02207764	5.225547564	123.1995741	5.307763576	44.20588235	0.650086505	0.209342561	2.470588235	129.0439014	728.5735294	1.735294118	1337.308824
21.nii.gz	-124.024437	-14.32819748	555559684.3	5.14002393	57.9570961	4.887368105	65.37220001	-64.98426315	35.71274152	-57.15436554	-306.3812866	371.7534866	24.02262774	239.5550062	-1.043294852	555559684.3	0.034583526	2154.204436	2407.914101	524953.8303	-6269.8066	330.707362	28.45518894	0.841385947	3.890681428	3.435163979	12.61015523	0.338109151	0.250055071	0.995198226	0.953142655	-0.210735136	0.931498443	0.255420928	48.29307625	0.002551984	9.248137214	0.006878949	6.098747983	89.79063774	7.592017932	1955.383845	0.201981597	2.750532398	334.8031195	86.16817757	2536.770995	10.85311435	28285.41659
210.nii.gz	-118.0377304	7.909896278	344454901.8	5.250166414	69.3312521	2.668399306	46.84974289	-52.92383234	39.13088131	-48.88297653	-224.3571625	271.2069054	28.56883688	251.6556326	-0.355041961	344454901.8	0.029202148	2283.924798	1208.743087	306066.3521	-1267.602828	344.4434142	27.54398387	0.852347722	3.995888818	3.417159358	10.47756844	0.328843863	0.239828282	0.991176125	0.935193461	-0.229190098	0.942669039	0.240855955	33.60648619	0.00199821	9.338927997	0.006010145	6.208272887	92.99684951	7.752631967	1040.824968	0.191363296	3.253211968	158.8304835	91.46496308	1310.693142	12.6186799	18580.33352
211.nii.gz	-95.15617981	2.733243418	498439514	4.880370541	47.28945065	3.319048108	44.60630417	-40.72012892	29.78502251	-34.80647278	-175.2093048	219.815609	20.0972574	262.0401466	-0.703730511	498439514	0.040630629	1438.986888	813.3384634	167359.5926	-2061.323161	237.6226843	17.1184876	0.86681714	3.061169546	3.126748534	7.2950664	0.385152556	0.302072458	0.99183258	0.939229402	-0.236896387	0.942938062	0.295172863	27.53466892	0.003487043	8.752842675	0.011020938	5.912166344	63.68529299	7.670649972	1145.912522	0.157860934	4.962222118	294.9377325	57.65612574	861.6000827	18.37704918	18418.44538
212.nii.gz	-93.82883453	-10.18828726	250595452.9	4.642588607	43.0448823	3.028356514	19.57099915	-48.74355545	25.6098645	-44.27793121	-152.2740784	171.8450775	17.92791457	253.2914171	-0.628196742	250595452.9	0.046011637	1026.741045	454.4191866	70709.25104	-998.3510951	160.3447232	16.83322597	0.811553634	3.114747883	3.107884415	6.603432735	0.374122507	0.288792207	0.986900022	0.922480585	-0.206893026	0.912422878	0.28912129	20.4549683	0.004000217	8.435573293	0.010660648	5.623529186	44.29448728	7.195791414	730.640553	0.187055953	3.178648836	179.7214542	41.19776846	514.5220174	13.22427035	7386.988991
213.nii.gz	-143.3510117	3.632850456	779594214.7	5.654707647	64.56202412	18.88784291	155.5993347	-68.14009399	54.00832879	-51.77777481	-779.255127	934.8544617	27.90009837	248.6038731	-3.191178204	779594214.7	0.027930767	8044.86972	20381.75635	29860972.34	-147409.649	1304.224956	94.32227589	0.865303493	5.789633567	3.941923022	58.87406226	0.302449922	0.216074919	0.997434969	0.971501432	-0.239970149	0.961282968	0.22027271	141.700925	0.001832569	10.01981526	0.005402729	6.617384831	349.636808	8.029000437	2645.312668	0.209712436	2.93283817	352.3186935	321.8750865	20734.99913	10.57380688	226586.9435
214.nii.gz	-76.17738876	-13.61637897	135066563.8	4.307078415	33.56613159	3.748976752	72.47514343	-41.50285296	20.1129725	-37.69933891	-126.0958557	198.5709991	14.05033351	259.7418259	-0.268520853	135066563.8	0.060283872	645.0410798	324.6505728	33476.91036	-217.9917826	97.5423662	9.648130524	0.820941747	2.357253761	2.742445546	3.811442586	0.427476481	0.349021917	0.994378273	0.94758931	-0.246452631	0.930058634	0.341173944	17.39574436	0.006950441	7.63816133	0.020458467	5.257356234	26.79762418	6.938597246	332.6893107	0.166178477	3.646272808	120.6883117	25.77170906	356.7317682	16.15284715	5958.507992
215.nii.gz	-94.43635559	-4.173977852	1450774130	4.784084521	45.28190804	3.871194799	59.80862045	-43.41167517	28.31254204	-35.91732788	-215.6455383	275.4541588	19.23248434	259.1090408	-0.889297318	1450774130	0.044427216	1299.926608	1258.513816	148523.9243	-2313.615752	203.5087585	17.20134119	0.844990453	3.103352004	3.130333758	7.097584278	0.377993587	0.293608023	0.994632134	0.949433368	-0.207043416	0.917056202	0.293252947	34.81197113	0.003882088	8.683241639	0.011093806	5.778265651	55.17752493	7.433700923	3959.407053	0.183229536	3.472428469	960.0277199	52.11993217	1335.098246	13.97477903	20092.6774
216.nii.gz	-67.93751907	-18.70865936	56321150.98	3.888808763	27.51196814	2.371740448	0.205339432	-41.42135062	15.51653249	-40.0923996	-90.10477448	90.31011391	11.57876958	259.2470072	-0.267199791	56321150.98	0.075133429	346.092803	117.0213096	4957.907021	-39.76365974	45.74210398	9.150467453	0.668272365	2.385207178	2.657994482	3.154404117	0.412772507	0.329630089	0.97854151	0.899284606	-0.173274133	0.835090834	0.331533365	10.38315172	0.009028248	7.097691399	0.024241635	4.728397231	13.72314286	6.31928194	152.7040573	0.182224412	3.550646214	62.96181384	14.00600931	139.6706444	15.85918854	2151.880668
217.nii.gz	-65.75043335	-1.567460418	896525379.7	4.324552624	27.14495659	6.674161125	40.73262405	-29.4945696	20.41808845	-23.71491432	-199.3002777	240.0329018	12.09953042	272.0092922	-1.535525416	896525379.7	0.066462708	815.8671471	1211.275725	99008.02099	-2091.382182	121.7358948	7.69311104	0.880629329	1.920396638	2.579998382	3.870623166	0.493269652	0.432587369	0.996857097	0.963672446	-0.263619939	0.939459459	0.402487313	34.39126119	0.010887865	7.477869212	0.030404994	5.252271406	32.35725146	7.693623945	1235.539242	0.101967421	11.55285279	805.3286292	32.81319687	1230.046299	40.05983329	52107.66914
218.nii.gz	-130.6059952	-14.04512072	110349561.2	5.138507131	65.14931774	2.402038884	47.5231781	-70.21037524	36.33764181	-66.84717178	-182.3132324	229.8364105	26.74959912	233.9591535	-0.155481452	110349561.2	0.031525573	1933.613856	522.1839092	157450.7511	-145.6220695	255.5927892	41.32460182	0.722597006	5.001438769	3.644036587	14.16734479	0.281946855	0.189846358	0.982312459	0.908936619	-0.188975007	0.907786636	0.194829033	21.63889036	0.002061523	9.255745342	0.007369656	5.977877351	74.22934774	7.212684275	485.4652778	0.240806189	1.981087805	63.55555556	77.47174587	627.3928571	7.91765873	4614.627976
219.nii.gz	-129.1612701	-13.80905151	313267111	5.142378374	58.30068588	4.295761342	49.25629044	-65.24098483	36.05505991	-56.66751099	-292.8773804	342.1336708	24.4574005	239.2897211	-0.948139834	313267111	0.034379609	2147.77544	2068.255734	434305.4026	-4942.070091	333.542104	44.91135578	0.765083245	5.01931225	3.748064112	18.28208724	0.289117045	0.198477484	0.990912186	0.935304648	-0.182627069	0.90917206	0.20589487	44.67508709	0.002017773	9.496196917	0.006053418	6.121392432	94.61336494	7.257277618	1378.15701	0.251902213	1.773142187	188.0908426	86.01812378	2243.808262	7.307804789	17076.63078
22.nii.gz	-263.7857178	-39.28873596	1467415.927	4.748994804	172.3621502	1.701851561	-10.78895855	-136.9519813	82.33089336	-121.1095238	-312.9234924	302.1345339	67.00769496	186.918363	-0.314440842	10271910.09	0.041950113	8353.818052	1341.984033	2727717.98	4308.86104	1378.668053	88.04592075	0.880239914	6.98030303	3.488128562	37.72666914	0.263831277	0.184174853	0.977970593	0.904447132	-0.835832718	0.999788451	0.18579053	31.8983683	0.02408083	5.439473796	0.040675991	4.349077347	366.6784935	4.945772482	22.61904762	0.538548753	0.378684807	1.761904762	333.3905896	1637.97619	2.285714286	4076.261905
220.nii.gz	-153.8692474	3.753904819	1168961556	5.629551092	84.19271135	3.363161409	97.81007385	-68.07920085	49.95418634	-58.87900734	-356.6216736	454.4317474	35.07103319	240.1685274	-0.607797284	1168961556	0.023867493	3893.66445	3492.711788	1192682.906	-7733.932528	607.4711889	47.19365776	0.856512006	5.082401819	3.805422513	20.18065161	0.291230959	0.201681982	0.994559637	0.949657681	-0.19907887	0.936881806	0.206542849	57.90146146	0.001267409	10.22354878	0.003973869	6.618870993	163.6662117	8.026549556	4426.966644	0.21844304	2.700791172	483.6986085	155.8281833	3623.170236	9.847034442	37844.54357
221.nii.gz	-125.1527657	23.97103004	3138511848	5.630746779	70.89599943	4.692746593	146.4674072	-45.594178	47.34805125	-38.62774086	-367.2337952	513.7012024	30.22520594	262.1536387	-0.740518785	3138511848	0.025638708	4002.207991	4360.68513	1786477.49	-10870.07202	625.7796847	45.03673264	0.866245135	4.851037942	3.744192751	20.23363064	0.30345908	0.21478631	0.995926755	0.957050185	-0.203475375	0.937550961	0.220581368	64.92670085	0.001506415	10.17704749	0.004522724	6.613212374	167.7041043	8.156548798	9135.916835	0.200050732	3.184583659	1170.868529	160.1080693	4435.013708	11.46916878	53530.28015
222.nii.gz	-71.20698013	-9.905042839	109890348.6	4.231722797	31.42442656	2.800752329	14.33109283	-41.22506923	18.62246329	-41.94673729	-118.3495026	132.6805954	13.14480915	259.8080332	-0.115318649	109890348.6	0.060699129	535.7493195	255.401408	15576.05728	-3.741094303	73.68745389	10.08349893	0.758943072	2.45784803	2.7279708	3.624009417	0.412623504	0.330832003	0.98676031	0.920589971	-0.215536072	0.89641791	0.330881913	15.47459427	0.007227944	7.521654496	0.017887095	5.105681668	20.9427382	6.804285983	279.963145	0.171967534	3.288897005	98.81818182	21.47908643	285.9809582	15.82432432	4399.542383
223.nii.gz	-89.64802628	-13.06022692	213313683	4.634431334	40.27636433	3.583138278	30.31781197	-50.98303217	24.19923066	-49.70581055	-180.0683441	210.3861561	16.72477967	250.9213736	-0.488274974	213313683	0.047337014	952.0854451	722.2706869	60186.86045	-638.1723949	129.0404572	19.69529644	0.734172659	3.355005629	3.163760328	7.65053736	0.354061708	0.264541762	0.990239585	0.93238352	-0.183678258	0.88017773	0.271335354	26.36008113	0.004185778	8.386740585	0.010782229	5.501809338	37.18393842	7.147689751	642.0560803	0.189508878	3.134021179	160.377804	38.26001068	783.6080283	13.13813459	9807.305785
224.nii.gz	-123.3102463	1.04512825	287161435.2	5.253370245	74.99142456	2.2923462	75.21302032	-61.24895309	39.96107399	-62.23302078	-194.1594238	269.3724442	30.12321805	243.4535809	0.050520739	287161435.2	0.028777212	2267.583667	742.0133606	233615.2569	962.1791687	312.6073278	31.58184151	0.815442875	4.405181822	3.501278487	10.85302251	0.298884626	0.205328306	0.989884003	0.928883807	-0.197543636	0.91853244	0.212233826	25.91532988	0.00186014	9.401517193	0.004764982	6.138053324	86.04729231	7.511459142	1080.064603	0.222923551	2.068087003	139.4255934	90.68622888	833.3921569	9.281940144	7114.966976
225.nii.gz	-53.85780296	-2.172078538	626784048.6	4.032600612	26.11306143	2.951468813	32.63169479	-27.43725912	15.74379699	-26.61567783	-91.78800964	124.4197044	10.80861911	273.2915665	-0.200373146	626784048.6	0.071704485	397.832618	200.5400186	9661.135667	-63.80039323	57.13213312	4.84949855	0.843087066	1.624598677	2.299067554	2.039371474	0.512716267	0.454053564	0.993027655	0.943754608	-0.258636059	0.917708927	0.421306511	13.69158766	0.011781549	6.98237149	0.03262379	4.948446155	15.49540792	7.568884545	818.2876549	0.097508062	13.11872507	601.7440419	15.97044962	212.2741897	48.95019066	10535.11428
226.nii.gz	-104.7565979	-10.09635563	671450875.8	4.855416098	50.29918671	3.57834316	30.39627838	-52.64379675	29.86420601	-46.65230179	-230.9863892	261.3826675	21.02071356	250.1655479	-0.774142392	671450875.8	0.040646273	1397.710077	1374.07954	160647.5148	-2379.300885	218.7554595	18.36652045	0.846037055	3.077902165	3.147653082	8.497511777	0.386043683	0.303824271	0.993904915	0.948448138	-0.22078948	0.931640178	0.305739853	36.38628333	0.003825581	8.693209483	0.011805513	5.82450886	59.28049498	7.675583048	1698.737161	0.15833136	5.205002568	436.0938578	55.98393456	1422.798397	17.89570323	28446.70985
228.nii.gz	-121.9007568	20.90280533	5393665471	5.571142621	70.82946253	23.13863417	235.9459229	-45.9860339	47.75662405	-35.15670013	-863.3948975	1099.34082	29.87390731	263.6212189	-2.879603261	5393665471	0.026847503	4973.052103	27196.26621	13354351.09	-60948.13065	756.2202897	49.9481298	0.875790316	4.443706034	3.62117237	29.32835303	0.329451572	0.242229455	0.999003184	0.980812431	-0.222092393	0.949091312	0.248145669	164.3766676	0.001864322	9.901761626	0.004972638	6.522950806	201.5421049	8.282114756	13286.15793	0.171189109	4.064341982	2083.661581	199.0197768	27194.74483	14.75075698	415943.235
23.nii.gz	-101.2701706	8.767526913	2950776251	5.175451479	54.80921459	5.250645739	166.2257843	-42.94888085	35.297109	-36.91802979	-282.2416382	448.4674225	22.94102883	261.340165	-1.006374495	2950776251	0.034429546	2223.404003	2438.214102	573545.7217	-6259.634279	331.3262453	23.6698514	0.866384376	3.424779373	3.295633984	11.42787025	0.370508587	0.2871245	0.997190621	0.964935113	-0.219442257	0.937144751	0.289241675	48.59310501	0.0029211	9.204775978	0.008295572	6.1183064	88.74902417	8.107348601	6540.617998	0.151389177	5.915109765	1487.494121	89.01247726	2481.353092	19.79126933	52246.47628
230.nii.gz	-116.7201401	28.25039444	8256013330	5.582924749	69.25991297	4.427776378	277.822937	-39.59791498	45.3855287	-34.01100159	-370.5236511	648.3465881	29.29614637	267.3019316	-0.449451075	8256013330	0.026331775	3641.076753	4691.48025	1338290.856	-5674.625971	549.819509	41.5940718	0.859382406	4.676483738	3.702287535	18.71317846	0.310026234	0.221670827	0.997605517	0.966513427	-0.194468696	0.929564306	0.226562521	67.56048614	0.001622402	10.09657474	0.005089179	6.538444242	147.8533952	8.212554278	21523.71263	0.186273465	3.585630971	3042.610243	145.7494107	4712.871994	12.91594908	62585.23442
232.nii.gz	-53.9377594	-0.350386178	290979349	3.990388055	20.88268852	6.697349966	41.92582321	-21.4896878	16.84770607	-15.76868916	-142.0849915	184.0108147	9.540022872	279.528599	-1.525450147	290979349	0.089308356	568.2436397	654.0035082	46750.75135	-1188.374142	83.03017903	3.851940741	0.910191786	1.332112941	2.150343367	1.980075674	0.575592587	0.532827898	0.997375431	0.967349604	-0.347808585	0.962392393	0.44495589	25.18347591	0.021863346	6.539147644	0.057241751	4.904625867	21.72052994	7.596523662	267.4736842	0.071824298	18.97181836	332.5843179	22.84493534	657.7658432	73.27336198	52328.16058
233.nii.gz	-77.45887146	-19.15891972	117730048.2	4.213686583	31.27208805	2.766770764	16.1935215	-48.06065824	18.25664046	-48.00510025	-111.7051468	127.8986683	12.95517445	252.9500382	-0.058700875	117730048.2	0.06191517	510.2899123	191.5224982	12360.076	-35.33876372	66.50776897	10.53277473	0.723882046	2.505599309	2.749922146	3.756003006	0.409904223	0.328602357	0.98619542	0.919293708	-0.192607654	0.863727782	0.332283167	13.32294655	0.007351288	7.52950469	0.018371366	5.037184031	19.26013592	6.792670329	308.175	0.167486413	3.77863776	113.923913	20.52315424	213.4461957	15.73369565	2848.266848
234.nii.gz	-101.0549408	-16.55633621	320430372.6	4.754280442	44.37042236	3.200502362	29.00459671	-57.99967473	26.52113359	-55.73768616	-182.6692963	211.673893	18.4150636	244.2981259	-0.453328533	320430372.6	0.043276835	1117.416903	646.2457583	82456.91659	-764.5525181	163.4249827	21.72345487	0.76633082	3.581577956	3.281254898	8.291496971	0.339322745	0.24805271	0.988726254	0.926645733	-0.172854367	0.882634298	0.254495204	24.712506	0.003206	8.739730279	0.007474107	5.688294191	46.2871094	7.142851721	1112.754144	0.207255382	2.199751885	232.3533246	44.78055486	715.3773515	10.23263178	7415.588936
236.nii.gz	-130.5247421	-11.07076111	173786341.5	5.200779461	62.9156971	3.177857431	56.18641281	-64.26751303	37.65899671	-56.96843338	-231.6580811	287.8444939	26.42653243	240.3637132	-0.61682674	173786341.5	0.032109631	2204.909196	1152.660809	324519.1704	-3194.359188	333.581208	37.89315346	0.796778977	4.764694098	3.667802931	14.14436289	0.295768296	0.205534386	0.989477712	0.928556148	-0.207207492	0.934831208	0.205111506	32.84023338	0.002034845	9.403638829	0.006996698	6.143422626	92.86859038	7.361795275	728.9035904	0.242321672	2.133409755	96.58577128	88.44128501	1288.506316	8.307180851	11096.56749
237.nii.gz	-186.6475159	-16.45185776	273302024.3	5.648997766	90.9794693	2.589430174	60.85033798	-93.10520509	52.72884235	-84.4806366	-279.3308411	340.181179	38.18615937	216.7191285	-0.482754245	273302024.3	0.022508797	4161.724507	1358.245842	905914.2797	-4305.077627	611.3113129	74.89680467	0.782392716	6.70832584	4.121211129	27.54871614	0.243861805	0.157349345	0.984990205	0.915883478	-0.17993128	0.922589757	0.160451159	34.97827019	0.001003381	10.35602511	0.004567937	6.598500335	171.5520294	7.569488647	1707.851693	0.293495737	1.809267193	130.9786905	166.5290247	1601.765595	6.312940368	11681.24867
24.nii.gz	-119.4893921	-14.83873405	215730866.5	5.038630781	56.7295723	3.527232771	47.75416946	-62.77311571	33.24596402	-57.23140335	-248.0550537	295.8092232	23.21363627	240.9127934	-0.672850159	215730866.5	0.035926158	1762.379407	1375.595139	238816.2855	-2387.327386	274.9680161	32.27403217	0.791408846	4.301486455	3.546322004	12.85975906	0.316590273	0.227246513	0.99132462	0.936019978	-0.211984359	0.932198131	0.229284563	36.25896306	0.002480069	9.130988432	0.008083235	6.009044518	76.81051207	7.236802025	870.2822168	0.234135652	2.402538953	133.5375303	70.56751487	1510.521926	8.837503363	15345.91283
25.nii.gz	-137.3184753	-41.22481766	25309512.73	4.84959708	54.8253994	2.429679512	6.947758675	-86.4813261	30.3786482	-83.68278503	-179.6279297	186.5756884	22.19919497	216.6943109	-0.225812792	25309512.73	0.038713208	1366.200252	328.033433	76130.75222	40.63661588	181.9037659	40.91873582	0.632371825	5.043866248	3.619502358	13.99999907	0.283184339	0.193707728	0.973656895	0.889836596	-0.296479735	0.96985719	0.19969797	17.09089356	0.003916362	8.248902329	0.012374881	5.582756938	55.70562542	6.547019752	151.3376623	0.280774884	1.636838645	20.86641929	54.63093546	422.7866419	6.372912801	2700.979592
26.nii.gz	-173.0942215	-14.50954704	25489276.57	5.36563221	83.36445713	2.635315223	8.331140518	-86.05657264	47.75130323	-75.69757462	-249.7294159	258.0605564	34.66199075	221.8267289	-0.615484183	25489276.57	0.027846931	3435.307524	1031.619918	536480.7357	-4407.992442	476.0562697	89.03835278	0.685494724	7.549282612	4.102562372	27.70052593	0.216344637	0.13048737	0.9696362	0.880747839	-0.367029354	0.990087406	0.136833335	30.56540241	0.002542085	8.86790673	0.009774878	6.184438514	141.2736556	6.756433975	172.8339768	0.333656326	1.071257137	14.42471042	137.5057319	1244.930502	4.768339768	7017.301158
27.nii.gz	-53.69906769	-9.708066368	42947260.84	3.804303582	25.07831383	3.39420412	31.5203228	-31.70043864	14.30778852	-33.41760445	-66.07364655	97.59396935	10.22042425	268.8899141	0.588587099	42947260.84	0.081924747	317.1312901	59.42915639	4900.827136	141.639962	36.6766222	5.978336314	0.710555417	1.921218044	2.385810365	2.095823848	0.459044568	0.386345884	0.986942965	0.920009859	-0.224682068	0.880669131	0.3864818	7.185543119	0.0139162	6.506295778	0.030550581	4.502302985	10.66373963	6.047713187	98.74074074	0.166230203	3.171909896	48.66329966	12.71558741	79.19023569	17.26599327	882.9377104
28.nii.gz	-93.98325195	-9.658703041	134456595.6	4.660624176	50.86585236	2.438862856	29.05189133	-49.48192531	27.11615055	-46.96054459	-144.5868225	173.6387138	20.41591434	252.614798	-0.363694214	134456595.6	0.044108852	1054.930404	363.1937337	51664.85954	-282.0441348	145.1992601	21.25330922	0.744496824	3.513683015	3.242725493	8.062355883	0.353915987	0.266678137	0.983602237	0.913856806	-0.192079048	0.894440946	0.260998302	18.22254834	0.003782463	8.456770253	0.015161711	5.566850567	41.61314234	7.104085702	407.1689606	0.193245828	3.695514916	92.93735168	42.27197069	426.6701471	13.14523019	6198.7271
29.nii.gz	-80.6281662	12.49846859	9367510703	4.864170524	44.94010031	4.57386915	102.2617493	-28.16425476	29.55495273	-20.65599823	-256.3887939	358.6505432	19.20299276	274.5934141	-1.072463656	9367510703	0.04311752	1506.870673	2244.772491	242391.6145	-3787.98705	231.8798454	13.2210896	0.892054356	2.557638323	2.92093143	6.381117981	0.428589028	0.353950754	0.997558352	0.967208386	-0.254977864	0.949349454	0.34484501	46.79855971	0.004983564	8.496113521	0.013654252	5.829387164	61.27523375	8.0907386	14852.02201	0.119547809	8.353236054	5356.705059	60.35691157	2256.930889	30.45023544	75495.87326
3.nii.gz	-110.7166779	-10.03221149	72982583.29	4.872827947	58.46082115	2.199149209	19.30700493	-58.10525455	31.53094698	-55.52291107	-151.4953461	170.802351	23.76068077	244.7856596	-0.197558979	72982583.29	0.036851443	1406.951244	389.1848964	87434.49639	-64.33758189	197.3534294	23.75235636	0.784981379	3.87410159	3.259083701	7.606601837	0.313886587	0.218224936	0.981647602	0.905256831	-0.231699121	0.9368695	0.227598763	18.59162195	0.003105637	8.610422733	0.008752733	5.765482984	55.27644645	6.933775805	275.8144499	0.226448645	1.829387324	44.88505747	56.35055988	451.1133005	9.045977011	3699.216749
30.nii.gz	-104.4604721	1.210007453	1231301818	5.072461195	52.85540962	4.194254117	93.35266876	-46.91266866	33.57099433	-40.16290283	-242.8501587	336.2028275	22.15827936	256.843313	-0.923777671	1231301818	0.0363969	1915.290147	1606.257307	345528.1611	-4548.483053	293.3002266	23.73792306	0.850554205	3.526228293	3.324256819	10.71496819	0.360580548	0.275589855	0.99500011	0.952648533	-0.208352678	0.927133791	0.277067946	39.22771806	0.002915094	9.133727629	0.007979126	6.032993495	79.25953741	7.762134835	3279.829467	0.175720839	3.958951999	679.3481382	76.71240689	1686.577016	14.39844629	26328.55666
31.nii.gz	-115.4498688	8.959609985	555823629.2	5.198893424	68.30250883	3.259393347	45.34534454	-46.84315483	38.67533285	-39.58585358	-267.0899048	312.4352493	27.92176898	257.6179351	-0.68825982	555823629.2	0.031031047	2278.612251	2020.69375	385598.1416	-3501.747266	360.8365792	26.59545902	0.863513449	3.895118747	3.419947938	10.67725187	0.333760971	0.245147438	0.993670934	0.94482966	-0.228726786	0.945675833	0.247264899	44.01187524	0.002143759	9.320142192	0.006317549	6.205594264	96.85800956	7.690090236	1640.541015	0.195885494	3.660640121	259.8850149	91.30658596	2128.015403	13.10149254	32191.3489
32.nii.gz	-97.90709915	-8.267192459	317077917.8	4.837732945	48.38379192	3.142488819	39.32131577	-49.94232817	28.53123673	-45.68511009	-184.4570923	223.7784081	20.06705511	252.5833997	-0.504724089	317077917.8	0.040851224	1269.53457	754.6331952	106783.956	-1214.098475	185.8500482	18.50022484	0.819104759	3.322390817	3.158387514	6.861076469	0.351687913	0.261178744	0.991149402	0.934049567	-0.201878096	0.912361133	0.268239134	26.69734903	0.003251232	8.720220497	0.00811986	5.762956891	51.08756825	7.434467353	906.0696177	0.18230777	3.401776292	203.0305835	50.89296507	807.6742455	13.84104628	10536.67465
33.nii.gz	-101.5492554	-5.294926643	39169190.31	4.81363851	56.81627655	2.314762363	42.61636734	-47.43407976	31.27671905	-41.83720016	-134.5589752	177.1753426	23.50019693	255.2907393	-0.327298123	39169190.31	0.04073909	1383.817508	317.2727959	109676.4949	-24.30258765	240.5391331	13.77554666	0.892022159	2.838202139	2.955920198	5.398867702	0.392427668	0.309443709	0.989731242	0.930249275	-0.412382782	0.990592134	0.30495973	16.13114715	0.006288039	7.713923819	0.02858225	5.655522314	63.57866994	6.749105303	137.2529118	0.228374229	2.894621	24.48419301	55.34213914	380.2412646	10.15141431	4319.549085
34.nii.gz	-112.6634827	-2.749770975	668817300	5.089654372	56.73692894	5.835495883	57.28661346	-52.36435324	36.65407677	-41.41870117	-314.696167	371.9827805	23.81044684	252.3944386	-1.443128619	668817300	0.036611699	2379.539111	2765.354792	833095.9321	-10544.33738	396.9771104	28.80347121	0.866016893	3.851915097	3.442579836	13.26609005	0.34806134	0.262558653	0.995010855	0.953131905	-0.225820297	0.94239086	0.262870617	51.70296814	0.002842269	9.202746568	0.008984987	6.130504379	106.4451454	7.649122529	1988.615582	0.189409999	3.827212822	384.3862273	95.28966015	2906.794076	13.33126964	42854.43804
36.nii.gz	-115.1294647	0.140305811	33549713.78	5.008163639	62.32183075	2.506799271	20.45298195	-54.17771021	34.93023623	-51.19068527	-170.7692108	191.2221928	25.58295945	249.48821	-0.435100008	33549713.78	0.034596466	1815.768779	481.7196084	176132.961	492.1723736	269.4444034	30.40278234	0.794601374	4.140853302	3.391051379	11.87554461	0.32975631	0.242080406	0.982172208	0.91189184	-0.408112798	0.991016034	0.237162593	20.48377113	0.004878761	7.957502066	0.016587492	5.739240446	74.96179644	6.711508386	148.7810761	0.276031681	1.703153989	18.64749536	73.0968226	681.1447124	7.601113173	5432.358071
37.nii.gz	-111.5996025	-20.69390087	12903197.01	4.63132693	45.23770142	2.381922569	5.688539505	-69.4370519	26.64359963	-71.71847534	-133.3029022	138.9914417	19.25451294	232.8413913	0.272509076	12903197.01	0.045229857	1055.840466	182.2912954	60523.46016	1081.087896	150.6913288	14.84973029	0.818914715	3.11298533	2.937172924	4.836233257	0.349792704	0.256049919	0.983105759	0.907408653	-0.396616034	0.985906493	0.270650613	12.17029936	0.007158278	7.317727617	0.018149664	5.264669043	41.38526477	6.103220874	64.78991597	0.272226538	1.18607443	10.76470588	42.38092296	227.592437	7.798319328	1748.037815
38.nii.gz	-130.640741	-21.48354645	41252650.96	5.011386009	61.39159393	2.400546942	20.94649696	-73.29787215	34.05164173	-70.3603363	-180.9104919	201.8569889	25.10371432	230.4174795	-0.279361928	41252650.96	0.034334942	1698.360104	497.0497104	136510.046	-378.4228911	239.023156	34.5255235	0.747869016	4.709452334	3.495097297	10.71803398	0.281640424	0.187110591	0.98139708	0.904036582	-0.258836943	0.958460897	0.195462089	21.1110601	0.00278866	8.736757009	0.007762324	5.866948366	68.38716988	6.813660602	205.9369369	0.265041103	1.456878831	26.67824968	68.03718225	589.1338481	6.889317889	4223.46332
39.nii.gz	-47.02205162	-9.900945187	74668397.36	3.571305615	20.13234901	2.794654258	9.498343468	-27.41275937	11.91881894	-26.44911766	-70.00563049	79.50397396	8.513925772	272.9823413	-0.249370468	74668397.36	0.096605193	215.5548894	96.82709503	2140.026413	-35.18922854	27.09222153	2.885646647	0.799398599	1.274139503	1.992056272	1.184127287	0.557826097	0.510614577	0.99036967	0.933599505	-0.27079902	0.90562424	0.466583767	9.526140409	0.021055042	5.98144514	0.045568868	4.3473481	7.494467044	6.605536716	120.0319361	0.119792351	7.152314134	96.79840319	8.718419449	108.9580838	29.73852295	2895.013972
4.nii.gz	-137.8297348	-22.99619789	26840428.04	5.025025124	65.846591	2.257334164	6.970767021	-76.39565994	35.5051162	-72.70796204	-179.4657288	186.4364958	26.48707085	227.6301784	-0.299458682	26840428.04	0.033414827	1816.597243	403.6983477	125996.5466	-348.2687635	232.8722309	38.29942005	0.716324897	5.062750546	3.520817471	10.7704	0.262148956	0.166860512	0.975079741	0.888237893	-0.296051825	0.9715949	0.1796116	18.82844826	0.003136309	8.514694405	0.007714006	5.7959991	67.79291275	6.546540502	162.015444	0.312771127	1.019141038	17.30888031	72.39598396	523.015444	5.382239382	2558.196911
40.nii.gz	-81.80464554	-4.964354992	171206810.5	4.564922559	44.21042871	2.488054703	52.3902626	-40.3055772	24.419248	-38.07185745	-122.6006165	174.9908791	17.9727008	261.3785744	-0.265892102	171206810.5	0.047514696	877.5659332	283.0226009	40035.02424	-54.04376453	130.0826873	14.6942177	0.796772358	2.971489777	3.017589782	5.352718921	0.379248886	0.293702526	0.989043569	0.92714834	-0.215765542	0.915727379	0.292119316	15.93613639	0.004403981	8.200221628	0.013538223	5.497032519	36.19422626	6.974453428	490.3663208	0.195676904	2.722283121	119.0718276	35.13828344	339.1855547	12.39026337	4420.095371
41.nii.gz	-105.0658684	-20.23042583	53179069.91	4.58697847	52.79605675	2.040758506	1.432985306	-59.82189729	27.27692939	-58.11601448	-134.25354	135.6865253	21.21956254	242.2736989	-0.207023415	53179069.91	0.044800667	1011.024137	219.7821245	38733.03395	199.5800132	138.9536147	17.5828752	0.77572099	3.259272071	3.080266874	6.266236896	0.3544391	0.26487156	0.979045808	0.901681775	-0.242967062	0.93707969	0.276711932	13.75487563	0.004722591	8.009646762	0.012900634	5.412146037	39.13412247	6.653586054	194.7262693	0.214929657	2.144291917	40.58940397	40.51349234	281.9282561	9.880794702	3005.599338
42.nii.gz	-135.4838669	-2.501845312	162323646.2	5.327605137	78.95775986	2.733760718	59.93481445	-62.51683094	43.67402343	-51.92209244	-234.4241638	294.3589783	32.28552911	243.219752	-0.52312378	162323646.2	0.029136457	2757.592166	1157.467949	417165.9436	-2463.302817	411.8171652	47.17780836	0.795160471	4.985431957	3.747759627	20.51599876	0.317509718	0.235499271	0.987135502	0.926721633	-0.233898953	0.951834745	0.227020701	32.64610863	0.002169545	9.493322829	0.012987281	6.263774038	114.7487434	7.732452515	537.494898	0.195880065	5.023247116	79.95043732	110.3906573	1335.135569	14.07580175	20744.46137
43.nii.gz	-93.78720856	-12.38317108	136212764.5	4.669859802	42.99708033	2.922142347	35.88079071	-50.69100232	25.49452771	-48.20300293	-142.9727173	178.853508	17.88534688	251.3532617	-0.386534951	136212764.5	0.045636116	1023.48585	344.6817414	61450.1698	-477.6930045	149.0488519	18.84821016	0.77705401	3.224183418	3.127267494	7.576279987	0.370159696	0.284471709	0.986992524	0.9242287	-0.221241719	0.922528308	0.286135696	17.65964176	0.004184565	8.353404236	0.012147856	5.584810355	41.97426551	7.081758772	429.6085343	0.199261843	2.946070164	98.39146568	41.01935209	416.0236549	12.1419295	4852.712894
44.nii.gz	-159.6484802	-7.449145126	546099116.7	5.522559662	75.46117592	3.395253968	60.02829361	-73.9595141	47.07062743	-63.98777771	-297.5327148	357.5610085	31.97355134	233.8162713	-0.777463281	546099116.7	0.026006633	3575.747455	2025.607202	952433.2901	-8407.592842	558.848267	52.99694204	0.828323502	5.322404847	3.850596947	22.77612164	0.290014427	0.202490369	0.990468802	0.93549261	-0.197507933	0.930964944	0.20796456	43.57548537	0.00143316	10.07185181	0.004857895	6.515261064	152.9613023	7.799886055	2298.225748	0.230075658	2.163296334	259.7802583	143.2294282	2232.457904	8.53729102	20417.94314
45.nii.gz	-112.6729256	-24.7110796	63129653.05	4.745811982	43.83971119	2.978961468	15.98314857	-65.19523768	26.5318623	-61.70652771	-162.5562439	178.5393925	18.02961335	237.2030521	-0.411499868	63129653.05	0.043970692	1132.011517	399.4972407	70019.46287	-677.5802856	156.0563942	23.43216417	0.741017647	3.771251883	3.255929235	7.963348372	0.324837317	0.231934632	0.983785466	0.912197356	-0.213997417	0.922441164	0.244475672	19.13646323	0.003709405	8.464284691	0.011091659	5.598638388	44.87213959	6.868044123	249.5294118	0.22239698	2.334439075	49.33511586	45.5550575	464.1987522	9.743315508	3851.658645
47.nii.gz	-115.1909241	-20.09727325	60322947.97	4.846088402	54.74501801	2.528054773	39.44515991	-67.21272336	29.86917675	-68.2586441	-160.6704712	200.1156311	22.00264243	235.5735391	0.036360005	60322947.97	0.038725627	1304.976173	362.6694826	65777.12626	317.5936265	157.4187948	24.97755418	0.722357396	3.863897458	3.341219664	9.149032945	0.329546215	0.240033747	0.985794474	0.918182275	-0.221058479	0.92573392	0.248141777	18.14667819	0.003602765	8.433881264	0.010466789	5.587434635	45.59908725	6.905576076	249.9733211	0.229966257	2.095060043	42.09475621	52.41767345	454.5179393	9.012879485	4127.264949
48.nii.gz	-78.36894455	-4.05795784	168659124.9	4.531084222	40.90280581	2.557604393	28.82553101	-43.28597887	23.26858512	-44.81869507	-123.2596054	152.0851364	16.78224982	258.2952303	0.082506478	168659124.9	0.048732988	814.3373384	291.9438509	36673.94977	248.2608644	117.5408567	11.65043034	0.819692564	2.684875156	2.830435123	4.001708358	0.388959353	0.302702864	0.988293827	0.923732114	-0.222992331	0.916766945	0.31166284	16.29239595	0.004928271	8.026309348	0.012267236	5.432702239	32.29782177	7.152293655	428.0474684	0.169322575	3.487386211	123.1969937	32.70916855	316.6609968	16.07753165	4601.543117
49.nii.gz	-118.6566132	-22.5261116	151028137.9	4.847575012	43.54561234	5.762982418	28.11886978	-64.72487921	31.08218316	-55.93191528	-238.9483337	267.0672035	18.30857283	239.2264738	-1.53838241	151028137.9	0.044620718	1874.923303	1243.039159	487721.5816	-7918.932407	306.3969562	22.60910344	0.86456651	3.4966435	3.265745942	9.614055462	0.357380102	0.271150381	0.992508018	0.941912943	-0.254102914	0.9516952	0.275419991	34.23305533	0.004077069	8.54938296	0.011352472	5.791893237	82.25151492	7.176489872	525.337249	0.199066786	2.533782403	117.7540735	75.10785158	1339.760515	11.32133384	15900.29784
50.nii.gz	-118.3128082	-16.789785	112847814.4	4.947842257	52.73965836	2.739395667	58.39015961	-64.17469983	30.83496528	-63.0016098	-170.1721954	228.562355	21.81312068	238.9149033	-0.093349792	112847814.4	0.037084796	1466.758798	493.5564522	107466.4712	-43.86776974	198.2635242	29.37548664	0.742181224	4.262674429	3.465866335	10.39795531	0.301576521	0.207205908	0.987272474	0.920512828	-0.192304748	0.91246467	0.213408542	21.24109482	0.002650028	8.900093912	0.006874551	5.797901911	56.90975271	7.013717849	479.306525	0.242441338	1.799052278	73.31664138	58.63950044	572.6236722	8.316135559	4011.483561
51.nii.gz	-75.53771057	-16.75946503	50627741.58	4.151525722	33.42960644	2.282196246	12.6369381	-45.37350927	18.55695541	-44.96021652	-94.83984375	107.4767818	13.85469637	255.5897458	0.022325182	50627741.58	0.061440999	491.4683841	99.37071096	10207.60768	128.3093815	62.49682224	9.848736441	0.724073672	2.493033969	2.720870434	3.342562801	0.402274898	0.317132184	0.980724357	0.90340907	-0.203736336	0.884579575	0.320526282	9.278504975	0.007404895	7.320808514	0.016725587	4.942577433	18.08638967	6.389658851	152.8167742	0.197182934	2.29490281	47.61677419	19.75769573	128.24	14.82193548	1551.674839
53.nii.gz	-96.48588257	25.78281097	13997357241	5.326894454	62.30758762	4.285555283	257.6506348	-31.64181357	38.63185309	-27.25689697	-298.0714111	555.7220459	26.03720998	272.9955537	-0.368881213	13997357241	0.030303347	2510.456135	3016.873027	610834.7599	-2565.19281	378.6818655	25.07710843	0.875692194	3.658471005	3.369026878	11.11668078	0.349483314	0.262407909	0.998021852	0.969173463	-0.21628088	0.939248984	0.266265829	54.1153173	0.00220466	9.510043376	0.005366673	6.28491185	100.9397435	8.1726238	30674.72557	0.163322413	4.476906015	5691.483662	100.4824724	3035.185244	16.83079274	53298.18349
56.nii.gz	-125.5592087	-19.3200737	49568284.43	4.846644876	63.05088234	2.213278535	4.991743088	-66.27688784	33.71323873	-57.54907608	-169.4934082	174.4851513	25.69401689	237.0651155	-0.458362305	49568284.43	0.038636165	1573.375814	432.2491982	105537.2606	-785.4468598	226.1243168	27.72537997	0.782552757	4.16281774	3.372012234	9.064819775	0.306812898	0.213373169	0.978734004	0.899425765	-0.246391168	0.947940249	0.222000698	19.55450722	0.003312371	8.552883224	0.009496699	5.779447713	63.46242419	6.860093813	202.6371882	0.229747379	1.904108885	34.07709751	62.76857894	513.6326531	8.609977324	4562.77551
57.nii.gz	-133.3087616	8.403880596	242192814.4	5.413896379	79.28760242	2.47486206	58.49441528	-64.61888368	43.9201057	-65.00696564	-237.1247711	295.6191864	32.32957888	241.3450437	-0.011337702	242192814.4	0.02582607	2843.160201	1241.57602	403100.5561	724.8887355	393.0008783	39.21053586	0.816971207	4.875978293	3.617604823	13.3482661	0.285614482	0.193564142	0.989471903	0.928056687	-0.214486102	0.932505634	0.199780388	33.95437702	0.001641058	9.604887544	0.004402331	6.298198848	108.0528535	7.592497778	963.7402597	0.231779764	2.043436958	107.3848004	113.8483453	1379.277537	8.616161616	11059.22463
58.nii.gz	-117.1091766	-14.38364458	33816858.07	4.67897314	50.13912678	3.12490489	6.205951691	-54.27306465	31.93754522	-41.26438141	-172.2533722	178.4593239	22.4564314	248.8687154	-0.971196813	33816858.07	0.049316373	1553.910728	576.9585892	171439.699	-2630.379741	283.2050217	24.4912164	0.840022902	3.52882979	3.25702499	10.7958269	0.381543204	0.303374762	0.983346934	0.918994187	-0.404629602	0.989030126	0.283377803	22.61585053	0.008265384	7.615875569	0.037849967	5.570453325	76.92405952	6.734838204	107.2783883	0.196480565	4.768895329	26.92673993	61.95721129	670.040293	13.87912088	11213.36996
6.nii.gz	-98.11458588	-13.97306395	46297428.37	4.626553041	47.01687336	2.430545332	7.763970375	-54.55086418	26.08284201	-53.06300735	-142.6625824	150.4265528	19.20552091	247.4671385	-0.262947855	46297428.37	0.04489306	994.7063416	328.3509245	42979.14213	-178.3205437	133.6112445	24.76800021	0.689161883	3.956018899	3.263144303	7.735895845	0.309406152	0.21377302	0.975995956	0.893043405	-0.220715315	0.920483502	0.227168171	17.34900084	0.004104272	8.232285596	0.009902482	5.471300889	39.59481119	6.60990588	182.2142857	0.241024187	1.57797934	33.93915344	39.9366969	385.7195767	7.788359788	2748.111111
60.nii.gz	-77.81009369	12.46231499	2806673617	4.889246255	43.26884913	5.367402224	141.5521698	-29.23224139	28.66447006	-24.31629372	-281.8849487	423.4371185	18.39356328	273.479031	-0.932374322	2806673617	0.042554923	1475.601315	2704.988753	261170.7039	-3075.039377	222.6668129	15.62053889	0.868956397	2.762868992	3.009102767	7.641632359	0.411861231	0.334076249	0.997917731	0.96979418	-0.23852626	0.941130122	0.331308668	51.50946712	0.004492066	8.622670759	0.011652074	5.844716837	59.57183795	8.022495571	4808.008287	0.128121307	6.773190807	1596.95859	59.12075934	2727.60154	25.94422682	73797.35308
61.nii.gz	-77.95036469	-3.759261847	186466179.6	4.539534306	43.13417006	3.151528261	29.97050858	-38.6409273	24.15133374	-35.22908783	-150.198288	180.1687965	17.3828379	263.039307	-0.59066555	186466179.6	0.049513942	881.1121341	562.7749123	52151.45885	-744.9465846	130.673132	12.86917739	0.821149949	2.733789282	2.881030601	4.786914547	0.396805114	0.314750859	0.990898803	0.934200757	-0.233860959	0.92254004	0.32048835	23.09296968	0.005272521	8.051285407	0.013255673	5.476547374	35.88557734	7.234951635	432.6118738	0.160523886	4.541949945	133.4400742	35.34589981	600.4267161	17.53135436	10621.50278
62.nii.gz	-71.90188141	14.05674334	839459625.5	4.81441888	40.65251279	3.641740569	95.46257019	-27.24251857	26.58738471	-25.35566139	-163.1431732	258.6057434	17.25013723	274.9788524	-0.146988617	839459625.5	0.04437667	1216.725576	819.8646131	141980.8256	-137.4787335	204.8335308	14.20986743	0.871961461	2.806544465	2.987029669	5.853445837	0.400107916	0.319620779	0.995041556	0.951538479	-0.244625269	0.942402953	0.317023645	27.78849117	0.004230838	8.616207462	0.012549638	5.851479935	54.76084956	7.651806438	1778.990272	0.160240522	4.774308949	492.6697892	48.73292654	835.4995496	18.64258692	16384.67321
63.nii.gz	-117.274057	16.08426228	6809405769	5.406387069	63.40844786	5.090989882	239.5322571	-44.53903874	42.04944113	-35.45870972	-361.8549194	601.3871765	26.95387313	261.5506411	-1.061891881	6809405769	0.029625774	3148.435152	4278.502718	1131403.773	-11018.29607	473.0336976	29.54395579	0.882236781	3.883314558	3.458872054	13.85121482	0.342662704	0.25566495	0.99800647	0.969752735	-0.219012839	0.943593978	0.260759142	64.55713973	0.002206866	9.619102892	0.005838281	6.356550037	125.6444134	8.166534127	16571.056	0.166476351	4.216555601	2948.949548	126.0431606	4298.269972	15.5742817	72071.51998
64.nii.gz	-56.12471581	-12.3109808	34109807.73	3.795431797	25.23782063	2.503013369	16.36479759	-32.8572892	14.22778901	-31.79321384	-78.07276917	94.43756676	10.46882868	267.6924727	-0.111190842	34109807.73	0.080679331	294.0320035	94.37232862	3437.542245	-12.35593732	39.41197773	8.819672869	0.634698154	2.236760138	2.666933965	3.588933851	0.445443378	0.371617261	0.97946769	0.905855938	-0.212573057	0.884563307	0.352889662	9.310173676	0.012259152	6.757163414	0.036642485	4.558387624	12.05791265	6.237233827	76.10504202	0.159884542	5.818144905	38.40336134	11.93847098	110.5567227	20.27731092	2324.031513
65.nii.gz	-156.4730804	-29.08716125	37090504.46	5.154597039	72.96954727	2.153420626	12.99559116	-89.17533609	39.49709978	-86.56816101	-188.5946045	201.5901957	29.9269901	215.997043	-0.151553977	37090504.46	0.030263043	2207.683679	401.3086609	174180.5133	-88.85870589	281.5743845	52.9660153	0.685467412	5.915250267	3.712758302	14.58002909	0.239214029	0.144990215	0.970829274	0.88071272	-0.24854155	0.954628202	0.1506648	18.54254098	0.002352781	8.969654404	0.006135431	5.960582848	83.63509995	6.809346544	235.327044	0.29600886	1.172064396	24.0591195	88.70714608	515.2465409	5.329559748	2194.293082
66.nii.gz	-96.33969421	7.473363495	119101471.8	4.805282355	62.75269389	2.39986267	19.26332855	-40.02107482	33.06603498	-33.87623596	-158.2642059	177.5275345	25.34241309	262.9153395	-0.521892254	119101471.8	0.039650975	1535.434232	598.6955156	124521.7623	-1156.684634	234.4103343	18.54322777	0.853453132	3.305453494	3.159759738	6.985771886	0.365321358	0.278125074	0.986339892	0.920146822	-0.270950367	0.956538106	0.261684522	23.33632841	0.004457753	8.414005429	0.025586942	5.79750589	63.23839052	7.235579271	310.2663958	0.180073358	7.636407365	68.3186303	61.82515548	662.1746953	20.9930354	19468.68891
67.nii.gz	-91.30113983	6.887493134	441513717.5	4.878355305	53.53417969	2.779714793	43.40534592	-38.49528024	30.41692942	-33.54181862	-178.2605133	221.6658592	22.03262615	264.1428537	-0.476171851	441513717.5	0.038501399	1386.728685	825.8853254	119973.0336	-1097.613723	214.138168	17.93454822	0.846086062	3.233767966	3.155203421	6.907040862	0.366690728	0.280429719	0.991401927	0.935795971	-0.220322075	0.929295496	0.279749109	27.87046384	0.003129042	8.753559355	0.010069967	5.853375109	58.01817906	7.529319818	1121.077434	0.177161415	4.352809978	243.6368521	55.6291269	885.1201011	16.23830594	16272.22503
68.nii.gz	-113.989122	-32.53342514	16980555.99	4.589275482	42.79269409	2.615189846	6.607002258	-69.89126361	25.09030249	-67.0149765	-144.4047394	151.0117416	17.71680569	232.1777917	-0.1915297	16980555.99	0.047860922	956.4963857	225.5707331	40217.5914	-97.18366796	129.4925466	23.32880859	0.693927548	3.863273737	3.248204912	7.669609605	0.31978993	0.226330648	0.977167696	0.895069441	-0.331215808	0.974067484	0.227551812	14.10229931	0.006114024	7.624473195	0.020137074	5.311346765	38.20533879	6.337711566	75.37460317	0.239284455	1.877913832	15.07619048	37.90683799	278.6984127	8.441269841	2158.044444
69.nii.gz	-101.9317322	-8.098479366	310848833.2	4.87336939	52.81096029	2.657492925	61.5710907	-53.58166153	29.40361457	-51.65711784	-173.2650299	234.8361206	21.34992245	249.0399896	-0.211898138	310848833.2	0.038583059	1298.918897	618.4061542	89048.72846	-426.9327992	185.1106153	22.83446912	0.78123622	3.701183124	3.278297174	8.178974919	0.331864666	0.240269944	0.99040642	0.931409982	-0.182918022	0.888262882	0.249697744	24.03740804	0.002853219	8.856704003	0.006486212	5.779413933	51.9862711	7.330681731	997.9964086	0.19912139	2.633382356	193.3782921	51.97165574	665.9868316	11.32482043	7517.511572
71.nii.gz	-149.7496216	2.742940807	758520626.8	5.568288989	74.75414276	4.526354708	87.63026428	-63.68938081	48.62436737	-51.2361393	-369.8866577	457.516922	31.91286203	244.6782638	-1.058574466	758520626.8	0.026371214	4024.744043	3797.09867	1747247.023	-15701.09507	655.6182364	53.12306807	0.851403872	5.353152892	3.869729907	22.94742377	0.285998592	0.197281483	0.993902995	0.947278489	-0.20401206	0.939478557	0.199167245	60.3850086	0.001406139	10.1664562	0.004710157	6.594169146	177.1853261	7.857078818	2921.125809	0.230554523	2.454527503	334.1232833	160.9779596	3975.205367	9.018153118	38553.50182
72.nii.gz	-177.6566803	-19.06926918	4135832.036	4.994142124	104.9822559	1.823593007	1.272634983	-93.43664214	49.50089518	-85.82798767	-196.5965271	197.8691621	39.5705549	214.3681163	-0.144460553	28950820.3	0.034074074	3285.268475	459.8186368	283685.7598	-396.6076346	388.2220784	85.72802509	0.632225776	7.814597316	3.64813038	17.1027202	0.191508469	0.103238813	0.953658991	0.848562387	-0.580698251	0.9983831	0.110133441	19.58866091	0.007956589	7.035007874	0.014767406	5.437782779	118.4875259	5.30819393	61.48888889	0.683209877	0.239506173	3.066666667	129.4044444	604.6444444	1.733333333	844.6444444
73.nii.gz	-77.03659439	-16.77617073	70347439.65	4.202260403	34.63959455	2.416040259	9.794031143	-44.90626987	19.42525474	-44.2395916	-98.96334839	108.7573795	14.3219238	256.1691075	-0.039855941	70347439.65	0.059852904	549.8004627	130.8022866	13624.14869	60.3991905	76.51249385	11.95237361	0.731372929	2.727352304	2.745765787	3.573654431	0.392907287	0.308397643	0.976829474	0.895987618	-0.231175337	0.901988704	0.303305561	10.70575204	0.007268124	7.42818104	0.020511709	5.057345646	22.11621686	6.666882305	191.391791	0.178537119	3.530700045	64.16231343	22.12497825	154.4822761	16.875	2743.98041
75.nii.gz	-112.8344055	11.11359215	3548857700	5.323262876	62.48749161	3.864546104	160.325882	-48.2952224	38.54483188	-44.53391266	-338.1821594	498.5080414	26.19375531	256.5270159	-0.493054861	3548857700	0.029942728	2450.814814	3473.121795	504624.316	-3381.190207	362.966675	29.71612763	0.84862279	4.040749841	3.485251492	12.65587331	0.326705316	0.236747708	0.99712718	0.962637034	-0.196001974	0.923346856	0.242609616	58.22183537	0.001967152	9.603159944	0.004840932	6.26573892	98.17070066	7.949437786	10187.70619	0.188909607	3.28151142	1614.781379	98.17945419	3560.498841	12.70242356	46315.53899
77.nii.gz	-121.5343933	-15.9439846	74889564.64	5.068235115	57.12314892	2.950163353	35.99424362	-67.65512435	33.43657795	-64.80278015	-198.2736206	234.2678642	23.59366818	236.0538122	-0.321396173	74889564.64	0.034264943	1737.261026	701.2415342	177274.2802	-797.3677309	244.3111308	33.98783912	0.756519166	4.614940978	3.539090731	11.26637738	0.286669568	0.192094962	0.985867539	0.916250101	-0.225211444	0.940570377	0.200905676	25.46517018	0.002457592	8.999693869	0.00664247	5.932517561	69.57474248	6.995626294	357.3645833	0.265896267	1.370887808	46.05208333	69.51948641	797.1941964	7.032738095	5200.201637
78.nii.gz	-197.8542603	-4.682572365	77002813.89	5.794207322	99.05499363	2.66696185	52.74472809	-93.57262593	58.32916428	-83.41886139	-311.3011475	364.0458755	41.51143246	218.6957583	-0.482504831	77002813.89	0.020621118	5215.573948	1931.887721	1507239.66	-6511.202428	782.7608569	80.27639044	0.815415488	6.895855906	4.11170895	29.24902929	0.236635222	0.148860345	0.985991439	0.919060166	-0.293428938	0.982190073	0.157898088	41.90019191	0.001257364	9.950424426	0.004603589	6.712964852	215.7593118	7.470639545	501.7677019	0.311656958	1.221079434	33.2	208.5658829	2214.326087	5.245962733	12090.67516
8.nii.gz	-77.32021484	-4.226788139	307490836.6	4.493430109	38.61781693	2.725507125	30.52038956	-39.29331431	22.52094727	-37.77200699	-122.202507	152.7228966	16.02699456	262.1903118	-0.330541746	307490836.6	0.050334498	775.7836145	312.0204841	31795.16182	-342.9697364	108.3038612	10.99717081	0.814413988	2.534838116	2.808954775	4.187312935	0.408850035	0.327110284	0.989648166	0.929939805	-0.2123139	0.901710721	0.329319749	16.96007879	0.005296791	7.989544557	0.012056567	5.385602936	29.825258	7.33591831	689.0259334	0.154041121	4.281294094	225.1462106	31.06852257	341.9801028	19.62463671	6404.857814
80.nii.gz	-142.8655548	-28.18123398	45016526.83	5.133863347	63.84209442	2.56562042	27.10447693	-89.57311611	36.45412857	-89.30364227	-211.504425	238.608902	26.24677577	215.0946321	-0.030963354	45016526.83	0.032352447	1986.227281	601.4341506	183502.8721	478.9563146	251.6163641	35.80825897	0.748923844	4.673115133	3.538560044	11.98771182	0.290953722	0.198084366	0.985750337	0.917104117	-0.259902983	0.959674468	0.203407932	23.38995056	0.002872631	8.802284085	0.010573775	5.918549418	71.85615576	7.044626942	238.6649538	0.245287722	2.452446265	31.47893114	79.33859848	734.4460432	8.541623844	5007.837616
82.nii.gz	-103.7109406	-8.81913662	537922314.2	4.919913891	47.30013514	8.442763763	53.2469635	-51.0473869	32.03242966	-41.09659386	-336.459259	389.7062225	20.09699951	252.8474198	-1.795612911	537922314.2	0.0426039	1954.414134	3295.535442	862855.0009	-10735.55597	338.4751888	30.37386753	0.837947335	3.875927678	3.447214347	14.53584883	0.350053402	0.265277108	0.99527896	0.955181335	-0.213396945	0.929808611	0.265035256	56.73041474	0.003407109	8.986298633	0.011346455	5.943902931	92.21226408	7.361042717	1697.169479	0.201707806	2.960714564	358.469218	78.18537392	3476.352032	11.23437129	41390.31186
83.nii.gz	-139.9657623	-8.920877838	284407308.5	5.30994909	73.95437384	3.138370924	54.05521393	-66.93771987	42.30822481	-56.65979385	-267.8483582	321.9035721	30.59021463	238.737204	-0.677781677	284407308.5	0.029742933	2677.426179	1627.529549	479890.4889	-4151.517531	405.5806266	45.97287533	0.797818196	5.023488419	3.764204005	19.19497985	0.296274994	0.207879328	0.989593708	0.93187867	-0.197226604	0.927229525	0.210598776	39.20879207	0.001751467	9.691897258	0.006170995	6.28655611	112.8883755	7.574419685	1135.627255	0.227580612	2.310136104	148.4172345	107.1501695	1797.496994	9.003607214	17311.14148
84.nii.gz	-117.3794777	-14.08933382	410857364.1	4.997929259	54.9560132	3.057695971	44.23186493	-60.73389808	32.42540009	-55.04380035	-210.134613	254.366478	22.84280324	242.6498657	-0.573298152	410857364.1	0.036581169	1630.689778	954.5482449	170336.6251	-1729.27374	246.6926181	26.65110152	0.805720961	3.89309371	3.407201749	10.71935849	0.331352291	0.241832866	0.99050285	0.933537541	-0.194886117	0.913093827	0.249181168	29.99014376	0.002615146	9.088575095	0.007135869	5.956995171	68.33592992	7.405266892	1474.957294	0.211372498	2.550748161	255.2633993	65.39686864	1048.396389	10.10891373	11277.00917
85.nii.gz	-88.96521454	8.068328381	514289096.6	4.834531811	54.10088396	3.302142603	35.63718414	-34.63441149	31.14301362	-26.41546822	-192.5834045	228.2205887	22.35168015	268.1199876	-0.816862803	514289096.6	0.041001048	1469.432162	1057.617927	161397.4219	-2383.770349	231.5592893	15.83739977	0.872612351	2.936689476	3.050458329	6.665217528	0.39232381	0.310022052	0.993048146	0.943726801	-0.251819977	0.946870669	0.303952464	31.68009758	0.004000911	8.560593719	0.012501479	5.846491662	61.84917225	7.622856864	1108.828907	0.154994256	5.298141865	293.3214985	58.80740083	1119.295639	20.2577579	26392.03425
86.nii.gz	-145.8214111	13.22026539	217372471.9	5.550086542	95.79675674	2.137995646	59.55058289	-66.43326642	50.27154634	-64.86578369	-230.0388336	289.5894165	38.40252899	241.0507116	-0.078155664	217372471.9	0.022891686	3552.026535	1178.291369	563623.5526	776.0631974	508.9008881	47.71941481	0.82790515	5.436702496	3.675300608	14.16676141	0.265550276	0.17399525	0.986819265	0.919438289	-0.232333672	0.949055483	0.182466852	32.59975801	0.001422731	9.789074145	0.00383693	6.455574493	139.1550757	7.587940841	954.6118685	0.255175586	2.058983296	85.63779738	142.1942312	1312.964448	7.763432237	10900.26464
87.nii.gz	-118.9984131	3.678152847	1221177220	5.316763572	62.98369598	3.415119569	101.2957458	-57.27330941	38.29363541	-55.5683403	-247.7298279	349.0255737	26.0467341	247.6152484	-0.362074392	1221177220	0.029866757	2397.06493	1543.665429	433837.5992	-2345.504496	353.830025	28.71290835	0.849962172	4.107194092	3.493663448	11.24357724	0.31724987	0.225912466	0.994420499	0.947200732	-0.194108856	0.925259625	0.233066422	38.24065393	0.001872682	9.593986172	0.004854621	6.252294102	95.63573333	7.830488819	4031.981674	0.202439206	3.069677662	594.8562032	95.9900994	1620.316815	11.4795903	18580.30075
88.nii.gz	-87.66226654	4.712750196	1337223644	4.850530675	43.6333077	5.409878134	105.6299744	-36.0614348	29.13713551	-29.40449142	-235.9591064	341.5890808	18.69083959	266.8136129	-1.216421876	1337223644	0.043759633	1525.937847	1740.360216	305061.8506	-4651.678997	238.4703568	17.51093269	0.863463639	2.858314404	3.072008718	8.928866233	0.415496257	0.340336097	0.996516433	0.962320723	-0.234118988	0.937327862	0.331315474	41.04999862	0.004728458	8.592237677	0.01295946	5.809062283	63.99532237	7.931910457	2530.689204	0.134725788	8.265836077	821.9809412	61.18821942	1766.261765	25.59295145	49818.92786
89.nii.gz	-103.4507294	-12.38981438	76427599.91	4.812283452	43.98578072	2.989317281	31.91999245	-59.57393919	27.31096947	-59.0726738	-172.1732178	204.0932102	18.6280952	242.9350771	-0.065863756	76427599.91	0.04206914	1212.760955	533.5440544	83650.43224	126.6869426	165.7689676	25.88615026	0.72716068	3.94980923	3.370703387	9.456708061	0.32159235	0.229927139	0.985974247	0.918232899	-0.21864187	0.927126777	0.237594212	22.32565743	0.00357574	8.554856446	0.012600453	5.647995798	47.91377946	6.96711478	288.7204633	0.222950165	2.368775659	54.47953668	48.49985898	604.5490347	9.29034749	5512.402317
9.nii.gz	-76.98045654	7.630426598	1231813384	4.799428523	44.61545563	3.947325224	56.66927338	-35.19207382	27.02041944	-34.16723251	-200.6424408	257.3117142	18.49276283	267.0784607	-0.568097422	1231813384	0.042664097	1207.66638	1191.93265	127116.5104	-1292.598401	176.5991269	14.58211626	0.847378256	2.853181116	3.008653753	6.015584709	0.391279865	0.308017362	0.994925032	0.950758534	-0.21583589	0.920283099	0.310068503	33.93240848	0.003997001	8.54472181	0.009857313	5.728309965	47.7953108	7.749471075	2567.134345	0.148655646	5.436700593	736.7662864	48.38635341	1236.102496	20.83785975	25459.73282
91.nii.gz	-91.97329483	-18.62403698	15630363.57	4.426766645	39.14777851	2.554820558	12.75636578	-52.59402412	23.31900639	-48.15324783	-122.5106506	135.2670164	16.62278497	249.0486945	-0.201558446	15630363.57	0.053665911	815.5353516	174.2945289	25527.46096	198.3246136	102.4548907	19.51316873	0.669995783	3.494315889	3.086931751	6.639302012	0.341455624	0.249449785	0.976706274	0.895258042	-0.36780868	0.977543454	0.246675237	12.35686497	0.008723136	7.062985885	0.023258288	5.030798795	30.49201485	6.064412664	63.61111111	0.252425044	1.608780549	13.52380952	32.76184177	257.5238095	7.468253968	1873.031746
93.nii.gz	-70.86016846	-37.03959045	1049771.064	2.777776811	16.06903839	2.645445474	-20.42749596	-51.89968266	11.5816158	-53.8145752	-74.19239044	53.76489449	7.826775997	248.4979659	0.344195767	7348397.947	0.162629758	197.4715785	16.71857517	498.9921013	14.43735623	12.36450205	9.928671329	0.048768407	2.637412587	2.34972486	2.673946648	0.380167541	0.279380496	0.929600812	0.819518282	-0.468349609	0.950448563	0.227983052	3.991870629	0.074618854	3.848247061	0.098208042	2.772381866	5.573293346	3.013070929	7.588235294	0.446366782	0.795847751	2.764705882	7.23183391	32.82352941	3.705882353	54.94117647
94.nii.gz	-141.1329651	-13.45873594	36847365.14	5.082514766	62.4901619	2.651283848	15.45247936	-72.91613661	37.21701811	-63.87870979	-189.8552551	205.3077345	25.9483772	231.7614296	-0.487504164	36847365.14	0.034811176	2146.279251	539.5070839	243930.642	-1580.054983	339.5599324	31.0647786	0.830549722	4.137892417	3.49478814	13.31417719	0.336740536	0.250188021	0.983471548	0.915799075	-0.392826698	0.990227276	0.233010491	21.47455295	0.004838054	8.110654154	0.02200173	5.888038026	92.65617776	6.805380351	177.1574344	0.258246989	2.708361312	23.88046647	85.87595517	658.1734694	8.381924198	6766.284257
95.nii.gz	-124.8778961	-22.84790268	214420686.6	4.994274707	58.01066208	3.138397601	28.69663239	-71.92842693	32.33300367	-67.82174683	-225.7022858	254.3989182	23.32340032	231.5568533	-0.452368454	214420686.6	0.035671896	1601.933858	992.6944048	159763.9938	-1266.492805	222.7918086	27.53926449	0.77942362	3.988922137	3.42657842	10.77754264	0.32548351	0.235210659	0.990183864	0.931978095	-0.191008794	0.908247137	0.241653255	30.72001552	0.00252355	9.008421557	0.006932536	5.880136255	62.58276827	7.292349241	867.588147	0.216951275	2.123000117	142.651913	64.20140569	1095.96199	9.491122781	9959.985996
97.nii.gz	-112.094342	-2.411616802	1974122096	5.145005004	54.34829903	3.981169601	78.28555298	-53.7926753	34.24972534	-49.23590851	-272.4335327	350.7190857	22.94112222	250.1661948	-0.658630734	1974122096	0.034362502	1965.078306	2014.925406	339820.9105	-3395.901262	292.9621565	26.83681778	0.832407769	3.901600728	3.428761881	10.9243599	0.330257391	0.240215762	0.994793195	0.949757502	-0.184435881	0.908046988	0.245799543	44.14031465	0.0023472	9.360626147	0.005678107	6.086798945	79.94974357	7.674452838	6268.305985	0.198716269	2.805835039	1083.930763	78.6697409	2080.681841	11.34770479	24018.64209
98.nii.gz	-69.31773071	-8.453492737	34699854.02	4.08799013	35.68140411	2.286319022	2.069326162	-38.33238403	18.98077496	-38.21697617	-94.91598511	96.98531127	14.38418446	262.6514673	-0.292703797	34699854.02	0.063298144	515.8520238	124.7515578	14167.86755	87.66032794	82.15323771	8.009310253	0.82351126	2.181220288	2.59329917	2.941197343	0.445356925	0.369570718	0.981100772	0.907310676	-0.329179447	0.961753224	0.345989588	10.29262343	0.010526247	6.90232414	0.029470161	4.942335818	22.54063699	6.24403643	92.1610338	0.183222731	2.929919489	31.8389662	20.52500109	161.3459245	15.18687873	2757.38171
99.nii.gz	-86.66456604	-18.59459877	98493596.33	4.424401755	34.5132637	3.596412135	25.05821991	-50.31199373	21.34694049	-46.28200912	-150.3755646	175.4337845	14.44401034	251.1901158	-0.670919005	98493596.33	0.056016672	752.3737936	428.2223118	42973.97922	-664.5271753	116.143184	15.9395451	0.761463413	2.948234498	3.049416972	6.816701887	0.388896311	0.306389049	0.988899741	0.930061905	-0.240387527	0.93538426	0.309755555	20.07436282	0.005745704	7.898820166	0.016669352	5.362044581	33.02068227	6.646394998	347.5163357	0.222624174	2.074355661	87.44202434	30.24790774	489.5688661	9.539397822	4816.017297
[truncated: 1,148 more columns]
